# Supplementary material for: Gene expression profile of the developing endosperm in durum wheat provides insight into starch biosynthesis
Source: BMC Plant Biol. 2023 Jul 18;23:363. doi: 10.1186/s12870-023-04369-7 (PMC10353290; doi:10.1186/s12870-023-04369-7)
Supplement: Supplementary file 1 [file 12870_2023_4369_MOESM1_ESM.xlsx]

## Sheet: Supplemental File 1
Supplemental File 1. Calculated TPM values from RNAseq reads aligned to the canonical transcripts of the Svevo v1 durum wheat transcriptome.
Timepoint:		6 dpa			8 dpa			10 dpa			13 dpa			15 dpa			18 dpa			20 dpa			30 dpa
Replicate:		1	2	3	1	2	3	1	2	3	1	2	3	1	2	3	1	2	3	1	2	3	1	2	3
Sample ID:		S1_tpm	S2_tpm	S3_tpm	S4_tpm	S5_tpm	S6_tpm	S7_tpm	S8_tpm	S9_tpm	S10_tpm	S11_tpm	S12_tpm	S13_tpm	S14_tpm	S15_tpm	S16_tpm	S17_tpm	S18_tpm	S19_tpm	S20_tpm	S21_tpm	S22_tpm	S23_tpm	S24_tpm
Transcript (Accession number)	Transcript length (bp)	Transcripts per million (TPM)
TRITD0Uv1G001380.1	222	0	0	0	0	0	0	0	0	0	0	0	0	0	0	0	0	0	0	0	0	0	0	0	0.0631825
TRITD0Uv1G001550.1	537	0	0	0	0	0	0	0	0	0	0	0	0	0	0	0	0	0	0	0	0	0	0	0	0
TRITD0Uv1G000320.1	2478	0	0	0	0	0	0	0	0	0	0	0	0	0	0	0	0	0	0	0	0	0	0	0	0
TRITD0Uv1G001450.3	2364	0.0025697	0.0371323	0	0.00902619	0.0248003	0	0	0	0	0	0	0	0	0	0	0	0	0	0	0.00312324	0	0	0	0
TRITD0Uv1G000180.2	1743	0	0	0	0	0	0	0	0	0	0	0	0	0	0	0	0	0	0	0	0	0	0	0	0
TRITD0Uv1G001590.1	648	0	0	0	0	0	0	0	0	0	0	0	0	0	0	0	0	0	0	0	0	0	0	0	0
TRITD0Uv1G000270.5	3993	4.20104	6.64308	5.74354	6.47407	5.13922	3.61771	2.88397	4.42024	4.58602	3.73118	2.73184	2.16211	2.04401	2.14541	1.87219	1.59384	1.6397	2.51254	1.78238	2.1912	1.86394	1.43858	1.40023	1.39179
TRITD0Uv1G000580.1	2244	0.00817829	0	0	0	0	0	0	0	0	0	0	0	0	0	0	0	0	0	0	0	0	0	0	0
TRITD0Uv1G000510.7	1848	3.13568	4.28467	4.68852	4.69115	4.31309	3.09515	4.21248	4.36568	5.16823	4.22488	3.87467	5.7445	3.07179	3.93958	3.60001	2.79455	3.35203	3.41755	2.92224	2.69232	2.10933	2.00662	2.32138	1.98521
TRITD0Uv1G000210.1	3804	0	0	0.0123143	0	0	0	0	0	0	0	0	0.0019794	0	0	0	0	0	0	0	0.0112144	0.0145981	0	0	0
TRITD0Uv1G001290.1	1323	0.00511566	0.0731925	0	0.0717767	0.0562526	0	0.0490906	0	0.00689308	0.00666939	0.00768039	0	0	0.0354232	0.0521215	0.0392382	0.0587004	0.103885	0	0	0.0311605	0.0172732	0.0242246	0
TRITD0Uv1G001010.1	486	0.244851	0	0	0.101737	0.0336278	0	0.349921	0.10985	0	0.165498	0	0.147604	0	0.162067	0.058021	0.0608657	0	0	0	0	0.16721	0.10789	0	0.0506392
TRITD0Uv1G000370.11	2895	0.540791	0.577309	1.36015	0.755842	0.839214	0.641921	0.409792	1.00165	0.894462	1.08423	0.771552	1.5482	0.317811	0.660191	0.332139	0.34002	0.311323	0.697642	0.434994	1.80128	1.52405	0.380712	0.916979	0.459875
TRITD0Uv1G001720.1	1119	0.0126964	0.0164355	0	0.0222526	0.0174257	0	0	0.00865672	0.0170022	0	0	0	0	0	0	0	0	0	0	0.0297558	0.0311059	0.0212	0.0495774	0.0400473
TRITD0Uv1G000440.2	2757	0.155755	0.219163	0.337683	0.235607	0.250066	0.180606	0.367701	0.451568	0.355027	0.43242	0.313019	1.66098	0.372288	0.977573	0.847395	0.702598	0.461911	0.986917	0.849534	0.498836	0.611103	0.13131	0.168163	0.111821
TRITD0Uv1G001750.1	804	7.61515	12.1402	11.1726	6.72952	6.33155	5.96645	3.12758	1.50338	2.66305	0.704512	0.632888	1.30035	0.385619	0.485333	0.280918	0.22123	0.153529	0.390307	0.447473	1.12434	0.774146	0.161345	0.257371	0.173097
TRITD0Uv1G000870.1	3204	0.271347	0.118355	0.237393	0.139589	0.174571	0.140284	0.145101	0.212749	0.133134	0.175155	0.170687	0.443344	0.232604	0.247795	0.294005	0.236515	0.231475	0.227773	0.153881	0.277851	0.19591	0.169038	0.205045	0.266743
TRITD0Uv1G000490.1	300	4.12455	9.21914	11.9193	5.56442	4.95234	10.5306	4.98301	2.62199	4.30667	1.37531	2.32327	2.30061	1.00711	2.68534	0.621599	0.248551	0.233538	0.742538	0.231696	1.19359	2.23227	0.540807	0.0448681	0.270465
TRITD0Uv1G000520.1	1104	0.736745	1.0202	0.988778	0.96651	0.87801	0.944143	0.825862	0.766011	0.61411	0.685982	0.963836	0.616531	0.105718	0.31172	0.140354	0.378634	0.15766	0.470766	0.424047	0.272336	0.213862	0.194044	0.20169	0.351264
TRITD0Uv1G001710.1	204	55.3474	62.318	53.6581	44.5955	48.063	52.4432	61.5947	24.9728	23.5994	14.3113	10.091	23.3171	4.92363	14.8291	10.1202	3.51969	4.56943	5.9199	2.74508	8.67457	5.07587	2.62934	7.61577	5.48016
TRITD0Uv1G000900.1	1041	0	0	0	0	0	0	0	0	0	0	0	0	0	0	0	0	0	0	0	0	0	0	0	0
TRITD0Uv1G000100.1	942	6.09973	3.7466	5.96793	6.43026	3.95969	4.01658	1.32287	0.269968	0.884643	0.0515213	0.130662	0	0.0505237	0.0329945	0.0115496	0	0.0258706	0	0	0	0	0	0	0
TRITD0Uv1G000150.2	2544	0.00946436	0.0217747	0.0218896	0	0	0	0.0177048	0.0200006	0.0129318	0.0187828	0.0180072	0.0769947	0.0445905	0.0430303	0.0522237	0.073147	0.0354803	0.00751323	0.0222717	0.0115262	0.0056949	0.0122875	0	0.0581265
TRITD0Uv1G001170.2	234	0.457319	0.134476	0	0.388822	0.288196	0.448063	0.216227	0.262091	0	0	0.118966	0	0.507773	0	0.245536	0.203315	0.134452	0.26033	0.382226	0.188972	0.591572	0.133517	0	0.0676644
TRITD0Uv1G000920.1	1122	0.126661	0.351624	0.686457	0.298931	0.224784	0.641091	0.212341	0.154529	0.455353	0.291208	0.259893	0.353732	0.036155	0.12097	0.242767	0.0980076	0.0640239	0.207874	0.125213	0.254398	0.0472159	0.15847	0.122294	0.0939873
TRITD0Uv1G000990.1	1155	0	0	0	0	0	0	0.0259472	0	0	0	0	0	0	0	0	0	0	0	0	0	0	0	0	0
TRITD0Uv1G000830.1	255	0	0	0	0	0	0	0.312308	0.255164	0.10553	1.72267	4.27696	2.25448	8.21551	2.20386	6.00493	18.0814	17.1955	13.6381	19.9948	37.4265	52.6155	82.8433	73.614	86.8487
TRITD0Uv1G000550.1	2775	0.0536925	0.0706492	0.0397335	0.00503041	0.020738	0	0.00918507	0.00606253	0.0117513	0.0256039	0.0196357	0.0335392	0.0188867	0.00601387	0.00948894	0.0276815	0.0143322	0.0341432	0.0202464	0.023591	0.0129107	0.0447033	0	0.0352486
TRITD0Uv1G000160.1	675	0.0266923	0.0504675	0.217373	0.0621349	0.108996	0.287657	0.254185	0.223987	0.207226	0.0833514	0.231037	0.24577	0	0.305064	0.0940865	0.116794	0	0.1591	0.0194723	0.0879983	0.0168789	0	0	0.0592915
TRITD0Uv1G001350.6	2385	0	0	0	0	0	0	0	0	0	0	0	0	0	0	0	0	0	0	0	0	0	0	0	0
TRITD0Uv1G000880.3	3600	1.92768	3.0422	2.36319	2.75875	3.02919	2.46329	1.87874	2.73647	2.8901	2.94575	2.06521	3.28375	2.21805	2.73305	2.58677	2.37622	2.0437	2.45495	2.08084	2.08838	1.5359	1.59856	1.65063	1.62257
TRITD0Uv1G000190.2	1539	0	0	0	0	0	0	0	0	0	0	0	0	0	0	0	0	0	0	0	0	0	0	0	0
TRITD0Uv1G000860.1	3231	0	0	0	0	0	0	0	0.0128559	0.00579654	0.0369727	0.0360471	0.118171	0.0365116	0.100791	0.0985074	0.0743431	0.076457	0.0581159	0.0820939	0.0887343	0.0730208	0.0474118	0.0344638	0.0871127
TRITD0Uv1G001270.1	219	0	0	0	0	0	0	0.482847	0.0624469	0	0	0	0.430362	0.105574	0.298356	0	0.0490895	0	0	0	0.728848	0.677021	0	0.73458	0.0955724
TRITD0Uv1G000130.1	2253	0	0	0.0188328	0	0	0	0.00289991	0	0	0	0	0	0	0.00758292	0	0	0	0	0	0	0	0	0	0
TRITD0Uv1G000310.1	1407	1.04687	2.53601	1.78269	1.36832	1.15949	1.198	0.924607	0.752616	0.75461	0.959159	0.427513	1.06914	0.440799	0.499264	0.497162	0.466766	0.513632	0.400468	0.380247	0.512974	0.443596	0.441351	0.315063	0.587789
TRITD0Uv1G000360.3	1251	3.55332	5.26373	6.08186	4.1529	3.69728	3.46562	2.81565	2.0512	2.62948	2.4074	1.38265	2.25771	1.45763	2.08873	1.77198	1.62593	1.31149	1.53227	1.60265	2.07628	2.23625	1.69105	1.65907	1.87281
TRITD0Uv1G000530.1	576	1.07946	0.680357	0.722067	0.845095	1.10147	0.804934	0.633968	0.353803	0.78482	0.324347	0.175035	0.747774	0.111805	0.16403	0.245425	0.174941	0.108045	0.157835	0.276345	0.393167	0.228355	0.295275	0.10083	0.189354
TRITD0Uv1G001420.1	963	0	0	0	0	0	0	0.0098237	0	0	0	0	0	0	0	0	0	0	0	0	0	0	0	0	0
TRITD0Uv1G000480.1	630	0	0.0188199	0.0174959	0.157199	0.122423	0.185565	0.0317439	0	0.0964232	0	0	0	0.0189666	0.0200828	0	0	0	0	0	0.0325366	0	0	0	0
TRITD0Uv1G000090.3	393	22.6975	27.3365	32.1631	37.4962	45.6618	41.9454	61.1469	45.353	51.9851	47.329	43.655	91.0223	37.5813	42.4614	49.5097	40.2262	37.816	38.4598	29.4925	33.1875	39.7227	31.1287	39.3116	27.2872
TRITD0Uv1G000220.1	489	0	0	0	0	0	0	0	0	0	0	0	0	0	0	0	0	0	0	0.0337018	0	0	0	0	0.0500786
TRITD0Uv1G001280.1	267	0	0	0	0	0	0	0	0	0	0	0	0	0	0	0	0	0	0	0	0	0	0	0	0
TRITD0Uv1G000700.1	816	0	0	0	0	0	0	0	0	0	0	0	0	0	0	0	0	0	0	0	0.0112082	0	0	0	0
TRITD0Uv1G001440.1	1272	0.0483897	0.132739	0.0809658	0.0377139	0.0443279	0.0544489	0.0114628	0.0443381	0.0144704	0.0209997	0	0.0701892	0	0	0.0156355	0	0	0	0.0991707	0.0254364	0.00655768	0	0.0254035	0.0299491
TRITD0Uv1G000290.1	1086	4.28706	6.723	6.83775	5.40982	6.28095	5.18156	8.6723	5.67206	6.89971	4.13542	5.12906	12.7087	3.29175	4.88593	5.2572	3.86017	3.46716	3.88716	3.21236	3.03465	2.38987	2.29998	1.99725	2.04734
TRITD0Uv1G000200.1	3681	0.034691	0.0353516	0.16769	0.0110836	0.030473	0.0158687	0.010121	0.0134174	0.0194697	0.010476	0	0.00205093	0.00198054	0.00221238	0	0	0.00791919	0.012577	0	0.116127	0.0434945	0	0.00256698	0
TRITD0Uv1G001620.1	396	14.791	11.5339	16.5163	23.2309	25.4838	22.3237	41.1267	22.7677	29.8575	26.7007	24.3896	62.9009	18.3252	20.9416	23.2334	13.0447	8.94055	20.4283	9.72988	9.71917	9.88753	5.51403	3.97727	5.95904
TRITD0Uv1G002910.1	675	0	0	0	0	0	0	0	0	0	0	0	0	0	0	0	0	0	0	0	0	0	0	0	0
TRITD0Uv1G003050.1	951	0	0	0.0305164	0	0	0	0.0217206	0.0241295	0	0	0.0298732	0.0120303	0.0389641	0.0125499	0.0825617	0.0428596	0	0.0257632	0	0.0292601	0	0	0.0325804	0.00694667
TRITD0Uv1G003970.1	198	0	0	0	0	0	0	0	0	0	0	0	0	0	0	0	0	0	0	0	0	0	0	0	0
TRITD0Uv1G003170.1	339	1130.16	1012.53	948.505	897.516	1028	1317.07	1190.92	601.979	877.262	406.031	554.926	755.156	336.711	281.418	345.214	111.644	122.024	267.797	139.331	152.931	171.191	245.796	110.262	89.9507
TRITD0Uv1G003040.1	216	12.2893	0.958795	10.532	2.09903	2.14076	2.07171	1.03741	0.548452	1.9435	1.27799	5.40045e-08	1.61014	7.16203	4.51472	9.4201	4.0952	3.28187	6.11587	1.79647	5.38226	5.44724	0.391493	1.46581	0.347685
TRITD0Uv1G003570.1	480	1.96344	1.46189	2.65887	2.01298	2.30921	4.82361	3.2098	1.93848	1.63407	2.33942	1.07849	3.87255	0.63795	0.88951	1.41898	1.215	0.747264	1.12429	1.11169	1.26571	1.57769	0.404763	0.415606	0.483481
TRITD0Uv1G003630.1	570	0	0	0	0	0	0	0	0	0	0	0	0	0	0	0	0	0	0	0	0	0	0	0	0
TRITD0Uv1G002690.1	342	0	0	0	0	0	0	0	0	0	0	0	0	0	0	0	0	0	0	0	0	0	0	0	0
TRITD0Uv1G002640.1	921	0	0	0	0	0	0	0	0	0	0	0	0	0	0	0	0	0	0	0	0.208954	0	0	0	0.0133558
TRITD0Uv1G003980.1	195	0	0	0	0	0	0	0	0	0	0	0	0	0	0	0	0	0	0	0	0	0	0	0	0
TRITD0Uv1G003310.3	3468	6.72276	9.11575	7.24236	8.62558	8.33518	5.8457	2.86882	4.99938	6.84817	3.08765	2.30443	1.68121	1.82958	1.45896	1.25833	0.991567	1.27442	1.92042	1.46383	2.15901	1.60203	1.45846	1.49232	1.14814
TRITD0Uv1G002650.1	558	0.018808	0.00387183	0.00438788	0	0.0190605	0	0.0118793	0	0.0561343	0.0331863	0.112477	0	0.122598	0.0538892	0.0892736	0	0.0159077	0.0932637	0.0662839	0.0429217	0.200479	0.0138086	0.0402817	0.15626
TRITD0Uv1G002990.3	2121	0.0610569	0.0381433	0.164801	0.0102107	0.0160278	0.0674444	0	0.00815556	0	0	0.00441346	0	0	0.00811855	0	0.0149581	0	0	0	0.0105662	0	0	0	0
TRITD0Uv1G003430.1	315	1.46422	0.403849	0.609389	0	0.894344	0.0747904	0.0760343	0.0747819	0.0780521	0	0.0783486	0.0879817	0	0	0	0.36287	0	0.0831769	0	0	0.0838424	0	0	0.0822794
TRITD0Uv1G003690.1	210	5.19139	5.17365	18.4768	2.3225	3.94775	1.52421	1.25502	2.07234	1.42792	3.81607	1.99542	5.87503	2.40423	4.96819	6.15332	1.94466	5.14423	7.48009	5.79401	9.26656	11.2577	6.4398	7.39734	11.9604
TRITD0Uv1G003070.3	489	0	0.109768	0.173755	0.0666917	0.154848	0.0690375	0.069141	0.029422	0	0	0.112841	0.0438085	0.0522742	0.0746778	0.0222951	0.0600943	0.0242566	0.0867413	0.0786375	0.00824214	0	0.16002	0.0167316	0.0556429
TRITD0Uv1G004090.1	1857	0	0.00888272	0.0156986	0.00396955	0.0102646	0.0243724	0.00731522	0.0193416	0.0046702	0.0182123	0.0104382	0.026516	0.00431188	0.0435519	0	0	0.0056169	0	0.0106994	0.00831279	0.0166189	0	0.00543428	0.00550054
TRITD0Uv1G003420.2	441	0.0317953	0	0	0	0	0	0.0329606	0.0721854	0.0377665	0.144717	0.125961	0	0.0401388	0	0	0	0.0450965	0	0	0	0.086029	0.173537	0	0.101627
TRITD0Uv1G003620.1	252	0	0	0	0	0	0	0	0	0	0	0	0	0	0	0	0	0	0	0	0	0	0	0	0
TRITD0Uv1G003450.1	1686	0	0	0	0	0	0	0	0	0	0	0	0	0	0	0	0	0	0	0	0	0	0	0	0
TRITD0Uv1G003510.1	1383	1.38404	1.59221	2.04949	1.64629	1.78843	1.09987	1.58448	1.45739	1.55917	1.66174	1.27934	1.63537	0.849623	1.28807	1.21989	0.879141	0.635654	1.43106	1.11979	1.00681	0.847896	1.10103	1.08727	0.866967
TRITD0Uv1G003330.1	438	0	0	0	0	0.0426086	0	0	0.0364514	0	0	0	0	0	0	0	0	0	0	0	0.0303869	0	0	0	0
TRITD0Uv1G003780.1	1833	0.0860998	0.135262	0.0318809	0.0362743	0.090123	0.10082	0	0	0.01872	0	0	0	0	0	0	0	0	0	0	0	0	0	0	0
TRITD0Uv1G003600.1	474	0	0	0.622184	17.2059	438.069	251.133	1567.59	10866.5	6252.56	17115.2	21682.8	11500.2	29757.8	22930.2	26261.9	35255.7	38851.6	33340	37072.3	34334.3	32475.3	51758.7	45257.1	46113.2
TRITD0Uv1G002720.3	252	0	0	0	0.0178937	0.0118848	0	0	0	0	0	0	0	0	0	0	0	0	0	0	0	0	0	0	0
TRITD0Uv1G002890.3	366	677.626	467.425	488.615	394.188	390.52	412.761	457.123	311.31	369.604	222.122	232.801	292.309	274.226	185.287	179.405	82.5485	93.5158	145.106	102.935	113.598	158.433	90.4406	79.9679	70.7279
TRITD0Uv1G002980.2	780	0.0105869	0.0809003	0	0	0	0.0108148	0	0	0.0138827	0	0	0	0	0	0	0.0133333	0	0	0	0	0	0	0	0
TRITD0Uv1G003460.1	273	0	0	0	0	0	0	0	0	0	0	0	0	0	0	0	0	0	0	0	0	0	0	0	0
TRITD0Uv1G002170.1	1104	0.038776	0.0836229	0.179778	0.00755086	0.0532127	0	0	0.0440236	0.0172989	0.0250969	0.0481918	0	0	0.0534377	0.0654984	0	0.0105107	0.0100163	0.0197231	0	0.0158416	0	0.060507	0.00509078
TRITD0Uv1G002970.1	993	0	0	0	0	0	0	0	0	0	0	0	0	0	0	0	0	0	0	0	0	0	0	0	0
TRITD0Uv1G003870.1	3591	0	0	0	0	0.00670667	0.00326005	0	0	0	0	0	0.00631991	0.00406857	0.00908809	0.0047806	0.0188153	0	0	0	0.00198709	0.013599	0	0.0026356	0.00133591
TRITD0Uv1G003660.1	462	0	0	0	0	0	0	0	0	0	0.0981856	0	0.0749903	0	0	0	0.203625	0	0	0.0753228	0	0	0	0.223462	0
TRITD0Uv1G004060.1	1212	0	0	0	0	0	0	0	0	0	0	0	0	0	0	0	0	0	0	0	0	0	0	0	0
TRITD0Uv1G003500.1	1614	2.25145	3.0719	3.38791	3.39333	4.38901	2.75312	2.61684	3.76954	3.30589	2.54812	2.2147	2.57486	1.61667	1.78055	1.84299	1.99315	1.48066	2.47549	2.04472	2.12693	1.22624	1.02473	0.983187	1.12706
TRITD0Uv1G003920.1	828	13.2948	17.3425	13.6008	17.0993	17.8772	16.6466	14.173	12.6001	16.6282	8.08351	9.5068	7.69625	4.38755	5.6408	4.84012	2.74216	3.45203	6.08013	3.52771	6.18623	2.61382	3.342	3.12564	1.86444
TRITD0Uv1G003080.1	759	0.0220873	0.224652	0.0128316	0.0643461	0.0602916	0.180642	0.0819653	0.014511	0.0433482	0.0837426	0.128856	0.173919	0.139197	0.329343	0.298446	0.0972395	0.0699705	0.116698	0.0817598	0.185837	0.152023	0.0885075	0.0165881	0.0500655
TRITD0Uv1G004010.1	1095	1.03963	0.778051	0.704288	1.08439	1.16718	1.03618	0.759233	1.35258	1.1413	1.01482	0.994429	0.55672	0.509724	0.513862	0.464377	0.458438	0.467336	0.579639	0.619226	0.696199	0.2326	0.642854	0.47887	0.37581
TRITD0Uv1G003590.1	543	61.883	69.3622	66.4346	56.3692	64.6564	74.5475	57.6161	57.1835	65.9316	54.8118	55.4408	71.1159	43.9479	48.6157	51.9964	37.4178	38.0206	41.6117	35.7684	39.4281	30.5574	30.5428	27.6807	25.1464
TRITD0Uv1G003650.10	1038	0.463812	0.154081	0.683671	171.39	1827.19	565.55	4241.45	26178.2	14827.9	41560.1	43636.4	20713.5	49058.5	55873	51666.1	82072.8	87780.8	76728.9	87921.9	87770.2	63314.8	113924	123093	121283
TRITD0Uv1G003520.1	1602	0	0	0	0	0	0	0	0	0	0	0	0	0	0	0	0	0	0	0	0.00484283	0	0	0	0
TRITD0Uv1G003610.1	258	0	0	0	0	0	0	0	0	0	0	0	0	0	0	0	0	0	0	0	0	0	0	0	0
TRITD0Uv1G003900.1	402	0.242891	0	0.0472057	0	0.578067	0.0847534	0.249382	0.0436331	0.139026	0.131961	0.0509775	0.0528832	0.0506046	0.345542	0.20342	0	0.0545874	0.104556	0	0.0721521	0	0.156289	0	0
TRITD0Uv1G002700.1	1530	0.0283994	0	0	0.0238448	0	0.0157363	0	0.0407978	0	0.0274984	0.0311235	0	0.0368899	0.0299353	0.0347125	0.0726859	0.0309306	0	0.0414503	0.0268346	0.0197358	0.0986152	0.00924776	0
TRITD0Uv1G004000.3	1395	0	0	0	0	0.138248	0.0290618	0.0204251	0.244633	0.129234	1.00041	0.259184	0.331058	0.439499	0.292083	0.355849	0.104139	0.235894	0.262259	0.288135	0.12528	0.163069	0	0.0378918	0.034478
TRITD0Uv1G003730.1	762	0	0	0	0.0255817	0.0299635	0	0	0	0	0	0	0.0576142	0.0276682	0	0	0	0	0	0	0	0	0	0	0
TRITD0Uv1G003140.1	2040	0	0	0	0	0	0	0	0	0	0	0	0	0	0	0	0	0	0	0	0	0	0	0.0097733	0
TRITD0Uv1G002680.1	519	0	0	0	0	0	0.0453182	0	0	0.0152073	0	0	0	0	0	0	0	0.00812456	0	0.0201032	0.0200165	0	0	0.0751826	0
TRITD0Uv1G003960.1	2343	0	0	0	0	0	0	0	0.00730006	0	0	0	0	0	0	0	0	0	0	0	0	0	0	0	0
TRITD0Uv1G003160.1	1491	0	0	0	0	0	0	0	0	0	0	0	0	0	0	0	0	0	0	0	0	0	0	0	0.00354173
TRITD0Uv1G003260.1	198	2.32894	12.0583	2.87335	0.690585	1.10276	0.931786	1.55129	0.276584	1.79074	1.07367	0.128441	0	0	0	0	0	0	0	0	0.397676	0	0	0	0
TRITD0Uv1G003240.1	1332	0	0	0	0	0	0	0	0	0	0	0	0	0	0	0	0	0	0	0	0	0	0	0	0
TRITD0Uv1G002610.1	1080	0.00499103	0	0	0	0	0.013507	0	0.00603491	0.00444895	0	0	0	0	0	0	0	0.00648653	0	0	0.00583164	0.00408161	0	0	0.00130818
TRITD0Uv1G003860.1	1533	0	0	0	0	0	0	0	0	0	0	0	0	0	0	0	0	0	0	0	0	0	0	0	0
TRITD0Uv1G002920.1	843	4.48604	4.22077	5.63275	3.01661	2.90138	2.75011	0.308641	0.600016	2.07204	0.118633	0.474981	0	0.132167	0.115573	0.109684	0	0.0459556	0.0154947	0	0	0.00584939	0.00765423	0.0430107	0
TRITD0Uv1G003760.1	1557	0	0	0.0242163	0.0293664	0	0	0.0223243	0	0	0	0	0	0	0	0	0	0	0	0	0	0	0	0	0
TRITD0Uv1G003580.3	2055	0.717877	1.0883	1.30102	1.08076	1.38553	1.12191	2.25604	1.14229	1.20277	0.928523	0.75329	2.19143	0.33801	0.742855	0.6254	0.349893	0.371704	0.649792	0.316315	0.675951	0.568933	0.210396	0.495341	0.396014
TRITD0Uv1G003950.4	1269	2.54258	2.46938	3.69296	5.35147	6.30628	3.38869	6.00895	13.521	12.0892	13.4312	15.1371	11.9208	12.6859	11.2015	11.8017	11.3374	11.7703	11.0439	11.3798	10.2829	10.3413	16.8397	16.1894	16.1259
TRITD0Uv1G003250.1	858	0.41742	0.904806	1.65722	0.192703	0.661784	0.392806	0.0584897	0.048942	0.0727062	0.117108	0.0540238	0.0120221	0.0115589	0.0250468	0.0131471	0	0.0146918	0.0420065	0.0137543	0.0418907	0.0515384	0	0.349942	0.0521156
TRITD0Uv1G003930.1	198	0	0	0	0	0	0	0	0	0	0	0	0	0	0	0	0	0	0	0	0	0	0	0	0
TRITD0Uv1G001930.4	3042	6.81419	9.89244	9.30603	10.9144	9.26304	6.88357	7.59794	8.22755	9.70604	8.22017	6.69753	7.84616	5.83027	6.58816	6.23425	5.49928	5.65069	5.96413	5.28705	5.26621	4.68257	4.69658	5.10688	4.62038
TRITD0Uv1G002140.1	459	0.114732	0	0	0.164943	0	0.0903342	0.059827	0.232368	0.172796	0.232136	0.3464	0.87593	0.363303	0.292608	1.0676	0.206575	0.0412719	0.393914	0.457827	0.0277797	0.347797	0.0800126	0	0.0187743
TRITD0Uv1G002160.1	1470	0.520584	1.0357	0.971642	0.782109	0.821035	0.943919	1.06769	0.900867	0.9706	1.10364	0.986783	1.52777	0.643289	1.05277	1.08701	0.327578	0.671924	0.92879	0.430248	0.487161	0.348921	0.449556	0.327621	0.284494
TRITD0Uv1G003530.2	3690	1.2393	1.80009	2.14414	2.00822	1.95703	1.71721	1.12216	2.06635	1.96889	1.95275	1.5433	1.74074	1.30665	1.21561	1.16539	1.005	1.12159	1.48243	1.36443	1.22843	1.19953	0.635897	0.855146	0.765708
TRITD0Uv1G003130.2	1929	0	0	0	0	0	0	0	0	0	0	0	0	0.00815515	0	0	0	0	0	0	0	0	0	0	0
TRITD0Uv1G003800.1	657	0	0	0	0	0	0	0	0	0	0	0	0	0	0	0	0	0	0	0	0	0	0	0	0
TRITD0Uv1G003010.1	510	0.0677869	0	0.211093	0.130623	0.0303739	0.117721	0	0	0.111961	0	0	0	0	0	0.0307622	0	0	0	0.0622815	0	0.268135	0	0	0
TRITD0Uv1G002150.1	213	108.453	303.49	266.007	17.1085	17.2731	25.472	1.23888	0	0.51393	0	0	0.53753	1.15119	0	0.12247	0.197372	0	0.258853	0	0.0929816	0	0	0	0
TRITD0Uv1G003290.1	1461	0	0	0	0	0	0	0	0	0	0	0	0	0	0	0	0	0	0	0	0	0	0	0	0
TRITD0Uv1G008730.1	4197	0	0.00180758	0.0158289	0	0.00189094	0	0	0	0.00564264	0	0	0	0	0	0	0	0	0.0021874	0.00649005	0	0	0.00239273	0	0
TRITD0Uv1G008380.1	1377	0.321129	0.462437	0.366246	0.580358	1.15735	0.787711	1.05339	0.852826	1.10938	1.30847	1.11905	2.78705	0.703663	1.53774	1.20512	0.697122	0.639008	0.837289	0.600361	1.07564	0.787472	0.255221	0.354047	0.482415
TRITD0Uv1G009920.2	1437	1.52753	2.83824	2.58042	3.22535	3.12304	2.77307	1.59771	1.62195	1.8858	0.889789	0.909723	0.521126	0.425593	0.499585	0.477587	0.204053	0.391475	0.901652	0.453628	0.480053	0.631712	0.385423	0.264079	0.289889
TRITD0Uv1G009150.1	1575	0.775701	1.58927	1.67644	1.82458	1.63534	1.39688	0.990767	1.69274	1.63714	1.41681	0.933783	0.909191	0.653606	1.19067	0.601364	0.840957	0.887692	1.48833	1.33258	1.50863	0.770677	0.147597	0.243039	0.308077
TRITD0Uv1G008830.1	1278	0	0	0	0	0.0220326	0	0	0	0	0	0	0	0	0	0	0.020484	0	0	0.0164334	0	0	0	0	0
TRITD0Uv1G006250.1	729	0	0	0	0	0	0	0	0	0	0	0	0	0	0	0	0	0	0	0	0	0	0	0	0
TRITD0Uv1G007850.4	1383	49.7698	89.5635	85.2333	77.8042	73.1757	56.1029	76.105	63.8503	64.9965	64.8687	47.7576	74.1489	45.6606	68.4813	56.7348	45.9973	48.2604	57.1476	41.2546	36.2584	35.0417	21.6114	22.6191	25.4675
TRITD0Uv1G009190.2	2121	14.5302	16.9713	15.7194	16.1041	16.9394	13.9177	8.44485	13.4254	14.1245	9.53088	8.34871	5.39949	5.23938	4.70644	4.54212	3.40291	3.84064	5.16724	4.58059	4.5203	3.21084	3.12476	2.87402	2.71997
TRITD0Uv1G006670.1	297	4.93747	2.46182	3.43344	0.170786	1.4834	2.11321	0.64233	0.849695	1.38156	1.50938	1.15551	3.11895	3.95086	1.89608	8.9306	3.8407	1.3184	2.63499	1.04789	1.43579	3.00903	0.943994	2.15012	1.95396
TRITD0Uv1G009940.1	999	29.0777	36.2833	31.4684	35.9458	37.6827	30.9396	40.9855	31.9116	34.953	28.3344	24.8774	37.9824	20.8698	26.8971	23.9149	18.5943	21.4474	21.6017	19.4931	21.166	19.1507	19.9378	27.2493	18.0893
TRITD0Uv1G004210.1	2883	0	0	0	0	0	0	0	0	0	0	0	0	0.00775918	0	0	0	0	0	0	0	0	0	0	0
TRITD0Uv1G009730.1	1179	2.59651	3.92007	4.58854	5.83361	5.49476	4.24827	5.36863	6.71617	6.8813	6.71036	5.81508	7.06161	3.95273	6.57295	5.74544	5.67105	5.39664	6.03676	4.60266	5.41221	3.98651	4.80886	6.17951	4.34571
TRITD0Uv1G007070.1	1458	0	0	0	0	0	0	0	0.0125469	0	0.0237136	0.0273026	0.0354781	0	0.0188742	0	0.00580441	0	0.0142112	0.0350378	0.102699	0.0275409	0	0.0143829	0.0472689
TRITD0Uv1G004800.3	1704	10.2635	10.7788	9.66098	16.6386	19.5216	12.4729	19.1739	33.8075	33.4137	32.3741	30.6747	29.5344	28.9958	28.0415	30.5307	26.9991	27.2381	23.6148	21.7126	17.7927	13.4369	13.9061	14.2826	15.4343
TRITD0Uv1G007100.1	201	0	0	0	0	0	0	0	0	0	0	0	0	0	0	0	0	0	0	0	0	0	0	0	0
TRITD0Uv1G006840.2	1305	0.00520482	0	0	0	0	0	0	0	0	0	0	0	0	0	0	0	0	0	0	0	0	0	0.0164187	0
TRITD0Uv1G007160.2	3234	4.70044	11.5428	9.02779	7.96005	8.09139	5.95117	4.49122	6.33179	6.57515	4.80943	3.30189	3.913	1.80314	2.99263	2.57343	2.01582	1.85438	3.03028	2.83826	3.14953	1.69508	1.33489	1.3799	1.04646
TRITD0Uv1G009500.1	1041	0	0	0	0	0	0	0	0	0	0	0	0	0	0	0	0	0	0	0	0	0	0	0	0
TRITD0Uv1G008520.1	912	0	0	0	0.0401824	0.0460159	0	0	0.0126095	0.0115369	0.0924531	0.0248252	0	0	0	0	0	0.0675627	0.0515092	0.025315	0	0.0103888	0.0275568	0	0
TRITD0Uv1G006290.1	1299	0.680581	0.701044	0.56394	0.856914	1.16558	0.710262	1.33395	0.958081	1.06629	0.968575	0.919067	1.76302	0.684797	0.847908	1.05868	0.561991	0.437364	0.719159	0.741019	0.775033	0.523258	0.450279	0.503565	0.31286
TRITD0Uv1G008920.1	462	0	0	0	0	0	0	0	0	0	0	0	0	0	0	0	0	0	0	0	0	0	0	0	0
TRITD0Uv1G004980.2	1011	0.881844	0.563138	0.615947	0.971953	1.11043	1.02275	1.53703	0.797747	1.09597	0.980023	0.810635	1.16464	0.540369	0.784972	0.65109	0.249664	0.310887	0.527537	0.206405	0.428236	0.447539	0.156654	0.225525	0.142217
TRITD0Uv1G009900.1	288	0	0	0	0	0	0	0	0	0	0	0	0	0	0	0	0	0	0	0	0	0	0	0	0
TRITD0Uv1G006260.2	1755	1.42167	2.24907	1.72687	3.33502	3.07636	2.06928	1.34501	1.87865	1.93707	1.46391	1.33347	1.5329	0.437108	1.40804	0.889483	0.466057	0.665444	0.821385	0.566611	1.64846	0.727322	0.144999	0.689764	0.0917555
TRITD0Uv1G006480.2	408	0.58631	0	0	0	0	0.0829991	0	0.285034	0.0790655	0.314257	0.308711	0.280778	0.174489	0.0874438	1.22978	0.352434	0.701448	0.678574	0.560666	0.061715	0.520029	0	0.086245	0.122003
TRITD0Uv1G006680.1	297	2653.79	808.658	2401.92	885.948	1024.31	2257.73	727.862	481.626	557.896	986.084	736.851	706.303	2618.1	1116.57	3925.33	1417.1	1024.44	1093.91	658.466	716.97	1523.56	284.238	2047.58	1272.85
TRITD0Uv1G006850.2	2517	3.13298	4.87034	4.20363	4.15894	3.56158	3.188	1.47282	2.00971	2.33525	1.55344	0.821923	1.07423	0.758863	0.975448	0.832043	0.631844	0.459209	1.07629	0.767154	0.852092	0.943493	0.332098	0.499533	0.455613
TRITD0Uv1G004910.2	1437	0	0	0	0	0	0	0	0	0	0	0	0	0	0	0	0	0	0	0	0	0	0	0	0
TRITD0Uv1G009680.1	1371	0	0	0	0	0	0	0	0	0	0	0	0	0	0	0	0	0	0	0	0	0	0	0	0
TRITD0Uv1G004640.1	2328	0	0	0	0	0	0	0	0	0	0	0	0	0	0	0	0	0	0	0	0	0	0	0	0
TRITD0Uv1G009890.1	1125	0	0	0	0	0	0	0	0	0	0.00816647	0	0	0	0	0	0	0	0	0	0	0	0	0	0
TRITD0Uv1G008890.1	462	0	0	0	0	0	0	0	0	0	0	0	0	0	0	0	0	0	0	0	0	0	0	0	0
TRITD0Uv1G006500.1	297	21.6961	2.06331	3.31989	2.01144	1.4136	3.21749	2.75927	0.502423	0.701258	1.43608	2.23305	1.98125	23.2671	1.85121	9.54593	2.25339	2.34133	2.78928	1.26471	2.54264	15.2268	1.86202	3.38489	3.41265
TRITD0Uv1G008790.1	2529	1.00751	1.60002	1.6251	1.05939	0.922971	1.05681	0.516843	0.590507	0.562973	0.491557	0.576388	0.759575	0.272315	0.468563	0.297883	0.184075	0.222213	0.389467	0.179339	1.41406	0.816974	0.222612	0.523592	0.185263
TRITD0Uv1G009800.1	894	1.26471	2.25504	2.10685	2.46165	2.39439	1.96311	1.49769	1.69002	1.99161	1.43831	1.81147	2.34358	1.0343	1.49257	1.15426	0.897572	1.00419	1.23054	0.806195	1.19971	1.04874	0.636627	0.940431	0.594073
TRITD0Uv1G004770.1	573	0	0	0	0	0	0	0	0	0	0	0	0	0	0	0	0	0	0	0	0	0	0	0	0
TRITD0Uv1G008720.1	1089	0.16699	0.300094	0.578575	0.0828194	0.0778087	0	0.0630703	0.179158	0.0968338	0.161765	0.647437	0.608016	0.240175	0.344506	0.390498	0.209491	0.224623	0.34657	0.260903	1.29723	0.837869	0.0767665	0.364688	0.0207143
TRITD0Uv1G008100.4	2664	1.10879	1.8774	1.73336	1.62059	1.7228	1.15749	1.7477	1.39379	1.56558	1.24665	1.12099	1.84823	1.05153	1.30682	0.966407	0.914855	0.880573	1.17629	0.805937	0.868032	0.86231	0.628605	0.635683	0.660479
TRITD0Uv1G005170.1	1200	0.0289696	0.233006	0.0738438	0.0406317	0.0795739	0.252476	0.154346	0.103172	0.0778042	0.15053	0.156052	0.0832341	0.0418325	0.152078	0.185035	0.0369648	0.0094599	0.153253	0.150972	0.0409521	0.0141597	0.0194448	0.0454627	0.0826653
TRITD0Uv1G009750.1	600	0	0.122626	0.166056	0	0	0	0	0	0	0.06051	0	0.086531	0	0	0	0	0	0.0240279	0	0.077982	0.0688443	0	0.0488296	0
TRITD0Uv1G006160.1	2889	2.15479	3.3744	3.25142	3.07214	2.80265	2.19707	2.19203	1.9672	2.35015	1.77494	1.53757	1.49416	1.39345	1.60532	1.42539	1.06195	1.29269	1.59776	1.45003	1.25467	1.41205	0.998496	1.08221	1.15066
TRITD0Uv1G004450.1	966	0	0	0	0	0	0	0	0	0	0	0	0	0	0	0	0	0	0	0	0	0	0	0	0
TRITD0Uv1G004780.1	567	0	0	0	0	0	0	0	0	0	0	0	0	0	0.0240841	0	0	0	0	0	0	0.0707688	0	0	0
TRITD0Uv1G004510.1	1104	1.62213	1.60556	1.28841	1.39691	0.824797	1.02938	0.337227	0.0880473	0.190288	0.0250969	0	0	0	0	0	0	0.0210214	0.0701141	0	0	0	0	0	0
TRITD0Uv1G006540.1	591	0	0	0	0	0	0	0	0	0	0	0	0	0	0	0	0	0	0	0	0	0	0	0	0
TRITD0Uv1G009860.1	1971	4.0109	5.03443	2.97074	7.28722	7.26303	6.12809	4.79487	22.0737	13.2896	20.3499	18.3095	11.7011	12.2694	9.82578	8.49171	7.6417	8.24544	11.554	11.2555	10.2461	6.31504	10.5358	6.75678	7.07071
TRITD0Uv1G006150.1	600	0.891113	2.16122	2.52894	0.683691	0.675432	0.68869	1.00765	0.853443	0.341359	1.36722	1.10995	7.66015	0.957376	2.66886	1.65721	1.20703	1.43172	1.2126	0.925473	21.1775	12.1078	5.84364	46.9889	4.70805
TRITD0Uv1G006600.1	408	0	0	0	0	0	0.0739081	0.0675342	0	0	0.0839309	0	0.908402	0.0963528	0.0906904	0.099	0.313787	0	0.0998482	0.286128	0.0663374	0.141346	0	0.0888861	0.0441828
TRITD0Uv1G004160.1	2154	0.0257083	0.0262373	0.0198252	0.0234079	0.0196846	0.0144035	0.0274686	0	0.015573	0	0.0130115	0.0148795	0	0	0	0	0	0	0	0.00346202	0	0	0	0
TRITD0Uv1G007710.1	678	0	0	0	0	0	0	0	0	0	0	0	0	0	0	0	0	0	0	0	0	0	0	0	0
TRITD0Uv1G005790.1	921	0	0	0	0	0	0	0	0	0	0	0	0	0	0	0	0	0	0	0	0	0	0	0	0
TRITD0Uv1G004140.1	300	6.32431	12.1693	15.9718	13.0289	11.3015	13.9044	7.75135	4.69773	4.92191	2.63602	2.03286	3.02711	0.447607	1.02299	0.1554	0.994205	0.700614	0.424308	0.115848	0.265242	0.393929	0	0.0448681	0.225387
TRITD0Uv1G007040.2	3219	0.255373	0.38932	0.335296	0.695376	0.683544	0.495834	0.790098	1.46733	1.23622	1.81613	1.72489	2.3778	0.955462	1.50602	0.925312	1.31122	1.32563	1.13981	1.35746	2.13209	1.3087	1.80476	1.95528	1.44211
TRITD0Uv1G006440.1	297	12.2501	6.38742	10.3851	5.59013	5.58431	8.02995	1.41785	2.41306	2.84214	6.23563	1.96478	2.52092	9.01694	5.14553	18.0568	4.526	5.58038	5.77259	2.95865	3.79011	6.90264	2.3276	8.32475	4.49991
TRITD0Uv1G009980.1	579	0	0	0	0	0	0	0	0	0	0	0	0	0	0	0	0	0	0	0	0	0	0	0	0
TRITD0Uv1G007000.1	747	0.249538	0.431533	0.368402	0.329812	0.50981	0.359098	0.372068	0.400833	0.325478	0.614631	0.560727	1.30991	0.856384	0.613589	1.72229	0.881137	1.16486	0.459336	0.435111	0.556439	0.313901	0.553541	0.542999	1.4103
TRITD0Uv1G009180.1	6210	3.14717	4.77735	4.6994	5.43398	4.44632	3.25811	2.49277	3.39268	4.08285	3.08581	2.54669	2.34799	1.88363	1.98677	1.69035	1.45735	1.7799	2.30603	1.76837	1.8974	1.85722	1.57251	1.98996	1.9135
TRITD0Uv1G009210.1	1038	0	0	0	0	0	0	0	0	0	0	0	0	0	0.0289632	0	0.0446352	0	0	0	0	0	0	0	0.0165033
TRITD0Uv1G008980.1	477	0	0	0	0	0	0	0	0	0	0	0	0	0	0	0	0	0	0	0	0	0	0.0372255	0	0.017468
TRITD0Uv1G009580.1	423	0.599197	1.60247	1.40095	0.764027	0.880386	0.814723	0.912232	0.626517	0.578169	0.591278	0.0914507	2.41779	0.623291	0.263466	0.49996	0.124096	0.2936	0.187292	0.406141	0.520708	1.2003	0.281811	0.222133	0.220504
TRITD0Uv1G004230.1	1917	0	0	0	0	0	0	0	0	0	0	0	0	0	0	0	0	0	0	0	0	0	0	0	0
TRITD0Uv1G009430.1	1527	0	0	0	0	0	0	0	0	0	0	0	0	0	0	0	0	0	0	0	0	0	0	0	0
TRITD0Uv1G009810.1	1020	0.22285	0.24117	0.508476	0.117542	0.295698	0.0876233	0.0153004	0.009737	0.0479316	0.0463497	0.0320489	0.0940108	0.0633378	0.0395231	0.051893	0.0365508	0.0931377	0.0887577	0.0654992	0.0250717	0.0707163	0	0.0111488	0
TRITD0Uv1G005700.1	843	0.150691	0	0.0765324	0.13928	0.18031	0.0672155	0.0300068	0.175466	0.0496856	0.0600174	0.0138447	0	0.047455	0.363838	0.296561	0.0594956	0.331256	0.631417	0.500896	0.388215	0.280771	0.0309119	0.513848	0.0145949
TRITD0Uv1G004540.1	2022	3.72531	3.70876	3.52896	5.66503	5.36819	3.992	4.81363	7.68384	6.26152	6.6545	6.18782	7.18872	6.64336	5.57724	6.26767	5.23197	6.00866	4.48167	4.88193	3.97682	3.82411	3.42804	3.73446	4.42503
TRITD0Uv1G007090.1	780	0	0	0	0	0	0	0	0	0	0	0	0	0	0	0	0	0	0	0	0	0	0	0	0
TRITD0Uv1G006620.1	297	2.67324	0.313541	0.350365	0.160614	0.344196	0.290328	0	0.563973	1.05391	0.399008	0.290086	0	0.173215	0	1.51695	0.137258	0	0.314699	0	0.33019	0	0	1.27125	0.31865
TRITD0Uv1G006330.1	933	174.422	163.898	159.231	242.438	314.49	244.502	372.052	530.887	485.757	534.381	469.656	372.227	360.935	402.863	357.942	226.194	237.902	324.125	246.341	193.696	168.853	109.309	105.705	98.1421
TRITD0Uv1G005310.1	1248	9.02326	9.13511	8.20999	11.2333	11.0559	9.75615	7.43752	9.56582	12.0518	8.61895	7.49953	7.22077	5.9357	5.8105	5.34837	4.1162	4.22421	6.62046	4.92608	4.65227	4.52438	3.46929	3.19324	2.6475
TRITD0Uv1G006660.1	300	0.10194	0	0	0	0	0	0	0	0	0	0.0863	0	0.102127	0	0.0877625	0	0.096497	0	0	0	0	0	0	0
TRITD0Uv1G004370.1	1704	1.89619	2.56845	2.07446	2.65783	2.28807	2.35241	2.38749	2.65092	3.12734	2.58759	2.62865	3.1624	2.24483	2.24656	2.37416	1.70153	2.03553	1.95573	1.58515	2.19039	1.52367	1.96897	2.11532	1.65213
TRITD0Uv1G004100.1	1887	3.63507	5.10546	4.73745	4.70959	4.28728	3.531	2.66639	2.51234	3.38555	1.63428	1.31606	1.81718	0.778181	1.44315	0.814873	0.765489	0.463227	1.04505	0.892339	1.36138	0.720143	0.845326	0.661694	0.604979
TRITD0Uv1G009300.1	789	0	0	0	0	0	0	0	0	0	0	0	0	0	0	0	0	0	0	0	0	0	0	0	0
TRITD0Uv1G008570.1	324	0.376587	0.152591	2.87533	0.607904	1.44344	0.564652	0.499366	0.775264	0.742311	1.01021	0.452011	0	0	0.0784158	0.692994	0.139384	0.2483	0	0.1537	0	0	0	0.0779671	0
TRITD0Uv1G009790.3	1032	4.29462	4.40223	5.36507	5.97679	6.76869	4.98656	6.42323	7.67353	7.85429	7.70238	6.43829	6.74439	4.99336	6.22637	5.70231	4.705	4.74687	5.66001	5.24708	5.04746	3.826	3.01667	2.47121	2.47541
TRITD0Uv1G004130.5	1851	3.7376	6.69901	5.69334	5.59405	5.74926	5.20696	4.96914	4.02175	5.09147	3.87305	3.33985	4.98871	2.53565	3.16607	2.88777	2.67705	3.15461	3.05719	2.24357	2.54573	2.20448	1.74498	1.79546	2.02652
TRITD0Uv1G006650.1	378	437.275	306.757	728.727	347.365	452.185	980.771	196.598	280.764	332.97	669.813	544.514	615.14	699.407	664.81	2699.33	1125.29	690.548	721.393	560.768	586.228	784.261	321.568	1078.7	525.46
TRITD0Uv1G009570.1	2400	4.4086	5.86258	5.18365	5.79128	4.83127	4.17713	3.56093	3.26457	3.38136	2.91168	1.98145	3.50438	1.81935	2.4938	1.92635	1.72244	1.85055	1.67736	1.51007	1.7589	1.39193	1.31618	1.19653	1.58976
TRITD0Uv1G007050.1	1512	0	0	0	0	0	0	0	0	0	0	0	0	0	0	0	0	0	0	0	0.00517966	0	0	0	0.017421
TRITD0Uv1G009060.1	441	94.2942	96.3089	115.134	111.094	123.65	131.161	124.794	100.285	118.479	91.9007	101.403	88.2656	67.444	75.1707	63.8313	60.9147	51.476	65.9434	52.3673	51.6519	71.1633	48.28	46.6852	42.0717
TRITD0Uv1G009690.2	1527	0	0.0223601	0	0.0300669	0	0.0216522	0.0137136	0	0	0	0	0	0	0	0	0	0	0	0	0	0	0	0	0
TRITD0Uv1G004860.2	1311	0.517476	0.549586	1.06451	0.976491	0.907094	0.321294	0.728581	0.954871	0.844308	0.762108	0.456968	0.426804	0.383993	0.488284	0.606748	0.321586	0.440945	0.501004	0.438061	0.245288	0.242275	0.305611	0.310233	0.247537
TRITD0Uv1G008400.1	204	0.256238	0.589296	0	1.7203	1.05799	1.00852	0	0.671313	0.26666	0	0	0.532353	0	0.251341	0.253006	0	0	0.269086	0.130718	0	0	0.394401	0	0
TRITD0Uv1G009510.2	1680	0	0	0	0	0.021026	0	0	0	0	0.000297986	0	0	0	0	0	0	0	0	0	0	0	0	0	0
TRITD0Uv1G009880.2	924	0.0329906	0.243762	0.373178	0.0385083	0.0225885	0	0	0	0	0	0.0365797	0	0	0	0	0	0	0	0	0.00949363	0.0101904	0.013543	0.0633891	0.00639087
TRITD0Uv1G009770.1	1329	0.00508661	0	0	0	0	0	0	0	0	0	0	0	0	0	0	0	0	0	0	0.0180985	0.068155	0	0	0
TRITD0Uv1G009420.1	1524	0	0	0	0	0	0	0	0	0	0	0	0	0	0	0	0	0	0	0	0	0	0	0	0
TRITD0Uv1G004720.1	837	0.0380731	0.073031	0.1768	0.044407	0.0650727	0	0.151614	0.050626	0.0501887	0.133372	0.041955	0.324304	0.0839317	0.155678	0.163416	0.168312	0.0608333	0.217418	0.0711697	0.10828	0.0473139	0.139119	0.289545	0.0583264
TRITD0Uv1G008990.3	2619	0.69476	0.626526	0.731024	0.697372	0.83081	0.657703	0.864352	0.781401	0.720093	0.773071	0.652192	1.35344	0.575522	0.471154	0.758548	0.463307	0.500157	0.600302	0.58242	0.558306	0.421595	0.234093	0.20379	0.343491
TRITD0Uv1G009400.1	579	0	0	0	0	0	0	0	0	0	0	0	0	0	0	0	0	0	0	0	0	0	0	0	0
TRITD0Uv1G008510.2	993	0	0.0769067	0.076811	0.0174182	0.0511128	0.128841	0	0.0201601	0.0397285	0	0	0	0	0.0716865	0.0322683	0	0	0.0229849	0	0	0.101	0	0	0.0486944
TRITD0Uv1G004820.1	2211	0.581259	0.553686	0.2504	0.396712	0.329073	0.383679	0.180873	0.326998	0.321643	0.17228	0.207181	0.180835	0.217	0.124207	0.16292	0.0820472	0.105989	0.122955	0.13446	0.205143	0.116989	0.100834	0.0808543	0.0454805
TRITD0Uv1G007870.1	1827	0	0	0	0	0	0	0	0	0	0	0	0	0	0	0	0	0	0.0109073	0	0	0	0.0177754	0	0
TRITD0Uv1G006090.2	2202	16.2819	20.159	20.1032	24.6	21.5913	18.1673	11.7705	11.9464	18.7862	8.50332	7.24677	6.99776	3.75635	5.42883	3.77708	2.4729	2.46017	4.66933	3.15161	4.07878	3.03097	1.90556	2.08149	1.22528
TRITD0Uv1G008110.1	927	0	0	0	0	0	0	0	0	0	0	0	0	0	0	0	0	0	0	0	0	0	0	0	0
TRITD0Uv1G008910.1	462	0	0	0	0	0	0	0	0	0	0	0	0	0	0	0	0	0	0	0	0	0	0	0	0
TRITD0Uv1G009950.3	942	2.53058	5.64183	6.36717	4.75632	3.16993	2.97265	2.26063	1.19037	1.55068	0.651566	1.01366	1.27389	0.740671	1.52211	0.923968	1.00758	1.02189	1.10944	1.05311	1.0474	1.02135	1.03362	1.22364	0.538449
TRITD0Uv1G004840.1	567	0	0	0	0	0	0	0	0	0	0	0	0	0	0	0	0	0	0	0	0	0	0	0	0
TRITD0Uv1G006350.1	981	78.3458	94.2742	92.4142	127.986	93.4842	94.6568	51.7558	120.447	103.382	131.923	181.165	50.8317	94.5591	76.1044	82.6738	53.1582	69.9746	111.015	79.8579	71.856	37.7629	37.5541	33.071	26.1223
TRITD0Uv1G004290.2	525	0	0	0	0	0	0	0	0	0	0	0	0	0	0	0	0	0	0	0	0	0	0	0	0
TRITD0Uv1G004240.1	195	0	0	0	0	0	0	0	0	0	0	0	0	0	0	0	0	0	0	0	0	0	0	0	0
TRITD0Uv1G008880.1	501	0.0839965	0	0	0	0	0	0	0	0	0	0	0	0	0	0	0	0	0	0	0	0	0	0	0
TRITD0Uv1G018150.1	1077	0	0	0	0.00780329	0	0	0	0	0.0178599	0	0	0	0	0	0	0	0	0	0	0	0.0327783	0	0.0104037	0.0262551
TRITD0Uv1G013450.1	1074	0	0	0	0	0	0	0	0	0	0	0.0368389	0.214813	0.00843725	0.240018	0	0	0.0435546	0	0	1.25067	1.0121	0	0	0
TRITD0Uv1G014210.1	348	0.184602	1.04616	1.52563	0.326234	1.54793	1.15796	1.26766	0.361505	0.577864	0.475068	0.404456	1.03066	0.566599	0.204714	0.205155	0.0622824	0	0.561904	0.135634	0.921472	1.54366	0.208427	0.674964	0.803113
TRITD0Uv1G015270.1	1044	0	0	0	0	0	0	0	0	0	0	0	0	0	0	0	0	0	0	0	0	0	0	0	0
TRITD0Uv1G017560.1	243	0	0	0	0	0	0	0	0	0.238474	0	0	0	0	0	0	0	0	0	0	0	0	0	0	0
TRITD0Uv1G018230.1	1161	1.42834	2.73935	1.94851	1.23445	2.04506	1.40455	1.58546	1.19554	1.22409	1.34602	1.04007	2.10733	0.715304	1.19537	1.24317	1.67211	0.944371	1.43655	1.51779	1.39675	1.40896	0.785647	0.965408	0.763346
TRITD0Uv1G016530.1	969	0.0540045	0.119216	0	0.0540472	0.0634288	0	0.0328249	0.0520298	0.0923503	0.00992107	0.0114354	0.0807555	0.0874128	0	0.0444619	0	0	0.0237414	0.0350245	0	0.0095092	0.025455	0	0
TRITD0Uv1G014020.1	960	0	0	0	0	0	0	0	0	0	0	0	0	0	0	0	0	0	0	0	0	0	0	0	0
TRITD0Uv1G016310.1	1434	0	0	0	0	0	0	0	0	0	0	0	0	0	0	0	0	0	0	0	0	0	0	0	0
TRITD0Uv1G017230.1	711	0.968196	0.359259	2.62468	0.420478	1.17158	0.642461	1.03664	0.447041	0.545155	0.748352	0.148688	0.4462	0	0.366746	0.104882	0.283143	0.186288	0.308712	0.286592	0	1.47464	0.292264	0	0.149477
TRITD0Uv1G017950.1	1122	0.349698	1.05972	1.5933	0.596643	0.771589	0.714772	0.208855	0.601133	0.294201	0.584258	0.264336	0.956962	0.119392	0.578969	0.935693	0.651924	0.778293	0.9217	0.712529	1.08734	0.895936	0.475411	1.0512	0.93732
TRITD0Uv1G016750.1	948	0.91479	1.40198	0.885821	0.872941	1.15418	0.718018	1.12059	0.976105	1.52138	1.56347	1.96747	2.45425	1.50876	2.1495	1.61396	0.977362	1.32849	1.73387	1.25583	1.67652	1.59815	1.53802	1.48028	1.36722
TRITD0Uv1G010540.1	567	0	0	0	0	0	0	0	0	0	0	0	0	0	0	0	0	0	0	0	0	0	0	0	0
TRITD0Uv1G018160.1	300	0	0	0	0	0	0	0	0	0	0	0	0	0	0	0	0	0	0	0	0	0	0	0	0
TRITD0Uv1G017550.1	1431	0.357191	0.0302242	0.075198	0.162759	0.159495	0.300287	0.247415	0.538782	0.501252	0.412292	0.54452	0.502269	0.297491	0.0707905	0.284114	0.237518	0.205889	0.297933	0.250801	0.265226	0.360909	0.3854	0.22057	0.315952
TRITD0Uv1G016250.1	1494	0	0	0	0	0	0	0	0	0.00594973	0	0	0	0	0	0	0	0	0	0	0	0	0	0	0
TRITD0Uv1G016130.1	447	2.05075	0.543733	3.1144	0.632098	0.609366	0.804399	0.222915	0.139901	0.292545	0.0350542	0.0406857	0	0.0387482	0.116238	0.241894	0.219119	0.0435899	0.332923	0.0402602	0.0292149	0.165464	0.0420996	0	0.158041
TRITD0Uv1G018140.1	879	4.42638	10.2045	6.27998	9.73798	7.79592	4.99824	4.72313	4.89217	6.50593	4.13236	3.33841	4.19235	2.49772	3.7316	2.70065	2.63664	1.47255	3.20466	3.0919	3.54998	2.63232	2.27293	2.95928	1.78231
TRITD0Uv1G014350.1	1044	0.0449931	0.0465498	0	0	0.0793251	0.0457481	1.10451e-07	0	0.038897	0	0	2.01301e-10	0	2.61097e-08	2.02682e-08	0	0.0672557	0	0.0741494	0	2.74654e-10	4.15649e-08	0	0.0382277
TRITD0Uv1G010550.1	1026	0	0	0	0	0	0	0	0	0	0	0	0	0	0	0	0	0	0	0	0.0331807	0	0	0.0663921	0
TRITD0Uv1G016740.1	1233	1.25326	1.97573	1.47784	1.90969	1.15288	1.03724	0.787097	0.921128	1.13562	0.480193	0.561459	0.357965	0.40116	0.37127	0.593354	0.314289	0.365824	0.444482	0.472291	0.561292	0.307376	0.423232	0.281445	0.288797
TRITD0Uv1G017220.5	4470	0.979565	0.961957	1.27121	0.56261	0.634766	0.588605	0.283622	0.593459	0.557717	0.43455	0.358627	0.421235	0.263728	0.411861	0.367112	0.304405	0.36935	0.450171	0.491808	0.797611	0.917106	0.517202	0.503685	0.6411
TRITD0Uv1G014570.2	1416	0	0	0	0	0	0.00475401	5.92417e-07	0	0	0	0	0.0121286	0	0	0	0	0	0.0147187	0	0.0413384	0.0789334	0	0.046827	0.00376367
TRITD0Uv1G018380.1	672	18.3045	17.4901	15.5883	18.5491	24.9808	20.3159	37.7017	29.0533	28.0082	24.6187	17.3893	47.3298	15.0986	16.9696	22.1693	12.2745	11.2634	14.3995	11.8996	14.737	14.5704	10.4897	8.29026	8.82513
TRITD0Uv1G015780.2	1374	3.2461	4.4064	4.16419	5.51344	4.9375	4.56997	3.93269	5.16001	5.2719	4.60586	3.90111	3.33232	2.86802	2.89889	2.41496	2.31204	2.57511	3.4724	2.50521	2.96185	1.79479	2.16705	1.77238	1.46218
TRITD0Uv1G017940.1	1182	0.0236342	0.229849	0.0684635	0.013811	0.0811373	0.0299443	0	0.0161717	0.0158596	0.0460247	0	0.0926078	0.0148667	0.0489545	0.0428662	0.0527581	0.0385625	0.0183742	0	0.0208584	0.0433419	0	0	0.0421053
TRITD0Uv1G014430.1	1815	0	0	0	0	0	0	0	0	0	0	0	0	0	0	0	0	0	0	0	0	0	0	0	0
TRITD0Uv1G011710.2	2721	0	0	0	0	0	0	0	0	0	0	0	0	0	0	0	0	0	0	0	0	0	0	0	0
TRITD0Uv1G013980.4	1389	0	0.0438756	0	0	0	0	0	0	0	0	0	0.0188403	0	0	0	0.0123166	0	0	0	0	0	0	0	0
TRITD0Uv1G015770.1	633	1.36412	1.9615	2.44681	2.11474	2.6831	2.56063	2.84028	3.13635	2.68041	2.59847	2.94429	4.46793	1.34272	1.72134	1.74213	1.09445	1.04868	1.03972	1.23722	2.41228	1.76521	1.18393	1.37905	0.848648
TRITD0Uv1G010190.1	1737	1.18263	0.872314	2.53074	1.10724	1.33878	0.964344	0.704589	1.30877	1.22626	1.07874	0.646176	0.736188	0.545526	0.629718	0.702232	0.413072	0.311041	0.707775	0.850044	1.05039	0.774221	0.429119	0.19942	0.243068
TRITD0Uv1G016820.1	1077	0	0	0	0	0	0	0	0	0	0.00863644	0	0	0	0	0	0	0	0	0	0	0	0	0	0
TRITD0Uv1G012810.1	1644	0	0	0	0	0	0	0	0	0	0	0	0	0	0	0	0	0	0	0	0	0	0	0	0
TRITD0Uv1G016680.1	2739	3.67908	6.32412	5.43405	5.44197	4.16795	3.72021	1.25075	1.10931	2.32245	0.695359	0.616236	0.483982	0.279295	0.283942	0.286728	0.195513	0.182325	0.347145	0.184617	0.660599	0.54525	0.0946282	0.114234	0.142346
TRITD0Uv1G012350.1	3684	1.38385	1.99148	1.77838	1.82571	1.55223	1.15545	0.647174	0.490827	0.973994	0.354203	0.303693	0.284798	0.0880954	0.185678	0.105911	0.0610155	0.0474738	0.223016	0.0894638	0.242708	0.177115	0.115273	0.0461657	0.0228415
TRITD0Uv1G014050.1	879	0	0	0	0	0	0	0	0	0	0	0	0	0	0	0	0	0	0	0	0	0	0	0	0
TRITD0Uv1G010080.1	738	0	0	0	0	0	0	0	0.0604278	0	0	0.033586	0	0.0582003	0	0	0.0289964	0.0729192	0.0521213	0	0.0128895	0.115813	0	0	0
TRITD0Uv1G011750.3	1872	7.72937	8.08004	7.42242	8.62465	6.54267	6.65281	3.10143	3.89281	4.95859	3.06047	2.7575	2.70656	2.45356	2.28825	1.84724	1.62987	1.8	2.22001	1.73461	2.12159	2.06235	1.00632	1.64674	1.12173
TRITD0Uv1G018540.2	816	0	0	0	0	0	0	0	0	0	0	0	0	0	0	0	0	0	0	0	0	0	0	0	0
TRITD0Uv1G015910.1	1530	0	0	0	0	0	0	0	0	0	0	0	0	0	0	0	0	0	0	0	0	0	0	0	0
TRITD0Uv1G018490.3	948	17.6353	30.5722	24.9569	20.763	19.8791	17.5133	19.9513	12.3778	14.8362	10.4802	8.00207	16.2662	7.1818	8.71652	8.85778	6.57979	6.52813	7.25495	6.66813	7.53574	6.37908	6.18187	7.3432	4.98641
TRITD0Uv1G015110.1	1401	0	0	0	0.0334147	0.0392905	0	0.00507924	0.0394676	0.0449972	0.0124404	0.00716219	0.0994082	0.0179654	0.00080698	0.0416462	0	0	0.0149088	0.00735007	0.656107	0.218569	0	0.302815	0
TRITD0Uv1G018120.1	1128	0	0	0	0	0	0	0	0	0	0	0	0	0	0	0	0	0	0	0	0	0	0	0	0
TRITD0Uv1G014090.2	1164	0.0183694	0	0.0558801	0.0563556	0.0331053	0.0183329	0	0.0412056	0.0485102	0.0156414	0.0360365	0.102362	0.0227512	0.0416008	0.00874221	0.00922379	0	0.0468301	0	0.00708508	0	0	0	0.0524425
TRITD0Uv1G012930.3	1563	0.0791242	0.130479	0.091593	0.0934438	0.0925306	0.0715502	0.294544	0.154141	0.270642	0.196446	0.213585	0.298653	0.168875	0.13311	0.170357	0.0320259	0.0343242	0.215877	0.0387215	0.194347	0.303107	0.10637	0.0373274	0.103911
TRITD0Uv1G018550.2	567	25.7004	33.0536	30.214	31.5766	32.6873	35.9966	39.0595	34.251	31.4723	37.7545	33.4272	80.9022	30.8944	53.8283	50.7703	42.7119	35.7098	36.182	36.5091	31.6931	28.2562	33.4915	39.0079	30.6662
TRITD0Uv1G010520.1	2328	0.00784411	0.0343417	0	0.0491979	0.140913	0.0528946	0.15369	1.31126	0.480318	2.06705	1.89956	1.33914	1.76616	1.41969	1.49522	1.1881	1.37896	1.35722	1.3923	1.01579	0.756024	0.410941	0.388032	0.598082
TRITD0Uv1G010370.1	567	0	0	0	0	0	0	0	0	0	0	0	0	0	0	0	0	0	0	0	0	0	0	0	0
TRITD0Uv1G014630.1	903	0.127834	0.0765779	0.0197775	0.845422	0.699989	0.607303	2.69935	2.03301	1.65957	5.66388	6.89005	7.56318	6.73581	11.4475	11.4251	16.8748	13.1249	16.4857	15.4761	16.2328	9.43402	13.7436	17.3961	12.6576
TRITD0Uv1G018030.3	2121	14.7961	23.7175	19.8467	22.5453	20.5277	14.697	9.67645	16.7393	18.3428	12.9565	9.47128	8.25448	7.97587	9.55148	8.51237	7.32575	7.19955	9.69958	10.0567	8.15708	6.77972	5.82429	4.58911	4.24908
TRITD0Uv1G018520.1	606	0	0	0	0	0	0	0	0	0	0	0	0	0	0	0	0	0	0	0	0	0	0	0	0
TRITD0Uv1G018590.1	1455	1.51175	2.36381	1.69939	1.67952	1.54989	1.26601	1.81803	2.01777	1.5952	1.93085	1.44254	2.50352	1.1372	2.63538	1.79668	1.79646	1.70419	2.27858	1.83331	2.53466	2.2469	2.72088	3.33715	2.15727
TRITD0Uv1G016800.1	1212	0	0.0296898	0	0	0	0	0.0426678	0.0156793	0.0461035	0.0445999	0	0.149391	0	0.0158081	0.0332228	0.0146001	0.00934314	0.00890359	0	0.0269718	0.0489099	0	0.00898211	0.00907401
TRITD0Uv1G013640.1	690	0	0	0	0	0	0	0	0	0	0	0	0	0	0	0	0	0	0	0	0	0	0	0	0
TRITD0Uv1G017100.1	660	1.43838	3.02551	1.5337	1.62416	0.999676	1.30192	0.703714	0.544087	0.670433	0.397205	0.366561	0.769122	0.0874622	0.167446	0.390138	0.242289	0.226935	0.226571	0.201592	0.234354	0.0878695	0.130196	0.162832	0.0919635
TRITD0Uv1G012970.2	576	0	0	0	0	0	0	0	0	0	0	0	0	0	0	0	0	0	0	0	0	0	0	0	0
TRITD0Uv1G013970.1	657	0	0	0	0	0	0	0	0.0179505	0	0	0.0200941	0	0	0	0	0	0	0	0	0	0	0.0655466	0.020495	0.0205764
TRITD0Uv1G018470.1	207	261.507	260.148	201.553	187.15	217.309	210.66	278.984	210.139	209.309	162.499	126.374	232.253	114.369	185.112	152.31	89.1132	91.3527	141.758	94.5201	102.781	74.1616	62.75	65.1777	58.8722
TRITD0Uv1G013170.1	1557	0	0	0	0	0	0	0	0	0	0	0	0	0	0	0	0	0	0	0	0	0	0	0	0
TRITD0Uv1G012460.1	858	0.651568	1.20521	1.2725	0.44964	0.527227	0.944308	0.487414	0.379118	0.290825	0.331727	0.297131	0.336618	0.173383	0.400748	0.605674	0.429273	0.337911	0.560087	0.274874	0.481743	0.252375	0.104633	0.51154	0.289096
TRITD0Uv1G010470.1	339	0	0	0	0	0	0	0	0	0	0	0	0	0	0	0	0	0	0	0	0	0	0	0	0
TRITD0Uv1G010720.1	576	0	0	0	0	0	0	0	0	0	0	0	0	0	0	0	0	0	0	0	0	0	0	0	0
TRITD0Uv1G016080.1	1116	0	0	0	0	0	0	0	0	0	0	0	0	0	0	0	0	0	0	0	0	0	0	0	0.0200907
TRITD0Uv1G015810.1	654	0.0985624	0.38938	0.0491622	0.147425	0.114877	0.24598	0.0744356	0.0180765	0.0181544	0	0	0.240924	0	0.075532	0.0791885	0	0.0219259	0	0	0.0153728	0	0	0.041276	0
TRITD0Uv1G010530.2	1017	0	0	0	0	0	0	0	0	0	0	0	0	0	0.00991953	0	0	0	0	0	0	0	0	0	0
TRITD0Uv1G017890.1	1209	0	0	0	0	0.00788146	0	0	0	0	0	0	0	0	0.0475729	0	0	0.0187441	0	0	0.0405801	0	0	0	0
TRITD0Uv1G017200.1	1464	0	0	0	0	0	0	0	0.012486	0	0	0	0	0	0	0	0	0	0	0	0	0	0	0	0
TRITD0Uv1G013050.1	195	0	0	0	0	0	0	0	0	0	0	0	0	0.0417366	0.0258298	0	0	0	0	0.0303257	0.011201	0	0	0	0
TRITD0Uv1G016120.1	1941	0.92159	1.2701	1.14594	1.02122	1.14853	0.849964	0.938672	0.605718	0.839376	0.522089	0.241986	0.370282	0.21143	0.272319	0.219408	0.101953	0.0570644	0.392168	0.229293	0.190507	0.16858	0.118829	0.12921	0.0706347
TRITD0Uv1G017470.1	867	0	0	0	0	0	0	0	0	0	0	0	0	0	0	0	0	0	0.0145271	0	0	0	0	0	0
TRITD0Uv1G012600.1	252	3.71803	2.40681	3.84159	3.9724	6.18012	3.21866	7.82115	5.31702	5.01769	4.92771	3.97415	13.1998	5.74859	7.07825	7.7935	4.97165	2.83967	2.94915	4.0145	1.54683	2.97383	0.664133	0.99761	2.42199
TRITD0Uv1G016920.1	1206	0	0	0	0	0	0	0.00737008	0	0.0154637	0	0	0.00751784	0	0.0255835	0	0	0	0	0	0.00678389	0	0	0	0
TRITD0Uv1G014030.1	4515	0	0	0	0	0	0	0	0.00180132	0	0	0	0	0	0	0	0	0	0	0	0	0	0	0	0.00314571
TRITD0Uv1G010010.1	441	0	0	0	0	0	0	0	0	0	0	0	0	0	0	0	0	0	0	0	0	0	0	0	0
TRITD0Uv1G012620.1	246	0	0	0.487436	0	0	0.592623	0	0	0.550249	0	0	0	0	0	0	0	0	0	0	0	0	0	0	0
TRITD0Uv1G018010.1	771	0.0431118	0.233185	0.488319	0.251246	0.206008	0.0770948	0.0342935	0.0709555	0.0141201	0.0545599	0.0314792	0.0848456	0.0407503	0.087743	0.0153454	0	0	0.032589	0	0	0	0	0.0162242	0.040814
TRITD0Uv1G012690.1	243	0	0.0603447	0	0	0	0	0	0	0	0	0	0	0	0	0	0	0.060256	0	0	0	0	0	0	0
TRITD0Uv1G013320.1	1818	0	0	0	0	0	0	0	0	0	0	0	0	0	0	0	0	0	0	0	0	0	0	0	0
TRITD0Uv1G015980.1	606	0	0.101759	0.182432	0	0	0	0	0	0.0615673	0	0.0332757	0	0	0	0	0.0313012	0	0	0	0	0	0.0334326	0	0.0193821
TRITD0Uv1G010700.1	276	2.74744	1.88748	1.08623	1.45296	1.51454	2.58309	5.3479	4.54009	2.39297	4.03533	3.23827	11.4845	3.60244	4.91631	5.14168	6.26753	4.66265	3.58751	2.0367	1.29334	1.57143	0.808625	2.43678	2.80106
TRITD0Uv1G013630.1	726	0	0	0	0	0	0	0	0	0	0	0	0	0	0	0	0	0	0	0	0	0	0	0	0
TRITD0Uv1G016590.1	639	0	0	0	0	0	0	0	0	0	0	0	0	0	0	0	0	0	0	0	0	0	0	0	0
TRITD0Uv1G013570.1	306	0	0	0	0	0	0	0	0	0	0	0	0	0	0	0	0	0	0	0	0	0	0	0	0
TRITD0Uv1G018220.1	660	0.349877	1.54363	1.0474	1.06957	0.961227	0.962287	0.469142	0.151135	0.206287	0	0.0523658	0.179462	0	0	0	0	0.226935	0	0	0.0234354	0	0	0	0
TRITD0Uv1G010260.1	1038	0	0	0	0	0	0	0	0	0	0	0	0	0	0	0	0	0	0	0	0	0	0	0	0
TRITD0Uv1G010890.2	1278	3.96415	5.56592	6.01543	5.05596	4.02426	3.39075	3.58417	2.84205	3.46416	2.04627	1.90854	1.96775	1.18419	1.61042	1.24956	0.597964	0.482682	0.928338	0.917637	1.27998	1.23515	0.617082	1.06898	0.532433
TRITD0Uv1G013020.1	1704	0	0	0	0	0	0	0	0	0	0	0	0	0	0	0	0	0	0	0	0	0	0	0	0
TRITD0Uv1G016760.4	1353	0.878125	1.25312	0.739005	1.13095	0.994551	1.02417	1.58969	1.26192	1.19924	2.05242	1.56558	3.29943	0.924402	1.86376	1.46387	1.34823	0.816595	0.936728	0.555755	0.851258	1.44569	0.571715	0.775449	0.769473
TRITD0Uv1G014330.1	1176	0.0147303	0	0	0	0	0	0	0	0	0	0	0	0	0	0	0	0	0	0	0	0.0145458	0	0	0
TRITD0Uv1G017210.3	945	7.42562	15.7688	13.0405	11.2911	11.4022	9.67661	6.76668	6.16007	7.49807	5.59669	4.15124	5.32241	3.13998	4.7035	3.73087	3.59123	3.34503	4.61712	4.37766	4.0464	3.76231	3.04926	4.58597	2.01446
TRITD0Uv1G014440.24	2043	0.0910664	0.151254	0.273912	0.156344	0.0794737	0.202104	0.107014	0.0595405	0.0330684	0.0760331	0.0184197	0.0869823	0.0457771	0.330415	0.19601	0.160018	0.231727	0.288021	0.127493	0.282789	0.366394	0.0313347	0.0731789	0.11361
TRITD0Uv1G013180.1	393	0	0	0	0	0	0	0	0	0	0	0	0	0	0	0	0	0	0.0413836	0	0	0	0	0	0
TRITD0Uv1G016070.1	972	0	0	0	0	0	0	0	0	0	0.0271418	0	0	0	0	0	0	0	0.0308535	0	0.0484724	0.0345963	0	0	0.00808373
TRITD0Uv1G018020.3	2046	2.48091	4.29227	3.43825	5.54405	5.76197	3.70739	4.0092	6.29169	5.92065	5.26208	4.45261	3.64715	2.87649	3.73817	3.36505	3.13524	3.7827	4.22865	3.63683	3.4716	1.90794	2.27051	2.86484	2.37273
TRITD0Uv1G018410.7	1572	0.31952	0.178187	0.548473	0.404849	0.271131	0.154938	0.188743	0.365712	0.171699	0.195243	0.195781	0.338507	0.0883889	0.407651	0.239668	0.253141	0.17567	0.386559	0.210551	0.676985	0.587108	0.132346	0.268233	0.109995
TRITD0Uv1G018530.1	1245	0	0	0	0	0	0	0	0	0	0	0	0	0	0	0	0	0	0	0	0	0	0	0	0
TRITD0Uv1G015060.1	363	0.109296	0	0	0.0593976	0.203105	0	0.163325	0.276569	0	0.0553864	0	0.0678124	0	0.0630603	0.0633753	0	0	0	0.0627447	0	0	0.0643994	0	0
TRITD0Uv1G011600.2	375	0.197653	0	0	0	0	0	0	0	0	0.0511793	0	0	0	0	0	0	0	0	0	0.124851	0	0	0	0
TRITD0Uv1G010250.1	1464	0.00451039	0.0235215	0	0.0422034	0.00620411	0.00912218	0	0	0	0	0	0	0	0	0	0	0	0	0	0	0	0	0	0
TRITD0Uv1G013350.1	1119	0	0	0	0	0	0	0	0	0	0	0	0	0	0	0	0	0	0	0	0.0743895	0.0933178	0.0212	0.247887	0.0350414
TRITD0Uv1G015970.1	651	0.137822	0	0	0	0	0	0	0	0	0	0	0	0	0	0	0	0	0	0	0	0.493091	0	0	0
TRITD0Uv1G014910.1	300	0	0	0.0287537	0	0	0.0134851	0	0.0274147	0	0.0206415	0	0	0	0	0.00863332	0	0	0.0179515	0	0	0	0	0	0
TRITD0Uv1G016280.3	1776	0	0.0467727	0	0.0501955	0	0.028873	0.0190838	0	0.0145626	0.0187947	0.00540796	0.0419239	0.00449302	0	0.0575803	0.0504794	0.0709566	0.0338082	0.050055	0.103247	0.480057	0.0244782	0.182973	0.269083
TRITD0Uv1G014110.1	1059	0.0318023	0	0.0950502	0.0159623	0	0.0485509	0.0780645	0.020696	0.0211067	0	0	0.00986741	0.0171971	0.0564185	0.0296335	0	0	0	0.0208	0	0.00838784	0	0.042512	0.0429084
TRITD0Uv1G013250.3	1593	0	0	0	0	0	0	0	0	0	0	0	0	0	0	0	0	0	0	0	0	0	0	0	0
TRITD0Uv1G010740.1	564	0	0	0	0	0	0	0	0	0	0	0	0	0	0	0	0	0	0	0	0	0	0	0	0
TRITD0Uv1G017250.1	1764	0.482842	0.843872	1.57619	0.780061	1.1164	0.673092	0.415515	1.36673	1.04211	1.32601	0.910264	1.67641	0.602386	0.662362	0.854725	0.541193	0.500607	0.863217	0.784744	1.60408	1.7964	0.49954	0.518622	0.775613
TRITD0Uv1G016550.1	1242	0	0	0	0	0	0	0	0	0	0	0	0	0	0	0	0	0	0	0	0	0	0	0	0
TRITD0Uv1G014550.3	1401	0.033335	0	0	0.0222764	0	0	0.00507864	0	0	0.00622018	0.0107433	0.0622657	0.00598847	0.0660357	0.00694104	0	0	0	0	0.101769	0.0653688	0.0161308	0.0466686	0.00762288
TRITD0Uv1G012330.2	2517	0	0.00325304	0.0745078	0	0.0268639	0	0.0170976	0.0101182	0.0337818	0.0143924	0.0333065	0.0937134	0.0084319	0.0328722	0.0470877	0	0.015956	0	0.0132484	0.0385842	0.0145843	0.0272579	0.0116103	0.00652707
TRITD0Uv1G017930.1	2964	0.0734087	0.137877	0.113507	0.196001	0.20511	0.16071	0.148232	0.166551	0.172109	0.0872385	0.105723	0.293564	0.0926985	0.118755	0.0525987	0.101269	0.0784407	0.12877	0.0781099	0.0785952	0.0558443	0.0131168	0.0289314	0.0423948
TRITD0Uv1G012550.2	2340	0	0	0	0	0	0	0	0	0	0	0	0	0	0	0	0	0	0	0	0	0	0	0	0
TRITD0Uv1G013240.1	1614	0	0	0	0	0	0	0	0	0	0	0	0	0	0	0	0	0	0	0	0.00587179	0.014569	0.166275	0.102149	0.00679869
TRITD0Uv1G017090.9	1179	4.08351	6.49137	7.92682	6.73671	7.07993	5.80421	6.01876	6.69503	6.78657	6.35214	4.62663	6.64562	3.80355	4.23846	4.69839	4.37186	4.68314	4.40655	4.06702	4.39034	3.65725	2.99474	3.33663	2.53606
TRITD0Uv1G012900.1	1671	0.00387816	0	0	0.0134931	0.0105806	0.0194107	0.0288486	0.12014	0.120434	0.282122	0.688644	0.0651201	0.151659	0.0908964	0.229009	0.12994	0.353836	0.219215	0.145836	0.381244	0.0611352	0.466051	0.369566	0.231171
TRITD0Uv1G018360.1	2814	2.81473	4.22204	3.45722	3.506	3.41958	2.74988	2.09378	2.36585	2.81072	2.4443	1.78976	2.25397	1.30442	1.86155	1.56677	1.5347	1.32737	1.95175	1.64271	2.02629	1.80974	0.926081	1.16411	1.01217
TRITD0Uv1G017180.1	741	17.7037	21.5322	22.3434	26.1005	30.828	27.8052	29.301	25.9761	28.0899	20.7598	19.3513	32.0552	14.4316	21.4771	18.9206	15.2756	12.2924	18.134	15.4696	14.6068	12.7917	9.62092	9.18834	8.69849
TRITD0Uv1G010360.1	573	0	0	0	0	0	0	0	0	0	0	0	0	0	0	0	0	0	0	0	0	0	0	0	0
TRITD0Uv1G018260.3	2028	0	0	0	0	0	0	0	0	0	0	0	0.00398762	0	0	0	0	0	0	0	0.00740604	0	0	0.00983831	0
TRITD0Uv1G018180.1	1233	0.947822	1.0605	1.48716	1.44171	1.59399	1.3227	1.58558	3.48429	2.58537	2.65976	2.37203	2.54797	1.63677	1.91518	2.35968	1.90765	1.84741	2.39275	2.267	2.85099	2.06162	2.48595	1.53036	1.55645
TRITD0Uv1G013530.1	741	0	0	0	0	0.0386957	0	0	0	0	0	0	0	0	0	0	0	0	0	0	0	0.0741507	0	0	0
TRITD0Uv1G014690.3	1080	0.194159	0.191013	0.659346	0.188244	0.404757	0.280978	0.234907	0.334812	0.268307	0.362585	0.448484	0.296114	0.251639	0.175093	0.210593	0.166312	0.31994	0.184061	0.252522	0.209474	0.210708	0.256447	0.348979	0.130526
TRITD0Uv1G013310.1	1734	0	0	0	0	0	0	0	0	0	0	0	0	0	0	0	0	0	0	0	0	0	0	0	0
TRITD0Uv1G011500.1	465	0	0	0.065101	0.192076	0	0	0	0	0	0	0	0.0369199	0	0	0	0	0	0	0	0	0	0.0780856	0.0735679	0.0732718
TRITD0Uv1G010580.1	738	0	0	0	0	0	0	0	0	0	0	0	0	0	0	0	0	0	0	0	0	0	0	0	0
TRITD0Uv1G012870.3	1644	0	0	0	0	0	0	0	0	0	0	0	0	0	0	0	0	0	0	0	0	0	0	0	0
TRITD0Uv1G016440.1	1590	1.31865	1.58745	2.11059	1.30575	1.02171	1.32174	0.430994	0.617597	0.453068	0.639408	0.391373	0.61161	0.317949	0.527364	0.414052	0.570016	0.618937	0.596216	0.6578	0.713237	0.65787	2.13318	1.67537	0.821487
TRITD0Uv1G018040.2	1491	0	0	0	0	0	0	0	0	0	0	0	0	0	0	0	0	0	0	0	0	0	0	0	0
TRITD0Uv1G018350.1	267	0	0	0	0	0	0	0	0	0	0	0	0	0	0	0	0	0	0	0	0	0	0	0	0
TRITD0Uv1G013930.1	309	0	0	0	0	0	0	0	0	0	0	0	0	0	0	0	0	0	0	0	0	0	0	0	0
TRITD0Uv1G014080.6	714	23.4708	31.7563	39.2212	19.1886	40.9725	22.3449	10.2453	18.0357	16.0083	35.8734	14.3886	7.61838	11.0918	17.0731	13.0046	6.37273	11.7926	16.6394	5.83796	3.29833	8.71707	0.289791	1.39208	0.453138
TRITD0Uv1G015720.1	1584	13.0411	17.1579	15.3056	20.1588	15.9141	13.2565	11.136	7.61335	11.8607	5.60958	4.42204	5.11398	2.35625	4.04189	3.08314	1.64012	1.57142	3.03653	2.11663	2.30511	2.06664	0.751498	0.869068	1.08361
TRITD0Uv1G017000.1	624	0	0	0	0	0	0	0	0	0	0	0	0	0	0	0	0	0	0	0	0	0	0	0	0
TRITD0Uv1G016910.1	2166	0.00567676	0	0	0	0	0.00286236	0	0	0.0116068	0.00749158	0	0.0554435	0.00356671	0.0118915	0	0	0	0	0.0310695	0.0344069	0.0102689	0.00978416	0	0.027765
TRITD0Uv1G012920.1	1317	0	0.0602219	0.0297955	0.031798	0.0143402	0.0520836	0.0219428	0.000981467	0.0207949	0.0134133	0.0154468	0.0134301	0.0841219	0.0356228	0.00748783	0.036441	0.0421624	0.0080357	0.0429606	0.0595591	0.0321481	0	0.0169321	0
TRITD0Uv1G018000.1	1251	0	0	0.00636219	0	0	0	0	0	0	0.00714574	0	0	0.00690819	0	0.00798187	0.00701353	0	0	0	0	0.0335093	0	0	0
TRITD0Uv1G016110.1	819	0.0196633	0.200921	0.0570787	0.0917223	0.107504	0.0702147	0.0521869	0.156493	0.0388209	0.175049	0.144235	0.154653	0.0867052	0.133852	0.323134	0.136483	0.0156809	0.0597766	0.0733626	0.0111523	0	0.0796175	0.0149152	0.0600767
TRITD0Uv1G010000.1	258	0	0	0	0	0	0	0	0	0	0	0	0	0	0	0	0	0	0	0	0.0774224	0	0	0	0
TRITD0Uv1G018170.1	741	13.1561	15.98	14.5581	16.5055	17.0422	17.152	16.9822	16.1518	17.324	13.4994	12.0787	19.3608	9.26269	14.1292	14.7065	7.07168	6.2813	10.8446	9.04996	10.0246	8.77692	7.13732	5.95178	4.71575
TRITD0Uv1G016490.1	555	0.0570227	0.0703762	1.0422	0	0.102703	0	0.420108	0.846972	0.406977	1.40766	2.00223	3.79512	2.47533	2.98133	4.04014	6.20287	2.96709	2.0043	4.14934	2.54578	3.28177	0.913096	0.321665	2.60211
TRITD0Uv1G012160.1	1029	0	0	0	0	0	0	0	0	0	0	0	0	0	0	0	0	0	0	0	0	0	0	0	0
TRITD0Uv1G012960.1	2274	0.0345351	0.0466714	0.0434815	0.0597324	0.0390597	0.0189507	0.0200869	0.0116486	0.0695981	0.0906591	0.104897	0.0653453	0.0472371	0.00750416	0.0236771	0.0138233	0.035724	0.0340419	0.0158598	0.179078	0.124052	0.0509811	0.0703625	0.0350743
TRITD0Uv1G012940.1	1263	0	0	0	0.00634258	0	0	0	0	0	0	0	0	0	0	0	0	0	0	0	0	0	0	0	0
TRITD0Uv1G013370.4	2001	0.320258	0.472803	0.44245	0.516801	0.732576	0.404669	1.02964	0.983906	0.863406	1.01204	0.683682	2.98087	0.777602	1.29267	1.42324	1.36294	1.59372	1.23854	0.897833	0.654083	0.923528	0.946194	0.963823	1.38788
TRITD0Uv1G017050.1	798	0	0	0	0	0	0	0	0	0	0	0	0	0	0	0	0	0	0	0	0	0	0	0	0
TRITD0Uv1G015930.1	501	0	0	0	0	0	0	0	0	0	0	0	0	0	0	0	0	0	0	0	0	0	0	0	0
TRITD0Uv1G018050.1	1455	0	0	0	0	0	0	0	0	0	0	0	0	0	0	0	0	0	0	0	0	0	0	0	0
TRITD0Uv1G016780.2	1356	0.313462	0.38499	0.374737	0	0.00627041	0.0902594	0	0	0	0	0	0	0	0	0	0	0	0	0	0	0	0	0	0
TRITD0Uv1G015860.1	666	0.281557	0.598586	0.22365	0.242104	0.241468	0.266347	0.158841	0.263741	0.229288	0.212243	0.109248	1.16603	0.18947	0.409244	0.326827	0.0852614	0.0213087	0.182767	0.607406	0.190413	0.0518674	0.0856253	0.100388	0.0806476
TRITD0Uv1G017300.1	570	0	0	0	0	0	0	0	0.0224991	0	0	0	0	0	0	0	0	0	0	0	0	0	0	0	0
TRITD0Uv1G010050.1	1290	0	0	0	0	0	0	0	0	0	0	0	0	0	0	0	0	0	0	0	0.0125046	0	0.00890337	0	0.0210326
TRITD0Uv1G014990.1	1140	0	0	0	0	0	0	0	0	0	0	0	0	0	0	0	0	0	0	0	0	0	0	0	0
TRITD0Uv1G017970.1	1902	0	0	0	0	0	0	0	0	0	0	0	0	0.00663829	0	0	0	0	0	0	0	0	0	0	0
TRITD0Uv1G017170.1	1077	1.37325	1.39034	1.90913	1.47136	1.73756	1.47535	1.75723	3.78891	3.2615	2.42192	2.10905	2.74342	1.2561	2.86415	1.63966	1.4023	1.5732	2.0002	2.40194	2.0541	1.59121	1.28644	1.64379	1.13258
TRITD0Uv1G012830.1	666	0	0	0.0902798	0	0.0224272	0	0	0	0	0	0	0	0	0	0	0	0	0	0	0.014961	0	0	0	0
TRITD0Uv1G014190.1	1053	0.698032	0.595904	0.90552	1.24655	1.42595	1.3235	2.20947	1.88833	1.54326	1.85416	1.48577	3.41148	0.519887	1.48613	1.88297	1.02477	0.994113	1.80956	0.845825	1.03548	0.722559	0.389012	0.578066	0.453781
TRITD0Uv1G017040.1	1461	0	0	0	0	0	0	0	0	0	0	0	0	0	0	0	0	0	0	0	0	0	0	0	0
TRITD0Uv1G010390.1	588	0	0	0	0	0	0	0	0	0	0	0	0	0	0	0	0	0	0	0	0	0	0	0	0
TRITD0Uv1G017570.1	2274	0	0	0	0.00398784	0	0	0	0	0	0	0	0	0	0	0	0	0	0	0	0	0.00392855	0	0	0
TRITD0Uv1G012950.1	1404	0	0	0	0	0	0	0	0	0	0	0	0	0	0	0	0	0	0	0	0	0	0	0	0
TRITD0Uv1G016270.1	1614	0.0240368	0	0.0324592	0.0187477	0.0220553	0	0.00427589	0	0.027142	0.0262693	0	0	0.00503634	0	0	0	0.0132202	0	0	0	0.00971267	0	0	0.00322941
TRITD0Uv1G010800.3	294	35.9118	60.2211	79.8679	99.1451	107.565	90.1797	157.007	84.8793	101.592	103.968	106.116	131.452	76.3848	95.0482	81.4231	46.5485	49.6426	69.962	47.618	37.665	70.5451	33.6145	31.4441	31.364
TRITD0Uv1G017580.2	2019	0.00615451	0.00403439	0.00356002	0.014408	0.00424008	0	0	0.00430984	0	0.00405582	0.00466721	0.00400823	0.0116017	0	0	0.00395605	0	0	0	0.00372153	0.00371497	0	0	0.00500545
TRITD0Uv1G011940.1	921	0.0414289	0	0	0	0.011346	0	0	0	0	0	0	0	0	0	0	0	0	0	0	0	0	0	0	0
TRITD0Uv1G014830.2	615	0	0	0	0	0	0	0	0	0	0	0	0	0	0	0	0	0	0	0	0	0	0	0	0
TRITD0Uv1G014370.1	879	0	0	0	0.0310109	0	0.00902403	0	0	0	0	0	0	0	0	0	0	0	0	0	0.0811196	0	0	0.176135	0
TRITD0Uv1G010430.2	606	0	0	0	0	0	0	0	0	0	0	0	0	0	0	0	0	0	0	0	0	0	0	0	0
TRITD0Uv1G014900.1	645	0.0240338	0	0	0	0	0	0	0	0	0	0.0137966	0.0379725	0	0	0	0	0	0	0	0	0	0	0	0
TRITD0Uv1G014100.1	1011	0.0145526	0.0187713	0.0421882	0	0	0	0	0	0.0387956	0.00937857	0	0	0.00915879	0	0.0105014	0	0.0353342	0	0.0331294	0.0169042	0.0358031	0.0120503	0	0.00568869
TRITD0Uv1G013700.1	267	0	0	0	0	0	0	0	0	0	0	0	0	0	0	0	0	0	0	0	0	0	0	0	0
TRITD0Uv1G016030.1	312	0.343872	0	0	0.507257	0.478294	0.395641	2.78472	0.762585	0.357498	0.410236	0.779334	2.19769	0.392106	1.3303	0.125869	0.678118	0.175683	0.629219	0	0.218914	0	0.210542	0.176723	0.351658
TRITD0Uv1G012560.1	2358	0	0	0.0149028	0.0211216	0	0	0	0	0.00351747	0	0.00391844	0.0167756	0	0.0036024	0.0151555	0	0	0	0	0	0.00620855	0	0.00415845	0
TRITD0Uv1G018630.1	618	0	0	0	0	0	0	0	0	0	0	0	0	0	0	0	0	0	0	0	0	0	0	0	0
TRITD0Uv1G016640.1	498	0	0	0	0	0.127686	0	0	0	0.146509	0.253732	0.555491	0	0.301177	0.154224	0.0322311	0.115721	0.351252	0.0669768	0.0651163	0.11967	0.0315059	0	0.129471	0
TRITD0Uv1G013650.3	729	0	0	0	0	0	0	0	0	0	0	0	0	0	0	0	0	0	0	0	0	0	0	0	0
TRITD0Uv1G016980.2	2109	3.34006	6.00733	6.69356	7.77685	7.81259	5.61468	5.41096	6.46823	7.34155	5.14126	4.39062	3.56726	2.58412	3.07665	3.1552	2.8542	2.77899	3.80486	2.65506	3.1374	1.7207	2.34616	2.09875	1.67019
TRITD0Uv1G010490.1	603	0	0	0	0	0	0	0	0	0	0	0	0	0	0	0	0	0	0	0	0	0	0	0	0
TRITD0Uv1G014890.1	255	0	0	0	0	0	0	0	0	0	0	0	0	0	0	0	0	0	0	0	0	0	0	0	0
TRITD0Uv1G015940.1	387	14.0104	16.8778	26.66	206.511	131.935	96.2395	219.132	67.2614	73.5323	11.1244	1.68052	0	0.083616	0	0	0	0	0.0851847	0	0	0	0	0	0
TRITD0Uv1G015960.1	387	25.7142	23.72	22.0497	179.367	112.034	69.6336	177.693	98.5889	88.9708	20.1096	4.37083	0.232259	0.891904	0.0539669	0.0553305	0	0	0	0	0	0	0	0	0
TRITD0Uv1G012700.2	3318	0.238248	0.360447	0.304313	0.429354	0.321488	0.380183	0.4549	0.31735	0.357982	0.188839	0.180522	0.460634	0.125995	0.0482886	0.118712	0.0830102	0.0944325	0.115293	0.102864	0.112891	0.0725052	0.0829434	0.0684537	0.0256935
TRITD0Uv1G014130.6	2916	2.93568	5.05406	3.64387	5.4318	4.4322	3.76496	2.2239	2.23315	2.86365	1.78769	1.15663	1.26216	0.749757	1.07656	0.873423	0.663202	0.541568	1.00469	0.999379	1.01763	0.715854	0.718478	0.754891	0.492664
TRITD0Uv1G013190.1	918	4.68057	11.085	8.08333	6.83249	5.73827	4.93687	2.89485	2.48759	2.41902	2.14779	1.99924	3.31748	1.73374	2.31942	2.31966	2.0465	1.94199	2.64048	2.20671	2.63051	1.76815	2.69131	2.7997	2.12312
TRITD0Uv1G017770.1	303	0	0	0	0	0	0	0	0	0	0	0	0	0	0	0	0	0	0	0	0	0	0	0	0
TRITD0Uv1G014470.1	930	0.0020431	0	0	0.00953964	0.00839416	0.00415738	0.00868917	0.00823722	0.00271123	0.00786316	0.0120865	0.0187198	0.0128621	0.0251841	0.00881522	0.0181304	0.00658009	0.00313537	0.0123298	0.00470681	0.0126174	0.00335707	0.00314252	0.0110896
TRITD0Uv1G010330.2	1944	4.49324	6.06135	5.49012	4.32354	4.16998	3.93197	2.27215	5.03004	4.0773	4.86933	3.33127	4.02173	2.95995	3.4321	3.38119	2.92725	2.74833	3.98965	4.21273	5.58717	4.88273	3.50796	4.24918	3.33131
TRITD0Uv1G018420.1	300	0	0	0	0	0	0	0	0	0	0	0	0	0	0	0	0	0	0	0	0	0	0	0	0
TRITD0Uv1G013920.1	2010	0	0.00405504	0	0	0	0	0	0	0	0	0	0	0	0	0	0	0	0	0	0	0	0	0	0
TRITD0Uv1G012860.1	213	0	0	0	0	0	0	0	0	0	0	0	0	0	0	0	0	0	0	0	0	0	0	0	0
TRITD0Uv1G016050.1	1404	0.0237476	0.0185592	0.131995	0	0.00653116	0	0	0	0.00641155	0	0	0	0	0	0	0	0	0	0	0.0113027	0	0	0	0
TRITD0Uv1G013500.1	741	0	0	0	0	0	0	0	0	0	0	0	0	0	0	0	0	0	0	0	0	0	0	0	0
TRITD0Uv1G010270.1	1749	0.0436788	0	0.0589716	0.153334	0.160383	0.0183776	0.190429	0.446533	0.118591	0.731787	1.02394	1.14797	0.329421	0.663932	0.53289	0.443849	0.493544	0.476047	0.458528	0.818656	0.594701	0.460852	0.68084	0.482886
TRITD0Uv1G013900.1	459	0	0	0	0	0	0	0	0	0	0	0	0	0	0	0	0	0	0	0	0	0	0	0	0
TRITD0Uv1G010590.3	1413	0.00471204	0.00613848	0	0.148788	0.155518	0.0428995	0.110573	0.384172	0.458076	0.738767	0.269367	0.356547	0.100731	0.287553	0.261036	0.223126	0.139365	0.324639	0.261908	0.426267	0.148981	0.175651	0.0522454	0.056597
TRITD0Uv1G018400.1	360	51.0315	34.2702	51.492	36.5257	41.6397	53.8838	41.9768	44.5137	28.3747	55.6547	41.306	80.5502	47.0398	46.1318	44.3968	32.8235	30.8143	33.8625	24.3716	43.3989	61.2791	32.0395	34.8585	24.9872
TRITD0Uv1G015920.2	750	0	0	0	0	0	0	0	0	0	0	0	0	0	0	0	0	0	0	0	0	0	0	0	0
TRITD0Uv1G017030.1	1104	0	0	0	0	0	0	0	0	0	0	0	0	0	0	0	0	0	0	0	0	0	0	0	0
TRITD0Uv1G015950.1	612	4.45121	7.8379	4.76333	5.52416	9.00857	8.59124	11.3281	19.1182	12.8335	14.7231	13.7052	26.2672	9.15958	11.2621	14.047	7.98573	6.30532	11.5702	9.07283	5.87319	5.66497	2.9606	1.74019	4.3268
TRITD0Uv1G014220.1	477	0.104843	0.0630251	0	0	0.315237	0.164659	0.0821757	0.154136	0.0728746	0	0	0	0	0.0337062	0	0	0	0.0728782	0	0	0.163114	0.111676	0.280353	0.104808
TRITD0Uv1G018640.1	2985	0	0	0	0	0	0	0	0.00280049	0.00271271	0	0.0030218	0.0051563	0	0	0	0	0	0.00315313	0	0	0	0.00344217	0	0
TRITD0Uv1G012820.2	1947	0	0	0	0	0	0	0	0	0	0	0	0	0	0	0	0	0	0	0	0	0	0	0	0
TRITD0Uv1G016630.1	624	0	0	0	0	0.0207455	0	0	0	0.0979477	0	0	0.0604093	0	0	0	0.0190053	0	0.0675814	0	0	0	0	0	0
TRITD0Uv1G010640.1	252	0	0	0	0	0	0	0	0	0	0	0	0.41904	0	0	0.208308	0	0	0	0	0	0	0	0	0
TRITD0Uv1G016060.1	1170	0	0	0	0	0	0	0	0	0	0	0	0	0	0	0	0	0	0	0	0	0	0	0	0
TRITD0Uv1G014480.1	285	0	0	0.442816	0	0	0	0	0	0	0	0	0	0	0	0	0	0	0	0	0	0	0	0	0
TRITD0Uv1G018510.1	765	0.0654551	0.0971381	0.0506975	0	0	0	0	0	0	0	0	0	0	0	0	0	0	0	0	0	0	0	0	0
TRITD0Uv1G018780.1	585	0.713255	0.149489	0.400627	0.339163	0.209472	0.372796	0.57072	0.344917	0.338378	0.284233	0.29212	0.533154	0.0759966	0.23939	0.274641	0.138236	0.263072	0.313398	0.134622	0.301341	0.221264	0.222516	0.135186	0.0923476
TRITD0Uv1G018330.1	591	25.8869	38.1046	30.1914	29.0908	30.1561	23.6381	18.3772	21.0096	22.9225	14.9185	14.125	18.003	8.27427	11.2942	12.1147	8.84289	9.1392	10.0518	10.9974	11.0511	8.96181	7.44263	6.82871	6.40001
TRITD0Uv1G010880.1	1041	0	0	0	0	0	0	0	0	0	0	0	0	0	0	0	0	0.0121813	0	0	0	0	0.023622	0	0
TRITD0Uv1G018450.1	516	0.286517	0.86086	1.05512	1.52964	1.30455	0.917865	0.901912	0.453779	0.985391	1.21236	0.305297	1.66533	0.334775	0.805071	0.811896	0.457737	0.591315	0.908185	0.883816	0.562267	0.406051	0.452307	1.06337	0.819464
TRITD0Uv1G015900.1	1506	0	0	0	0	0	0	0	0	0	0	0	0	0	0	0	0	0	0	0	0	0	0	0	0
TRITD0Uv1G013230.1	759	0	0	0	0	0	0	0	0	0.0144494	0	0.048321	0	0	0	0	0	0	0	0	0.046794	0	0.330322	0.281997	0.316203
TRITD0Uv1G012480.6	1290	4.30501	7.5667	7.94474	7.43609	9.938	5.46428	7.0682	10.6578	9.51701	13.1421	10.3241	7.00501	5.23582	7.63339	7.41272	8.27798	7.99441	8.42366	8.88321	8.95529	5.27422	11.5205	10.1623	7.86456
TRITD0Uv1G016970.2	768	0.065059	0.0551854	0.100778	0	0.16283	0	0.103497	0	0.0568039	0	0	0	0	0.0588356	0	0.0272931	0	0	0	0.0121864	0	0	0	0
TRITD0Uv1G013540.1	588	0	0	0	0	0	0.123051	0	0	0	0	0	0	0	0	0	0	0	0	0	0	0	0	0	0
TRITD0Uv1G017880.1	3387	0.00172571	0.0250191	0	0.00404293	0.00377725	0	0	0	0	0	0	0	0	0	0	0	0	0	0	0	0	0	0	0
TRITD0Uv1G014700.6	1413	0.0934555	0.0561595	0.201462	0.130034	0.193624	0.259276	0.0801025	0.132559	0.0290842	0.106213	0.134421	0.271508	0.175026	0.19675	0.132696	0.408736	0.21679	0.129811	0.320762	0.250336	0.349437	0.222199	0.351024	0.251843
TRITD0Uv1G017110.1	312	23.2941	23.8126	42.4438	41.3989	42.2347	42.6963	43.7081	56.0364	45.1871	74.3158	65.5909	202.929	74.0725	95.3523	104.155	78.2697	71.5312	70.1384	57.8887	58.1122	68.2326	33.8957	53.251	46.2839
TRITD0Uv1G012720.1	2028	0	0	0	0	0	0	0	0	0	0	0.00464365	0	0	0	0	0	0	0	0	0	0	0	0	0
TRITD0Uv1G010730.3	729	0	0	0	0	0	0	0	0	0	0	0	0	0	0	0	0	0	0	0	0	0	0	0	0
TRITD0Uv1G018460.1	357	0	0	0	0	0	0	0	0	0	0	0	0	0	0	0	0	0	0	0	0	0	0	0	0
TRITD0Uv1G013140.1	666	48.4376	48.3551	49.7488	62.6984	64.6309	60.2916	57.9467	79.3063	72.9036	68.8907	66.6556	61.0149	49.3216	61.302	57.7773	46.4605	49.8717	51.7774	48.8249	48.7186	45.8067	39.4081	40.2135	37.044
TRITD0Uv1G018570.5	4290	9.1301	11.2377	12.7217	16.0072	12.802	8.62716	5.24426	11.5019	12.299	9.38294	7.39732	5.28133	6.85132	6.3486	5.292	5.8789	6.36838	7.65844	6.62361	6.3524	5.54434	4.78727	6.11202	5.13147
TRITD0Uv1G010280.1	1026	0	0	0	0	0	0	0	0	0	0	0	0	0	0	0	0	0	0	0	0	0	0	0	0
TRITD0Uv1G013380.1	1887	0.379485	0.435992	0.423675	0.33505	0.508971	0.29565	1.00612	0.446639	0.425457	0.508248	0.317671	0.737283	0.28868	0.422271	0.453792	0.320736	0.253672	0.310044	0.150452	0.256507	0.309782	0.182773	0.448245	0.189056
TRITD0Uv1G010600.1	1008	0.0219179	0	0.00847218	0.034129	0	0.0519575	0.00777416	0.00988654	0.077896	0.0188307	0	0	0	0	0	0	0	0	0	0.00848417	0	0	0	0.00571032
TRITD0Uv1G018110.1	3453	0	0	0	0	0	0	0	0	0	0	0	0	0	0	0	0	0	0	0	0	0.00202763	0	0	0
TRITD0Uv1G018280.1	900	0	0	0	0	0	0	0	0	0	0	0	0	0	0	0	0	0	0	0	0	0	0	0	0
TRITD0Uv1G013550.1	306	0	0	0	0	0	0	0	0	0	0	0	0	0	0	0	0	0	0	0	0	0	0	0	0
TRITD0Uv1G026740.3	1197	0	0	0	0	0	0	0	0.00796085	0	0	0	0.0151828	0	0	0	0	0	0.00904311	0	0.027385	0.00710342	0.536505	0.063859	0.18429
TRITD0Uv1G035960.2	1287	1.68288	3.32079	3.06126	2.4213	2.82305	2.11212	2.13093	1.55975	1.87148	1.88448	2.20593	2.83936	1.30371	1.72422	1.83195	1.32209	1.54492	1.53519	1.41834	1.11698	1.06241	0.779292	0.862164	0.764308
TRITD0Uv1G021840.2	1296	1.30079	2.34469	2.01944	2.35492	3.45131	2.54113	4.21815	4.44609	4.25431	3.40466	2.97196	5.75933	3.19944	4.17905	4.69899	3.98743	3.11849	3.55119	2.9282	2.49302	2.32576	2.64808	2.22507	3.18586
TRITD0Uv1G022200.1	234	0	0	0	0	0	0	0	0	0	0	0	0	0	0	0	0	0	0	0	0	0	0	0	0
TRITD0Uv1G024740.1	591	0.236087	0.0839149	0.117918	0	0	0.034817	0.0533472	0	0.042908	0	0	0.111267	0.10651	0	0	0.0626542	0.0517158	0.0492872	0.0240644	0.0179693	0.0433537	0	0.0241786	0
TRITD0Uv1G023140.1	1116	0	0	0	0	0	0	0	0	0	0	0	0	0	0	0	0	0	0	0	0	0	0	0	0
TRITD0Uv1G035890.4	1284	28.9285	52.306	37.9582	30.4789	38.1107	32.2354	35.4947	40.6715	37.7109	44.5322	31.0459	75.6912	28.9482	47.5188	49.553	34.7755	30.4724	35.7947	28.4633	25.0683	18.3718	13.5558	16.2835	14.9412
TRITD0Uv1G020460.1	612	0.753518	1.7397	0.992558	1.6432	2.88528	1.47995	4.05605	6.79242	5.04106	10.1114	7.88005	12.7506	9.91808	16.4105	14.8563	19.9266	17.5814	14.5976	17.0875	15.287	13.5183	14.4638	20.2926	19.7472
TRITD0Uv1G032800.1	2757	0.114934	0.202651	0.0975529	0.233073	0.152183	0.233164	0.176658	0.219626	0.21008	0.234792	0.202324	0.292783	0.157624	0.142341	0.16247	0.184014	0.198478	0.154743	0.220901	0.196102	0.171383	0.0862895	0.153075	0.171226
TRITD0Uv1G023960.1	1170	0	0	0	0	0	0	0	0	0	0	0	0	0	0	0	0	0	0	0	0	0	0	0	0
TRITD0Uv1G036980.1	1728	0	0	0	0	0	0	0	0	0	0	0	0	0	0	0	0	0	0	0	0	0	0	0	0
TRITD0Uv1G020440.1	231	77.6462	73.1222	70.599	68.5772	63.8258	69.4259	70.4009	58.7709	53.9701	42.821	40.7473	60.4784	38.6353	36.384	42.3208	19.6484	22.7235	33.2852	31.6238	25.7384	21.2246	21.9675	24.5803	19.7364
TRITD0Uv1G021290.1	1884	0.386861	0.532887	0.447617	0.390317	0.437976	0.37362	0.440354	0.364922	0.44595	0.509177	0.18691	0.549263	0.272452	0.195253	0.239534	0.282768	0.132592	0.236906	0.209548	0.108623	0.149138	0.114439	0.122955	0.225837
TRITD0Uv1G022470.1	357	0	0	0	0	0	0	0	0	0	0	0	0	0	0	0	0	0	0	0	0	0	0	0	0
TRITD0Uv1G036180.1	966	0	0	0	0	0	0	0	0	0	0	0	0	0	0	0	0	0	0	0	0	0	0	0	0
TRITD0Uv1G022720.1	1689	0	0	0	0	0	0.0114965	0	0	0	0.00498137	0	0	0	0.0158395	0	0	0	0	0	0	0	0.00648238	0	0
TRITD0Uv1G023160.1	975	6.4558	5.47791	3.9568	11.1284	18.1654	13.3583	23.4173	30.7756	28.975	25.6999	22.2519	31.8742	17.4869	19.5812	24.8137	14.6631	18.1399	17.0014	14.8111	11.0941	9.88703	6.40146	4.51403	7.24096
TRITD0Uv1G024760.1	864	0	0	0	0	0	0	0	0	0	0	0	0	0	0	0	0	0	0	0	0.0622524	0	0	0.0831986	0.0209566
TRITD0Uv1G034160.4	1806	1.43689	1.50455	1.96281	1.67333	2.21052	1.4294	1.21252	1.19832	1.26641	1.79271	0.864312	2.7766	0.995535	1.96755	2.22786	2.63703	2.12272	2.52573	2.78229	2.74166	1.78035	1.78309	2.50183	2.57751
TRITD0Uv1G026580.1	402	0.935677	0.251346	0.84804	0.610442	0.384969	0.525817	0.592288	0.669572	0.260409	0.374858	0.0849625	0.714048	1.03596	0.237825	0.340612	0.286405	0.21607	0.303729	0.0907239	0.347248	0.603491	0.172605	0.0659634	0.39541
TRITD0Uv1G019040.1	291	408.353	289.128	337.421	329.045	285.131	319.622	332.67	219.196	238.094	184.935	161.297	197.966	158.718	164.504	125.766	93.4589	98.63	117.315	107.213	87.1441	112.054	84.9302	80.6349	80.0213
TRITD0Uv1G023410.1	3744	3.33002	4.62542	4.52959	5.15791	4.95698	3.69631	3.20734	3.82196	4.3238	3.60997	2.77675	3.46249	2.50888	2.78811	2.69002	2.35609	2.29908	3.13159	2.40324	2.66921	2.41719	2.10559	2.34654	1.94156
TRITD0Uv1G036530.3	2553	2.2418	3.38408	3.2642	2.34327	1.94621	2.16132	1.28564	1.00558	1.17762	1.00631	0.606627	0.907106	0.607416	0.64189	0.539076	0.43322	0.6118	0.724289	0.575732	0.802201	0.718356	0.361513	0.586842	0.620284
TRITD0Uv1G035830.2	756	0.0812895	0	0.129116	0.0776913	0.0151651	0	0.0471248	0.0291865	0.116273	0	0	0	0	0	0	0	0	0	0	0.0872075	0.0740802	0	0	4.84896e-05
TRITD0Uv1G036020.1	648	0	0	0	0	0	0	0	0.0183339	0	0.0177813	0.0410829	0	0.198584	0	0.0803843	0	0.0444962	0	0	0	0	0	0	0
TRITD0Uv1G023730.1	723	0	0	0	0	0	0	0	0	0	0	0	0	0	0	0	0	0	0	0	0	0	0	0	0
TRITD0Uv1G023380.1	309	0	0	0	0	0	0	0	0	0	0	0	0	0	0	0	0	0	0	0	0	0	0	0	0
TRITD0Uv1G036360.1	438	0	0	0	0	0	0	0	0	0	0	0	0	0	0	0	0	0	0	0	0	0	0	0	0
TRITD0Uv1G018980.2	1896	0	0	0	0	0	0	0	0	0	0	0	0	0	0	0.00485279	0	0.00548464	0	0	0	0	0	0	0
TRITD0Uv1G031200.1	3999	0.0591347	0.178888	0.0933552	0.0625211	0.114745	0.0885198	0.0499087	0.114672	0.0735229	0.120822	0.0617564	0.15193	0.0307947	0.0769352	0.0937251	0.0912687	0.0265808	0.041447	0.0495963	0.0843012	0.065015	0.0428085	0.0681716	0.0846117
TRITD0Uv1G033730.1	1635	0	0	0	0	0	0	0	0	0.00534641	0	0	0	0	0	0	0	0	0	0	0	0	0	0	0
TRITD0Uv1G023230.1	636	0	0	0	0	0	0	0	0	0	0	0	0	0	0	0	0	0	0	0	0	0	0	0	0
TRITD0Uv1G026020.1	867	0	0	0	0.0105445	0.0370953	0	0	0	0	0	0	0	0	0	0	0	0	0	0	0	0	0	0	0
TRITD0Uv1G024190.5	2439	0.761591	1.21976	1.21071	1.04485	0.591768	0.764483	0.617808	0.418997	0.247298	0.262411	0.245296	0.419821	0.283637	0.215076	0.251756	0.146946	0.235437	0.236158	0.224866	0.141835	0.0925955	0.132983	0.0881403	0.115664
TRITD0Uv1G021470.1	999	0	0	0	0	0	0	0	0	0	0	0	0	0	0	0	0	0	0	0	0	0	0	0	0
TRITD0Uv1G019970.1	1023	0	0	0	0.0209061	0	0.0218173	0.0380992	0.150894	0.0572963	0.0277029	0.0945935	0.146067	0.151402	0.433062	0.115789	0.491995	0.255148	0.486298	0.306173	0.245786	0.4232	0.00593493	0.184057	0.0336226
TRITD0Uv1G031220.1	1083	0.291723	0.0471535	0.0192137	2.0793	6.58793	2.99149	18.7259	48.9251	48.5214	127.543	294.917	26.3009	144.946	40.4226	71.3201	81.9343	182.853	119.719	105.066	108.51	74.3256	169.595	159.921	93.0802
TRITD0Uv1G032790.1	1014	0.304368	0.401995	0.588236	0.321613	0.218584	0.368086	0.508972	0.186413	0.241527	0.112105	0.0322989	0.388584	0.21892	0.219089	0.115062	0.0368407	0.0703946	0.0223614	0.154008	0.0926224	0.0534803	0.0240094	0.078634	0.0566722
TRITD0Uv1G030270.2	735	6.14352	6.97159	6.03653	8.07092	7.82383	8.28587	4.03699	1.46705	3.92167	1.47357	0.878583	1.3614	0.263607	0.644292	0.37918	0.175071	0.329522	0.384538	0.342731	0.544499	0.174906	0.314994	0.243315	0.253242
TRITD0Uv1G029110.1	372	0.404768	0.446499	0.582852	0.222059	0.19019	0.155338	0	0	0.0554285	0.0520581	0	0	0	0	0	0	0	0	0	0	0	0	0	0
TRITD0Uv1G031800.1	387	0	0	0	0	0	0	0	0	0	0	0	0	0	0	0	0	0	0	0	0	0	0	0	0
TRITD0Uv1G032240.2	1545	0.0549033	0.0166137	0.0586683	0.0450217	0.13947	0.157945	0.109206	0.041016	0.0628805	0.0221291	0	0.0385501	0.0371688	0.0704158	0.0431816	0.00541226	0.013919	0.0331598	0.0327112	0.0454576	0.0153737	0	0.0268713	0.0101924
TRITD0Uv1G022930.2	1485	0.00886456	0.0404621	0.189866	0.0933172	0.152431	0.0313707	0.0425598	0.122776	0.0779076	0.0993019	0.0734473	0.127178	0.0895806	0.0738431	0.0452807	0.0454141	0.0145897	0.125127	0.0822747	0.0317402	0	0.060233	0.00703747	0.0320266
TRITD0Uv1G035990.1	672	8.25655	9.87298	9.51603	10.1087	8.54384	10.7887	6.75844	5.0413	6.87298	4.75297	4.28418	2.46051	1.6795	2.37278	2.15272	1.28413	1.50193	2.61382	1.96059	1.74015	2.3487	1.21394	1.38935	0.884547
TRITD0Uv1G029460.1	570	0	0	0.0842009	0	0	0	0.0570467	0.0899965	0	0.110099	0.280131	0.333857	0.114067	0	0.0750109	0.334309	0	0.0524183	0.204576	0.247538	0.466673	0.0819167	0.051287	0.0898763
TRITD0Uv1G036580.1	387	0.0900006	0	0	0.251437	0.691608	0	0.229702	2.60981	1.41711	3.20025	1.10498	2.84517	2.7872	4.74909	3.31983	2.17897	0.710225	2.27159	4.2623	0.623997	2.71317	0	0	0
TRITD0Uv1G033700.5	837	3.07174	4.47924	3.64309	3.09739	5.77732	4.64529	4.62929	4.64129	5.21496	3.85209	2.30752	4.92692	2.51795	3.5115	4.20455	2.04963	1.96187	2.59313	1.73654	2.39298	1.93987	0.0154577	0.15925	0.102071
TRITD0Uv1G024260.1	1746	0	0	0.0464293	0	0.00502211	0.0773438	0.16745	1.46427	0.415678	4.0393	4.07593	3.27969	2.20978	2.23653	1.55916	1.90852	2.40027	2.75852	2.49571	10.5365	7.92204	8.10595	11.4716	5.23162
TRITD0Uv1G023540.1	2379	0	0	0	0	0	0	0	0	0.00348287	0	0	0	0	0	0	0	0	0	0	0.00930467	0	0	0	0
TRITD0Uv1G029730.3	2157	2.53807	5.60521	4.68427	5.62566	4.46381	3.22128	2.56033	5.93078	4.87187	4.52823	3.15984	3.96565	1.99205	3.10486	2.07402	1.1861	1.61761	3.19802	1.91093	1.43512	1.13059	0.272887	0.474131	0.241594
TRITD0Uv1G026090.1	213	0	0	0	0	0	0	0	0	0	0	0	0	0	0	0	0	0	0	0	0	0	0	0	0
TRITD0Uv1G032680.1	1143	0	0	0	0	0	0	0	0	0	0	0	0	0	0	0	0	0	0	0	0	0	0	0	0
TRITD0Uv1G036810.1	516	0	0	0	0	0	0	0	0	0	0	0	0	0	0	0	0	0	0	0	0	0	0	0	0
TRITD0Uv1G025950.1	1074	1.35978	2.34012	1.94209	1.95026	2.15233	1.81684	2.09147	1.45863	2.04214	1.14398	1.26837	0.955246	0.658105	0.96007	0.59157	0.716817	0.685984	1.08953	0.919268	0.657721	0.863747	0.30131	0.595106	0.600716
TRITD0Uv1G023520.1	750	0	0	0	0	0	0	0	0	0	0	0	0	0	0	0	0	0	0	0	0	0	0	0	0
TRITD0Uv1G031750.1	744	0	0	0	0	0	0	0	0	0	0	0.0165911	0	0	0	0	0	0	0	0	0	0	0	0	0
TRITD0Uv1G033920.1	819	0	0	0	0	0	0	0	0	0	0	0	0	0	0	0	0	0	0	0	0	0	0	0	0
TRITD0Uv1G025150.1	1248	32.5355	47.1334	46.6893	55.3886	47.5075	38.7144	29.8808	29.8373	45.4349	21.9671	24.83	11.4433	11.4614	13.7281	10.4877	5.31125	8.36987	14.5956	7.96931	9.5787	7.99361	8.61897	7.76502	4.4089
TRITD0Uv1G029420.1	513	16.6299	21.4821	24.3686	17.3363	21.8945	18.8708	13.4128	12.5572	15.6932	9.51041	5.83465	8.99115	4.60422	8.86579	8.85043	5.61173	3.94993	6.29278	5.84609	6.47503	7.48692	2.31736	1.28928	3.7559
TRITD0Uv1G031530.1	636	0	0	0	0	0	0	0	0	0	0	0	0	0	0	0	0	0	0	0	0	0	0	0	0
TRITD0Uv1G038330.2	603	25.8759	30.8957	27.9398	21.1577	20.16	24.3069	19.4007	9.73622	13.5379	7.04673	4.58629	13.8347	3.90197	10.3451	6.83158	4.1715	3.98723	5.07251	4.71369	5.83393	7.00534	3.44209	5.14282	2.25323
TRITD0Uv1G038780.2	1149	0	0	0	0.0214937	0	0	0.104495	0.393632	0.21434	1.31178	2.39243	1.47375	0.342977	0.685207	0.533291	0.0312632	0.339677	0.752123	0.328165	0.541123	0.240098	0.0205142	0.0767511	0.0629773
TRITD0Uv1G023830.2	816	0	0	0	0.0461128	0	0.0302608	0	0	0	0	0	0.323988	0.0373652	0	0.0564955	0	0	0.0751098	0.0294965	0	0	0	0	0
TRITD0Uv1G021130.1	2751	0	0	0	0	0	0	0	0	0	0	0	0	0	0	0	0	0	0	0	0	0	0	0	0
TRITD0Uv1G023660.3	3102	0.00379903	0.0525385	0.0263528	0.0155739	0.013105	0.00573777	0	0	0.0182115	0.0025195	0	0.00494271	0	0	0.0196016	0	0	0	0	0	0	0	0	0
TRITD0Uv1G033500.1	1188	2.74934	3.87151	4.09911	4.38487	4.36903	4.04672	5.16605	4.14626	4.08583	4.73331	4.07385	6.16067	3.30088	5.41532	4.72769	3.93884	3.80025	4.04412	2.98551	3.26833	2.6763	2.53953	3.31407	3.48705
TRITD0Uv1G023200.4	3231	5.77469	7.1162	6.49864	8.42384	7.94132	6.138	5.43	10.9129	10.7277	10.4227	7.81131	7.50875	6.96656	7.64932	6.45872	6.59259	7.3055	7.9874	7.19371	8.06967	6.62828	5.43143	7.19521	4.44137
TRITD0Uv1G028400.1	1398	0.0214867	0	0.0433827	0.206605	0.0744121	0.0627981	0.00509272	0	0.0451143	0.124727	0.305041	0.176507	0.0180134	0.123589	0.00695919	0.0122194	0.0235283	0	0.0368451	0.105339	0	0.0121289	0.0037795	0.0152846
TRITD0Uv1G018970.2	603	0	0	0	0	0	0	0	0	0	0	0	0	0	0	0	0	0	0	0	0	0	0	0	0
TRITD0Uv1G023100.1	600	0	0	0	0	0	0	0	0	0	0	0	0	0	0	0	0	0	0	0	0	0	0	0	0
TRITD0Uv1G032930.1	414	0	0.129668	0	0	0	0	0	0	0	0	0	0	0	0	0	0	0	0	0	0	0	0	0	0
TRITD0Uv1G037870.1	1047	0.300373	0.442727	0.667654	0	3.8892e-06	0.396083	0	0.147408	3.79236e-08	0.0985454	3.74578e-06	0.0510243	0	0.104996	0	0	0.0562641	0	0.0844291	0	0.0766964	0.299642	0.0405802	0.20162
TRITD0Uv1G022310.1	687	0	0	0	0	0	0	0	0	0	0	0	0	0.0326962	0	0.0548993	0	0	0	0	0.0714556	0	0.0204403	0.0383339	0.0288853
TRITD0Uv1G038090.5	2547	0	0	0	0	0.0030554	0	0	0.000993241	0.00522175	0	0	0	0	0.00448957	0	0.00365689	0	0	0.00112799	0	0	0	0	0
TRITD0Uv1G029120.3	1368	35.5741	61.8904	55.6181	46.2282	44.54	37.9896	34.0151	32.0496	37.3532	26.8492	22.8748	17.8613	16.0011	18.5842	16.4566	13.2016	13.9325	16.2987	14.0925	14.3798	11.2689	9.47851	10.4521	8.03519
TRITD0Uv1G022750.1	675	0	0	0	0	0	0	0	0	0	0	0	0	0	0	0	0.0166849	0	0	0	0.0146664	0	0	0	0
TRITD0Uv1G026040.1	2478	0.129155	0.259431	0.146546	0.202594	0.258745	0.213658	0.226614	0.174989	0.223009	0.183706	0.144607	0.255689	0.0842421	0.095429	0.0967881	0.0627674	0.0771116	0.16243	0.114635	0.0593138	0.0938742	0.06745	0.0354335	0.0737841
TRITD0Uv1G025560.1	1272	0.198372	0.243496	0.840716	0.106856	0.280993	0.0499042	0.0343884	0.180652	0.0679691	0.094533	0.112865	0.322926	0.0202883	0.17461	0.0692263	0.0686838	0.11016	0.109018	0.0495854	0.562835	0.441761	0.00905595	0.169278	0.00519818
TRITD0Uv1G026970.1	1128	6.72736	5.88047	6.36264	6.33425	5.08693	5.07111	2.96379	4.16516	4.68687	3.84151	2.73791	2.25701	2.48171	2.42542	2.43905	1.76895	1.8408	2.31946	2.66785	2.35692	2.20002	2.70764	2.09097	2.39887
TRITD0Uv1G032750.9	2754	0.138441	0.256905	0.12021	0.131896	0.163469	0.161449	0.296404	0.164771	0.239955	0.255165	0.0990001	0.616881	0.212234	0.343447	0.184992	0.145155	0.177036	0.175585	0.204151	0.248435	0.294081	0.116441	0.119257	0.119061
TRITD0Uv1G033590.1	1056	0	0	0	0.00801161	0.0282226	0	0	0	0	0	0	0	0	0	0	0	0	0	0.010438	0	0	0	0	0
TRITD0Uv1G026170.1	732	0	0	0	0	0	0	0	0	0	0	0	0	0	0	0	0	0	0	0	0	0	0	0	0
TRITD0Uv1G020490.1	351	32.851	25.1419	19.2034	26.9239	34.6775	37.2098	39.2489	47.7168	41.4437	42.6822	45.6785	53.4622	53.7458	46.7375	52.0485	44.4677	33.7262	38.4961	38.1129	35.1873	45.2137	11.0017	14.5836	13.808
TRITD0Uv1G034010.1	1350	0	0	0	0	0	0	0.00640693	0	0	0	0	0	0	0	0	0	0	0	2.98711e-08	7.44053e-05	0	0	0	0
TRITD0Uv1G032670.1	1044	0	0	0	0	0	0	0	0	0	0	0	0	0	0.0479062	0	0	0	0	0	0	0	0.0115667	0.0108224	0.0163833
TRITD0Uv1G030590.3	777	7.3161	8.95004	9.98527	11.1965	11.5996	10.2613	11.128	10.979	11.8106	10.2316	8.17675	10.7238	6.6012	8.72561	7.86873	5.78266	6.18687	8.22995	6.19424	6.27651	4.94509	4.43302	4.24442	4.41509
TRITD0Uv1G036390.1	390	0	0	0	0	0	0	0	0	0	0	0	0	0	0	0	0	0	0	0	0	0	0	0	0
TRITD0Uv1G021530.1	1533	0	0	0	0	0	0	0	0	0	0	0	0	0	0	0	0	0	0	0	0	0	0	0	0
TRITD0Uv1G038280.2	1422	1.61873	1.99772	2.19331	2.2404	2.2699	2.27703	1.57877	1.61307	1.7146	1.44505	1.1235	1.15927	0.702895	0.665529	0.933868	0.641058	0.548869	1.11398	0.520973	0.901188	0.780116	0.877568	0.561585	0.465906
TRITD0Uv1G024200.1	1128	17.3166	24.2808	22.0414	21.9921	21.8709	14.644	10.1224	12.8897	16.3799	13.2581	14.7658	9.60254	4.88935	8.30376	4.8326	2.73476	4.74518	6.89991	4.19051	7.11292	4.52153	3.68366	4.01506	3.60822
TRITD0Uv1G022740.1	414	0	0.26835	0.0654594	0.1273	0.0330604	0	0	0	0	0	0	0.0737035	0	0.0461294	0	0	0.0256143	0	0	0.0169939	0	0	0	0.16135
TRITD0Uv1G021850.1	204	0	0	0	0	0	0	0	0	0	0	0	0	0	0	0	0	0	0	0	0	0	0	0	0
TRITD0Uv1G024750.2	378	0	0	0	0	0	0	0	0.0500224	0	0.100582	0	0.554167	0	1.25366	0.407382	0.213245	0.622495	0.775974	0.344153	0.573403	0.698676	5.55561	8.25519	3.07874
TRITD0Uv1G032260.1	264	0	0	0.912083	0	0	0	0	0	0	0.0884428	0.292257	0	0.398954	0.102804	0	0.0874687	0.216804	0	0	0.151166	0.42879	0.318495	1.0611	0.164486
TRITD0Uv1G019980.1	852	2.53693	4.15759	4.27362	4.03942	3.63104	2.54534	2.57215	2.86253	2.7269	2.35857	2.19223	2.6613	2.08658	2.46141	2.20381	1.58185	1.37913	2.19037	1.59283	1.40724	1.86101	0.887285	0.828807	0.587362
TRITD0Uv1G026360.2	420	0	0	0	0.122815	0.18854	0	0.334701	0	0.0419582	0.0400312	0	0.271593	0.317147	0.580201	0.0461469	0.0840669	0.0496885	0.142611	0.0458242	0.0330141	0.0977949	0.047648	0	0
TRITD0Uv1G022760.1	714	0	0	0	0	0	0	0	0	0	0	0	0	0	0	0	0	0	0	0	0	0	0	0	0
TRITD0Uv1G023120.1	435	0	0	0	0	0	0	0	0	0	0	0	0	0	0	0	0	0	0	0	0	0	0	0	0
TRITD0Uv1G028420.1	810	0.199357	0.20781	0.57511	0.45459	0.710334	0.379678	0.678073	0.584964	0.417152	0.646496	0.61203	1.25567	0.251891	0.811842	0.456812	0.365677	0.445993	0.470581	0.28314	0.441551	0.268508	0.258673	0.378608	0.304959
TRITD0Uv1G033520.1	1377	1.67507	2.13821	2.31331	1.96744	1.98286	1.95451	1.57229	1.96083	1.6698	1.39105	1.06785	1.46653	1.08303	0.971206	0.942829	0.684674	0.798759	0.847197	0.68291	0.89058	0.910064	1.44076	1.42264	1.02207
TRITD0Uv1G035500.2	1758	0.0542677	0.179859	0.142347	0.0169342	0.0647624	0	0.00386284	0.136199	0.058943	0.123617	0.0711399	0.0942969	0.0136426	0.0705305	0.0317825	0.0743052	0.0897473	0.131135	0.118175	0.0913974	0.109452	0.0742949	0.156195	0.0819618
TRITD0Uv1G031700.2	900	0	0	0	0	0	0	0	0	0	0	0	0	0	0	0	0.0325314	0	0.104891	0	0	0	0	0	0
TRITD0Uv1G030600.2	1056	2.00954	3.7659	7.82407	2.12308	3.97938	2.33947	1.07325	7.19998	4.50531	13.2893	7.22782	4.33075	6.91386	7.25797	4.80486	2.19891	4.98568	7.14801	3.32971	2.57542	2.56839	0.0570019	0.554649	0.0915073
TRITD0Uv1G031540.1	525	18.0401	11.2637	8.61155	9.15502	6.49828	11.5769	3.75085	5.28144	4.17983	6.17587	5.25974	4.50579	5.08407	5.81134	6.63124	6.37554	5.05924	6.55183	6.25625	6.06912	4.62818	10.9712	8.48733	5.16976
TRITD0Uv1G036650.1	969	0	0	0	0	0	0	0	0	0	0	0	0	0	0	0	0	0	0	0	0	0	0	0	0
TRITD0Uv1G026400.1	699	0.0503823	0.206976	0	0	0	0	0	0	0	0	0	0	0	0	0	0	0	0	0	0	0	0	0	0
TRITD0Uv1G021140.1	846	0	0	0.11964	0	0	0	0	0.0127064	0	0.0242168	0	0	0	0	0	0	0	0	0	0	0	0	0	0.00718612
TRITD0Uv1G028390.1	420	0.107775	0	0	0	0.09427	0	0.148563	0.0993664	0.125875	0	0.046415	0	0	0.0223154	0.0692203	0.0630502	0	0.142611	0	0	0	0	0	0
TRITD0Uv1G039000.2	1356	2.82485	4.1442	4.84411	3.63791	3.33436	2.52977	2.33383	2.45557	2.63684	3.08051	2.77225	3.37876	1.71101	3.40204	2.58606	2.73395	2.55529	2.60875	2.14826	2.34999	1.8537	1.23565	2.09314	1.59681
TRITD0Uv1G020220.3	699	0.163743	0.175134	0.644485	0.175994	0.188755	0.142023	0	0	0.0335504	0.0473793	0	0	0	0	0.0712397	0.0788915	0.040766	0	0.0184655	0.0139346	0.174645	0	0.0373672	0
TRITD0Uv1G022120.2	1212	0.714991	0.378545	0.483777	0.648516	0.463532	0.266609	0.432774	0.188152	0.430299	0.275033	0.222611	0.672261	0.100737	0.0948484	0.17442	0.131401	0.0747452	0.0979394	0.26315	0.256232	0.265511	0.163278	0.242517	0.167869
TRITD0Uv1G036870.1	1212	1.83038	2.44941	3.87684	3.72395	3.08759	2.14446	2.54178	2.64981	2.73547	2.25229	2.13193	2.37532	1.18726	1.7547	1.41197	1.29211	1.43884	1.82524	1.5789	1.55762	1.36249	1.07571	1.24851	1.12518
TRITD0Uv1G032730.1	1311	0	0	0	0	0	0	0	0	0	0	0	0	0	0	0	0	0	0	0	0	0	0	0	0
TRITD0Uv1G037970.1	726	0.0296173	0	0	0.0137991	0	0.0147011	0	0.0101931	0.03065	0	0	0	0	0	0.0335965	0.0223041	0	0	0	0.00839618	0	0	0	0
TRITD0Uv1G020390.1	561	1.56346	2.60002	3.29999	1.79181	2.6917	2.21607	2.13604	2.81878	1.57357	3.55467	3.50966	7.65114	2.32941	3.15784	3.34457	2.31756	4.02837	2.856	2.96936	3.67371	2.7979	3.36357	4.73908	2.21382
TRITD0Uv1G023860.2	894	0	0	0	0	0	0	0	0	0	0	0	0	0	0	0	0	0	0	0	0	0	0	0	0
TRITD0Uv1G026500.21	2220	0.0965891	0.147545	0.131401	0.0162753	0.0912951	0.0197406	0.0209903	0.0116258	0.0265183	0.00728696	0.0167689	0.0431218	0.00700113	0.0154202	0.0608158	0.0143162	0.0137618	0.0357823	0	0.0401746	0.0432498	0	0.0222298	0.0135078
TRITD0Uv1G022950.1	2058	0.0361206	0.0631571	0.0696428	0.0422816	0.0705129	0.0880537	0.073961	0.0927974	0.0614903	0.0714361	0.0685022	0.290112	0.0832188	0.147032	0.154623	0.150944	0.134891	0.12378	0.0517157	0.050997	0.0363275	0.0362586	0.0338708	0.0661404
TRITD0Uv1G020580.2	618	14.8732	16.001	11.8881	9.80847	11.571	11.413	10.277	7.46909	8.86155	5.60887	5.97737	8.45182	3.98887	4.61373	4.81313	2.62553	2.74928	4.51999	3.50333	4.79267	6.4333	3.27262	3.49855	3.10233
TRITD0Uv1G036490.1	801	0	0	0	0	0	0	0	0	0	0	0	0	0	0	0	0	0	0	0	0	0	0	0	0
TRITD0Uv1G018870.2	1671	3.77514	5.67615	4.06516	4.89431	5.02456	3.89493	3.67298	3.72774	4.81942	2.9322	2.56051	3.27602	2.23666	2.2724	2.07194	1.79447	1.65842	2.04596	1.8039	2.70297	2.14132	1.92478	1.72946	1.50984
TRITD0Uv1G026520.3	2112	0.105181	0.425438	0.669193	0.16759	0.0724769	0.0618824	0	0.0245835	0.0159233	0.015416	0.0266084	0.0114151	0.00734304	0.053026	0.0729238	0.011273	0.00485188	0.0369875	0.0273971	0.00353879	0.0317226	0.00503183	0	0.00475952
TRITD0Uv1G038170.1	2535	0.0166285	0.0343522	0.0961484	0.0139082	0.0262073	0	0	0.00334643	0.00324566	0	0	0	0	0.00332308	0	0.00305983	0	0	0	0	0	0	0	0
TRITD0Uv1G026030.1	471	0.26985	0.181561	0.347326	0.476603	0.300188	0.329943	0.620201	0.284214	0.480367	0.419567	0.292014	0.346274	0.148117	0.196142	0.0240791	0.0433863	0.130575	0.249121	0.108741	0.114735	0.0248543	0.0381124	0.047855	0.0830581
TRITD0Uv1G026640.1	1116	0	0	0	0	0	0	0	0	0	0	0	0	0	0	0	0	0	0	0.0194545	0	0	0.0106356	0	0
TRITD0Uv1G032960.1	1137	2.69776	4.4843	2.89596	3.18875	3.54113	2.5278	3.46281	2.82569	3.81497	3.94786	3.13725	3.33788	2.64353	3.34389	2.18907	3.10558	2.58165	3.01014	1.91917	2.41406	2.35913	2.40045	1.46772	2.9152
TRITD0Uv1G034920.1	915	15.5709	18.437	21.1481	19.5707	18.9848	17.51	17.9088	22.1425	21.2672	21.4192	22.5939	22.007	11.19	16.53	15.891	12.6759	11.6653	16.0202	13.3856	12.8375	11.416	7.53822	8.94858	7.75932
TRITD0Uv1G033680.1	2553	0	0	0	0	0	0	0	0	0	0	0	0	0	0.00329708	0	0	0	0	0	0.0114817	0.0028361	0	0	0
TRITD0Uv1G026660.1	390	0	0	0	0	0	0	0	0	0	0	0	0	0	0	0	0	0	0	0	0	0	0	0	0
TRITD0Uv1G028320.1	1296	0	0	0	0	0	0	0	0	0.0101809	0	0	0	0	0	0	0	0	0	0	0	0	0	0	0
TRITD0Uv1G025850.1	1299	0	0	0	0	0	0	0	0	0	0	0	0	0	0	0	0	0	0	0	0	0	0	0	0
TRITD0Uv1G031920.2	549	0	0	0	0	0	0	0	0	0	0	0	0	0	0	0.220553	0	0	0	0.0476219	0	0	0	0	0
TRITD0Uv1G033750.2	2730	0	0	0	0	0	0	0	0	0	0	0	0	0	0	0	0	0	0	0	0	0	0	0	0
TRITD0Uv1G034900.1	561	0.0930632	0.299117	0	0.107941	0.0754681	0.115621	0.05879	0.138629	0.0469721	0.0452825	0	0	0	0	0	0.137677	0	0.0269434	0.0525551	0.058623	0.144719	0.0280297	0.0263282	0.0131775
TRITD0Uv1G031480.7	1614	0.0240368	0	0	0.0140608	0.0496245	0.0161912	0.0213794	0.02784	0.0162852	0.0105077	0.0120958	0.0522284	0.015109	0.00557064	0.0468527	0.015411	0.0462706	0.0125979	0.0124299	0.0144036	0	0.0136631	0.00638433	0.00645882
TRITD0Uv1G038060.1	540	0	0	0	0	0	0	0	0	0	0	0	0	0	0	0	0	0	0	0	0	0	0	0	0
TRITD0Uv1G023480.2	840	0	0	0	0	0	0	0	0	0	0	0	0	0	0	0	0	0	0	0	0	0	0	0	0
TRITD0Uv1G029060.1	2157	4.11296	5.98589	5.58429	6.75239	6.30726	4.55722	4.09261	5.22317	6.17134	4.59907	2.98839	3.77162	3.34159	3.93154	2.4775	2.74216	2.49568	3.30992	3.12289	3.21609	2.61885	2.56194	2.42075	2.73581
TRITD0Uv1G025930.1	1068	0	0	0	0	0	0	0	0	0	0	0	0	0	0	0	0	0	0	0	0	0	0	0	0
TRITD0Uv1G035850.1	1080	0.632197	0.447428	0.524562	0.870734	0.611725	0.553789	0.921105	0.593202	0.711832	0.679834	0.852722	1.25485	0.519214	0.678175	0.818355	0.347323	0.400003	0.504818	0.354955	0.171061	0.244897	0.398938	0.248814	0.272101
TRITD0Uv1G034100.1	3720	0.00165496	0.00411225	0.0614925	0	0	0	0.00179729	0	0.00641707	0	0	0	0	0	0	0	0	0	0	0	0.00945163	0	0	0
TRITD0Uv1G027020.2	972	0	0.0692535	0	0.0358776	0.0210531	0	0	0	0	0	0	0	0	0	0	0	0	0	0	0.0444463	0	0	0	0
TRITD0Uv1G031830.1	456	0.116556	0	0.136463	4.99127	14.3095	6.82093	65.1715	44.4575	50.2477	69.85	78.5429	128.719	56.5284	61.73	73.6826	45.6928	45.0558	60.6602	38.7409	41.7079	37.3189	36.1759	36.3666	33.0223
TRITD0Uv1G028300.1	459	7.94518	3.86413	10.9493	5.0048	4.77535	3.04125	0.358962	0.298759	0.691182	0.132649	0.423378	0.304671	0.0726605	0.512063	0	0.137717	0	0.393914	0	4.52809	5.79661	0	0	0
TRITD0Uv1G021150.1	291	0	0	0	0	0	0	0	0	0	0	0	0	0	0	0	0	0	0	0.0906278	0	0	0	0	0
TRITD0Uv1G031550.1	366	0	0	0	0	0	0	0	0.0537872	0	0	0	0	0	0	0	0	0	0	0	0	0	0	0	0
TRITD0Uv1G036440.2	693	0	0	0	0	0	0	0	0	0	0	0	0	0	0	0	0	0	0	0	0	0	0	0	0
TRITD0Uv1G036640.1	1074	0.243779	0.502693	0.3342	0.680146	1.18902	0.649651	0.848791	1.18371	1.01647	1.2171	0.765081	1.46697	0.729418	1.02813	1.0528	0.679283	0.744483	0.700983	0.617746	0.94242	0.542927	0.435226	0.595106	0.437302
TRITD0Uv1G022550.1	2088	0	0	0	0	0	0	0	0	0	0	0	0	0	0	0	0	0	0	0	0	0	0	0	0
TRITD0Uv1G025840.1	249	0	0	0	0	0	0	0.320539	0	0	0	0	0	0	0	0	0	0	0	0	0	0	0	0	0.114669
TRITD0Uv1G024990.1	357	0	0.020523	0	0.0615672	0	0.143465	0	0	0	0	0	0	0	0	0	0.0894254	0	0	0.0614605	0	0	0	0	0.14863
TRITD0Uv1G026420.1	585	0	0	0	0	0	0	0	0	0	0	0	0	0	0	0	0	0	0	0	0	0	0	0	0
TRITD0Uv1G022410.1	2256	0.0162576	0.36998	0.808054	0	0.00373515	0.0218553	0	0	0.00369584	0.00715665	0	0	0	0.00757157	0.0039816	0	0.00450537	0	0.00848173	0	0.00653161	0	0	0
TRITD0Uv1G036270.1	414	0	0	0	0	0	0	0	0	0	0	0	0	0	0	0	0	0	0	0	0	0	0	0	0
TRITD0Uv1G035260.1	1341	0	0.0196319	0	0.0117618	0	0	0	0	0	0	0	0	0	0	0	0	0	0.0157211	0	0	0	0	0	0
TRITD0Uv1G036400.1	444	0	0	0	0	0	0	0	0	0	0	0	0	0	0	0	0	0	0	0	0	0	0	0	0
TRITD0Uv1G024270.10	2385	2.66139	2.77709	2.68777	4.04939	3.61352	2.73517	2.73475	4.47366	4.9537	4.84747	3.88259	2.68278	2.67251	2.71558	2.70674	2.03952	2.75685	3.90414	2.61134	3.9935	3.36873	3.28402	4.20721	2.87302
TRITD0Uv1G021540.1	939	0.0241862	0	0.143858	0.0282343	0.0441703	0.106613	0	0.0108442	0.0107044	0.0413946	0.0357892	0	0	0.0220925	0.0463998	0.0102234	0.0129908	0	0.0243444	0.0185922	0	0	0	0
TRITD0Uv1G026650.1	1329	0	0	0	0	0	0	0	0	0.0205648	0	0	0	0	0	0	0	0	0	0	0	0	0	0	0
TRITD0Uv1G026870.1	495	0	0	0	0	0	0	0	0	0	0	0	0	0	0	0	0	0	0	0	0	0	0	0	0
TRITD0Uv1G026330.2	1338	0	0	0	0	0	0	0	0	0	0	0	0	0	0	0	0	0	0	0	0	0	0	0	0
TRITD0Uv1G024080.1	1971	2.45226	5.11738	4.38197	3.14066	2.29307	2.19655	1.40266	1.04068	1.27886	0.946243	0.844272	0.527595	0.584566	0.706168	0.57087	0.610029	0.671621	0.725001	0.622063	0.890859	0.523533	0.505678	0.502886	0.640253
TRITD0Uv1G033010.1	843	0.0282546	0	0	10.8318	132.875	45.9082	343.878	2628.66	1594.19	2434.53	1956.35	1864.81	2417.52	5060.49	3245.98	4603.24	2996.63	4046.75	5163.74	3111.61	3446.6	6613.28	2496.08	4647.73
TRITD0Uv1G021380.2	888	1.14725	1.14454	4.39068	0.458396	0.5415	0.744784	0.176265	0.315373	0.325466	0.24567	0.180926	0.70884	0.121128	0.536958	0.250564	0.369708	0.533052	0.581802	0.498659	0.26159	0.772752	0.0142746	0.160382	0.134697
TRITD0Uv1G026460.1	1404	0	0	0	0	0	0	0	0	0	0	0	0	0	0	0	0	0	0	0	0	0	0	0	0
TRITD0Uv1G020860.3	2841	0.398287	0.570068	0.692952	0.526891	0.580083	0.462379	0.298225	0.423478	0.370062	0.745307	0.405649	1.09392	0.48945	0.598788	1.03674	0.96002	0.424469	0.754853	1.04226	1.09258	1.00664	0.508231	0.715489	0.876921
TRITD0Uv1G021520.1	549	28.0824	42.7159	37.7851	104.013	191.024	116.484	312.295	210.406	274.619	210.758	147.066	369.995	154.382	212.485	182.934	107.109	92.0141	86.3415	76.1613	27.8485	28.5374	5.95764	1.55763	11.2002
TRITD0Uv1G032940.2	3294	1.28225	2.23827	1.69399	1.72179	1.0634	1.3256	0.407138	0.34783	0.634738	0.265344	0.22721	0.179969	0.0924509	0.0974387	0.0934261	0.115344	0.0677955	0.136545	0.146704	0.0742061	0.0595744	0.0991369	0.0722886	0.0876828
TRITD0Uv1G020430.1	1782	2.41391	3.45436	3.46278	4.13304	3.81443	3.39916	1.83239	1.52726	2.35429	1.12026	1.05044	0.692479	0.389337	0.694239	0.510978	0.356536	0.288612	0.954171	0.448748	0.639784	0.323053	0.371857	0.501238	0.112408
TRITD0Uv1G032140.2	2133	0	0	0	0	0	0	0	0	0	0	0	0	0	0	0	0	0	0	0	0	0	0	0	0
TRITD0Uv1G029210.1	246	1.40511	4.11408	2.34878	0.109982	0.248619	0.313866	0	0	0	0	0	0.421272	0	0	0	0	0	0	0	0	0	0	0	0
TRITD0Uv1G029180.1	1302	0.0208799	0.0678682	0.0665077	0.164782	0.0143482	0.0422791	0	0	0.00702997	0	0.0313319	0	0.0196961	0	0	0	0	0	0	0	0.00636217	0	0	0
TRITD0Uv1G034150.1	4641	0.0418321	0.0454932	0.0398134	0.0360402	0.0271847	0.0371238	0.0671459	0.0402479	0.0422732	0.0262058	0.0188348	0.0319943	0.0185415	0.00864221	0.00727451	0.0190781	0.0123837	0.0157338	0.00389071	0.0121229	0.00736634	0.012914	0.0180816	0.00407476
TRITD0Uv1G022990.1	573	0	0	0	0	0	0	0	0	0	0	0	0	0	0	0	0	0	0	0	0	0	0	0	0
TRITD0Uv1G021610.1	1122	0.0379901	0	0	0	0.026047	0	0	0	0.0423601	0.0409717	0	0	0	0	0	0	0	0	0	0	0	0	0	0
TRITD0Uv1G029300.2	564	2.65148	3.66943	2.51973	3.53938	4.8777	3.86557	6.18918	5.64084	4.20326	3.65497	4.02904	11.518	2.84478	4.20376	5.48481	2.75936	3.40054	2.2775	3.18022	2.90702	2.12231	1.71945	1.22697	2.13494
TRITD0Uv1G032250.5	2433	0.0131853	0.00989316	0.0546622	0.00582556	0.0144175	0	0.0130276	0.00464266	0	0.00328913	0.0151365	0	0	0.0173925	0	0	0	0.0118402	0	0.00302906	0.0521717	0.00430141	0.00803452	0
TRITD0Uv1G021900.1	999	0.676068	0.771649	0.543653	0.544661	0.488232	0.408684	0.529119	0.354808	0.376721	0.695004	0.490981	0.761962	0.292585	0.424008	0.508697	0.162509	0.159726	0.347712	0.253896	0.222257	0.258236	0.456614	0.172151	0.295467
TRITD0Uv1G035250.2	1344	0	0	0	0	0	0	0	0	0	0	0	0	0	0.0416901	0	0	0.0164526	0	0	0	0	0	0	0
TRITD0Uv1G028350.1	423	0	0	0	0	0	0	0.144085	0	0	0	0	0.207064	0.124337	0	0	0.118675	0	0	0.140481	0.0451533	0.221364	0	0	0
TRITD0Uv1G038970.2	2607	0.181877	0.323941	0.0585699	0.299252	0.361969	0.38042	0.135363	0.256371	0.232859	0.280328	0.175269	0.353587	0.214039	0.534763	0.243971	0.323302	0.165006	0.614315	0.401084	0.692971	0.484721	0.28711	0.175024	0.218826
TRITD0Uv1G031500.1	1212	0	0.00742246	0	0.0133715	0.0628518	0	0.0182862	0	0	0.0297333	0.0342478	0.0672261	0	0.0158081	0	0.0219001	0.0280294	0	0.00877165	0	0	0	0	0
TRITD0Uv1G022500.1	864	0.0363358	0	0.0632629	0	0.0745626	0	0	0	0.0120003	0	0	0	0	0.0248011	0	0	0	0	0.0136231	0.0207508	0.0112664	0	0	0.00698552
TRITD0Uv1G034540.1	1308	0.949233	2.13261	2.50801	2.07645	2.52474	1.59014	3.24556	8.507	4.15155	10.0543	9.63666	15.4247	10.6365	15.9429	15.9308	18.1495	18.805	11.5008	15.954	13.9763	10.3216	10.7332	12.7546	13.0327
TRITD0Uv1G023740.1	2619	0	0	0	0	0	0	0	0	0	0	0	0	0	0	0	0	0	0	0	0	0	0	0	0
TRITD0Uv1G034070.1	3291	0.0979322	0.0516184	0.174967	0.0354567	0.0344015	0.0448123	0.00190441	0.0605	0.0439242	0.0685349	0.0108729	0.0671744	0.00670977	0.00998532	0.0288877	0.0367572	0.0476341	0.031206	0.025242	0.143951	0.113277	0.021693	0.0289341	0.0351932
TRITD0Uv1G032830.2	1095	0	0	0	0	0	0	0	0	0	0	0	0	0	0	0	0.0249588	0	0	0	0	0	0	0	0
TRITD0Uv1G034520.6	1794	1.06611	2.25997	2.91127	1.12952	2.13187	1.15074	0.36073	0.796259	1.10275	1.12538	0.694219	0.624657	0.733133	1.72812	1.12855	0.675558	1.89543	1.53206	1.25075	1.76484	2.59729	0.964659	1.73869	0.814047
TRITD0Uv1G032370.1	1662	0.0928264	0.0505518	0.103418	0.0635221	0.101161	0.0549328	0.158335	0.0439695	0.0914944	0.0253807	0.00584302	0.0759641	0.065741	0.0216546	0.0226296	0.0297688	0	0.0304318	0.0122385	0.0139248	0.0237368	0.0132078	0.0246849	0.0156099
TRITD0Uv1G036450.1	2466	0	0	0	0	0.0169121	0	0.00523796	0.00690831	0	0	0	0	0	0.0205599	0.00724587	0.0378651	0.0122411	0.0194412	0.0115251	0.0566489	0.0294979	0.0127145	0.00791625	0.0160385
TRITD0Uv1G024960.1	471	0	0.0295649	0.0463101	0.150088	0.0720452	0.113123	0	0.107348	0	0.126654	0	0.10913	0	0.0119835	0.0542545	0.103352	0.0470991	0.0414968	0.10694	0.10667	0.0211229	0.325189	0.206788	0
TRITD0Uv1G026600.1	2316	0.105202	0.0224518	0.0501914	0.0892995	0.0326326	0.0185595	0.0238912	0.018486	0.0430655	0	0.00799582	0.0924548	0.0693981	0.0330815	0.00966482	0.00112844	0.00656276	0.054199	0.0041186	0.00319469	0.00158441	0.0015139	0	0.0107412
TRITD0Uv1G036510.1	999	0.318047	0.581709	0.566118	0.112287	0.111528	0.13528	0.102307	0.0500087	0.0394126	0.00952742	0.0109805	0.0580483	0.0186209	0	0.106698	0.0375857	0	0.0798113	0.0897322	0.00858194	0.0273105	0.036709	0	0.0231049
TRITD0Uv1G032520.1	1482	0	0	0	0	0	0	0	0	0	0	0	0	0	0	0	0	0	0	0	0	0	0	0	0
TRITD0Uv1G036780.1	702	1.68089	1.67643	3.00002	1.89313	1.32558	1.1616	0.9536	3.28369	1.79776	3.9752	2.45232	8.62996	4.85716	6.87475	7.17857	6.00864	6.08762	4.79409	4.5402	3.91509	4.19205	4.31684	5.63489	5.29586
TRITD0Uv1G020170.6	1131	1.76851	2.10137	2.8147	2.10426	2.2274	2.32777	2.07094	1.43468	1.88315	1.07197	1.00553	1.84518	0.683625	1.06181	1.03397	0.518493	0.54019	0.859848	0.492617	0.947501	0.820352	0.972791	0.606626	0.669451
TRITD0Uv1G034200.5	648	33.1716	23.2878	24.1035	29.7795	36.1486	31.4558	35.5999	55.4896	46.3644	42.6674	45.6787	47.7629	38.7245	36.0743	40.9573	23.9415	22.4817	37.4875	28.2212	27.5267	27.7205	20.2986	14.6678	15.7425
TRITD0Uv1G038000.1	1209	0	0	0	0	0	0	0	0	0	0	0	0	0	0	0	0	0	0	0	0	0	0	0	0
TRITD0Uv1G021990.1	948	2.90346	6.40611	5.94238	4.91262	4.65297	3.88335	4.20432	4.02655	4.56514	3.35103	3.12091	5.46556	2.79411	4.2523	3.88163	2.684	2.41124	3.27568	2.47583	2.59837	1.90418	1.92504	1.77734	1.69343
TRITD0Uv1G036910.1	423	385.166	279.486	255.981	256.34	252.198	328.04	151.829	137.768	183.594	88.6559	81.5313	79.0952	51.3338	57.6214	51.2573	30.3267	27.6512	55.0111	44.276	51.4229	60.4174	44.1246	23.3507	21.722
TRITD0Uv1G023260.1	363	0.380778	0	0	0.05901	0.201481	0	0	0	0	0	0	0	0	0	0	0	0	0	0	0	0	0	0	0
TRITD0Uv1G025080.7	3603	6.88767	12.3093	10.5506	12.2242	10.118	7.12997	5.34845	7.25048	9.25325	6.51958	5.3841	3.99699	4.09602	4.51237	3.44165	2.87441	3.03314	4.45229	3.309	3.35021	2.86699	1.93749	2.38289	2.31056
TRITD0Uv1G022520.1	885	0	0	0	0	0	0	0	0	0	0	0	0	0	0.0839229	0.0251749	0	0	0.0268324	0.0131831	0	0.0108649	0	0.0402776	0
TRITD0Uv1G024370.6	1161	0	0	0	0	0	0	0	0	0	0	0	0	0	0	0	0	0	0	0	0	0	0	0	0
TRITD0Uv1G020750.3	1518	1.89854	2.53902	2.56256	3.1394	3.03952	3.01848	3.08014	2.5184	2.46347	2.16938	2.12029	5.46947	1.50275	2.10959	2.6713	1.34334	1.54211	1.90295	1.4963	1.81998	1.73894	1.39412	2.24256	1.31441
TRITD0Uv1G033740.1	1053	0.00344242	0	0	0	0	0	0	0	0	0	0	0	0	0	0	0	0	0	0	0	0	0	0	0
TRITD0Uv1G034140.1	1281	1.22367	2.04538	1.90797	2.08687	1.62108	1.70222	1.93958	1.92833	2.19057	1.8599	1.42007	1.25207	0.99258	1.2645	1.40742	0.922486	0.858967	1.1057	1.09499	1.12864	0.799227	0.844027	0.786249	0.90511
TRITD0Uv1G026620.1	693	0	0	0	0	0	0	0	0	0	0	0	0	0	0	0	0	0	0	0	0	0	0	0	0
TRITD0Uv1G021080.1	1062	0	0.263861	0.0473439	0.0907499	0.130713	0.131275	0.108689	0.178703	0.125624	0.131919	0.0865047	0.403975	0.0342631	0.166163	0.0393652	0.190537	0.172117	0.0889327	0.130593	0.0873548	0.258489	0.0792329	0.148259	0.147921
TRITD0Uv1G024070.1	237	14.44	27.275	26.1692	6.53278	5.02017	10.8998	2.81403	0.912028	0.574849	0.197788	0.323231	0	0.311846	1.01968	0	0.0938196	0.119826	0	0	0	0	0	0	0
TRITD0Uv1G023530.1	324	0.0753579	0	0.0822067	0	0	0.211965	0.0713986	0.141038	0.297064	0	0.226106	0	0.0809798	0	0	0	0	0	0	0	0	0	0	0
TRITD0Uv1G020180.1	498	0	0	0.0277985	0	0	0	0	0.028454	0.0293017	0.169154	0.294084	0.283983	0	0	0.0644622	0	0	0	0	0	0	0	0	0
TRITD0Uv1G029350.1	351	0.300197	0	0.610708	0.0639521	0.0723956	1.43344	0	0.0590555	0	0.0877031	0	0	0	0	0	0	0	0	0	0	0	0	0	0
TRITD0Uv1G035610.4	2157	1.17875	2.31118	2.82451	2.50356	2.11514	1.37165	1.24719	1.17349	1.37995	1.2305	0.87389	1.48788	0.669131	1.12234	0.881954	0.931843	1.19725	1.35524	1.05958	1.15978	0.883264	1.54981	2.29786	1.22069
TRITD0Uv1G023310.1	651	0	0	0	0	0	0	0	0	0	0	0	0	0	0	0	0	0	0	0	0	0	0	0	0
TRITD0Uv1G024230.1	1524	0	0	0	0	0	0	0	0	0	0	0	0	0	0	0	0	0	0	0	0	0	0	0	0
TRITD0Uv1G030060.2	597	0	0	0	0	0	0	0	0	0	0	0	0	0	0	0	0	0	0	0	0	0	0	0	0
TRITD0Uv1G029430.1	207	0	0	0	0	0	0	0	0	0	0	0	0	0	0	0	0	0	0	0	0	0	0.13016	0	0.523125
TRITD0Uv1G030810.1	957	2.64114	2.94014	3.94268	3.69352	2.80706	2.90566	2.20414	2.28462	2.42068	2.068	1.53492	3.32835	0.859844	2.27122	1.15304	1.29486	1.1145	1.87074	1.43613	3.19253	2.9272	2.13431	3.38116	1.9414
TRITD0Uv1G034830.1	951	0	0	0	0	0	0	0	0	0	0	0.011727	0	0	0	0	0	0	0	0	0	0.0293113	0	0	0
TRITD0Uv1G019620.2	1815	2.35879	3.0009	3.68497	4.65641	4.48653	3.74247	4.02567	5.93819	5.66617	5.38857	4.17671	4.11329	3.1093	3.15519	3.56264	2.90819	2.85895	3.85762	2.76645	2.63147	2.03527	1.88314	2.26456	1.63714
TRITD0Uv1G037000.1	1356	0	0	0	0	0	0	0	0	0	0	0	0	0	0	0	0	0	0	0	0	0	0	0	0
TRITD0Uv1G036420.31	843	0	0	0	0	0.0128793	0	0	0	0	0.0120035	0	0.0493636	0	0	0	0	0	0.0143504	0.0140935	0	0	0	0	0
TRITD0Uv1G027340.1	2481	3.01891	4.56734	4.40199	4.9003	4.46476	3.37443	3.10866	3.03213	3.9006	2.91431	2.69139	3.49556	2.36694	2.85267	2.32046	1.98834	1.71817	2.01608	1.75762	2.00656	1.78697	0.856449	1.32296	1.09849
TRITD0Uv1G032640.1	1275	0.00178685	0	0	0.00156672	0.0331471	0.0235233	0	0	0	0	0	0	0	0	0	0	0	0	0	0	0	0	0.00562912	0
TRITD0Uv1G026160.1	726	0	0	0	0	0	0	0.031379	0	0	0	0.0172119	0	0	0	0	0	0	0	0	0	0	0	0	0
TRITD0Uv1G024110.1	555	0	0	0	0	0	0	0	0	0	0	0	0	0	0	0	0	0	0	0	0	0	0	0	0
TRITD0Uv1G030530.1	663	0.0275121	0	0	0	0.0748498	0	0	0.0177037	0	0	0	0.0905005	0	0	0	0	0	0	0	0	0	0	0	0
TRITD0Uv1G022490.1	870	0	0	0	0	0	0	0	0	0	0	0	0	0	0	0	0	0	0	0	0	0	0	0	0
TRITD0Uv1G036560.1	5397	0.921304	1.95849	1.69364	2.11218	1.93705	1.31038	0.929494	1.40673	1.75129	1.16359	1.04754	1.05585	0.561567	0.615489	0.674309	0.424279	0.496408	0.958506	0.619351	1.01033	0.796357	0.696153	0.747937	0.452104
TRITD0Uv1G023580.1	1404	1.58293	2.40153	1.7608	2.86791	2.89266	1.65949	3.55422	2.87503	3.09799	2.93056	2.16507	4.62505	2.39915	3.4153	2.45572	2.56906	2.33615	2.50723	1.88264	2.10225	2.42289	1.86638	1.56428	2.36154
TRITD0Uv1G028590.5	1677	19.029	23.8918	23.8798	24.229	17.0426	16.6747	11.4339	5.53085	10.8553	3.12856	4.54497	3.49702	1.25327	1.49374	1.67426	0.553039	0.667808	1.79268	0.862663	1.62687	1.22305	1.26361	1.2715	0.571677
TRITD0Uv1G026140.1	1155	0	0	0	0	0	0	0	0.0249631	0	1.13354e-05	7.2132e-05	2.81277e-06	0	0	0	0	0	0	0	0	0	0	0	0
TRITD0Uv1G029470.2	1365	0	0	0	0	0	0	0	0	0	0	0	0	0	0	0	0	0	0	0	0	0	0	0	0
TRITD0Uv1G036540.1	981	4.68302	7.17219	6.81715	4.9062	5.56084	4.86019	2.11388	2.94924	3.35119	2.73274	2.2273	1.82569	1.53716	1.55103	1.48686	1.55045	1.37253	2.20724	1.57373	2.74952	1.52285	1.3779	1.60607	1.45453
TRITD0Uv1G027070.4	804	1.73908	2.55658	2.40285	4.16026	3.84563	2.56906	4.33279	3.08832	3.81514	3.38366	3.38262	4.90626	2.01763	3.1061	2.25675	1.69066	1.70086	2.25866	1.62003	1.11651	0.990811	1.33138	1.16194	0.869701
TRITD0Uv1G035060.1	834	0	0	0	0	0	0	0	0	0	0	0	0	0	0	0	0	0	0	0	0	0	0	0	0
TRITD0Uv1G034620.1	618	8.7038	10.022	15.6377	13.5905	13.1477	12.3025	13.111	10.5181	10.3068	10.9453	8.83642	13.4776	6.57563	9.58608	8.35822	6.26015	6.88597	6.95688	4.51243	5.15535	6.19764	3.97871	3.85832	3.42615
TRITD0Uv1G032660.1	573	0	0	0.0208382	0	0	0	0	0	0	0	0	0	0	0	0	0	0	0	0	0	0	0	0	0
TRITD0Uv1G038670.1	693	0.0894264	0.0484122	0.0148577	0	0	0	0	0	0	0.0800182	0	0.0671789	0.0483414	0.25818	0.0361031	0.0159956	0	0	0	0.0423318	0.128933	0.0201801	0.0567679	0.104572
TRITD0Uv1G033020.1	1272	2.78718	4.10816	3.83758	4.86601	3.72877	2.38335	2.77085	1.85751	2.41639	1.67754	1.14324	1.73367	0.980365	1.28991	1.27446	0.981077	1.08241	1.40128	1.04129	1.15317	1.01605	0.610827	1.06695	0.917503
TRITD0Uv1G020760.1	675	0.0934232	0.0841124	0.217373	0.139804	0.236157	0.164375	0.324792	0.275677	0.189957	0.150033	0.211784	0.403765	0.235727	0.269174	0.376346	0.150164	0.208681	0.357975	0.194723	0.381326	0.168789	0.440609	0.64934	0.187756
TRITD0Uv1G023040.8	1881	0.162867	0.245054	0.143041	0.191611	0.21939	0.151752	0.393328	0.218015	0.139874	0.24626	0.0809742	0.421425	0.100785	0.207787	0.290767	0.138611	0.137358	0.214255	0.13682	0.166465	0.22211	0.0573232	0.0267778	0.105712
TRITD0Uv1G038240.1	861	0.0821722	0.0155906	0	0	0	0.0310138	0.00646601	0.0365329	0	0.0116539	0	0.0538213	0	0	0	0.00288608	0.114878	0.0325139	0	0.00694921	0.147241	0	0	0
TRITD0Uv1G030940.4	3789	0.118769	0.0282244	0.101768	0.0787855	0.0485282	0.0492166	0.00981063	0.0130106	0.0230712	0.00609414	0.00233628	0	0.00767873	0	0.00451308	0	0	0.0048777	0	0.00750765	0.0073304	0	0	0.00126182
TRITD0Uv1G026410.1	600	0	0	0	0	0	0	0	0	0	0	0	0	0	0	0	0	0	0	0	0	0	0	0	0
TRITD0Uv1G022420.1	468	0	0	0	0	0	0	0	0	0	0	0	0	0	0	0	0	0	0	0	0	0	0	0	0
TRITD0Uv1G036950.1	1713	4.61796	5.1966	7.03847	7.22016	6.66511	6.18402	5.67835	8.86763	8.44825	10.0287	8.48979	8.93337	5.95518	7.87279	7.11804	6.52441	5.96988	7.01512	7.24748	7.27078	5.36461	5.40701	6.48434	5.33102
TRITD0Uv1G027000.3	1263	0	0	0.0942733	0	0	0	0	0	0	0	0	0	0	0	0	0	0	0	0	0	0	0	0	0
TRITD0Uv1G020540.4	1938	1.42803	1.05521	2.75046	1.31268	1.50341	0.666093	0.296413	0.363284	0.544536	0.305973	0.228947	0.522757	0.162221	0.251997	0.137228	0.0331737	0.0802349	0.127429	0.0352287	0.267492	0.249485	0	0	0.00262066
TRITD0Uv1G038980.3	831	15.96	18.3575	15.7813	19.3136	20.4881	17.3884	23.6927	24.9243	22.506	25.6608	19.0315	38.0996	20.3728	27.2223	26.2546	24.2032	19.7042	23.5223	20.2295	16.4395	17.8948	10.7127	14.5244	17.1432
TRITD0Uv1G019590.1	3447	0.242112	0.273781	0.635556	0.0793318	0.207971	0.0596458	0.0398414	0.0431769	0.0905333	0.0404678	0.0491303	0.114522	0.0318993	0.0997262	0.0149879	0.0524392	0.051737	0.0863654	0.0240161	0.54779	0.299973	0.0117965	0.0660806	0.00558205
TRITD0Uv1G026550.1	2070	0	0	0	0	0	0	0	0	0	0	0	0	0	0	0	0	0	0	0	0	0	0	0	0
TRITD0Uv1G032420.1	678	0	0.0334086	0	0	0	0	0	0	0	0	0	0	0	0	0	0	0	0	0	0	0	0	0	0.0196346
TRITD0Uv1G026950.1	288	0	0	0	0	0	0	0	0	0	0	0	0	0	0	0	0	0	0	0	0	0	0	0	0
TRITD0Uv1G036830.1	624	0	0	0	0	0	0	0	0	0	0	0	0	0	0	0	0	0	0	0	0	0	0	0	0
TRITD0Uv1G028890.2	1758	0.24126	0.271342	0.119739	0.174361	0.517779	0.24055	0.191719	0.288476	0.518682	0.41363	0.36211	0.689077	0.291006	0.328844	0.649284	0.620797	0.509865	0.518649	0.53588	0.890228	0.366937	0.49285	0.47942	0.537406
TRITD0Uv1G023340.1	3729	0.00863059	0.0274863	0.00398707	0.0141677	0.0150253	0.0187774	0.0548937	0.0252202	0.0192015	0.053225	0.0237651	0.0515597	0.0566377	0.0392731	0.0435882	0.0134285	0.0416547	0.0222379	0.0165156	0.0194173	0	0.018984	0.0126591	0.0412529
TRITD0Uv1G036380.1	279	0	0	0	0	0	0	0	0	0	0	0	0	0	0	0	0	0	0	0	0	0	0	0	0
TRITD0Uv1G032870.1	1464	0.0225519	0.0352823	0.0208887	0.0474788	0.0124082	0	0	0	0	0	0	0	0	0	0	0	0	0	0	0	0	0	0	0
TRITD0Uv1G037130.1	1062	6.74164	10.1296	10.5001	8.85823	9.47436	5.69673	5.74445	5.69243	7.25076	5.81368	5.21725	6.67923	3.43851	4.19733	4.39773	3.90238	3.43254	4.54117	4.30879	4.48125	4.73389	3.38316	3.26728	2.83263
TRITD0Uv1G026230.1	705	0	0	0	0	0	0	0	0	0	0.0155881	0	0.0489703	0	0.0502673	0	0	0	0	0	0	0	0	0	0
TRITD0Uv1G023020.1	1146	0.036912	0	0	0.0718909	0.0337824	0.106048	0.124511	0.126037	0.0951464	0.103695	0.137837	0.337563	0.092884	0.130592	0.178359	0.10979	0.100236	0.0668644	0.0786909	0.0650026	0.15812	0.0514519	0.00962511	0.053461
TRITD0Uv1G034030.2	663	0.997845	2.50247	0.987866	0.897615	0.712168	1.57036	0.865699	0.564968	0.736486	1.3335	1.14873	0.177381	0	0.148312	0.248785	0	0.321896	0.524036	0.910819	0.559577	0.604252	0.355605	0	0
TRITD0Uv1G035820.3	1407	13.212	14.3166	11.4186	16.1845	13.8684	13.8576	9.45811	14.9435	15.2739	11.7323	11.3015	7.00635	8.44288	6.4413	5.80916	5.32684	6.48193	7.84653	6.22207	6.9359	5.46354	5.8531	5.02465	3.95565
TRITD0Uv1G022400.1	1074	8.6032	10.5462	11.0083	12.1132	12.1652	9.25731	8.43007	9.1117	12.2667	9.24386	9.96421	7.80599	6.37311	7.97287	6.89149	5.18483	4.72051	5.17271	4.06711	3.19202	2.27527	1.80416	1.78807	1.85635
TRITD0Uv1G032650.1	1275	0	0	0.0310472	0.00156672	0	0	0	0	0	0	0	0	0	0	0	0.0205444	0	0	0	0	0	0	0	0
TRITD0Uv1G021650.1	594	8.88765	17.0937	13.901	10.8435	9.2596	8.52381	7.63824	3.3226	5.29619	2.46176	1.37561	1.036	0.738575	1.42071	1.09302	0.76585	0.461501	0.610872	0.722021	0.766515	0.987107	0.45982	0.383721	0.519719
TRITD0Uv1G026540.1	1434	0	0	0	0	0	0	0	0	0	0	0	0	0	0	0	0	0	0	0	0.0165357	0.0112487	0	0	0
TRITD0Uv1G038800.2	1284	0.0159386	0.0414305	0.338473	0.0434791	0.0146018	0.0484177	0	0.00730581	0.0071517	0.00691923	0	0	0	0	0	0	0	0	0	0.012575	0.0194342	0	0	0
TRITD0Uv1G038930.1	870	0	0	0.0417498	0	0	0	0	0	0	0	0	0	0	0	0	0	0	0	0	0	0	0	0	0
TRITD0Uv1G028850.1	252	0	0	0.480199	0.322086	0.118848	0.0975352	0.211382	0	0.427037	0	0	0.20952	0.20349	0	0.624923	0.179352	0.227174	0.218456	0.214354	0	0.416502	0	0	0
TRITD0Uv1G023090.1	411	0	0.17586	0	0	0	0	0	0	0	0	0	0	0.143576	0	0	0	0	0	0	0	0	0	0	0
TRITD0Uv1G028310.1	636	2.57012	2.60219	3.7118	3.60534	2.29276	1.50843	0.164131	0.297923	0.398771	0	0.0211717	0.435964	0.018652	0.25639	0.020722	0	0	0.0218449	0	3.06977	2.50351	0	0	0
TRITD0Uv1G020480.1	4323	3.00288	4.09009	4.11009	3.54472	3.58931	3.21958	3.29256	2.88709	3.26641	2.72242	2.27806	5.29198	1.55983	2.53804	2.30963	1.71591	1.64182	2.37005	1.53477	1.80093	1.42587	1.20831	1.17339	1.12287
TRITD0Uv1G028290.6	3528	1.44611	1.89489	1.67534	1.99599	2.00455	1.35288	1.76756	1.57405	1.92242	1.63141	1.25205	2.27579	0.931663	1.51497	1.2578	1.00748	0.868472	1.16256	0.937679	0.906916	0.918878	0.61821	0.586166	0.700721
TRITD0Uv1G028530.1	510	120.616	252.882	211.013	75.5523	64.4534	77.1543	29.0525	10.493	12.9595	8.97231	4.62001	3.59436	5.37764	3.03011	1.53811	1.01989	2.14908	1.60058	0.653956	0.114758	0	0	0	0.0464628
TRITD0Uv1G026880.3	2469	0	0	0	0	0	0	0	0	0	0	0	0	0	0	0	0	0	0	0	0	0	0	0.00395284	0
TRITD0Uv1G036960.1	663	0.619022	0.657874	1.16852	0.160072	0.261974	0.282568	0.305541	0.0354073	0.017764	0.0857322	0	0	0	0	0	0	0	0.184062	0	0.271114	0.174304	0	0.0606446	0
TRITD0Uv1G038700.2	942	0.0482562	0.0309668	0.0372414	0	0	0.0326551	0	0	0.0106801	0	0	0	0	0	0	0	0	0	0	0	0	0	0.01236	0
TRITD0Uv1G023980.1	1170	0	0	0	0	0	0	0	0	0	0	0	0	0.00753293	0.00826577	0	0	0	0	0	0	0.00732281	0	0.0108241	0
TRITD0Uv1G038250.1	246	0.439834	0.298543	0.313352	0.0942699	0.15742	0.921859	0.173107	0.0626318	0.15407	0.136209	0	0	0.117748	0.376632	0	0.248501	0.0996555	0.0964851	0.3073	0	0.081254	0	0.0161422	0.659485
TRITD0Uv1G020850.1	201	0	0	0	0	0	0	0	0	0	0	0	0	0	0	0	0	0	0	0	0	0	0	0	0
TRITD0Uv1G033510.4	570	635.686	834.175	784.704	823.043	807.118	768.595	756.657	574.962	732.685	446.033	454.725	406.898	279.047	322.866	322.695	197.638	208.776	301.867	221.988	237.269	184.305	176.882	164.413	114.614
TRITD0Uv1G032690.2	1188	0	0	0	0	0	0	0	0.0281238	0.00393969	0	0	0	0.0110768	0	0.00425918	0.0224648	0	0	0	0	0	0	0	0
TRITD0Uv1G038260.2	552	0.0397962	0	0.514386	0	0.107367	0	0.101073	0.0489462	0.0317206	0.102454	0	0.154391	0.240738	0.0828214	0.0669214	0	0	0.266222	0.352424	0.2105	0.324528	0.0790173	0	0
TRITD0Uv1G026370.1	846	0.069865	0.181175	0.0652581	0.138331	0.277381	0.0749078	0.0416897	0.10736	0.0665173	0.0497153	0.129793	0.180705	0.114378	0.114989	0.18068	0.114506	0.0820354	0.182486	0.235481	0.0954494	0.16289	0.121879	0.106359	0.15282
TRITD0Uv1G026610.1	540	0	0	0	0	0	0	0	0	0	0	0	0	0	0	0	0	0	0	0	0	0	0	0	0
TRITD0Uv1G023000.2	2016	0.275798	0.585981	0.390929	0.35601	0.386509	0.449324	0.508923	0.460783	0.423107	0.563571	0.318543	0.955605	0.31752	0.583884	0.720349	0.46761	0.357119	0.326513	0.278287	0.274968	0.28455	0.273026	0.18818	0.217706
TRITD0Uv1G033050.1	519	1.93798	0	0.915167	94.6093	462.355	143.526	613.125	3710.24	2249.97	2445.8	1742.17	3009.23	2149.87	6142.06	3152.06	3958.54	2631.38	3662.1	4419.05	2019.55	2898.87	5785	2032.24	3407.15
TRITD0Uv1G026100.1	330	0	0	0	0	0	0	0	0	0	0	0	0	0	0	0.0747263	0	0	0	0	0	0	0	0	0
TRITD0Uv1G019960.1	1023	0.0429599	0	0.0498133	0.0209061	0.0490877	0	0.0380992	0.120715	0.0190988	0.138514	0.0756748	0.462545	0.100934	0	0.463155	0.236158	0.127574	0	0.357202	0.436953	0.0961817	0.00593493	0.138043	0.0336226
TRITD0Uv1G034690.2	402	0	0	0	0	0	0.38139	0.0831272	0	0	0	0.0807989	0	0	0	0	0	0	0	0	0.144304	0	0.104193	0	0.129769
TRITD0Uv1G031450.1	2448	0	0	0	0	0	0	0	0	0	0	0	0	0	0	0	0	0	0	0	0	0	0	0	0
TRITD0Uv1G023630.1	426	0.103821	0	0	0	0.136653	0	0	0	0	0	0	0	0	0	0	0	0	0	0	0	0	0	0	0
TRITD0Uv1G032460.1	1512	0	0	0	0	0	0	0.0277577	0	0	0	0	0.0339262	0	0.0120434	0	0	0	0	0	0.0517966	0.18949	0	0	0
TRITD0Uv1G021110.1	1188	0.0176095	0.129414	0	0	0	0	0.04378	0	0.00787938	0	0	0	0	0	0	0	0	0	0	0	0	0	0	0
TRITD0Uv1G023570.1	1362	0	0	0	0	0	0	0	0.0136078	0	0.00643696	0.00741225	0.0903598	0	0.0414549	0.0505917	0.0252353	0.0489456	0.0154269	0.0228131	0.0703058	0	0.00834122	0.0155963	0.00413859
TRITD0Uv1G032440.1	2418	0.00501006	0	0	0	0	0	0	0	0	0	0	0	0	0	0	0	0	0	0	0.0152329	0	0	0	0.0163886
TRITD0Uv1G038200.1	2088	3.40613	4.51028	3.62732	2.92744	2.59248	2.98594	1.21545	1.6947	1.71095	1.08165	0.863953	1.27208	0.941867	1.21022	0.762681	1.12585	0.914371	1.18004	1.03159	1.48552	1.79967	1.36921	1.3439	1.10762
TRITD0Uv1G029200.1	1425	0	0	0	0	0	0	0	0	0	0	0	0	0	0	0	0	0	0	0	0	0	0	0	0
TRITD0Uv1G024280.2	1077	2.54823	4.5199	4.20012	4.98685	4.733	4.14578	6.73721	6.14114	5.0403	9.50645	7.64443	16.2826	7.10787	12.0949	10.2419	10.6938	10.8056	8.96743	7.92094	9.22013	7.52901	11.1407	12.2592	12.4357
TRITD0Uv1G022690.1	1251	0	0	0	0	0.00754546	0	0	0	0	0	0	0	0	0	0	0	0	0	0	0	0.0201056	0	0	0
TRITD0Uv1G023060.1	1500	4.49196	8.81163	7.43066	8.37811	8.40228	6.32773	7.18916	7.73479	8.72175	6.41795	5.2448	6.57778	3.2313	5.42302	4.71656	3.93138	4.1374	5.13785	4.58551	3.6231	2.89194	3.64598	2.8584	2.57784
TRITD0Uv1G038820.1	1956	0	0	0.0258543	0	0	0.0322125	0	0	0	0	0	0	0	0	0.0421384	0	0	0	0	0	0	0	0	0
TRITD0Uv1G027010.1	330	0	0	0	0	0	0	0	0	0	0	0	0	0	0	0	0	0	0.0770825	0	0	0.0795473	0	0	0
TRITD0Uv1G035810.1	1863	0.381567	0.840718	0.988917	0.850142	0.756075	0.344474	0.775939	1.15334	0.864669	1.33651	1.13683	1.42773	0.856376	1.05367	0.736423	0.744135	0.565447	0.977117	1.00611	1.17358	0.885578	0.450171	0.771155	0.487475
TRITD0Uv1G022440.1	336	0	0	0	0	0	0	0	0	0	0	0	0	0	0	0	0	0	0	0	0	0	0	0	0
TRITD0Uv1G037010.1	597	4.05519	4.59713	7.83084	6.23778	10.343	4.35486	4.85358	6.89404	7.26715	13.0792	13.5448	15.285	9.84671	21.1471	20.8771	24.651	17.2881	25.1262	30.4578	31.4083	25.643	31.3727	25.5025	22.2668
TRITD0Uv1G026080.1	1143	0.574108	0.759682	0.579479	0.908936	0.940667	1.11425	0.861414	0.800849	0.870386	0.976385	0.654606	1.25008	0.491239	0.613175	0.644253	0.440649	0.432445	0.785871	0.509656	0.413018	0.294691	0.247773	0.183474	0.22429
TRITD0Uv1G020470.1	1092	0	0	0	0	0	0	0	0	0	0	0	0	0	0	0	0	0	0	0	0	0	0.0546442	0	0
TRITD0Uv1G029250.2	1581	0.85314	1.30685	1.32092	0.821822	0.701422	0.660921	0.324201	0.227255	0.251579	0.172833	0.151297	0.492651	0.15204	0.440269	0.276859	0.206488	0.0481529	0.154088	0.128305	0.172791	0.103212	0.0437347	0.0653959	0.0537792
TRITD0Uv1G021420.2	477	2.65678	4.57824	12.8103	2.02035	1.79797	1.13642	2.04538	2.51347	3.45591	2.72234	2.44443	3.55816	4.32793	7.94862	4.76352	3.39873	3.71301	5.2885	1.39946	2.15068	6.55762	1.22298	2.46156	1.54074
TRITD0Uv1G039200.1	570	278.074	553.07	481.566	426.704	421.733	465.266	227.785	117.602	192.925	69.79	75.9431	63.0177	11.3801	37.5569	20.5648	8.61284	12.1144	28.07	13.6684	48.2465	28.6594	14.1443	8.46235	4.09579
TRITD0Uv1G021450.1	375	0	0	0	0	0	0	0	0	0	0	0	0	0	0	0	0	0	0	0	0	0	0	0	0
TRITD0Uv1G033040.1	546	1.37406	0	0.710123	53.8885	330.33	108.065	496.043	4128.68	2258.13	3279.68	1961.61	4237.34	3037.99	9614.05	5622.54	7601.69	4411.12	6874.79	8669.72	4379.16	5653.45	11801.7	3494.13	5952.27
TRITD0Uv1G031910.1	486	1.35125	2.23086	1.61011	3.26003	3.6252	1.49566	6.50472	3.37106	4.36831	3.99093	5.73367	8.46689	4.27121	4.08493	6.78213	3.27347	3.22608	3.63035	1.72335	1.77206	1.232	0.930558	1.37395	1.8458
TRITD0Uv1G023970.1	1170	0	0	0	0	0	0	0	0	0	0	0	0	0	0	0	0	0	0	0	0	0.0512597	0	0	0
TRITD0Uv1G030500.4	1788	5.73197	9.06601	10.1813	8.58905	7.82385	5.69214	6.17171	8.12765	8.31743	6.41775	5.80344	5.88344	3.87206	4.58959	3.9165	3.29662	3.36058	4.60354	3.32705	4.08605	3.7416	2.82737	2.99346	2.20251
TRITD0Uv1G026990.1	1155	0.00608928	0	0	0.00711603	0	0.0493912	0	0.0249631	0	0.00789786	0	0	0	0	0.0264877	0.00776355	0	0.0378325	0.102465	0.107297	0.104309	0.0101912	0	0
TRITD0Uv1G035980.1	2385	0.00254416	0.0167122	0.0147121	0.00595773	0.0361096	0.0102576	0.0108766	0.003579	0	0	0	0.023185	0	0.00711359	0.0149638	0	0	0	0	0	0.00306416	0.00439685	0.00410649	0
TRITD0Uv1G023300.1	1923	0	0	0	0	0	0	0	0	0.0132872	0	0.00493422	0	0	0	0	0	0.01619	0	0	0.0157537	0.00393414	0	0	0.0264374
TRITD0Uv1G021510.1	1377	0	0	0	0	0	0	0	0	0	0	0	0	0	0	0	0	0	0	0	0	0	0	0	0
TRITD0Uv1G038220.1	1698	0	0	0	0	0	0	0	0	0	0	0	0	0	0	0	0	0	0	0	0.0135861	0	0	0	0.00609195
TRITD0Uv1G020820.1	327	0	0	0	0	0	0	0	0	0	0	0	0	0	0	0	0	0	0	0	0.0546182	0	0	0	0
TRITD0Uv1G036590.1	1779	0	0	0.00412822	0.0125239	0	0	0	0	0.00484469	0	0	0.0185956	0	0	0	0	0	0	0	0	0	0	0	0
TRITD0Uv1G033630.1	453	0	0	0	0	0	0	0	0	0	0	0	0	0	0	0	0	0	0	0.0783778	0	0	0	0	0
TRITD0Uv1G022460.1	348	0	0	0	0	0.0737109	0	0	0	0	0	0	0	0	0	0	0	0	0	0	0	0	0	0	0
TRITD0Uv1G031110.1	1512	0	0	0	0	0	0	0	0	0	0	0	0	0	0	0.0253208	0.0083319	0	0	0	0	0	0	0	0
TRITD0Uv1G024770.1	387	0.585004	0	0.523376	0.20115	0.345804	0.701303	0	0.0474512	0.050611	0.19106	0.441994	0	0.501696	0	0.497975	0.658758	0.473483	0.283949	0.0546448	5.38197	4.46166	0.22529	2.14767	1.80862
TRITD0Uv1G023790.3	2658	0	0	0	0	0	0	0	0	0	0	0	0	0	0	0	0	0	0	0	0	0	0	0	0
TRITD0Uv1G019500.2	1107	6.7865	7.94318	6.19772	12.1856	11.9357	10.0631	7.22981	10.0935	12.3841	7.81095	6.58815	5.55718	3.43974	4.55612	3.11444	1.88151	2.5777	4.57979	3.30524	3.52976	2.18871	2.14266	2.17333	1.19903
TRITD0Uv1G032780.1	765	0	0	0	0	0	0	0	0	0	0	0	0	0	0	0	0	0	0	0	0	0	0	0	0
TRITD0Uv1G031460.1	966	16.9891	15.3337	13.8551	18.5878	23.5232	21.8448	34.5214	40.5827	36.2816	34.7	33.073	77.3042	26.162	32.2868	41.1531	22.3624	21.2467	27.826	24.506	23.2551	17.1494	11.7762	9.05384	12.9587
TRITD0Uv1G032330.1	1275	0.00178685	0	0	0.00156672	0	0.0235233	0	0	0	0	0	0	0	0	0	0	0	0	0	0	0	0	0.00562912	0
TRITD0Uv1G039230.5	4803	2.21804	3.47507	3.83127	3.31528	2.50325	2.18005	1.28764	1.39281	1.41112	0.949851	0.865947	1.35603	0.690572	0.922612	0.874497	0.778238	0.704273	1.02668	0.769811	0.902688	0.825053	0.855439	1.138	0.83086
TRITD0Uv1G029850.6	2442	3.99698	4.20583	4.1055	5.10627	4.34589	3.56593	3.62843	3.8405	3.92268	3.95863	3.52934	3.93733	2.70212	3.28696	2.38627	2.75981	2.55582	3.07315	2.55926	2.72397	2.40677	1.74042	2.65559	2.40417
TRITD0Uv1G035750.3	945	0	0	0	0	0	0.0162538	0	0	0	0	0	0	0	0	0	0	0	0	0	0	0	0	0	0
TRITD0Uv1G029290.1	2199	0	0	0	0	0	0	0	0	0	0	0	0	0	0	0	0	0	0	0	0	0	0	0	0
TRITD0Uv1G018960.1	426	0.207642	0	0	0	0.136653	0	0	0	0	0.0388202	0	0	0	0	0	0	0	0	0	0	0	0	0	0
TRITD0Uv1G032450.1	678	0	0	0	0	0	0	0	0	0	0	0	0	0	0	0	0	0	0	0	0	0.0167464	0	0	0
TRITD0Uv1G032620.1	1071	0	0	0	0	0	0	0	0	0	0	0	0	0	0	0	0	0	0	0	0	0	0.011199	0	0
TRITD0Uv1G036370.1	432	0	0	0	0	0	0	0	0	0	0	0	0	0	0	0	0	0	0	0	0	0	0	0	0
TRITD0Uv1G028260.2	960	1.90007	2.11386	3.25933	1.93963	3.20105	2.19789	2.58722	4.67556	3.50127	5.2154	5.24364	8.70255	4.46382	5.1568	5.97447	4.96844	4.14435	4.86634	4.40601	4.22623	3.15776	3.73455	3.19453	3.60939
TRITD0Uv1G018940.1	1335	0	0	0	0	0	0	0	0	0	0	0	0	0	0	0	0	0	0	0	0	0	0	0	0
TRITD0Uv1G033110.5	1488	15.1355	15.8764	14.4944	12.7163	12.8723	11.5662	5.16914	10.0298	10.8771	8.14894	6.89989	5.91373	8.11189	7.52557	8.13333	5.29567	5.46502	6.08054	5.62267	4.81904	3.90437	2.80538	2.91403	3.06225
TRITD0Uv1G020240.2	618	10.2333	16.6675	24.8806	3.75157	6.03424	6.29327	1.01772	2.42795	1.67196	2.16914	0.887669	2.70465	0.490719	5.76272	5.28053	3.25755	2.47327	4.46247	3.06452	3.48532	4.36475	0.719962	2.08967	1.39762
TRITD0Uv1G037990.1	1263	0	0	0	0	0	0	0	0	0	0	0	0	0	0	0	0	0	0	0	0	0	0	0	0
TRITD0Uv1G037070.2	567	0.254389	0.372492	0.0425548	0.190399	0.0493431	0	0.0926377	0.157077	0.242425	0.144475	0	0.0314266	0	0.104873	0.0758281	0.127724	0.0694638	0.0322227	0.103295	0.152921	0	0.123942	0.0258903	0.0518008
TRITD0Uv1G024570.1	240	0.242853	0	0	1.12964	0.380423	0	0.5566	0.561652	0.90625	0.882295	1.69654	4.1418	0.620674	1.67788	0.547093	0.650733	0	1.15114	1.80049	0.418498	1.3639	0.115291	0.806672	0.534678
TRITD0Uv1G025780.1	1047	0	0.0537668	0.00804402	0	0	0	0	0	0	0	0	0	0	0	0	0	0	0	0	0	0	0	0	0
TRITD0Uv1G021710.1	1212	0	0	0	0	0	0	0	0	0	0	0	0	0	0	0	0.0219001	0.0186863	0	0.00877165	0.0741724	0.125768	0	0.0269463	0.0362968
TRITD0Uv1G033880.2	2730	0	0	0	0	0	0	0.0116911	0	0	0	0	0	0	0	0	0	0	0	0	0	0	0	0	0
TRITD0Uv1G024630.1	1611	0.00602267	0	0	0.0375792	0.0405249	0	0.0728524	0.0483606	0.029015	0.0263269	0.00606117	0.0026173	0.0126191	0.0358903	0.0058695	0	0	0.00946911	0.0342567	0.0320769	0.0202809	0	0	0.0161818
TRITD0Uv1G018850.1	597	2.35035	3.23457	4.69803	3.2385	5.04381	4.00465	3.37438	3.16749	3.28141	2.97534	4.57562	4.00886	1.81236	2.50954	3.45195	1.7937	2.1603	3.30235	1.79799	3.11971	1.83991	2.55982	1.44342	1.09159
TRITD0Uv1G020380.2	1761	0.06499	0.0803035	0.0626735	0.0422503	0.0944629	0.0328114	0	0.186278	0.0196088	0.142353	0.0865339	0.131749	0.258542	0.150836	0.215037	0.25028	0.208043	0.404008	0.303282	0.134658	0.0917514	0.067971	0.137281	0.0146076
TRITD0Uv1G028370.1	381	0.475457	0.6617	1.00976	1.12422	3.44302e-05	0.781482	1.99167	1.35865	1.04945	1.6586	1.80089	3.39163	1.3393	1.76661	1.37408	1.10106	1.04418	1.2325	1.10799	0.76769	1.03095	0.436356	0.809109	0.882226
TRITD0Uv1G024060.1	576	299.597	590.691	568.34	241.161	204.758	237.55	87.991	25.5844	44.2639	20.2176	15.9532	10.2352	15.0937	12.4897	10.2342	10.1247	12.5332	7.69714	6.984	4.39972	2.85444	0.0536864	0.302491	1.13612
TRITD0Uv1G034180.2	801	2.11615	3.10094	6.02141	2.10316	1.72778	1.93119	1.89656	2.5423	1.81118	3.37531	3.14969	2.95308	0.915898	2.80877	2.29204	1.2103	1.72659	2.12275	1.87064	3.00981	3.38742	1.61197	1.74392	1.8535
TRITD0Uv1G026760.2	1389	0	0	0	0.0225152	0	0	0	0.00664584	0	0.00628531	0.00723731	0	0.00605294	0	0	0	0	0	0	0	0.0117117	0	0	0
TRITD0Uv1G036820.1	600	0	0	0	0	0	0	0	0	0	0	0	0	0	0	0	0	0	0	0	0	0	0	0	0
TRITD0Uv1G036200.1	393	0	0	0	0	0	0	0	0	0	0	0	0	0	0	0	0	0	0	0	0	0	0	0	0
TRITD0Uv1G035640.2	1584	0	0	0	0	0	0	0	0	0	0	0	0	0	0	0	0	0	0	0	0	0	0	0	0
TRITD0Uv1G036470.1	747	0	0	0	0	0	0	0	0	0	0	0	0	0	0	0	0	0	0	0	0	0	0	0	0
TRITD0Uv1G023030.1	1197	2.06932	4.13201	4.79527	3.62112	3.79194	2.46234	4.09407	3.12065	3.54344	2.71052	2.61775	3.79571	0.950625	3.05925	1.92372	1.27565	1.52782	2.45973	1.7995	1.90326	1.59827	1.70665	3.43846	1.01806
TRITD0Uv1G029190.1	1431	0	0	0	0	0	0	0	0.0320704	0	0	0	0	0	0	0	0	0	0	0	0.215496	0.366548	0.361804	0.985212	0.256479
TRITD0Uv1G023490.1	795	0	0	0	0	0	0	0	0	0	0	0	0	0	0	0	0	0	0	0	0	0	0	0	0
TRITD0Uv1G032210.1	261	0	0	0	0	0	0	0	0	0	0	0	0	0	0	0	0	0	0	0	0	0	0	0	0
TRITD0Uv1G022320.2	1911	8.05138	9.84141	10.7793	13.8699	15.2258	11.8939	13.7614	24.0309	21.0406	22.5528	19.332	25.4904	14.9394	18.439	18.0409	15.6497	16.0979	18.0806	17.2985	14.2884	11.1966	15.2682	14.8523	12.5899
TRITD0Uv1G032980.1	858	0.0642391	0.0587537	0.0426095	24.5054	231.842	55.7598	353.336	3069.79	1815.83	2697.48	1707.5	2167.11	2502.8	6231.37	3730.4	5237.85	3203.19	4640.47	5916.61	2902.1	3192.08	8038.08	2509.71	4596.06
TRITD0Uv1G030960.2	1077	2.39998	2.27118	3.87151	3.43962	2.86366	3.40183	2.82299	3.87489	3.1963	3.76974	4.3767	3.6976	2.17106	2.25198	2.08713	1.51847	2.36085	2.90073	2.68945	3.16163	2.76391	2.93587	3.37724	3.23069
TRITD0Uv1G021020.1	1125	0.977045	1.55066	1.1689	1.25214	1.09015	0.959008	0.886206	0.980275	1.06384	0.906478	0.40456	1.07073	0.650376	0.634514	0.657517	0.40963	0.266795	0.44004	0.568106	0.317759	0.393731	0.347477	0.206839	0.258584
TRITD0Uv1G020190.1	360	0.835687	1.02642	2.03509	3.37485	2.60069	1.68786	1.93982	1.50769	1.84836	2.28124	2.22321	8.10023	2.83531	3.55939	2.89361	1.52549	1.16752	1.58227	1.4564	1.26764	1.32504	0.260289	1.44537	0.9964
TRITD0Uv1G033660.1	399	0	0	0	0	0	0	0	0	0	0	0	0	0	0	0	0	0	0	0	0	0	0	0	0
TRITD0Uv1G022430.1	336	0	0	0	0	0	0	0	0	0	0	0	0	0	0	0	0	0	0	0	0	0	0	0	0
TRITD0Uv1G020990.1	201	0	0	0	0	0	0	0	0	0	0	0	0	0	0	0	0	0	0	0	0	0	0	0	0
TRITD0Uv1G024050.1	567	173.962	293.772	328.06	160.244	101.812	124.135	52.1932	26.4689	33.1355	18.2892	9.98964	4.84286	9.36872	4.45102	3.94597	1.97265	2.42384	3.42961	1.29875	0.576151	0.707749	0.0367237	0.00862258	0.064751
TRITD0Uv1G029410.2	1416	0	0	0	0	0	0	0	0	0	0.0245626	0.106057	0.0306558	0.0472783	0.0521476	0.0137034	0.0661629	0.0772276	0.132468	0.0435404	0.179031	0.0514324	0.167246	0.0818933	0.18442
TRITD0Uv1G038100.1	1263	0	0	0	0	0	0	0	0	0	0	0	0	0	0	0	0	0	0	0	0	0	0	0	0
TRITD0Uv1G034320.1	363	0	0	0	0	0	0	0	0	0	0	0	0	0	0	0	0	0	0	0	0	0	0	0	0
TRITD0Uv1G032360.1	618	0.718358	0.738542	3.78464	0.849109	1.6457	0.816684	0.64018	2.25866	1.45301	5.61983	2.37452	1.92604	1.90399	2.42679	1.3912	0.753537	1.44074	2.44864	1.67766	0.335127	1.48084	0.0719962	0.608142	0.0112942
TRITD0Uv1G034060.1	3258	0.0720107	0.158927	0.503652	0.0316308	0.0546557	0.0217484	0.0154034	0.0127414	0.0123348	0.0215022	0.00549601	0.0538661	0.0248746	0.0630934	0.0132749	0.0116129	0.0180581	0.037283	0.0113411	0.280004	0.235561	0.0219288	0.143319	0.0251992
TRITD0Uv1G035650.2	720	0.720341	0.760418	0.23016	0.629226	1.86586	1.26622	1.33977	2.11552	2.1755	1.78156	1.62721	2.78507	0.545189	1.80024	1.32701	0.472744	0.775433	1.32623	0.659798	1.30173	0.558363	0.725298	0.518882	0.540381
TRITD0Uv1G029520.1	225	3.49753	5.44596	5.83927	4.19017	1.49965	0.517784	7.54876	5.6815	3.51562	4.47723	5.89737	13.4957	8.16926	7.62422	10.5676	10.9721	6.12716	6.37075	10.0701	8.00936	4.03324	20.4887	17.7872	10.303
TRITD0Uv1G023990.3	459	0.332644	0	0.570973	0.560807	3.97309	0.993676	5.97631	44.2728	17.7173	86.6231	71.4158	151.23	100.943	129.629	126.259	126.811	53.0632	129.183	202.22	211.877	341.571	169.952	122.164	149.794
TRITD0Uv1G023420.1	717	0	0	0	0.028153	0.016475	0	0	0.0472619	0.0314676	0.0607741	0	0.0635115	0.174174	0.0489693	0.13698	0.222949	0.0217507	0.211991	0.22594	0.455566	0.305706	0.156412	0.165069	0.511392
TRITD0Uv1G033690.1	507	0.13825	0.348068	0.25391	0.06612	0.322803	0.298164	0.287918	0.303007	0.113222	0.136231	0	0.151698	0	0.0297649	0.046678	0	0	0.0809222	0	0	0.015104	0	0	0
TRITD0Uv1G032320.1	1275	0.00178685	0	0	0.00156672	0.0331471	0.0235233	0	0	0	0	0	0	0	0	0	0	0	0	0	0	0	0	0.00562912	0
TRITD0Uv1G030560.1	417	0.073217	0.509916	1.02688	0.291663	0.767706	0.38426	0.718474	0.484217	1.44971	0.65021	0.848284	1.06082	0.0923072	0.272254	0.468835	0.0854611	0.353146	0.14484	0.0465229	0.100484	0.349012	0	0.183087	0.2271
TRITD0Uv1G034020.1	1146	0.530663	0.665681	0.288741	0.496047	0.496108	0.683077	0.606174	0.684802	0.738059	1.33608	2.01384	1.31403	1.45131	1.33257	0.664389	1.50178	1.74911	1.52355	0.75256	1.19533	1.62898	0.720327	1.23201	1.3511
TRITD0Uv1G023440.1	384	2.11659	6.20215	10.5209	1.17889	3.349	2.83855	0.937587	1.35269	0.902224	1.83464	1.65502	1.92493	0.341102	3.5703	2.68984	1.54549	1.26401	3.16197	1.81652	1.86898	1.59269	0.257528	0.655331	0.933172
TRITD0Uv1G022980.2	1887	0.00998645	0.0348793	0	0	0	0	0	0	0	0.0131444	0	0.117098	0.0334702	0.0603244	0.0341564	0.179612	0.0496314	0.0683148	0.0363161	0.104412	0.0885092	0.0913866	0.0907162	0.143142
TRITD0Uv1G018790.1	2001	3.74614	4.78405	3.45133	5.93836	6.11946	4.04017	3.8246	4.79264	5.89203	3.94433	2.93998	4.01119	2.61693	3.03295	2.87496	1.94281	1.98995	2.96802	2.28482	3.21061	2.59722	1.5213	1.44349	1.60999
TRITD0Uv1G031470.3	690	17.3594	16.2124	13.9742	13.2272	12.9806	15.6414	8.25043	8.21929	9.94567	5.16378	5.28359	5.36264	3.92382	3.50066	4.67697	2.02942	2.67525	3.47972	3.91677	3.51184	3.91368	4.48237	2.55184	2.79998
TRITD0Uv1G030070.1	237	1.94151	1.09587	0	1.48993	1.41595	0	2.47635	1.59605	1.37964	0.890045	1.07744	0.746528	0.83159	0.113298	1.21369	0.0938196	1.07843	0.813903	0.455975	0.339176	0	0	0.812522	0.419487
TRITD0Uv1G025490.1	537	3.17092	1.81247	5.5087	3.17123	7.26359	6.51972	8.28984	4.70622	5.69359	3.11613	2.98827	9.54644	3.02129	5.78388	3.69733	4.44702	1.44307	3.19131	2.15697	0.896925	3.24662	0.586839	0.93544	0.626228
TRITD0Uv1G024000.1	456	0.0285798	0	0	0.551881	1.38377	0	0.6125	16.1853	4.91877	19.8275	11.8076	26.6896	14.2881	32.1914	17.1554	19.8139	9.02976	20.6761	26.3566	34.8392	46.5152	17.4535	24.4662	15.2313
TRITD0Uv1G036550.4	2997	2.63497	3.85521	3.44829	3.68909	3.70679	2.39637	2.39469	2.63939	3.13546	2.29122	1.75607	2.14249	1.33161	1.99227	2.01841	1.52491	1.61144	1.95704	1.94807	1.89831	1.39873	1.49772	1.69493	1.25348
TRITD0Uv1G021040.1	270	0	0	0	0	0	0	0	0.195515	0.889288	0	0.189777	0	0	0	0	0	0	0	0.0993606	0	0	0	0	0
TRITD0Uv1G039100.2	1293	7.34097	9.28694	9.32198	10.6088	11.4259	9.83148	8.17563	9.52862	10.5035	8.3824	7.0645	9.66619	5.66298	8.07514	7.67307	6.23797	6.44309	7.50867	5.9596	5.73202	4.19074	5.19745	4.39634	3.65687
TRITD0Uv1G023110.1	1314	0.0670781	0.0268408	0.131479	0.0844609	0.113471	0.0626818	0.0605156	0.028417	0.0695109	0.0672543	0.0309802	0.296318	0.168729	0.0857363	0.0976164	0.0527631	0.0253681	0.0886395	0.0635408	0.0733849	0.0314359	0.034831	0.146548	0.0452575
TRITD0Uv1G020550.1	1134	0.488943	1.33746	1.01022	1.16563	0.895151	0.828695	0.497755	0.276426	0.457303	0.319307	0.344586	0.203745	0.0470903	0.36994	0.120101	0.174889	0.142213	0.12845	0.133456	0.401092	0.240952	0.135534	0.253553	0.0443145
TRITD0Uv1G022050.1	1224	0.23156	0.498502	0.52346	0.244263	0.256017	0.217439	0.0120379	0.069708	0.0379489	0.00734239	0	0.0368744	0	0.0156128	0.0246099	0.0216283	0	0	0	0.02665	0	0.0569377	0	0.00896565
TRITD0Uv1G036090.3	1206	0	0	0	0	0	0	0	0	0.015795	0.00760901	0.00961991	0.087309	0.0227172	0	0.035032	0.0327233	0.0194388	0	0	0	0.090711	0	0	0.022823
TRITD0Uv1G020830.1	1185	0	0	0	0.00367087	0	0	0.00627474	0	0	0	0	0	0	0	0	0	0	0	0	0	0	0	0	0
TRITD0Uv1G034090.1	1941	0.00966328	0	0	0	0	0	0.0137619	0	0	0	0	0	0	0.00449195	0	0	0	0	0	0.01167	0.0233466	0	0	0
TRITD0Uv1G021010.3	1101	0.882105	1.29234	0.99237	1.01546	0.957663	0.844103	0.787392	0.7333	0.876653	0.621222	0.40623	0.841556	0.155072	0.509453	0.544616	0.148688	0.23204	0.462355	0.257288	0.265671	0.174907	0.162255	0.10119	0.102162
TRITD0Uv1G020410.1	882	0.0352631	0	0.153465	0.030859	0.0737577	0.0269369	0.197133	1.52735	0.280257	1.46679	1.10634	0.83293	0.557015	0.313679	0.455711	0.200813	0.0854613	0.499327	0.251641	0.0811727	0.0873638	0.043213	0	0
TRITD0Uv1G033620.1	1380	0	0	0	0.00567441	0	0.0245488	0	0	0	0	0	0	0	0	0	0	0	0	0	0	0	0	0	0
TRITD0Uv1G032390.1	339	0	0	0	0	0	0	0	0	0	0	0	0.361474	0	0.0786255	0	0	0	0	0	0	0	0	0	0.0412767
TRITD0Uv1G018820.1	1443	1.86823	3.0693	2.72553	2.5523	3.63722	2.47472	3.76131	4.99224	4.01844	5.55924	4.33473	7.27563	4.64294	6.2849	5.11109	5.3573	4.74496	5.32642	4.98304	4.71714	4.32406	4.47655	4.76138	4.01859
TRITD0Uv1G035450.2	1098	1.44195	4.1881	7.08613	1.16134	2.67298	1.36057	0.646901	1.97209	2.44135	1.80007	1.62093	1.13999	1.60133	4.9819	3.53186	1.92602	3.66693	6.16076	4.11394	4.20221	11.9202	1.62358	8.36745	5.62321
TRITD0Uv1G023350.4	1323	1.93824	2.12472	2.43508	2.69747	3.01746	2.60651	3.44405	1.9329	2.45634	2.21578	1.92495	5.82859	2.03929	2.81557	2.76462	2.02013	1.59765	2.42194	1.85222	1.96436	2.0569	1.657	1.3222	1.61659
TRITD0Uv1G024970.2	900	0.017126	0	0.0481799	0	0.00586083	0	0	0	0	0.0279402	0	0	0	0	0.00614834	0	0	0.0262227	0.0386576	0.068794	0	0.0560885	0.0393838	0.0595454
TRITD0Uv1G030550.1	192	65.188	70.5759	63.8097	58.6938	61.5308	62.12	68.3538	59.7491	51.0418	47.2031	46.0047	65.797	27.5711	36.549	40.8653	20.9902	18.0381	30.5096	22.394	22.7522	12.9159	6.08696	8.47895	11.7265
TRITD0Uv1G023620.1	1023	0.930798	1.27508	1.25364	1.26273	0.922848	0.8436	0.838183	0.582019	0.506117	0.489418	0.47888	0.945688	0.207276	0.994073	0.558267	0.436892	0.417514	0.453141	0.511125	0.524543	0.492972	0.356096	0.199924	0.34183
TRITD0Uv1G024170.2	870	0.362231	0.58185	0.703874	0.27554	0.488473	0.616976	0.484177	0.465406	0.595625	0.412525	0.229946	0.481989	0.218985	0.288233	0.711864	0.500241	0.189325	0.361131	0.137073	0.16754	0.0904261	0.192442	0.0970845	0.14851
TRITD0Uv1G031710.2	1719	0.00371538	0	0	0.0173897	0.00511542	0.0112566	0	0	0.0100837	0	0	0	0	0	0.00543778	0	0	0	0	0	0	0	0	0.00600665
TRITD0Uv1G036860.1	528	2.01702	2.03359	3.99815	0.924361	1.33009	0.764342	0.242784	0.384475	0.419442	0.202026	0.0877082	0	0.106333	0.357539	0.11508	0.0257344	0.0629765	0.240136	0.292293	0.1081	0.385315	0	0.175098	0.175027
TRITD0Uv1G031060.1	1419	0	0	0	0	0	0	0	0	0	0	0	0	0	0	0	0	0	0	0	0	0	0	0	0
TRITD0Uv1G038730.1	2535	0.0775416	0.109302	0.0521948	0.0222532	0.0262073	0.0311186	0.0228536	0.00669286	0.00649131	0.0188565	0.0180779	0.0309207	0.0149227	0.0432	0.0174765	0.00611967	0.00431331	0.00377134	0.0186324	0.0144637	0.0171534	0.135688	0.111552	0.103089
TRITD0Uv1G034810.9	2931	0.947854	1.5447	1.29787	1.58625	1.62719	1.20532	1.39559	1.88672	1.57539	1.90022	1.60233	1.94055	1.53381	1.60071	1.42775	1.3631	1.41874	1.44564	1.62286	1.51391	1.26541	1.13553	1.19591	1.16071
TRITD0Uv1G024090.1	1398	0.0763972	0.0310938	0.0939958	0.0837587	0.0975651	0.144919	0.229172	0.296765	0.154677	0.243217	0.236967	0.778706	0.264196	0.436977	0.438429	0.470147	0.36861	0.433475	0.493725	0.289683	0.406562	0.239872	0.188975	0.315712
TRITD0Uv1G018800.1	1308	2.75056	6.65121	4.33996	5.97592	5.98564	3.42334	3.58865	4.02607	4.5549	3.86544	2.6291	4.0981	1.80229	3.78375	3.1339	2.77925	2.53405	3.93489	2.85602	2.93951	1.87175	1.75993	2.12033	1.45854
TRITD0Uv1G033600.1	2829	0	0	0	0	0	0	0	0	0	0	0	0	0	0	0	0	0	0	0	0	0	0	0	0
TRITD0Uv1G024980.1	378	0	0	0	0	0	0	0	0	0	0.0301745	0	0.0369445	0	0	0.0174592	0.00592347	0.0103749	0	0.0127464	0.00936167	0.0254064	0	0	0.0241132
TRITD0Uv1G037960.1	738	0	0	0	0	0.0314865	0	0	0.015107	0	0	0.016793	0	0	0.0156174	0	0.0434946	0	0	0.0170344	0.167563	0.0434298	0	0	0
TRITD0Uv1G023450.1	465	0	0	0	0	0	0	0	0	0	0	0	0	0	0	0	0	0	0	0	0	0	0	0	0
TRITD0Uv1G024210.1	201	2.32754	2.6351	2.23023	3.32356	2.77512	2.02359	2.5751	1.41412	2.03935	1.55879	1.39428	3.54007	1.83041	2.57251	1.46644	0.610606	0	1.95341	0.993989	1.32317	1.01644	0.600353	0	0.925341
TRITD0Uv1G021090.2	729	0	0	0	0.0137091	0.0481475	0	0.0748203	0.107643	0.0306882	0.0740923	0	0.262752	0.0593523	0	0.0333857	0.0295497	0	0.0353868	0.0346892	0.0393495	0.0591095	0.0187482	0	0.070682
TRITD0Uv1G038410.1	2286	0.291837	0.322465	0.545421	0.52085	0.594883	0.542692	0.879521	0.904005	0.756224	1.5725	1.26298	5.4807	1.27115	2.89195	2.34067	1.86656	1.51677	2.27307	1.79272	2.79918	2.31594	0.483809	0.811956	0.820186
TRITD0Uv1G026480.1	1428	0	0	0	0	0	0	0	0	0	0	0	0	0	0.0193558	0	0	0	0	0	0.0166177	0.0282707	0	0	0
TRITD0Uv1G033460.1	243	0	0	0	0	0	0	0	0	0	0	0	0	0	0	0	0	0	0	0	0	0	0	0	0
TRITD0Uv1G034000.1	663	2.07245	0.625618	2.46967	2.43638	2.13651	0	0.865699	0.847453	1.01267	0	0.574366	0.709524	0.867872	1.03818	0.684158	0.463816	0.321896	0.524036	0.210189	0.559577	0.302126	0.355605	0.757781	0.294324
TRITD0Uv1G022350.2	1680	0.950759	1.97164	1.53345	1.39169	1.18271	0.844641	1.0068	0.685654	1.1238	0.676697	0.611592	0.5771	0.196795	0.608438	0.279308	0.362503	0.283823	0.534916	0.438902	0.522628	0.282112	0.371776	0.323031	0.317601
TRITD0Uv1G029160.1	1512	0.585326	1.71959	1.5711	0.786104	0.608444	0.670633	0.157294	0.144237	0.205283	0.119199	0.052278	0.0791612	0.0381598	0.0361302	0.0253208	0.0083319	0.0499802	0	0	0.170929	0.0473726	0	0.0275597	0
TRITD0Uv1G037100.2	1431	0.64016	0.776025	1.4771	0.347218	0.847796	0.419506	0.254199	0.400712	0.369673	0.721511	0.432824	0.841641	0.419987	0.971761	0.453229	0.463159	0.602416	0.908332	0.630585	1.56925	1.39852	0.558437	1.06609	0.643056
TRITD0Uv1G033360.4	3549	10.2083	16.9002	13.8885	21.1347	21.9757	12.3083	9.88125	30.3298	28.5521	26.4743	19.8328	13.6467	18.2257	17.2528	17.1125	15.9249	15.1036	22.09	19.1686	16.1978	10.7446	11.5085	10.2861	8.11088
TRITD0Uv1G028880.3	1446	0.10075	0.469909	0.615086	0.308461	0.35961	0.270054	0.395389	0.449963	0.657029	0.629889	0.278758	0.619658	0.360346	0.518449	0.48143	0.328328	0.594439	0.63869	0.467081	0.581149	0.428555	0.980958	0.704421	0.713628
TRITD0Uv1G019890.1	1113	0.0447544	0.0330999	0	0.0821733	0.219364	0.155655	0.0953252	1.20271	0.205435	3.70904	2.26556	2.28082	0.793727	1.88602	0.388889	0.659713	0.967419	1.12018	0.712516	8.49232	4.57652	6.69094	13.5162	3.35632
TRITD0Uv1G021050.1	1083	0	0	0	0	0	0	0.0211781	0	0	0	0	0	0	0	0	0	0	0	0	0	0	0	0	0
TRITD0Uv1G053740.2	1281	36.6293	43.6583	44.2717	47.95	41.7048	34.1453	28.8028	29.1443	35.1125	24.8574	21.8494	22.0874	14.8561	22.5163	17.0725	14.1323	14.5668	18.786	17.4887	19.094	16.3944	10.018	12.7677	9.77406
TRITD0Uv1G045980.1	819	0	0	0	0	0	0	0	0	0	0	0	0	0	0	0	0	0	0	0	0	0	0	0	0.0225288
TRITD0Uv1G065550.1	1440	0	0	0.0106596	0	0	0	0	0	0	0	0	0	0	0.025547	0.00671343	0	0	0	0	0	0	0	0	0
TRITD0Uv1G074210.1	594	0.030071	0	0	0.0258641	0	0	0	0.0700971	0	0	0.0158116	0.0771492	0	0	0	0	0.0152948	0	0.0587406	0	0	0	0.0319767	0
TRITD0Uv1G043040.1	684	14.3044	40.5291	29.5677	23.8887	23.0609	25.2992	10.9666	14.5848	17.3235	17.9544	16.2422	13.045	10.3151	14.8608	17.6446	14.3209	13.2009	22.8055	14.1663	18.1645	9.56806	9.48281	14.7969	7.10794
TRITD0Uv1G047860.2	3999	1.28446	1.98644	1.60619	2.05066	1.75563	1.39483	0.871607	1.08964	1.5331	0.792859	0.756535	0.629359	0.355795	0.500471	0.325908	0.340299	0.247706	0.489701	0.272417	0.436499	0.327589	0.293279	0.253785	0.216978
TRITD0Uv1G052950.1	627	319.928	240.848	184.565	180.085	207.006	232.393	114.699	187.849	219.747	106.703	133.732	76.7114	88.3304	57.0029	66.8526	33.8376	40.5879	64.5521	53.1381	64.5322	51.9472	56.757	31.0814	28.2446
TRITD0Uv1G088210.1	765	0	0	0	0	0	0	0	0	0	0	0	0	0	0	0	0	0	0	0	0	0	0	0	0
TRITD0Uv1G055160.4	2742	0.0261168	0.0486779	0.158544	0.0509755	0.00600411	0	0	0.0092131	0.00595329	0.0201771	0.00331586	0.0339883	0.00820253	0.00304679	0.0320488	0.0196344	0.0108909	0.010378	0.00341881	0.0238994	0.0130849	0	0.0211456	0.00357097
TRITD0Uv1G065410.1	678	91.3496	110.043	92.8929	186.289	150.968	100.38	59.5751	76.7211	131.182	72.2541	70.7597	42.7051	43.653	92.6382	67.846	153.251	87.9372	131.681	163.947	223.965	185.852	520.37	187.591	162.254
TRITD0Uv1G064470.1	534	0.114367	0.680334	0.0718973	0.118898	0.0830138	0.127923	0	0	0.0256734	0.0494691	0	0.353315	0.0259708	0.0807524	0.0844878	0	0	0.0294085	0	0.381773	0.0536694	0.21315	0.228957	0
TRITD0Uv1G066360.2	855	0	0	0	0	0	0	0	0	0	0	0	0	0	0	0	0.011915	0	0.0281409	0	0	0	0	0.0562569	0
TRITD0Uv1G055210.3	1320	0	0	0	0	0	0	0	0	0	0	0	0	0	0	0	0	0	0	0	0.103396	0.0812546	0	0.00809698	0
TRITD0Uv1G040940.5	1530	2.0638	2.96734	3.12851	3.34338	2.91687	1.94566	2.20124	2.2787	2.9236	2.46692	2.61357	3.15958	1.49101	2.12908	1.49911	1.14573	1.64077	1.91157	1.22314	1.2704	0.906938	0.771078	1.34529	0.970905
TRITD0Uv1G055240.1	1074	0	0	0	0	0.009198	0	0	0.00911646	0	0	0	0	0	0	0	0	0	0	0	0	0	0	0	0.0105389
TRITD0Uv1G048700.1	360	0	0.664156	0.826756	0	0	0.00937698	0	0	0	0.0185467	0.19056	0.686461	0	0	0	0	0	0	0.189965	0	0	0	0	0
TRITD0Uv1G043710.2	1017	0.064959	0.111745	0.0334775	0.109584	0.0890636	0.0439903	0.122893	0.224801	0.202095	0.232647	0.40753	0.641867	0.327053	0.238069	0.354254	0.100912	0.116871	0.267301	0.20821	0.134218	0.0443815	0.20331	0.436446	0.0846886
TRITD0Uv1G041090.4	2856	3.15002	4.61513	3.86149	4.83401	4.9225	3.36469	5.52365	5.92481	6.33824	6.36408	4.89099	7.48664	4.95681	5.45889	4.86974	4.09891	4.78398	4.24453	3.51824	2.95048	2.19391	2.38291	2.47432	2.4162
TRITD0Uv1G087020.1	1680	0	0	0	0	0	0	0	0	0	0	0	0	0	0	0	0	0	0	0	0	0	0	0	0
TRITD0Uv1G052230.1	1215	0	0	0	0	0	0	0	0	0	0	0	0	0	0	0	0	0	0	0	0	0	0	0	0
TRITD0Uv1G059050.1	3090	0.0286141	0.0410349	0.0236239	0.0960668	0.0421142	0.0358732	0.0191111	0.0385988	0.013063	0.0309519	0.0145514	0.0223371	0.0100357	0.0267315	0.0253086	0.029524	0.0478061	0.0273328	0.0390275	0.00735165	0.0160373	0.00331616	0.0123853	0.00156905
TRITD0Uv1G061530.1	810	148.132	291.796	214.429	266.88	310.811	224.287	243.004	259.575	280.982	245.805	217.759	226.44	135.405	197.251	198.043	173.011	157.129	200.896	173.209	161.161	122.178	102.263	94.1229	99.5808
TRITD0Uv1G058320.1	528	0.682425	1.82419	1.62754	0.945369	0.859776	1.00456	0.800083	0.615161	1.08243	0.303039	0.154302	0.735493	0	0.357539	0.443058	0.0579023	0.0314882	0.210119	0.250537	0.281061	0.495405	0.217324	0.49611	0.145856
TRITD0Uv1G087170.2	1938	0	0	0	0	0	0	0	0	0	0	0	0	0	0	0	0	0	0	0	0	0	0	0	0
TRITD0Uv1G047960.5	1533	1.93933	1.91113	2.0686	2.66392	2.81721	2.56573	1.95521	1.99803	2.76017	2.13526	2.22166	2.86285	1.26511	1.79173	1.67163	1.14797	1.21154	1.82043	1.20391	1.24306	0.979324	1.16036	1.03131	0.688504
TRITD0Uv1G054900.1	1218	0.615631	0.352664	0.625542	0.864378	0.885093	0.770656	0.86217	1.31266	0.970276	1.1801	0.613654	1.42503	0.673921	1.1068	0.838141	0.773329	1.01113	0.611727	0.601656	0.850139	0.681496	0.291652	0.35283	0.581267
TRITD0Uv1G046900.1	1485	0	0	0	0.0119517	0.0304862	0.0179261	0.0196695	0.274304	0.129025	0.527812	0.669669	1.00134	0.648428	0.606077	0.753275	0.976844	1.08421	0.938679	1.0776	7.81302	5.82561	3.41163	13.7362	2.7774
TRITD0Uv1G064890.1	1125	0.0693387	0.0652908	1.21273	0.139945	0.138432	0	0	0	0.0168863	0	0	0	0	0	0	0	0	0	0	0	0	0	0	0.00497276
TRITD0Uv1G048010.1	285	0	0	0	0	0	0	0	0	0	0	0	0	0	0	0	0	0	0	0	0	0	0	0	0
TRITD0Uv1G043700.3	831	16.3262	20.3575	18.9049	23.0505	19.5255	21.0056	17.7426	20.5175	22.4111	16.923	15.7735	14.6059	10.5487	14.7815	12.6626	9.2308	8.09833	12.0859	10.0913	11.7568	7.41927	7.95739	7.11595	6.36022
TRITD0Uv1G078070.1	687	0	0	0	0	0.0353416	0	0	0	0	0	0	0	0	0	0	0.0325005	0	0.0193539	0.0758222	0	0	0	0.019167	0.00963635
TRITD0Uv1G065140.1	555	0	0	0	0	0	0	0	0	0	0	0	0.100533	0	0	0	0	0	0	0	0	0.04935	0	0	0
TRITD0Uv1G073690.1	522	80.5717	100.109	92.9846	102.721	101.078	91.2319	110.436	106.793	105.886	88.1743	83.5346	72.7488	62.9505	75.5753	58.1269	42.0823	52.4658	64.6227	57.5038	54.9681	41.4427	49.9343	45.1822	35.8284
TRITD0Uv1G042350.4	999	4.28156	5.12461	5.35331	5.40533	5.24396	4.18878	5.42311	5.33028	5.62496	5.8333	4.7555	7.43991	4.03816	4.70654	5.27162	3.97884	4.01814	4.50001	3.88138	3.9104	4.00891	3.60781	3.46261	3.36877
TRITD0Uv1G056030.1	1227	0	0.0657754	0.0130453	0	0.00773387	0.0171118	0.00600013	0	0	0	0	0.0661641	0	0	0	0	0	0	0	0	0	0	0	0.0178779
TRITD0Uv1G040760.2	1659	0.236703	0.116517	0.274995	0.488948	0.440368	0.225911	0.124721	0.264009	0.325398	0.110776	0.229142	0.227372	0.144249	0.210305	0.10772	0.0454531	0.0671994	0.101488	0.120371	0.216534	0.181746	0.105883	0.152657	0.065698
TRITD0Uv1G063380.6	1005	0.00733588	0	0.025521	0.0599693	0.0100566	0.141612	0.179533	0.0496232	0.00977541	0.00945241	0.0435752	0.153519	0.027702	0	0.02117	0.111852	0.0593521	0.0678733	0.0556457	0.0425826	0.126371	0.0485704	0.0454516	0.0401249
TRITD0Uv1G051410.1	1278	0	0	0	0	0	0	0	0	0	0	0	0	0	0	0	0	0	0	0	0	0	0	0	0
TRITD0Uv1G051830.1	1128	0.0641624	0.153997	0.284075	0.145315	0.222219	0.292913	0.133309	0.146046	0.0525624	0.205193	0.0396622	0.224168	0.102672	0.290385	0.171066	0.103987	0.0435524	0.152721	0.0930049	0.198942	0.116595	0.168858	0.0941089	0.118109
TRITD0Uv1G048570.3	2769	1.65573	3.38346	2.91955	2.96519	2.63963	1.98602	1.95794	1.48224	1.75252	1.63006	1.02075	2.15313	0.747714	1.33769	1.11028	0.903206	0.843466	1.27288	0.918559	1.14204	0.925679	0.879849	0.704349	0.887863
TRITD0Uv1G042870.2	2529	0.150055	0.247361	0.465495	0.105983	0.190506	0.165609	0.0152762	0.00335515	0.0390502	0.018906	0	0.117812	0	0.0499775	0.014018	0.0490866	0.00396809	0.0302498	0.0112087	0.35963	0.169128	0	0	0.00975067
TRITD0Uv1G059270.4	3330	0	0	0	0	0	0	0	0	0	0	0	0	0	0	0	0	0	0	0	0	0	0	0	0
TRITD0Uv1G086450.1	1461	0	0	0	0	0	0	0	0	0	0	0	0	0	0	0	0	0	0	0	0	0	0	0	0
TRITD0Uv1G056640.1	192	2.91462	1.65299	2.42999	1.49024	2.3097	3.62341	4.5622	0.572636	1.06582	0.0927689	0.230995	0.350493	0	0.357553	0.131637	0	0	0.178034	0.109934	0.282265	0.246578	0.0229133	0	0.095235
TRITD0Uv1G053800.1	339	925.891	725.641	706.809	590.89	600.161	713.19	623.67	396.702	493.036	251.144	246.652	367.204	226.545	178.337	201.343	95.1566	108.764	145.426	116.269	160.396	219.746	85.796	90.8806	69.4842
TRITD0Uv1G042110.1	2175	0.381369	0.700674	0.852864	0.61182	0.35432	0.452449	0.150924	0.170485	0.169244	0.0969368	0.102959	0.0882888	0.00709965	0.0907412	0.0248952	0.00363424	0.0328576	0.0447292	0.0265075	0.0890466	0.0647249	0.0292173	0.0454851	0.00690931
TRITD0Uv1G039590.1	285	0	0	0	0.0929669	0	0	0.0911405	0	0	0	0	0	0	0	0	0	0	0	0	0	0.356566	0	0	0
TRITD0Uv1G048790.1	1137	0	0	0	0	0	0	0	0	0	0	0	0	0.00782106	0	0	0	0	0	0	0	0	0	0	0
TRITD0Uv1G050210.2	528	0.840424	0.334641	0.564156	1.26492	1.04709	1.17927	0.52971	0.358844	0.288366	0.126266	0.0292361	0.222596	0.106333	0.467551	0.14385	0.205875	0.377859	0	0.233835	0.172961	0.055045	0	0.0875489	0.0145856
TRITD0Uv1G067270.1	660	0	0	0	0	0	0	0	0	0	0	0	0	0	0	0	0	0	0	0	0	0	0	0	0
TRITD0Uv1G060100.3	1263	0.0108509	0.0281935	0	0	0.00745466	0.0769272	0	0.134169	0.0729916	0.148295	0.178927	0.651638	1.11919	1.33593	0.930696	0.110878	1.02979	1.09131	0.216751	0.0320693	0.0860431	0	0	0
TRITD0Uv1G044090.5	2970	1.28523	2.11188	2.14411	2.16636	1.98768	1.59851	1.71477	3.5447	2.55012	3.66529	3.42362	4.05129	3.0604	3.10521	3.20859	3.19334	3.27729	2.37869	2.773	2.36052	1.46035	2.59019	1.7955	1.76042
TRITD0Uv1G051150.1	1263	0	0	0	0	0	0	0	0	0	0	0	0	0	0	0	0	0	0	0	0	0	0	0	0
TRITD0Uv1G058300.1	840	3.90645	4.60222	4.48115	4.85936	4.00064	3.66337	5.25217	2.8952	3.6225	2.93054	1.74693	3.80913	1.51168	1.83063	2.12482	1.28827	0.888249	2.30205	1.35345	1.80855	1.36282	1.58741	1.28075	1.7446
TRITD0Uv1G084940.1	1023	0	0	0	0	0	0	0	0	0	0	0	0	0	0	0	0	0	0	0	0	0	0	0	0
TRITD0Uv1G062530.1	1362	0.818807	1.45098	1.07392	1.2747	1.02399	0.72377	0.526019	0.707604	0.725124	0.482772	0.385437	0.856047	0.421817	0.47166	0.409524	0.2145	0.267114	0.516802	0.463867	0.44527	0.396273	0.375355	0.226146	0.169485
TRITD0Uv1G047680.1	306	236.766	171.452	192.527	140.532	151.114	197.462	164.451	101.737	115.964	77.3834	71.6255	143.569	66.6275	73.1773	64.8226	38.556	45.7796	48.3781	42.763	52.0313	71.5318	36.6742	56.6723	33.3934
TRITD0Uv1G065520.6	1902	0	0	0	0	0	0	0	0	0	0	0	0	0	0	0	0	0	0	0	0	0	0	0	0
TRITD0Uv1G060030.1	1134	0.0249507	0.0969379	0.0578323	0.0364443	0.162684	0.126518	0.0597957	0.0681089	0.133724	0.210184	0.102444	0.293393	0.0156968	0.0430163	0.0813521	0.111293	0.0914227	0.106483	0.0857929	0.139025	0.0381866	0.0625544	0.0780163	0.103401
TRITD0Uv1G087860.3	1092	0	0	0	0	0.0089976	0	0	0	0	0	0	0	0	0	0	0	0	0	0	0	0	0	0	0
TRITD0Uv1G087810.1	342	0	0.045397	0	0.0138304	0.0190823	0	0.0419951	0	0.0291897	0.204153	0	0	0.350796	0.0529427	0	0	0	0.0181211	0	0.0535531	0	0	0	0
TRITD0Uv1G058890.3	2523	0.295691	0.666903	0.518177	0.427858	0.391906	0.451561	0.541057	0.534863	0.376686	0.568673	0.363463	1.04759	0.58509	1.12579	0.980337	1.53802	1.09142	1.23971	1.9139	2.91039	2.60124	2.64933	3.65155	2.60801
TRITD0Uv1G089020.1	684	0	0	0	0	0	0	0	0	0	0	0	0	0	0	0	0	0	0	0	0	0	0	0	0
TRITD0Uv1G052140.1	780	0.0105869	0.161801	0.159871	0.0987271	0.0867438	0.248741	0	0	0	0.0134114	0	0	0	0	0	0	0	0	0	0	0	0	0	0
TRITD0Uv1G066670.11	3897	3.45823	4.93355	4.36942	5.87584	5.67214	4.05269	3.97178	7.01541	6.69941	6.7597	5.2794	4.9267	4.98024	5.5306	5.24099	4.62478	5.00254	5.68168	5.12716	4.7704	3.98127	3.19882	3.71963	3.34675
TRITD0Uv1G065720.5	1851	0.125975	0.320977	0.460931	0.247046	0.300125	0.247442	0.151502	0.0998676	0.124944	0.0627135	0.0600798	0.102032	0.0727481	0.0940473	0.0702896	0.0393577	0.0287361	0.144266	0.0595251	0.151862	0.177824	0.040865	0.147267	0.0662492
TRITD0Uv1G086440.1	585	0	0	0	0	0	0	0	0	0	0	0	0	0	0	0	0	0	0	0	0	0	0	0	0
TRITD0Uv1G051540.1	1128	28.5434	25.0037	20.5304	43.7165	55.8462	37.5062	51.3455	126.018	90.3962	124.522	82.1225	121.036	115.66	116.74	118.082	125.976	112.974	128.558	122.511	103.252	99.9713	70.2849	68.5891	85.4146
TRITD0Uv1G060560.20	2847	18.4081	26.1149	24.5718	30.1418	26.1414	19.9559	18.5628	23.3928	26.7545	23.1922	17.8839	17.4239	16.7524	18.5227	15.1955	15.5248	16.8921	18.8364	16.2239	16.0436	14.2711	15.2732	17.1909	16.7212
TRITD0Uv1G078380.1	657	2.09558	5.90296	6.71237	7.64632	1.50095	2.555	0.369314	0	0	0	0	0	0	0	0	0	0	0	0	0	0	0	0	0
TRITD0Uv1G039550.2	2535	0.409831	0.791087	1.10165	0.883494	0.617805	0.738556	0.614083	0.618238	0.627306	0.779009	0.562986	0.65861	0.292484	0.517471	0.26902	0.129623	0.356195	0.507644	0.166292	0.469923	0.254078	0.0790109	0.211886	0.117616
TRITD0Uv1G040850.2	1611	2.10793	2.48222	2.70514	3.4291	3.64276	2.73308	2.92659	6.90255	4.39185	9.44789	6.70472	8.33238	6.96597	9.07818	10.5503	10.8287	8.26152	7.41696	10.2619	10.0706	5.44177	8.03756	6.46212	6.57155
TRITD0Uv1G050720.3	5550	0.0125489	0.0402755	0.0168027	0.00871998	0.00805741	0.013472	0.0196913	0.034809	0.0207009	0.0152516	0.00673104	0.0282944	0.013636	0.0208618	0.0114165	0.0235623	0.00180806	0.0036813	0.0220157	0.0112756	0.0319299	0.00577523	0.0395309	0.0435102
TRITD0Uv1G051070.1	1974	0	0	0	0	0	0	0	0	0	0	0	0	0	0	0	0	0	0	0	0	0	0	0	0
TRITD0Uv1G061130.1	360	0	0.120756	0	0	0	0	0	0	0.0596246	0.11128	0	0	0.461563	0.699167	0.128605	0.0586726	0	0.32964	0	0.135819	0.557911	0	0.251369	0.311375
TRITD0Uv1G054560.2	1644	0.059904	0.115739	0.218456	0.127675	0.0746598	0.0411076	0	0	0.0419658	0.0251507	0.0138787	0	0	0.199065	0	0	0.0363804	0.00725746	0	0.19853	0.172532	0	0.0312472	0
TRITD0Uv1G047890.1	1419	0	0	0	0	0	0	0	0	0	0	0	0	0	0	0	0	0	0	0	0	0	0	0	0
TRITD0Uv1G042730.3	1587	24.4282	28.7273	26.0802	33.2656	33.7378	26.3525	27.2441	31.2067	34.8832	27.6407	25.4875	17.4946	18.6348	20.3208	17.2559	11.1402	13.5099	17.547	14.4661	11.876	9.43001	7.89964	7.35813	7.14055
TRITD0Uv1G039410.2	672	1.35808	1.86366	5.13124	0.923318	1.37251	0.607336	1.26612	1.89038	1.53032	1.32616	0.653941	1.57427	0.712516	1.482	1.14915	0.436945	0.71444	1.00128	0.764631	0.605295	1.19094	0.168969	0.495219	0.305027
TRITD0Uv1G076740.1	558	0	0	0	0	0	0	0	0	0	0	0	0	0	0	0	0	0	0	0	0	0	0	0	0
TRITD0Uv1G052730.1	348	0	0	0	0	0	0	0	0	0	0	0	0	0	0	0	0	0	0	0	0	0	0	0	0
TRITD0Uv1G062700.12	3270	0.0419443	0.11786	0.170606	0.121176	0.0876846	0.0451272	0.274235	0.111682	0.0926193	0.0832883	0.12317	0.24959	0.058559	0.178473	0.111066	0.0439534	0.0599552	0.131402	0.0338889	0.098824	0.0473526	0.0468053	0.0699205	0.0723473
TRITD0Uv1G054990.1	3003	0.545882	0.979714	0.837483	0.859923	0.926087	0.811677	0.919837	1.19818	0.698007	1.26579	0.755376	1.41118	0.623108	0.98356	0.910901	0.784332	0.682474	0.720496	0.755537	0.926552	0.697578	0.519824	0.715292	0.60031
TRITD0Uv1G049130.2	2490	0.0169659	0.00955707	0.0280291	0.0227041	0.00334234	0.0268675	0	0.0205007	0.0397284	0.0224634	0.0184403	0.0694713	0.0456788	0.033899	0.032286	0.0156075	0.016149	0.0346235	0.0342075	0.0324503	0.0233402	0.00838664	0.0313333	0.0257888
TRITD0Uv1G051680.5	2838	0	0	0	0	0	0	0	0.00295813	0	0.00277581	0	0	0	0.00880101	0	0	0	0	0	0.00255819	0	0	0	0
TRITD0Uv1G040750.2	1383	0.243024	0.772974	1.06952	0.685073	0.357154	0.558188	0.361093	0.289276	0.133251	0.190069	0.196638	0.528895	0.0365142	0.0627213	0.0713765	0.0309557	0.023837	0.0757177	0.074772	0.427772	0.290761	0.107923	0.214391	0.199315
TRITD0Uv1G073910.1	1446	0	0	0	0	0	0	0	0	0	0	0	0	0	0	0	0	0	0	0	0	0	0	0	0
TRITD0Uv1G048720.1	435	0.0262329	0	0.0431386	0.0750654	0.0346437	0.0861531	0.170082	0.0307965	0.0698372	0.0433108	0.0215531	0.0289167	0.132698	0.0686509	0.035642	0.0388298	0.0276778	0.0367526	0	0.0154015	0.044525	0.00740335	0.100678	0.0590533
TRITD0Uv1G051560.1	1446	0	0	0.021309	0.0377453	0	0.0324937	0	0	0	0	0	0.0418162	0.0175433	0	0	0	0	0	0	0	0	0	0	0
TRITD0Uv1G062260.1	1503	0	0	0	0	0	0	0	0	0	0	0	0	0	0	0	0	0	0	0	0	0	0	0	0
TRITD0Uv1G088580.1	402	0	0	0	0	0	0	0	0	0	0	0	0	0	0	0	0	0	0	0	0	0	0	0	0
TRITD0Uv1G045710.1	984	0	0.0486569	0.183941	0.123463	0.0414027	0.107463	0.0401724	0.0101998	0.0904771	0.0777621	0.03361	0.0395205	0.0285217	0.0829352	0.0871048	0	0.122053	0.0116314	0	0.06125	0	0	0	0.023558
TRITD0Uv1G080810.1	1830	0	0.0135519	0.00400864	0.00403822	0.0142572	0.0034833	0	0.0385431	0	0.00907762	0.0371824	0.0695182	0.00433706	0.0101324	0.00518676	0.0367624	0.0409285	0.00544335	0.0214936	0.0340431	0.0211809	0.0177423	0.0276282	0.0307601
TRITD0Uv1G079950.1	387	0	0	0	0	0.126157	0	0	0	0.0357722	0	0	0	0	0	0	0	0	0	0	0	0	0	0	0
TRITD0Uv1G043170.1	618	0.124372	0.466447	0.144867	0.0361323	0.126592	0.192161	0.0328298	0.157915	0.0796169	0.134415	0.576985	0.655672	0.353317	0.35261	0.391274	0.0772858	0.120062	0.251729	0.246057	0.318371	0.337692	0.311983	0.18019	0.192002
TRITD0Uv1G052830.1	654	13.5254	23.3753	14.95	17.8908	24.3076	16.8936	19.216	23.5819	22.1398	21.9716	12.078	31.5062	16.9887	26.1223	22.7528	19.356	12.067	16.8488	18.8207	11.7738	16.6984	7.55224	3.36688	6.54424
TRITD0Uv1G068270.1	351	0	0	0	0	0	0.0597522	0	0.0590667	0	0	0	0.0723506	0	0	0	0	0	0	0	0	0	0	0	0
TRITD0Uv1G041780.1	333	1.80001	0.418069	2.67657	2.50939	0.75816	3.15459	3.59277	1.27681	1.82748	1.74887	0.222511	1.8408	1.09491	1.81547	3.87714	1.14114	2.36075	1.00888	1.69699	0.647731	0.385161	0.117176	1.75619	0.793049
TRITD0Uv1G042460.1	609	0	0	0.0185955	0.055626	0.0216518	0	0.0168471	0	0	0	0	0	0.0604695	0	0	0	0	0	0	0.0171421	0.0408631	0.0491127	0.0572924	0
TRITD0Uv1G052410.1	684	0	0	0	0	0	0	0	0	0	0	0	0	0	0	0	0	0	0	0	0	0	0	0	0
TRITD0Uv1G058430.1	1212	0	0	0	0	0	0	0	0	0	0	0	0	0	0	0	0	0	0	0	0	0	0	0	0
TRITD0Uv1G050710.1	1341	0	0	0	0	0	0	0	0	0	0	0	0	0	0	0	0	0	0	0	0	0	0	0	0
TRITD0Uv1G061890.1	510	0	0.137615	0.184706	0	0	0	0	0	0	0	0	0	0	0	0	0	0	0	0	0	0	0	0	0
TRITD0Uv1G066090.1	528	0	0	0	0	0	0	0.0220712	0.589529	0.0262151	0.22728	0.116944	0.194771	0.0531667	0.330036	0.37401	0.231609	0.220418	0.150085	0.0292293	0.0648603	0	0.0620925	0	0
TRITD0Uv1G046380.1	2286	0.291837	0.322465	0.545421	0.52085	0.594883	0.542692	0.879521	0.904005	0.756224	1.5725	1.26298	5.4807	1.27115	2.89195	2.34067	1.86656	1.51677	2.27307	1.79272	2.79918	2.31594	0.483809	0.811956	0.820186
TRITD0Uv1G074050.1	651	0.0567675	0	0	0	0	0	0	0	0	0	0	0	0.0716375	0	0	0	0	0	0	0	0	0	0	0
TRITD0Uv1G050060.2	2661	12.111	12.2038	11.3348	16.0284	15.5621	12.2963	8.22722	17.0256	17.5663	16.05	11.8704	10.4417	12.8668	9.72347	9.88853	9.61467	9.72356	11.2164	11.9172	10.1293	9.44411	7.8548	8.35354	8.09447
TRITD0Uv1G089000.2	1023	0	0	0	0	0	0	0	0	0	0	0	0	0	0	0	0	0	0	0	0	0	0	0	0
TRITD0Uv1G053930.1	1899	0.918584	1.17726	1.08959	1.41541	1.2608	1.30055	1.07283	1.17787	1.08909	0.998746	0.853272	1.46796	0.701835	0.792322	0.755657	0.641028	0.601412	0.67299	0.587169	0.688143	0.563017	0.544397	0.487417	0.532422
TRITD0Uv1G066300.2	2088	0	0	0	0	0	0	0	0	0	0	0	0	0	0	0	0	0	0	0	0	0	0	0	0
TRITD0Uv1G066970.2	522	8.62655	5.96632	5.05801	3.13243	4.19273	3.23604	3.18668	3.80987	3.55915	2.4855	2.43576	2.83173	2.17636	1.63292	2.52961	1.60317	1.25885	1.51287	0.996674	1.00237	0.819152	1.4654	1.3099	1.24911
TRITD0Uv1G086650.1	834	1.41623	2.61818	2.92175	2.5	2.98298	2.4006	3.16011	3.93018	3.05187	4.36267	3.87952	9.40533	2.32652	4.14674	4.95506	3.32332	2.88888	3.24861	2.28883	2.15438	1.77227	0.94754	1.81855	1.96347
TRITD0Uv1G086420.1	2157	0	0	0.00494841	0	0	0	0	0	0	0	0	0	0	0	0	0	0	0	0	0	0	0	0	0
TRITD0Uv1G058710.1	336	0	0	0	0	0	0	0	0	0	0	0	0	0	0	0	0	0	0	0	0	0	0	0	0
TRITD0Uv1G066210.1	591	0	0	0	0.0260633	0	0	0	0	0	0	0	0	0	0	0	0	0	0	0	0	0	0	0	0
TRITD0Uv1G042880.2	669	17.4936	22.037	20.7993	19.5132	21.5234	17.8425	23.4814	20.748	21.2611	17.6073	17.079	19.2785	12.2486	13.8545	12.0196	8.22049	10.6027	13.0035	8.7681	8.39791	6.6588	7.03475	6.87263	7.23001
TRITD0Uv1G052190.1	975	2.84545	6.11831	7.21273	4.87647	5.37728	5.27179	2.91293	1.67225	2.26944	0.767501	0.419634	1.88143	0.346657	0.923647	0.694474	0.446689	0.617737	0.788846	0.463208	1.59373	0.688039	0.189392	0.212703	0.190708
TRITD0Uv1G078990.1	1452	0	0	0	0	0	0	0	0	0	0	0	0	0	0	0	0	0	0	0	0	0	0	0	0
TRITD0Uv1G049960.4	2784	0.177571	0.179793	0.257351	0.319654	0.284754	0.153594	0.380006	1.13629	0.399367	1.08637	0.839487	1.11378	0.804584	1.02556	0.923152	0.956591	0.955165	1.0707	0.929935	0.754046	0.619304	0.894134	0.955656	0.883736
TRITD0Uv1G054830.1	1590	0	0	0	0	0	0	0	0	0	0	0	0	0	0	0	0	0	0	0	0	0	0	0.0194895	0
TRITD0Uv1G057000.1	372	0	0	0	0	0	0	0	0	0	0	0	0	0	0	0	0	0	0	0	0	0	0	0	0
TRITD0Uv1G080050.1	1320	0	0	0	0	0	0	0	0	0	0	0	0	0	0	0	0	0	0	0	0	0	0	0	0
TRITD0Uv1G050040.2	1311	5.66846	7.77475	7.04902	4.88659	5.55677	4.97767	6.81746	5.21107	4.77243	5.07947	3.05295	7.17742	3.35026	5.52664	4.18964	4.00563	3.5802	3.54219	3.60876	3.59435	3.73581	3.10624	3.51297	3.09873
TRITD0Uv1G067450.1	519	0	0	0	0	0	0	0	0	0	0	0	0	0	0	0	0	0	0	0	0	0	0	0	0
TRITD0Uv1G076720.1	1512	0	0	0	0	0	0	0	0	0	0	0	0	0	0	0	0	0	0	0	0	0	0	0	0
TRITD0Uv1G063500.2	474	0	0	0	0	0	0	0	0	0	0	0	0	0	0	0	0	0	0	0	0	0	0	0	0
TRITD0Uv1G081150.1	1275	1.4152	2.4139	1.3885	1.80611	1.52697	1.13254	0.919509	0.964464	1.08707	0.970025	0.56568	1.11786	0.399221	0.302192	0.523998	0.136196	0.224217	0.596256	0.546967	0.582764	0.274746	0.532389	0.188135	0.276124
TRITD0Uv1G071210.1	1023	0	0	0	0	0	0	0	0	0	0	0	0	0	0	0	0	0	0	0	0	0	0	0	0
TRITD0Uv1G074170.1	402	0	0	0	0	0	0	0	0	0	0	0	0	0	0	0	0	0	0	0	0	0	0	0	0
TRITD0Uv1G066750.3	2496	0.442341	0.64179	0.771514	0.733065	1.29995	0.818137	1.18095	1.67589	1.39788	2.00725	1.3066	2.67072	1.5458	2.1822	2.4669	2.50422	1.7926	2.61302	3.36388	1.97674	2.03165	1.01576	1.29552	1.34785
TRITD0Uv1G046910.3	2343	6.69284	10.2271	10.7522	11.0565	9.63736	7.34211	7.58962	8.91342	9.31014	8.96765	7.42768	10.041	5.83373	7.44273	7.45375	6.0757	6.25018	6.99962	5.68308	5.27271	4.77273	4.0445	4.96624	4.46153
TRITD0Uv1G075110.1	2511	0.139256	0.170429	0.224903	0.154628	0.145681	0.169365	0.174519	0.165698	0.183681	0.139744	0.0950008	0.365659	0.114629	0.154486	0.127167	0.117512	0.0799908	0.102902	0.0828468	0.0759983	0.112705	0.0373937	0.0582037	0.0943416
TRITD0Uv1G042690.2	1548	0	0	0	0	0	0	0	0	0	0.0110391	0	0	0	0	0	0	0	0	0	0.0493679	0.051123	0	0	0
TRITD0Uv1G068510.1	1155	0	0.0867954	0	0.0284641	0	0.0555651	0	0.0249631	0	0	0	0	0.0153225	0.0504187	0	0	0	0.0189162	0	0	0	0	0	0.0096267
TRITD0Uv1G049670.1	1356	1.2679	1.78651	1.57398	3.78629	5.46593	2.96186	6.7257	7.96782	8.85276	5.83629	5.30221	6.38523	3.99967	4.17515	3.46876	1.88176	2.69234	3.11392	1.97044	1.86416	1.52343	0.394111	0.908128	0.568511
TRITD0Uv1G052150.2	1653	3.04041	4.70097	3.99211	5.12416	6.24301	4.30239	4.58357	5.69196	5.89034	4.67943	3.79872	5.86134	2.76504	3.73131	3.63828	2.04232	2.75105	3.06869	3.05224	2.89117	2.00286	2.15312	2.06796	1.58649
TRITD0Uv1G059020.1	1128	0	0	0	0	0	0	0	0	0	0	0	0	0	0	0	0	0	0	0	0	0	0	0	0
TRITD0Uv1G077080.1	1617	0	0	0	0	0	0	0	0	0	0	0	0	0	0	0	0	0	0	0	0	0	0	0	0
TRITD0Uv1G087050.1	2007	0	0	0.0358469	0	0	0.0156303	0	0.00433889	0	0	0.028194	0	0	0	0	0.043815	0	0	0	0.00749298	0	0	0.0049771	0
TRITD0Uv1G068620.1	2058	0	0	0	0	0	0	0	0	0	0	0	0	0	0	0	0	0	0	0	0	0	0	0	0
TRITD0Uv1G065900.1	1233	0.621033	1.6416	0.973977	0.673623	0.883877	0.858524	1.01446	0.706854	0.782151	0.480683	0.410619	0.840122	0.323743	0.348065	0.503944	0.357643	0.247385	0.479343	0.257613	0.376396	0.259562	0.178698	0.0703613	0.258001
TRITD0Uv1G079900.1	387	0	0	0	0	0.126157	0	0	0	0.0357722	0	0	0	0	0	0	0	0	0	0	0	0	0	0	0
TRITD0Uv1G059440.4	912	1.68047	1.14382	2.11224	1.40238	1.43306	1.67068	0.830655	0.976507	1.0135	1.14989	1.32815	1.27038	0.677126	1.38234	1.10523	0.64145	0.472939	1.06022	0.839799	0.789535	0.913216	1.12983	0.98032	0.754181
TRITD0Uv1G051650.3	2199	0.230949	0.328863	0.149934	0.25053	0.331321	0.200489	0.169915	0.142229	0.172013	0.127584	0.109115	0.317769	0.0353962	0.043207	0.066435	0.00358932	0.0329605	0.0592056	0.057451	0.134167	0.179035	0.0721566	0.0322978	0.0364029
TRITD0Uv1G074060.1	1449	0	0	0	0	0	0	0	0	0	0	0	0	0	0	0	0	0	0	0	0	0	0	0	0
TRITD0Uv1G046540.1	960	0	0	0	0	0	0	0	0	0	0	0	0	0	0.0107185	0	0	0	0	0	0	0	0	0	0
TRITD0Uv1G064930.1	381	0.0471033	0	0	0	0	0	0	0	0	0	0	0.060406	0.0579588	0	0	0	0	0	0	0	0.187472	0	0	0
TRITD0Uv1G074320.1	1500	0	0	0	0	0	0	0	0	0.00592129	0	0	0	0	0.00607961	0	0	0	0	0	0	0	0	0	0
TRITD0Uv1G071350.1	753	0	0	0	0	0	0	0	0	0	0	0	0	0	0	0	0	0	0	0	0	0	0	0	0
TRITD0Uv1G048670.1	975	0	0	0	0	0	0.0101953	0	0.0194422	0	0.067964	0	0.162405	0.0308799	0	0.0137739	0	0.0178016	0.0491262	0.031066	0.0127088	0.118058	0.10083	0	0.114552
TRITD0Uv1G049930.1	795	0	0	0	0	0	0	0	0	0	0	0	0	0	0	0	0	0	0	0	0	0	0	0	0
TRITD0Uv1G048530.1	411	0	0	0	0	0	0	0	0	0	0	0	0	0	0	0	0	0	0	0	0	0	0	0	0
TRITD0Uv1G055010.1	612	0	0.2371	0.147439	0.0367621	0.0214643	0.0652151	0	0	0	0	0	0	0	0	0	0	0	0	0	0	0	0	0	0
TRITD0Uv1G044620.1	1317	0.967267	1.32488	1.87711	2.17766	1.11026	1.50001	1.90902	1.31775	1.35167	1.43522	1.18168	2.61216	1.03535	1.45341	1.48259	0.690556	1.07092	1.22946	0.918788	0.817227	1.33524	0.686028	0.990543	0.84113
TRITD0Uv1G042660.1	1659	0	0	0	0	0	0	0	0.00539307	0	0	0	0	0	0	0	0	0	0.00609923	0	0.0055988	0	0	0	0
TRITD0Uv1G060110.1	318	0	0	0	0	0	0	0	0	0	0	0	0	0	0	0	0	0	0	0	0	0	0	0	0
TRITD0Uv1G069330.1	1092	0.622942	0.390154	0.311633	0.796744	0.67482	0.359293	0.579533	0.404346	0.692981	0.483581	0.263923	0.471353	0.231042	0.198738	0.161336	0.150291	0.15988	0.406294	0.189993	0.322088	0.184924	0.196719	0.276046	0.196109
TRITD0Uv1G061920.4	2469	0.320541	0.781453	1.43185	0.143255	0.293542	0.175082	0	0.0447841	0.0768649	0.0161797	0	0.00318519	0	0.0239541	0.0359929	0	0	0.00776601	0.0115097	0	0.0235657	0	0	0
TRITD0Uv1G079920.1	387	8.65209	11.8858	4.92688	11.4007	14.7603	7.06768	12.8292	14.3414	15.6682	11.5943	10.1384	6.96776	4.1314	7.72114	7.32006	4.20826	4.0281	6.98985	6.67092	8.12735	2.72026	6.64604	3.70857	3.72552
TRITD0Uv1G059000.1	3021	0.0156439	0.01545	0.0768689	0.0251938	0.0512631	0.0354444	0.0648251	0.0995187	0.0883586	0.137427	0.107374	0.277331	0.0614112	0.139728	0.129695	0.0907833	0.091452	0.0466848	0.0553763	0.0717352	0.0258396	0.0373769	0.0475908	0.0787769
TRITD0Uv1G042030.1	1644	6.87557	13.5021	10.8479	9.95758	9.24845	6.5392	4.05255	3.61687	4.79749	3.29305	2.76747	4.706	2.71801	3.27981	2.97552	2.10638	2.09817	2.24795	1.73332	2.19016	2.01356	1.20587	1.34852	1.35071
TRITD0Uv1G083220.1	300	0	0	0	0	0	0	0	0	0	0	0	0	0	0	0	0	0	0	0	0	0.262619	0	0.0897362	0
TRITD0Uv1G068280.1	690	0	0	0	0	0	0	0	0	0	0	0	0	0	0	0	0	0	0	0	0	0	0	0	0
TRITD0Uv1G051190.1	1536	0	0	0	0	0	0	0	0	0	0	0	0	0	0	0	0	0	0	0	0	0	0	0	0
TRITD0Uv1G056050.5	330	542.747	357.086	405.857	334.805	379.781	508.732	276.681	128.034	244.861	80.9522	111.125	93.108	33.7037	40.3457	33.6253	2.10979	7.19025	19.4814	10.0896	37.2927	46.8278	1.30806	0.600944	0.187349
TRITD0Uv1G072340.1	1677	0	0	0	0	0	0	0	0	0	0	0	0	0	0	0	0	0	0	0	0	0.00465673	0	0	0
TRITD0Uv1G053820.2	411	423.158	338.183	348.13	258.537	249.022	321.52	107.737	49.311	111.658	23.3545	28.7235	23.1929	7.38844	8.48857	4.66689	0.344079	1.84106	4.46169	0.901128	19.8042	28.109	1.43675	1.01564	0.025266
TRITD0Uv1G066580.1	471	0	0	0	0.00589056	0	0	0	0	0	0	0	0	0	0	0	0	0.00968787	0	0	0	0	0	0	0
TRITD0Uv1G051120.1	2583	0.00232616	0.042821	0	0.0108957	0.0128322	0.0187506	0.0149199	0.00327826	0.00635807	0	0.00354136	0.0151384	0	0.00976391	0.0102701	0.00299668	0.0077533	0.00738818	0.0110533	0.0141701	0	0	0	0.0171503
TRITD0Uv1G055220.1	978	0	0	0	0	0	0	0	0	0	0	0	0	0	0	0	0	0	0	0	0	0	0	0	0
TRITD0Uv1G062470.1	1431	0.041244	0.0918323	0.129819	0.120656	0.0982383	0.1173	0.0247415	0.0868333	0.0843433	0.0823013	0.0936985	0.178075	0	0.0836615	0.0211595	0.0822633	0.0724948	0.0963701	0.0478772	0.0659699	0.0960938	0.0566592	0.0313177	0.0695022
TRITD0Uv1G062720.1	618	25.1728	32.3734	32.7102	28.1467	39.5978	51.0645	115.625	52.9051	39.9045	66.6774	54.1407	238.238	37.3395	66.1397	90.8279	70.2621	57.5308	65.2803	63.5408	69.7436	62.1076	55.1529	103.748	67.2722
TRITD0Uv1G062310.2	612	0	0	0	0	0	0	0	0	0.0202281	0	0	0	0.0399549	0	0	0	0	0	0	0	0	0	0	0
TRITD0Uv1G081160.1	636	0.0886627	0	0	0	0	0	0	0	0	0	0	0	0	0	0	0	0	0	0	0	0	0	0	0
TRITD0Uv1G061860.2	2415	0.0777647	0.112068	0.188575	0.114551	0.224823	0.134003	0.201088	0.148549	0.219206	0.202299	0.156436	0.424535	0.163896	0.347238	0.191833	0.21318	0.0751689	0.159578	0.0825632	0.152537	0.19333	0.0650506	0.0891058	0.112826
TRITD0Uv1G061290.1	594	0	0	0	0	0	0	0	0	0	0	0	0	0	0	0	0	0	0	0	0	0	0	0	0
TRITD0Uv1G052590.1	306	11.4916	9.0754	24.5789	21.4058	16.8365	22.858	32.5604	16.3982	28.7894	4.30755	5.24863	25.1371	9.05709	40.066	13.9114	49.6163	5.75869	3.49211	8.72463	3.23961	27.2107	10.2757	10.2334	5.97457
TRITD0Uv1G048980.3	921	1.34471	2.28316	3.55239	1.62897	1.27583	1.06239	0.907846	0.823274	0.978233	0.91361	1.16211	1.55107	0.719867	1.41795	1.16854	0.703548	1.04149	1.12569	0.761982	0.743663	1.47445	0.508471	1.10772	0.840782
TRITD0Uv1G047750.1	2475	8.11315	12.6376	10.4275	11.3233	9.47139	8.60735	3.91358	3.41551	6.04324	2.05346	1.90343	1.10542	0.59959	0.870258	0.613818	0.260837	0.3495	0.863585	0.417065	0.973525	0.600786	0.531876	0.331153	0.237621
TRITD0Uv1G051920.1	768	0.0108432	0	0	0	0.0148028	0	0	0.0428092	0	0	0.0791492	0	0.109328	0	0.0926063	0	0.103168	0.016387	0.0482278	0	0.0406707	0	0	0
TRITD0Uv1G053750.1	1101	0	0	0	0	0	0	0	0	0	0	0	0	0	0.00893777	0	0	0	0.0603071	0	0	0.023851	0	0.222618	0
TRITD0Uv1G059060.2	4761	0.0610707	0.0688895	0.0996413	0.0968189	0.0711086	0.176219	0.136641	0.0811708	0.0707781	0.101667	0.0366687	0.158326	0.0433274	0.0471083	0.0682761	0.0618993	0.0582661	0.0402051	0.0458136	0.036499	0.0315408	0.0188589	0.0156474	0.0218191
TRITD0Uv1G040240.1	1032	0.418458	0.596706	1.93641	0.540266	0.213267	0.129334	0.0301207	0.342911	0.075522	0.332827	0.341291	1.87154	0.0267148	1.0221	0.0408768	0	0.126125	0.530508	0.0215044	3.28385	2.05433	0	0.710811	0.0110834
TRITD0Uv1G055800.1	531	94.2054	47.6012	41.7551	128.764	79.4232	125.888	67.1035	57.9002	55.7222	45.9347	23.9732	12.5509	26.5308	15.6266	8.15562	6.75638	9.48697	7.73483	3.76755	2.08051	1.49187	0	0	0
TRITD0Uv1G047670.1	804	0	0.0902874	0	0.105462	0.0552503	0	0.0597375	0.0401398	0.0291054	0.0139611	0	0.0402323	0	0	0	0.0127479	0.144879	0.184097	0.0752959	0.0316737	0.399791	0.0163337	0.113801	0.038511
TRITD0Uv1G046230.1	681	0	0	0	0	0	0	0	0	0	0.0822099	0	0	0	0	0	0.0986916	0.0205844	0.0588512	0.0960523	0.0868579	0.049848	0	0.0194186	0
TRITD0Uv1G056490.2	1230	15.3097	22.3366	19.0814	19.5795	19.9492	18.2403	22.4905	15.9662	18.747	14.9798	13.6706	17.77	10.2539	11.8851	12.5176	9.95242	10.7087	12.145	10.4621	8.59408	8.35806	8.33795	5.67915	8.20257
TRITD0Uv1G066810.1	1587	0	0	0	0	0	0	0	0	0	0	0	0	0	0	0	0	0	0	0	0.0244795	0.0148737	0	1.31863e-07	0.0153999
TRITD0Uv1G052400.3	438	11.2223	17.2548	13.3715	9.34739	11.0688	13.2511	8.52549	5.07951	6.4353	4.6965	3.94601	6.40143	1.3567	3.68313	3.25577	1.50846	1.45505	2.52411	1.27285	3.35604	4.6636	2.19926	1.82125	0.960728
TRITD0Uv1G064740.1	405	0	0	0	0	0	0	0	0	0	0	0	0	0	0	0	0	0	0	0	0	0	0	0	0
TRITD0Uv1G063140.1	1935	0.0775852	0.0931841	0.112206	0.0681059	0.0935227	0.0554566	0.00690573	0.0406959	0.118027	0.0212858	0.0391935	0.00842272	0	0.0180319	0.033183	0	0.0160754	0.0204248	0.00504155	0	0	0.0111033	0	0.010501
TRITD0Uv1G077900.1	1512	0	0	0	0	0	0	0	0	0	0	0	0	0	0	0	0	0	0	0	0	0	0	0	0
TRITD0Uv1G057910.1	984	0	0	0	0	0	0	0	0	0	0	0	0	0	0	0	0	0	0	0	0	0	0	0	0
TRITD0Uv1G076070.2	1416	0.358485	0.493224	0.653389	0.690658	1.15665	0.938221	1.6778	2.42974	1.90555	3.46313	4.54957	3.39239	1.97346	3.73911	2.32519	3.42228	2.6236	4.10654	3.55735	5.52965	4.81132	5.83154	4.99931	4.3306
TRITD0Uv1G054840.1	1542	0	0	0	0	0	0	0	0	0	0	0	0	0	0	0	0	0	0	0	0	0	0	0.0538648	0
TRITD0Uv1G064150.1	2040	0.106424	0.115624	0.267342	0.0427114	0.0963676	0.107359	0.0194901	0.00425993	0.0910899	0.0160337	0.0322883	0	0.0305699	0.0084864	0.017849	0	0.0302756	0.0192334	0.0142449	0.0441436	0.0110107	0	0.0097733	0.00494772
TRITD0Uv1G074770.1	1644	0	0	0	0	0	0	0	0	0	0	0	0	0	0	0	0	0	0	0	0	0	0	0	0
TRITD0Uv1G054540.7	5295	1.56256	1.85086	1.81097	3.72462	3.05045	1.95121	1.45748	4.46865	3.91861	3.54382	2.67148	1.50794	2.11095	1.9259	1.70212	1.51695	2.01241	2.41883	2.24301	2.04263	1.3811	1.48628	1.85247	1.52485
TRITD0Uv1G061120.1	267	9.32543	6.00199	8.12179	5.42131	5.5863	7.32104	4.35723	0.198572	0.501285	0	0	0	0.0992615	0	0	0	0	0	0	0	0	0	0	0
TRITD0Uv1G056580.1	1473	0.00895316	0	0	0.00523597	0.0123157	0.0135799	0.0286556	0	0.00605143	0.0117122	0	0	0	0	0	0	0.0147316	0	0	0.0160219	0.02719	0	0	0
TRITD0Uv1G045770.1	252	0	0	0	0.0178937	0.0118848	0	0	0	0	0	0	0	0	0	0	0	0	0	0	0	0	0	0	0
TRITD0Uv1G058460.1	2238	0	0	0	0	0	0	0	0	0	0	0	0	0.0137437	0	0.00401766	0.0175932	0.0227297	0	0.00855794	0.00995416	0	0	0.00440623	0
TRITD0Uv1G040730.1	1173	0.404617	0.558788	0.535286	0.473678	0.32176	0.475409	0.241599	0.15224	0.271769	0.140994	0.160592	0.483282	0.00768654	0.164777	0.0259707	0.00761095	0.0389343	0.0927569	0.0274088	0.343897	0.361986	0.0499917	0.232899	0.0648034
TRITD0Uv1G051290.1	1479	0	0	0	0.01563	0	0.0585517	0.0285137	0	0.00602202	0.00582767	0	0.0290484	0	0.0185511	0	0	0.0219905	0.0139704	0.00688929	0	0	0	0	0.00357546
TRITD0Uv1G054760.1	1911	0	0	0	0	0	0	0	0	0	0	0	0	0	0	0	0	0	0	0	0	0	0	0	0
TRITD0Uv1G057110.1	261	2.59667	0.640857	0.927669	1.12994	2.63472	1.87363	4.87906	1.52952	2.15956	0.89323	2.26079	7.54252	3.11868	4.55969	3.82901	3.79293	3.72975	0.316171	2.37464	1.52798	2.89388	0.535981	2.0345	3.04242
TRITD0Uv1G068180.1	432	0	0	0	0	0.704618	0	0.103806	0	0.0393961	0.0379811	0	0	0.0843593	0	0	0	0.0936296	0	0	0	0.286871	0	0	0
TRITD0Uv1G047160.1	840	0.0662759	0.0242197	0.164869	0.0331302	0.0517862	0.0675763	0.0201093	0.0377838	0	0.0482551	0	0	0	0.116162	0.040646	0.0717622	0.19672	0.0576884	0.0849803	0.0538787	0.0941062	0.0153827	0.0576269	0.0653001
TRITD0Uv1G052720.1	327	1.90735	1.64949	1.36768	1.26689	1.17212	1.18239	0.420325	0.414441	1.16625	0.530638	0.0741863	0.415256	0.477035	0.539976	0.607014	0	0.734817	0.469397	0.226785	0.491564	0.402441	0	0.0765352	0.152464
TRITD0Uv1G048900.2	1590	10.399	9.54335	10.1771	15.7686	14.3512	11.3746	10.0965	11.0855	14.5098	10.4974	9.04346	5.05811	4.91622	4.81329	3.03623	2.12098	3.20643	5.33976	3.21193	5.19907	4.69622	1.94986	4.57073	2.60625
TRITD0Uv1G051630.3	2088	0.156897	0.341691	0.366423	0.180198	0.248851	0.214986	0.142322	0.207504	0.201632	0.249865	0.0988346	0.373981	0.104163	0.198348	0.126024	0.0687308	0.044234	0.187339	0.139477	0.329747	0.292899	0.122317	0.171389	0.209698
TRITD0Uv1G084200.1	1320	0	0	0	0	0	0	0	0	0	0	0	0	0	0	0	0	0	0	0	0	0.00625035	0	0	0
TRITD0Uv1G065700.1	903	0	0	0	0	0	0	0	0	0	0	0	0	0	0	0	0	0	0	0	0	0	0	0	0
TRITD0Uv1G054740.1	1209	0	0	0	0	0	0	0	0	0	0	0	0	0	0	0	0	0	0	0	0	0	0	0	0
TRITD0Uv1G064230.1	321	1.15772	1.08788	1.50983	1.35175	1.51473	1.12497	1.27603	0.880342	0.806219	0.855508	0.343402	1.95749	0.943432	0.644487	1.0936	1.3393	1.13485	1.00858	0.507321	0.789944	1.23224	0.602543	0.71465	0.92275
TRITD0Uv1G080770.1	327	0	0	0	0	0	0	0	0	0	0	0	0	0	0	0	0	0	0	0	0	0	0	0	0
TRITD0Uv1G052820.1	1116	0.40256	0.189664	0.826988	0.643969	0.525895	0.342752	0.211567	0.173718	0.154614	0.156762	0.134056	0.108626	0.0243724	0.263476	0.232363	0.049274	0.0628959	0.207461	0.167027	0.0524913	0.368686	0.0531778	0.208926	0.0508341
TRITD0Uv1G065760.2	1434	0.0138806	0.12662	0.10179	0.0216452	0	0	0.0148067	0	0.0312492	0.00604785	0	0.0362144	0.0116361	0	0.0134949	0	0.0380318	0.0072484	0	0	0.016873	0	0	0
TRITD0Uv1G050110.1	711	0.0367532	0.248095	0.0712203	0.114142	0.300547	0.175711	0.480106	0.287084	0.302787	0.507813	0.621806	1.44878	0.741583	1.19064	0.867282	1.1828	0.69387	1.02868	0.774009	0.734151	0.709228	0.777513	0.437356	0.567833
TRITD0Uv1G062370.1	648	0.00953679	0	0	0	0.0129645	0	0	0.0488905	0.0122829	0.0118542	0.0205414	0	0.0180531	0.0191693	0.0267948	0.0891894	0	0.0282704	0.0069149	0.00519577	0	0	0	0
TRITD0Uv1G062610.1	2715	0	0.0144739	0	0	0	0	0	0	0	0	0	0	0	0	0	0	0	0	0	0	0	0	0	0
TRITD0Uv1G079010.1	255	14.7036	22.3585	23.6483	30.4937	20.2056	28.8966	24.4641	22.5352	23.9554	16.35	12.6698	39.099	10.7974	18.6207	16.2921	10.8644	12.155	14.0127	12.5962	11.4064	9.35413	7.42674	8.09371	7.80905
TRITD0Uv1G066880.1	648	0	0	0	0	0	0	0	0	0	0	0	0	0	0	0	0	0	0	0	0	0	0	0	0
TRITD0Uv1G077820.1	2691	0	0	0	0	0	0	0	0	0	0	0	0	0	0	0	0	0	0	0	0	0	0	0	0
TRITD0Uv1G057440.1	345	0.133063	0.238101	0.217681	0.713981	0.486449	3.74252e-05	0.258321	0.456156	0.515689	0.345052	0.290746	0.501691	0.215907	0.0802614	0.303423	0.269778	0.233419	0	0.275461	0.394351	0	0	0.0686599	0.16444
TRITD0Uv1G064540.1	1011	0	0	0	0	0	0	0	0.0196975	0	0.0375143	0	0	0	0	0	0	0	0	0	0.0507125	0.0447539	0.0602515	0	0.0341321
TRITD0Uv1G055030.10	1431	3.64613	4.41273	4.14126	4.43246	5.06557	3.67383	3.9339	4.61813	4.49247	3.71063	3.3472	4.51437	2.18743	2.75067	2.42173	1.76357	2.50117	2.49973	1.72694	2.23232	2.14853	1.21126	1.49252	1.07424
TRITD0Uv1G059420.2	426	527.645	529.246	521.116	375.086	430.621	531.91	369.523	303.084	353.99	234.093	263.629	265.294	176.08	176.51	184.765	143.404	156.748	184.698	142.356	196.567	201.152	144.218	150.369	120.454
TRITD0Uv1G076950.2	1527	65.997	114.528	91.7016	95.9301	90.8207	60.2932	43.8336	59.3162	70.0178	52.4147	37.5235	18.432	27.0476	26.5186	24.1722	17.2655	20.3012	27.2261	23.1507	22.3119	14.7267	13.44	13.2186	12.0979
TRITD0Uv1G051220.1	714	12.4643	13.654	11.2999	12.5978	11.5527	11.594	9.03287	5.36536	7.48964	4.60237	4.00706	5.37875	3.06467	2.85662	2.39851	2.07537	2.82065	3.39507	2.30749	3.64855	4.12765	2.8645	2.26395	2.10501
TRITD0Uv1G062520.1	984	0.166151	0.321136	0.559338	0.114644	0.314148	0.168871	0.0659199	0.145743	0.142631	0.274604	0.318442	0.434725	0.140642	0.26149	0.17825	0.242287	0.244107	0.139577	0.116325	0.385	0.33487	0.311927	0.467075	0.284042
TRITD0Uv1G041220.3	1509	0.480146	0.614529	1.01035	0.704643	0.728017	0.48268	0.394184	0.666336	0.726198	0.833144	0.946905	0.968613	0.894741	1.18358	0.856615	1.05949	0.95675	1.46791	1.36185	2.36483	2.04995	2.14933	2.96514	2.18306
TRITD0Uv1G052790.1	1656	35.0038	44.1169	37.8565	54.5173	51.9117	43.9412	40.0137	38.856	52.0185	28.2436	22.3708	26.965	13.0007	18.2241	16.3763	11.3009	9.01664	18.9871	14.395	15.1124	9.05067	13.2991	8.49619	6.85627
TRITD0Uv1G060020.1	2088	1.58212	2.79136	1.87966	2.07574	1.92086	1.5475	1.77428	1.26424	1.5781	1.12776	0.700262	1.32628	0.528255	1.04546	0.829824	0.63576	0.64385	0.945774	0.642663	0.727033	0.703415	0.620578	0.58558	0.363958
TRITD0Uv1G067210.1	195	33.6899	40.524	38.8864	14.8762	10.2401	24.3888	22.5536	5.57795	5.93506	4.84807	7.51099	24.1821	12.3273	11.966	20.0589	19.1479	98.5748	12.0057	13.8626	14.4966	16.3704	4.38754	9.78767	15.3965
TRITD0Uv1G077470.1	450	0.120403	0	0	0.0345798	0	0	0	0	0.0360481	0	0	0.1598	0.076229	0	0.158989	0.143913	0	0	0	0.08653	0.203173	0.207784	0	0.0779978
TRITD0Uv1G072110.1	1383	0	0	0	0	0	0	0	0	0	0	0	0	0	0	0	0	0	0	0	0	0	0	0	0
TRITD0Uv1G066450.1	858	0	0	0	0	0	0	0	0	0	0	0	0	0	0.062617	0	0	0	0	0.0137543	0.0209453	0.03416	0.0149476	0.0559907	0
TRITD0Uv1G061990.1	549	0.0582503	0	0	0	0	0	0.163437	0	0.0732345	0	0	0.102746	0	0	0	0	0	0	0	0	0	0	0	0
TRITD0Uv1G059330.1	336	210.85	245.561	192.444	170.591	174.522	161.858	61.2501	27.3201	50.336	21.508	23.5359	25.4769	6.44221	8.84242	1.52306	0.329814	0.857326	2.46575	0.937121	1.29632	0.69773	0	0	0
TRITD0Uv1G084290.1	1098	0	0.0505292	0	0	0	0.00660471	0	0	0	0.0168487	0	0.00850738	0	0.00896947	0.0282695	0	0.0211683	0.030259	0	0.0152329	0.0159601	0	0	0.0153766
TRITD0Uv1G058580.4	951	0.0554368	0.101895	0.211286	0.00924574	0.0542459	0.0241623	0.0673783	0.0213291	0.0631355	0.0406931	0.011727	0.0103642	0.029911	0.0434261	0.0114012	0.0602796	0.0766298	0.0608557	0.0359048	0.0365757	0.0488522	0	0.0732417	0.0123102
TRITD0Uv1G050620.1	642	1.26704	1.04242	2.13236	1.69593	1.99739	2.33229	2.1482	4.9501	3.22929	4.09626	4.10606	7.55679	2.31153	4.39896	4.85185	3.40582	4.18937	4.63432	5.41143	4.11191	1.77158	5.70851	3.9701	3.19751
TRITD0Uv1G087270.1	1245	0	0	0	0	0	0	0	0	0	0	0	0	0	0	0	0	0	0	0	0	0	0	0	0
TRITD0Uv1G059910.1	1770	0.226738	0.474122	0.174938	0.253364	0.390293	0.266548	0.466485	0.511555	0.44976	0.443082	0.296904	0.862659	0.212047	0.389188	0.267764	0.170729	0.268905	0.432575	0.254293	0.375651	0.43959	0.256114	0.275472	0.299378
TRITD0Uv1G047950.1	2559	4.79779	7.24863	6.05181	6.58108	6.76546	5.71448	3.87936	5.73877	6.3547	4.66288	3.72841	3.31253	3.22623	3.30323	3.37106	2.76408	2.55377	4.42985	3.33639	4.48857	2.76901	2.1109	2.38561	2.22963
TRITD0Uv1G054480.1	840	0.00946798	0	0	0	0.0388396	0	0	0	0	0	0	0	0	0	0.0135487	0	0	0	0	0.0323272	0	0	0	0
TRITD0Uv1G055520.1	363	0	0	0	0	0	0	0	0	0.0195165	0.0684127	0	0	0	0.0624276	0	0	0	0.0216231	0.0155713	0	0	0	0	0
TRITD0Uv1G053950.1	576	0.212354	0.746198	0.887111	0.963941	1.64786	0.475643	0.745845	0.859664	1.45752	2.1159	2.16713	2.93789	1.28769	0.890449	2.40425	2.07334	1.94481	1.31289	0.703425	0.674	0.182684	0.666769	0.857059	0.716821
TRITD0Uv1G048560.1	798	6.92537	9.57645	8.89597	9.03632	8.68133	8.4145	8.43309	8.92689	9.33364	8.40942	7.09415	10.3345	5.09958	6.45393	6.47554	5.24874	4.88651	6.26457	4.38325	5.55383	4.07407	4.30559	4.74965	3.15115
TRITD0Uv1G067580.1	534	0.0615874	0	0.191726	0.0118898	0.0968494	0.0106603	0.0215765	0.0125665	0.128367	0.13604	0.214722	0.529972	0.0908978	0.242257	0.253463	0.314728	0.0462755	0.0441127	0.128895	0.0848384	0.0134174	0.0456749	0.0143098	0.0500767
TRITD0Uv1G054820.2	1455	0	0	0	0	0.0187532	0	0	0	0	0	0	0	0	0	0	0	0	0	0	0	0	0	0	0
TRITD0Uv1G059180.4	3525	6.97713	9.38729	7.5042	10.6793	10.5368	8.09086	6.56028	10.907	11.7445	10.9849	9.14393	7.73923	6.78433	8.43636	7.09063	6.50227	6.71164	9.44632	6.87625	7.35353	4.71565	5.81305	5.1976	4.93628
TRITD0Uv1G054750.1	1071	0	0	0	0	0	0	0	0	0	0	0	0	0	0	0	0	0	0	0	0	0	0	0	0
TRITD0Uv1G066600.1	1089	0.513347	1.04697	0.465358	1.01495	1.10171	0.954995	0.721805	0.519557	0.721852	0.672602	0.29429	0.696741	0.356122	0.4261	0.276206	0.335185	0.256712	0.438309	0.180625	0.184684	0.12913	0.0657998	0.246225	0.0569643
TRITD0Uv1G059210.4	894	0.0259369	0	0	0	0	0	0	0	0	0	0	0	0	0	0	0	0	0	0	0	0	0	0	0
TRITD0Uv1G059280.1	405	0	0	0	0	0	0	0	0	0	0	0	0	0	0	0	0	0	0	0	0	0	0	0	0
TRITD0Uv1G052380.5	1638	15.455	18.0523	16.0893	20.9588	18.3235	15.1588	10.5292	14.4722	19.0066	12.7775	11.2976	7.36644	8.99989	7.30548	6.61583	4.28886	5.8761	7.49077	6.3695	6.8076	6.0202	4.83028	4.65994	3.61265
TRITD0Uv1G059110.1	1284	0	0	0	0	0	0	0	0.00730581	0	0.0345962	0	0	0	0	0	0	0	0	0	0.00628751	0	0	0	0
TRITD0Uv1G076100.9	1383	9.55833	9.60157	12.1428	14.5854	15.2475	12.1757	14.6722	19.6373	19.5418	16.5856	14.8287	14.0238	11.0526	12.9023	10.5861	8.39936	10.1015	12.0314	9.33576	9.53963	7.71141	5.00557	6.35123	5.54507
TRITD0Uv1G058880.1	402	0	0	0	0	0	0	0	0	0	0	0	0	0	0	0	0	0	0	0	0	0	0	0	0
TRITD0Uv1G051820.1	363	0	0	0	0	0.201481	0	0.162723	0.0548149	0.0585496	0	0.0625941	0	0	0	0	0.288655	0	0	0.0622853	0	0	0	0	0.0611322
TRITD0Uv1G052080.4	459	427.141	375.726	345.924	314.891	342.037	346.185	271.499	290.845	299.078	211.841	192.152	198.662	175.529	161.716	162.956	110.837	122.218	146.142	126.551	142.508	154.139	121.83	102.542	99.6618
TRITD0Uv1G052320.3	1314	0	0	0	0	0	0.0157237	0.0275071	0.028417	0.0139022	0.0201763	0.0309802	0.148159	0.077875	0.0357234	0.0525627	0	0.0422801	0.00805814	0.103254	0.14677	0.0880206	0	0.0488493	0.0164573
TRITD0Uv1G054470.2	2637	0.0129849	0.0302069	0.0757867	0.00591268	0.00940497	0.0151509	0	0.00320482	0.00711552	0.0050071	0	0.0118336	0	0.0112434	0	0	0.00521444	0.0108326	0	0.0978652	0.0675036	0	0	0
TRITD0Uv1G065890.1	1512	0	0	0	0	0	0	0	0	0	0	0	0	0	0.0240868	0	0	0	0.00680399	0	0.0207186	0	0	0	0
TRITD0Uv1G047690.3	3837	0.407929	0.586495	0.631301	0.548831	0.479783	0.448965	0.261713	0.147321	0.213262	0.118536	0.10609	0.289595	0.0703326	0.137229	0.156826	0.116831	0.0606061	0.142745	0.0761457	0.0985845	0.0867725	0.0192964	0.0221053	0.0149409
TRITD0Uv1G055100.1	414	0.559543	0.30256	1.17827	1.23057	0.488542	0.509518	1.00177	0.163901	0.390075	0	0.0957496	0.245678	0.046995	0.276777	0.428875	0.173798	0.153686	0.0980488	0.0944878	0.0679756	0.152595	0	0	0.1383
TRITD0Uv1G054850.1	1542	0	0	0	0	0	0	0	0	0	0	0	0	0	0	0	0	0	0	0	0	0	0	0.148128	0
TRITD0Uv1G063740.1	1065	4.01413	6.09026	4.99153	6.14668	6.50181	5.25843	5.34902	5.83267	5.54507	5.54667	4.44257	5.47788	2.59412	3.92948	3.32391	2.75253	3.26919	4.41616	3.88213	4.84289	2.12221	3.67686	3.42946	2.6308
TRITD0Uv1G060000.1	984	3.42497	5.26705	4.76676	5.25477	5.29122	4.02751	3.88072	3.14322	3.9735	3.34596	3.41908	3.69809	2.26239	2.59216	2.63825	1.58877	1.46319	2.41055	2.00939	2.31552	2.34841	1.85083	2.49027	1.86745
TRITD0Uv1G039540.4	1833	33.2883	41.5247	36.8789	54.3205	47.5795	41.0165	36.6965	35.9137	47.5842	31.9158	28.8869	18.965	18.2444	23.367	18.6168	13.8568	16.2609	20.1756	16.047	14.7531	11.4372	11.225	10.9945	8.62285
TRITD0Uv1G039800.2	1284	0.993247	1.60267	1.83082	1.29923	1.86801	1.41711	1.60066	1.71498	1.58397	1.69776	1.58293	3.40837	1.54125	2.52072	1.86066	1.7628	1.36896	1.63496	1.6381	1.37847	1.54261	1.26175	1.59786	0.999777
TRITD0Uv1G039930.1	771	0.422836	1.14064	0.456101	1.91031	5.61941	3.03873	10.1258	21.747	15.6118	15.8842	17.9276	6.1565	0.639786	5.61039	0.887678	0.114129	1.64654	1.29886	1.71146	8.7156	4.4257	6.68583	8.78909	3.84532
TRITD0Uv1G074000.5	2223	1.7312	1.76786	2.31003	2.31796	2.13197	1.77664	1.66952	2.18687	1.6365	1.44286	1.02784	1.8275	1.14579	1.48951	1.25304	1.4065	1.10537	1.34432	1.50593	1.64232	1.42643	1.30039	1.71103	1.2874
TRITD0Uv1G052250.2	2781	0	0	0	0	0	0	0	0	0.0030341	0	0	0.00854297	0	0	0.0192383	0	0	0	0	0	0.00772771	0	0	0
TRITD0Uv1G051890.1	543	0	0	0	0	0	0	0	0	0.0498042	0	0	0	0	0	0	0	0.179644	0	0	0.0206223	0	0	0	0
TRITD0Uv1G044170.2	444	3.98389	18.8801	23.4572	6.63991	5.36615	2.19224	2.00675	1.34736	1.37268	0.746578	0.453939	3.25968	0.669714	4.99499	3.3137	1.81625	3.05071	2.74379	1.91804	9.79588	13.0116	0.639827	18.2358	1.02084
TRITD0Uv1G061900.1	318	0	0	0	0	0	0	0	0	0	0	0	0	0	0	0	0	0	0	0	0	0	0	0	0
TRITD0Uv1G041210.2	2745	1.2651	1.55961	1.36735	2.03479	1.68066	1.15179	1.18189	1.04291	1.21265	1.00189	0.814723	0.986415	0.587135	0.699918	0.560179	0.336184	0.462896	0.428446	0.317569	0.368675	0.440392	0.226174	0.271046	0.282995
TRITD0Uv1G058490.2	669	0	0	0	0	0	0	0	0.0174635	0	0.03381	0.0195255	0.142592	0.0341872	0.0728132	0.0763489	0.0338561	0.0423196	0.100827	0.0394828	0.0445845	0.0343003	0	0	0
TRITD0Uv1G078700.1	3099	0	0	0	0	0	0	0	0	0	0	0	0	0	0	0	0	0	0	0	0	0	0	0	0
TRITD0Uv1G051240.2	696	0.562591	0.674179	0.685107	0.415044	0.271029	0.254265	0.0134298	0.0337352	0.150778	0.0317954	0.0367134	0.216767	0	0.119669	0.0358598	0.0476586	0	0.0189721	0	0.344736	0.238629	0	0	0
TRITD0Uv1G062990.1	525	0	0	0	0	0	0	0	0	0.162758	0	0	0	0	0	0	0	0	0	0	0	0	0	0	0
TRITD0Uv1G049830.1	495	0.0602819	0	0	0.111338	1.06696	0.65455	2.07056	2.38807	1.14155	3.19467	3.37142	3.99605	1.83149	2.1858	1.07655	0.468692	1.27927	1.59244	1.18553	1.11284	1.56633	0.0695599	0	0
TRITD0Uv1G080400.1	936	0	0	0	0	0	0	0	0	0	0	0	0	0	0	0	0	0	0	0	0	0	0	0	0
TRITD0Uv1G060040.2	1134	0	0	0	0	0	0	0.0265759	0	0	0	0	0	0	0	0	0	0	0	0	0	0	0	0	0.0196954
TRITD0Uv1G055590.1	1512	0	0	0	0	0	0	0	0	0	0	0	0	0	0	0	0	0	0	0	0	0	0	0	0
TRITD0Uv1G057330.1	345	8.39152	9.67454	10.0012	10.1135	12.2429	9.40275	10.0599	9.64947	10.005	11.3558	10.3989	31.9761	11.4431	12.9647	10.6327	10.7008	5.79847	9.27432	5.57808	6.4575	12.4447	3.38844	5.63011	5.31992
TRITD0Uv1G043330.1	1044	0.236815	0.458747	0.266489	0.0732215	0.21971	0.0848667	0	0.113413	0.0371942	0.00899222	0	0.0819605	0	0	0	0	0	0	0	0	0.051336	0.0231335	0.0108224	0.0054611
TRITD0Uv1G071600.1	1185	2.88568	3.93307	3.32317	3.79935	4.14067	3.5993	3.34444	2.66804	2.90886	3.31852	1.96416	3.71514	1.71885	2.81396	2.08516	1.70534	1.81629	2.22538	1.57866	2.09323	1.64864	1.12561	1.11737	0.876802
TRITD0Uv1G088270.1	318	0	0	0	0	0	0	0	0	0	0	0	0	0	0	0	0	0	0	0	0	0	0	0	0
TRITD0Uv1G066460.1	1002	0	0	0	0	0	0	0	0	0	0	0	0	0	0	0	0	0	0	0	0.00854908	0	0	0	0.0133705
TRITD0Uv1G061730.2	2049	0.0151265	0	0.00874952	0.0123945	0.00208437	0.00915538	0.0135458	0.00519131	0.0061797	0	0	0	0	0	0	0	0	0	0.00708712	0	0	0	0	0
TRITD0Uv1G043660.1	588	0.510707	0.30193	0.321947	0.632418	1.0449	0.908485	1.80731	1.46459	1.37786	1.98041	1.12203	3.32192	1.23945	1.95343	1.38694	1.22941	1.32089	1.30649	0.946482	0.83805	1.11551	0.35045	0.682547	0.718355
TRITD0Uv1G047610.1	1557	0	0	0	0	0	0	0	0	0	0	0	0	0	0	0	0	0	0	0	0	0	0	0	0
TRITD0Uv1G064080.1	435	0.0262329	0	0.0431386	0.0750654	0.0346437	0.0861531	0.170082	0.0307965	0.0698372	0.0433108	0.0215531	0.0289167	0.132698	0.0686509	0.035642	0.0388298	0.0276778	0.0367526	0	0.0154015	0.044525	0.00740335	0.100678	0.0590533
TRITD0Uv1G079860.1	774	0	0	0	0	0	0	0	0	0	0	0	0	0	0	0	0	0	0	0	0	0	0	0	0
TRITD0Uv1G043900.3	864	30.5038	47.9688	52.2176	35.2003	37.2728	33.1296	42.9434	22.8865	31.79	21.9552	17.5533	50.5947	15.3918	25.0527	24.5425	14.1533	15.4714	16.521	12.3637	14.0499	12.9683	13.8179	13.5934	10.8851
TRITD0Uv1G042090.1	975	0.419584	0.256161	0.212922	0.250076	0.220123	0.590938	0.0766815	0.020645	0.0712381	0	0	0	0	0.031488	0	0	0	0	0	0.681382	0.679643	0	0	0
TRITD0Uv1G059450.2	1236	0	0	0	0	0	0.00565017	0	0	0.0299917	0	0.0167092	0.0145651	0	0.0077112	0	0	0	0	0	0.0131679	0.0408526	0	0.0263073	0
TRITD0Uv1G053900.1	1566	0	0	0	0	0	0	0	0	0	0	0	0	0	0	0	0	0	0	0	0.00497216	0	0	0	0
TRITD0Uv1G066650.1	768	0.943356	2.71788	1.58725	1.1626	1.21383	1.17463	1.00047	0.256855	0.369225	0.109743	0.126639	0.213411	0	0.0441267	0	0.0272931	0	0.0327741	0.0160759	0.13405	0.135569	0.0522297	0.17945	0
TRITD0Uv1G059870.1	2430	0.538509	0.703784	0.561028	0.567322	0.585642	0.523481	0.725551	0.60635	0.585454	0.670608	0.604398	1.39771	0.456966	0.630916	0.707009	0.519648	0.607601	0.727195	0.455314	0.578739	0.449932	0.312118	0.374113	0.399342
TRITD0Uv1G043110.8	1566	31.626	29.9079	34.9338	59.7024	61.6533	45.1861	53.0469	106.272	100.347	91.5508	73.6073	50.6803	58.6097	59.5019	53.5014	42.2479	50.6169	67.695	56.0012	51.917	39.1248	22.719	24.0887	20.2416
TRITD0Uv1G051930.1	1485	0	0	0	0	0	0	0	0.0122776	0	0	0	0	0	0	0.0129373	0	0.00729484	0	0.00685622	0.00529004	0	0	0.00703747	0
TRITD0Uv1G053380.2	1488	1.34405	1.21081	1.37184	2.85804	2.29293	2.22397	1.98508	3.3142	2.44695	3.58594	2.83029	2.53695	1.89512	1.78635	1.66487	1.36175	1.73928	1.74728	1.2716	1.49716	0.698046	0.826173	1.74817	0.873325
TRITD0Uv1G052260.1	2007	0	0	0	0	0	0	0	0	0	0	0	0	0	0	0	0	0	0	0	0	0	0	0	0
TRITD0Uv1G046220.1	642	0.0145373	0.127696	0.101541	0.743842	0.454351	0.941887	1.04474	1.13453	0.617181	1.08292	1.91837	3.40736	0.862341	1.26519	1.69355	1.66668	1.26447	1.33418	1.26302	0.758778	0.573111	0.45257	0.84922	0.522004
TRITD0Uv1G087780.1	558	0.018808	0.00387183	0.00438788	0	0.0190605	0	0.0118793	0	0.0561343	0.0331863	0.112477	0	0.122598	0.0538892	0.0892736	0	0.0159077	0.0932637	0.0662839	0.0429217	0.200479	0.0138086	0.0402817	0.15626
TRITD0Uv1G058270.1	375	0	0	0	0	0	0	0	0	0	0	0	0	0	0	0	0	0	0	0	0	0.258046	0.0600264	0.172541	0.370064
TRITD0Uv1G043520.3	1587	8.28257	14.9442	14.604	13.2774	11.9274	9.66941	9.24929	7.98634	10.2675	6.7143	5.75838	6.23125	4.06507	5.1427	4.05238	4.03102	3.0746	4.94326	4.3033	5.51392	3.84495	2.62674	2.53515	2.21759
TRITD0Uv1G057520.3	972	7.93125	9.98727	9.21332	10.5708	9.15345	10.0525	10.3006	7.84475	8.4748	7.21032	5.88451	8.24711	3.9634	6.96569	5.48342	4.50832	3.92499	5.96017	4.70461	4.85633	4.84649	2.26447	2.86195	2.42307
TRITD0Uv1G057640.1	348	0	1.19796	0	0.611001	1.17512	0	0.811272	0	0.40719	0.237589	0.848569	0.261347	1.15524	0	0	0	0.135298	1.84872	0	0.2983	2.05575	0.170341	0	0
TRITD0Uv1G079840.1	1566	0.0207739	0	0.0384758	0	0	0	0	0.00576755	0.0225023	0.0163334	0	0.0325044	0	0.0115484	0.0182109	0.0372779	0.0273973	0.00652694	0	0	0	0	0.0132254	0.0100335
TRITD0Uv1G055150.1	1917	0.0762562	0.106619	0.0793731	0.130011	0.119482	0.0770158	0.131875	0.100471	0.124209	0.00878258	0.0548039	0.143635	0.0041132	0.0828651	0.0785416	0.00467087	0.0163544	0.0105464	0.0312071	0.0395856	0	0.0224424	0.03173	0.00841191
TRITD0Uv1G044350.2	1188	1.4205	1.2713	1.5371	1.90033	2.53114	1.99299	2.03264	2.51507	2.34805	2.45431	2.66908	2.6526	1.80182	1.71053	1.75478	1.49766	1.23577	1.87143	1.59167	1.22994	0.90406	1.1418	0.966602	1.1577
TRITD0Uv1G052750.1	969	0	0	0	0	0	0	0	0	0	0	0	0	0	0	0	0	0	0	0	0	0.0190184	0	0	0
TRITD0Uv1G068970.1	600	0	0	0	0	0	0	0	0	0	0.0401792	0	0.283656	0	0	0.0320869	0.0534707	0.025212	0	0	0.0350919	0	0.0251405	0	0
TRITD0Uv1G074780.1	804	0	0	0	0	0	0	0	0	0	0	0	0	0	0	0	0	0	0	0	0	0	0	0	0
TRITD0Uv1G073210.1	1929	0	0	0	0	0	0	0	0	0	0	0	0	0	0	0	0	0	0	0	0.00391728	0.00783937	0	0	0
TRITD0Uv1G045870.2	2076	4.74201	8.34085	6.27836	6.16314	5.78384	4.25573	3.21361	4.01488	5.02738	3.25519	2.09473	1.84783	1.04714	1.58376	0.864612	0.619246	0.823004	1.23751	1.01643	1.43619	0.768657	0.401219	0.805741	0.515341
TRITD0Uv1G039530.2	1593	0.219771	0.582583	0.83899	1.67275	0.868167	0.406363	0.91854	1.01545	0.549009	0.472792	0.294821	0.685194	0.331267	0.584137	0.717372	0.594825	0.60414	0.831572	0.561682	0.453331	0.197398	0	0.0324113	0.0196726
TRITD0Uv1G063720.1	996	4.33492	5.99196	6.14915	5.77768	6.47844	4.78755	7.1283	6.49245	6.76318	7.53017	7.06311	16.0638	5.42992	7.78226	7.89631	6.13945	6.65687	6.58772	4.62381	5.35405	6.07963	3.90166	5.63609	5.94702
TRITD0Uv1G052480.1	1389	0	0	0	0	0	0	0	0	0	0	0	0	0	0	0	0	0	0.00376612	0	0	0	0	0	0
TRITD0Uv1G056020.6	4338	0.048598	0.126289	0.136553	0.0478839	0.0815072	0.113837	0.065049	0.0371451	0.0359224	0.0480151	0.0570668	0.127047	0.0287373	0.0509958	0.0197114	0.0597762	0.0430373	0.0320043	0.0438692	0.103187	0.0960446	0.0444382	0.05824	0.045288
TRITD0Uv1G073090.1	324	0.301269	0	0	0	0.0849082	0.0705815	0.071338	0.0704785	0.0742311	0	0	0	0.0404738	0	0	0.034846	0	0	0	0	0.162905	0	0	0
TRITD0Uv1G051350.3	4845	4.0229	6.14792	5.34833	5.40754	4.70286	4.05186	2.25352	2.08398	3.34226	1.52781	1.06862	1.43084	0.769456	0.931119	0.762834	0.383138	0.330924	0.886565	0.641179	0.964643	0.879871	0.662277	0.885828	0.429833
TRITD0Uv1G079930.1	387	0	0	0	0	0.126157	0	0	0	0.0357722	0	0	0	0	0	0	0	0	0	0	0	0	0	0	0
TRITD0Uv1G065800.2	393	3.36397	2.25596	2.31085	2.79077	4.91726	3.29031	5.45359	3.02351	3.81871	3.15212	3.61937	8.47802	3.7849	5.38893	5.94764	3.69959	2.29813	2.61796	1.90907	2.22771	3.20942	1.42245	1.77312	2.17295
TRITD0Uv1G065150.7	2313	0	0	0	0	0	0	0	0	0	0	0	0	0	0.00184053	0	0	0	0	0	0	0	0	0	0
TRITD0Uv1G085550.2	948	0	0	0	0	0	0	0	0	0	0	0	0	0	0	0	0	0	0	0	0	0	0	0	0
TRITD0Uv1G044060.1	696	0.0130321	0.416744	0.073759	0.0738463	0.0691168	0	0.0402894	0.115212	0.0493968	0	0.0367134	0	0.0319984	0	0	0	0.079631	0	0	0.0280441	0	0	0	0
TRITD0Uv1G052530.1	1029	0.0413501	0	0.163983	0	0	0	0	0.0288833	0	0.00916381	0	0	0	0	0	0	0	0	0	0.00826448	0.0349241	0	0	0
TRITD0Uv1G063820.1	960	0	0.160973	0	0	0	0.0317892	0	0	0	0	0	0	0	0	0	0	0.012612	0	0	0	0	0	0.036173	0
TRITD0Uv1G041810.1	225	0	0	0	0	0	0	0	0	0	0	0	0	0	0	0	0	0	0	0	0	0	0	0	0
TRITD0Uv1G051860.1	1023	0.01432	0.00923974	0.0249067	0	0.00981754	0	0	0.0194006	0.0190988	0.0184686	0	0.0936325	0.018024	0.0492115	0.0206766	0.0182038	0.0115976	0.0552611	0.010875	0.0249782	0	0	0	0.0112075
TRITD0Uv1G052360.3	1236	2.05508	2.62499	2.47679	3.99565	4.01951	3.37224	4.37772	5.4	4.9512	5.39222	3.74011	6.61213	3.10455	3.80319	3.23837	3.48657	3.00493	4.49674	3.71188	3.29197	2.87457	3.38831	2.91565	3.2344
TRITD0Uv1G080780.1	1515	0	0	0	0	0	0	0	0	0	0	0	0	0	0	0	0	0	0	0	0	0	0	0	0
TRITD0Uv1G066050.4	1617	1.47463	1.62034	2.04578	2.03864	2.5579	2.23149	2.83245	3.22648	3.11949	2.92081	2.78902	6.08161	2.66069	3.29357	3.94841	3.05561	3.04059	2.79565	2.5647	2.38241	2.41448	2.03071	2.72504	2.21246
TRITD0Uv1G071280.2	1023	0	0	0	0	0	0	0	0	0	0	0	0	0	0	0	0	0	0	0	0	0	0	0	0
TRITD0Uv1G065850.1	549	0	0	0	0	0.0786427	0.0201301	0.163437	0.119825	0.048823	0.305854	0.163338	0.231178	0.0736673	0.0766751	0.187326	0	0.234881	0.307824	0	0.0202494	0	0	0	0
TRITD0Uv1G055140.1	2931	0	0	0	0	0	0	0	0	0	0	0	0	0	0	0	0	0	0	0	0	0	0	0	0
TRITD0Uv1G079850.1	678	0.043937	0	0.267903	0.0454605	0.138559	0.258281	0.440995	0.496343	0.157701	0.199928	0.319055	0.232182	0.520866	0.445513	1.0208	0.259632	0.298616	0.653635	0.477193	0.161932	0.233195	0.0764736	0.195469	0.104715
TRITD0Uv1G076940.1	2241	1.99777	1.91488	1.95227	2.56178	2.3096	1.81559	1.65419	2.64925	2.88754	2.93602	2.28748	2.3771	1.98663	2.02172	1.71885	1.71907	1.88224	2.14972	1.994	1.72518	1.57498	1.2501	1.10683	1.17701
TRITD0Uv1G046260.2	1329	2.01305	2.57229	2.9574	2.95592	2.59902	1.9943	1.49694	1.35246	1.5972	1.72446	1.85476	2.73592	0.511527	1.35267	0.907059	0.836414	0.989503	0.683456	0.689367	1.12814	0.422272	0.489619	0.787041	0.616924
TRITD0Uv1G064610.1	411	0.304925	0.440023	0.757393	1.46796	0.0995601	0.799087	0	0	0	0	0	0	0	0	0	0	0	0	0	0	0	0	0	0
TRITD0Uv1G050490.1	756	3.45588	4.2655	3.62817	4.32482	5.01966	4.21509	4.28836	2.96243	3.63354	2.80774	2.02519	3.121	1.38663	1.86735	2.32274	0.838495	0.862119	2.34751	1.41436	1.49499	1.58578	1.40627	0.867445	0.612534
TRITD0Uv1G055960.1	804	0.238518	0.154778	0.0234792	0.330034	0.552503	0.595946	0.616559	1.40921	0.626791	1.5023	1.12769	0.451515	0.574993	0.79745	0.846752	0.686397	0.614191	0.782414	1.02968	0.699256	0.75669	0.604345	0.413127	0.828975
TRITD0Uv1G044300.1	429	10.1404	17.0602	14.4888	11.3337	10.5795	10.3361	2.85465	1.80642	2.21653	0.819767	0.843051	2.8192	0.85853	1.14773	0.852033	0.480782	0.760009	0.681537	0.516431	1.01311	1.50332	0	0.0863021	0.321439
TRITD0Uv1G043020.5	1848	8.669	14.2166	13.1579	16.0771	15.8787	11.3073	13.2175	13.566	16.4747	12.404	11.6748	11.2173	8.59852	10.105	8.95388	7.539	8.08005	9.23385	7.18882	6.28709	5.33193	5.05926	5.73326	4.89065
TRITD0Uv1G046970.3	990	9.87826	9.19383	8.72221	8.79948	9.9768	9.71161	8.85475	12.6471	11.4388	13.0901	12.3545	17.7807	11.6921	12.6698	15.578	12.9723	10.8178	10.5551	10.8851	10.5596	9.02984	8.26372	8.39727	8.7332
TRITD0Uv1G053990.1	930	0	0	0	0	0	0	0	0	0	0	0	0	0	0	0	0	0	0	0	0	0.00504698	0	0	0
TRITD0Uv1G056970.1	234	0.0612889	0	0.190459	0	0	0	0	0	0	0	0.108962	0	0	0	0	0	0	0.294924	0	0	0	0	0	0
TRITD0Uv1G057420.1	552	3.91424	2.2484	4.18331	1.71346	1.83419	2.16273	1.53899	1.42537	2.32912	1.12673	1.53424	3.0384	2.00564	0.447712	1.12864	0.260933	0.604096	0.910327	0.073009	1.14331	1.07792	0.550129	1.2446	0.60911
TRITD0Uv1G065730.7	1614	3.73372	5.37451	5.12856	4.50413	4.32284	4.46471	4.13478	3.77511	4.17443	3.87209	2.83646	4.25139	1.96417	2.84103	2.14351	1.74658	1.88388	1.93378	1.83341	1.56519	1.58317	0.963249	0.861884	1.07862
TRITD0Uv1G058420.1	2004	0	0	0	0	0	0	0	0	0	0	0	0	0	0	0	0	0	0	0	0	0	0	0	0
TRITD0Uv1G082520.4	1968	8.14725	9.69706	8.05073	9.99297	8.69689	9.96467	5.41664	7.53212	9.24188	6.09891	4.88869	3.47124	3.45293	3.29763	3.05275	2.12378	2.62643	3.34669	2.3698	3.52559	2.81594	1.86763	2.1514	2.0869
TRITD0Uv1G045830.3	1269	0	0	0	0	0	0	0	0	0	0	0	0	0	0	0	0	0	0	0	0	0	0	0	0
TRITD0Uv1G067570.1	933	0.0610147	0.0488062	0.141566	0.0854686	0.0185698	0.0524177	0.00432501	0	0	0	0	0	0	0	0	0	0	0	0	0	0	0	0	0
TRITD0Uv1G052760.1	972	0	0	0	0	0	0	0	0	0	0	0	0	0	0	0	0	0	0	0	0	0	0	0	0
TRITD0Uv1G066590.3	1566	0	0	0	0.00486043	0	0	0	0	0	0	0	0	0	0	0	0	0	0.0456886	0	0	0	0	0	0.0033445
TRITD0Uv1G051480.1	1233	0	0	0	0	0	0	0	0	0	0	0	0	0	0	0	0	0	0	0	0	0	0	0	0
TRITD0Uv1G054670.2	501	0.122665	0.189562	0.597306	0.392203	0.209558	0.438099	0.0822293	0	0.296491	0.219807	0.0371801	0.140767	0.126788	0.0669002	0.108154	0.0318702	0.0397162	0.109908	0.0352764	0	0.101307	0	0.036432	0.106179
TRITD0Uv1G070520.5	3546	1.20434	2.07081	2.02393	1.94056	1.8139	1.41893	1.98135	1.45747	1.61774	1.35603	1.08094	1.86984	0.862249	1.23022	1.10103	1.06425	0.908079	0.981307	0.912415	0.928331	0.868028	0.419345	0.69393	0.566743
TRITD0Uv1G051750.1	1920	0.00978644	0	0.0377431	0.0152722	0	0	0	0.0182473	0.00443699	0.0128857	0.00494305	0.0169993	0.00819975	0.00909703	0.00478302	0.0251496	0.0054063	0.00515177	0.00508642	0.00787599	0.0039414	0.0112014	0.00523241	0.0079452
TRITD0Uv1G047920.1	363	0	0	0.020746	0	0	0.165389	0.271205	0	0	0	0	0.606616	0	0	0	0	0.152112	0.0432462	0.0622853	0	0	0	0	0.319768
TRITD0Uv1G074460.1	639	0.36062	0.332846	0.104353	0.189771	0.246311	0.246502	0.238046	0.255481	0.133312	0.282378	0.0646174	0.250371	0.336843	0.130553	0.208796	0.0945533	0.162209	0.260169	0.148446	0.339801	0.194384	0.165878	0.0654384	0.0671375
TRITD0Uv1G072420.1	372	0	0	0	0.0854071	0	0	0	0	0	0	0	0	0	0	0	0.51302	0	0	0	0	0	0.122002	0	0
TRITD0Uv1G087910.1	504	0	0	0	0	0	0	0	0	0	0	0	0	0	0	0	0	0	0	0	0	0	0	0	0
TRITD0Uv1G061960.1	978	0	0	0	0	0	0	0	0	0	0	0	0	0	0	0	0	0	0	0	0	0	0	0	0
TRITD0Uv1G075050.1	993	0	0	0	0	0	0	0	0	0	0	0	0	0	0	0	0	0	0	0	0	0	0	0	0
TRITD0Uv1G079090.3	1023	0	0	0	0	0	0	0	0	0	0	0	0	0	0	0	0	0	0	0	0	0	0	0	0
TRITD0Uv1G054680.1	1194	0	0	0	0	0	0	0	0	0	0	0	0	0	0.0402756	0.0169284	0	0.0190388	0	0	0	0	0	0	0
TRITD0Uv1G052070.4	1380	0.501863	0.506514	1.10176	0.393481	0.533438	0.465551	0.214012	0.210488	0.291189	0.326519	0.20868	0.664158	0.247973	0.312581	0.279214	0.234831	0.199079	0.373918	0.228121	0.377166	0.221099	0.125347	0.191754	0.263294
TRITD0Uv1G051850.1	1224	0	0	0	0	0	0	0	0	0	0	0	0	0.0319429	0	0	0	0	0	0	0	0	0	0	0
TRITD0Uv1G052740.1	969	0	0	0	0.00900786	0	0	0	0	0	0	0	0	0	0	0	0	0	0	0	0	0	0	0	0
TRITD0Uv1G076730.1	753	0	0	0	0	0	0	0	0	0	0	0	0	0	0	0	0	0	0	0	0	0	0	0	0
TRITD0Uv1G085100.3	696	0	0	0	0	0	0	0	0	0	0	0	0	0	0	0	0	0	0	0	0	0	0.0207404	0	0.048793
TRITD0Uv1G060240.2	2259	26.906	41.2464	31.4236	49.1027	58.4508	36.2324	92.6448	64.4825	69.1713	58.0318	32.9619	106.596	36.0357	71.4834	53.7791	42.6033	41.5448	51.6784	37.4637	42.4608	36.8038	19.1451	25.899	24.7445
TRITD0Uv1G059950.2	588	1.271	1.06873	1.75246	0.246007	0.668076	0.700731	0	0.0855133	0.0867542	0.0626139	0.0482642	0	0	0	0.0236694	0	0.208645	0.0980841	0	0.0423064	0.0218993	0	0.0487533	0.0244257
TRITD0Uv1G054650.4	2694	0	0	0	0	0	0	0	0	0	0	0	0	0	0	0	0	0	0	0	0	0	0	0	0
TRITD0Uv1G051640.5	2040	0.234134	0.358833	0.415083	0.184873	0.24269	0.144168	0.162417	0.318877	0.240146	0.224472	0.276757	0.744569	0.24838	0.19943	0.223112	0.14465	0.0504593	0.221184	0.203819	0.345791	0.242236	0.230167	0.185693	0.215226
TRITD0Uv1G042470.2	918	0.0696402	0.188034	0.392187	0.119704	0.0637349	0	0.141591	0	0.0883053	0.0106706	0.0984155	0.392308	0.0104815	0.0797628	0	0.0316452	0	0	0	0.827658	0.504143	0	0.334288	0
TRITD0Uv1G085660.1	1173	0	0	0	0	0	0	0	0	0	0.01549	0.0178435	0	0	0.0164777	0	0	0	0.0463784	0.00913628	0	0.0656799	0.0199967	0	0.00944503
TRITD0Uv1G046320.1	291	0.288929	0	1.6159	0.0903473	0.606274	0	0.796707	0.347378	0.0888079	0.157525	0	0.967104	0	0.276788	0.269115	0	0.389073	0	0	0	0.267008	0	0.283261	0.238727
TRITD0Uv1G058370.1	567	0	0	0.212666	0	0.0493199	0.0188685	0	0	0	0	0	0	0.0230472	0	0	0	0	0	0	0	0	0.192799	0.0258677	0.0129502
TRITD0Uv1G048660.1	1353	0	0	0	0	0	0	0	0	0	0	0	0	0	0	0	0	0	0	0	0	0	0	0	0
TRITD0Uv1G082320.1	303	0	0.0432	0	0	0	0	0	0	0	0	0	0.092246	0	0	0	0	0	0	0	0	0	0	0	0
TRITD0Uv1G054060.1	2532	0.0121426	0.0285436	0.0605165	0.016712	0.0434845	0.014807	0.0177986	0.0135985	0.00984491	0.0137019	0.010861	0.0404245	0.0388505	0.00332745	0.00725696	0.0091916	0.0344862	0.00377628	0.00746268	0.00902498	0	0.0247025	0.0115348	0.0254013
TRITD0Uv1G061690.1	444	0	0	0	0	0	0	0	0	0	0	0	0	0	0	0	0	0	0	0	0	0	0	0	0
TRITD0Uv1G056010.1	1998	0.236717	0.265388	0.457634	0.346347	0.308987	0.235684	0.38928	0.239852	0.33493	0.1888	0.13697	0.608573	0.101773	0.186847	0.146224	0.14814	0.0516646	0.196929	0.150704	0.210864	0.0940199	0.139224	0.230108	0.136743
TRITD0Uv1G082040.1	324	0	0	0	0	0	0	0	0	0	0.0112245	0	0	0	0	0	0	0	0	0	0	0	0	0	0
TRITD0Uv1G059120.1	612	0	0	0	0	0	0	0	0	0	0	0	0	0	0	0	0	0	0	0	0.0510346	0	0	0	0
TRITD0Uv1G066920.1	2340	0	0	0	0	0	0	0	0	0	0	0	0	0	0	0	0	0	0	0	0	0	0	0	0
TRITD0Uv1G087150.1	1569	0	0	0	0	0	0	0	0	0	0	0	0	0	0	0	0	0	0	0	0	0	0	0	0
TRITD0Uv1G052340.1	735	0	0	0	0	0	0	0	0	0	0	0	0	0	0	0	0	0	0	0	0	0	0	0	0
TRITD0Uv1G079000.1	615	0	0	0	0	0	0	0	0	0	0	0	0	0	0	0	0	0	0	0	0	0	0	0	0
TRITD0Uv1G058640.3	3003	0	0	0	0	0	0	0	0	0	0	0	0	0	0	0	0	0	0	0	0	0	0	0	0
TRITD0Uv1G056630.3	1584	0.038447	0.0127539	0.0277622	0	0.0399034	0.028957	0.030287	0	0.0173174	0.0067477	0	0.0624675	0	0.0321566	0.017862	0	0.0162469	0	0	0.0693064	0.0231655	0	0.0408462	0
TRITD0Uv1G055510.1	1251	3.98766	7.90918	6.65409	6.66188	6.99342	6.1196	7.54383	7.04539	7.6065	5.33644	4.69169	6.84025	2.58677	4.08107	4.10613	2.94884	3.43757	3.29008	3.20714	2.57914	1.22605	2.2927	1.78005	1.67827
TRITD0Uv1G051710.1	1578	0	0	0	0	0	0	0	0	0	0.0107911	0	0	0	0	0	0	0	0	0	0	0	0	0	0
TRITD0Uv1G051510.4	1458	0.241076	0.226188	0.467131	0.186476	0.298719	0.200929	0.217943	0.332327	0.243899	0.419729	0.360809	1.19603	0.264618	0.782737	0.726171	0.586246	0.418045	0.866883	0.623673	0.640651	0.561835	0.510407	0.640039	0.922245
TRITD0Uv1G048030.1	2118	1.0979	2.18912	2.31097	1.92514	1.72578	1.30794	0.659625	1.00473	1.32137	1.09488	1.02556	0.553724	0.365957	0.695252	0.265103	0.2959	0.386911	0.640605	0.636389	0.87753	0.878283	0.366161	1.26506	0.499281
TRITD0Uv1G054630.1	384	424.949	532.793	476.175	763.746	705.063	665.637	755.834	588.001	696.207	481.05	424.165	351.437	235.792	376.525	295.638	213.758	247.054	325.83	253.708	280.464	204.579	240.601	236.323	164.373
TRITD0Uv1G063470.3	4674	0	0	0	0	0	0	0	0	0	0	0	0	0	0	0	0	0	0	0	0	0	0	0	0
TRITD0Uv1G043590.1	1920	1.55036	2.8933	2.24379	2.07916	2.35111	1.80832	1.91782	1.87065	1.86147	1.7084	1.56218	2.21652	1.28462	1.6903	1.41699	0.961955	1.05174	1.23452	0.969964	1.23609	0.939341	0.678988	0.591263	0.604637
TRITD0Uv1G046570.1	261	195.39	91.9404	122.075	62.2096	74.4159	98.9219	30.9374	25.9675	48.857	8.08311	15.023	12.5247	10.4183	5.22792	13.9882	2.2934	1.96788e-09	3.018	5.89513	6.24774	5.15427	1.66154	0	0.110633
TRITD0Uv1G074150.1	402	0	0	0	0	0	0	0	0	0	0	0	0	0	0	0	0	0	0	0	0	0	0	0	0
TRITD0Uv1G081170.1	891	0.0219283	0.0633561	0	0.0304123	0.0245774	0.0303159	0	0.0494192	0.0119863	0.0740655	0.0949174	0.170703	0.248455	0.0549664	0.182884	0.0206073	0.0148112	0.13783	0	0	0	0.042632	0.0602097	0.00842793
TRITD0Uv1G084210.1	3000	0	0.00778399	0	0	0	0	0	0	0	0	0	0	0	0	0	0	0	0	0	0	0	0	0	0
TRITD0Uv1G064420.1	1071	16.7987	22.5093	19.9358	23.5168	23.4903	21.3934	17.8084	13.0798	17.1203	8.25508	9.50658	8.31783	4.74515	6.19761	4.55151	1.83631	3.39806	4.76139	3.43483	4.91492	3.14776	4.62339	4.58459	2.55765
TRITD0Uv1G058590.1	1467	0	0	0	0	0	0	0	0	0	0	0	0	0	0	0	0	0	0	0	0	0.0163976	0	0	0.0072197
TRITD0Uv1G052210.1	2781	0	0	0	0	0	0	0	0	0	0	0	0	0	0	0	0	0	0	0	0	0	0	0	0
TRITD0Uv1G048590.3	1857	2.20067	2.5287	3.01582	3.04994	1.53448	1.91112	1.03641	1.00782	0.87803	0.750146	0.582372	0.823372	0.575558	0.560716	0.389405	0.309007	0.496359	0.386824	0.420728	0.474475	0.383235	0.280676	0.29014	0.321232
TRITD0Uv1G052180.1	273	25.1724	1.27641	34.2624	92.7548	17.0291	26.0229	31.8531	3.17076	4.23015	0.68067	0.0936622	0.0509083	0.147043	0	0	0	0	0	0	0	0	0	0	0
TRITD0Uv1G042890.2	555	0.45839	0.640896	0.313356	0	0.0790458	0.196894	0.0203239	0	0.0478797	0.0965851	0.0266964	0.175933	0.144194	0.200426	0.183643	0	0.0864201	0.137281	0.18739	0.0596667	0.3571	0	0.0268054	0
TRITD0Uv1G059190.1	1989	4.60792	7.49446	7.33382	11.8247	13.2463	8.17616	12.1449	13.0553	14.3157	10.9103	7.2279	10.3621	4.38513	7.53325	6.9097	4.82376	4.95899	6.78647	5.4503	5.14654	3.23333	3.19047	3.21379	2.36145
TRITD0Uv1G066540.2	516	851.558	834.649	799.264	677.41	723.193	834.876	506.377	516.975	616.02	455.856	438.331	377.418	273.82	303.782	306.093	195.653	197.848	275.026	222.113	307	360.9	132.165	141.598	142.211
TRITD0Uv1G064870.1	1755	0	0	0	0	0	0	0	0	0	0	0	0	0	0	0	0	0	0	0	0	0	0	0	0
TRITD0Uv1G061620.1	531	0	0	0	0	0	0	0	0	0	0	0	0	0	0	0	0	0	0	0	0	0	0	0	0
TRITD0Uv1G055230.3	1431	0.102054	0.0725381	0.102054	0.0488276	0.0318991	0.145452	0.0593796	0	0	0.00606312	0	0	0	0	0	0	0	0	0	0	0	0.0157306	0	0
TRITD0Uv1G046180.6	4332	2.4599	3.58048	3.64654	4.30833	3.65749	3.01125	2.13323	2.76185	3.04362	2.65053	2.04465	2.04476	1.43582	1.8279	1.46154	1.2553	1.42552	1.72659	1.26896	1.6288	1.32012	1.08622	1.3099	1.1567
TRITD0Uv1G050790.4	1590	0.0450871	0.0266725	0.221485	0.00477666	0.0337201	0.0123887	0	0	0.00552791	0.0106949	0	0.218604	0.00512821	0.227311	0.00696633	0	0.0471462	0.038548	0	0.67356	0.431132	0	0.0064965	0.0262876
TRITD0Uv1G050130.5	1188	0.0704381	0.322489	0.278855	0.118248	0.239251	0.249868	0.0750515	0.0964246	0.0709144	0.069777	0.0351194	0.153329	0.0753581	0.178349	0.0425918	0.0847558	0.126221	0.273868	0.148371	0.438543	0.255816	0.407914	0.773684	0.426629
TRITD0Uv1G073380.4	1227	6.15048	7.34996	6.7212	7.31479	7.72994	6.37363	8.25718	5.9538	6.84102	5.31686	5.21487	8.00464	3.39323	4.00589	3.22927	2.3953	2.56322	3.32184	2.09782	2.58198	2.31393	2.10412	2.39967	2.0941
TRITD0Uv1G048600.2	2556	0	0	0	0	0	0	0	0	0	0	0	0	0	0	0	0	0	0	0	0	0	0	0	0
TRITD0Uv1G080830.1	300	0	0	0	0	0	0	0	0	0	0	0	0	0	0	0	0	0	0	0	0	0	0	0	0
TRITD0Uv1G041670.1	969	4.05969	6.19455	5.57902	7.29744	5.87759	5.06018	6.81762	5.78667	6.86947	5.60176	5.50695	4.89117	2.0248	4.15286	2.91899	2.34402	2.64288	3.65003	2.66734	3.18711	1.75047	2.77798	2.67227	1.73789
TRITD0Uv1G051670.3	1623	1.45648	1.46089	1.34037	1.40138	1.74177	1.41929	2.59947	1.95284	1.97921	2.13482	1.25575	4.55498	1.20566	1.64139	2.00145	1.32682	1.35939	2.02758	1.23493	1.53131	1.43737	0.977426	1.31305	1.10059
TRITD0Uv1G076440.1	1269	20.0995	26.0284	25.7396	36.0368	32.8437	26.2662	29.4617	38.1177	39.8216	38.0335	26.0723	53.754	26.5266	49.7056	38.823	42.9621	37.3115	37.3531	36.5757	30.5167	28.3881	21.5962	31.2325	25.9034
TRITD0Uv1G052810.1	258	0	0	0	0	0	0	0	0	0	0	0	0	0	0	0	0	0	0	0	0	0	0	0	0
TRITD0Uv1G045730.1	294	0	0	0	0	0	0	0.0193135	0	0	0	0	0	0	0	0	0.239032	0.0274645	0	0	0	0	0	0	0.0133747
TRITD0Uv1G050190.1	420	3.0177	4.93068	1.5534	0.982523	3.7708	3.65818	0.854238	0.755185	1.13287	0.760593	0.974715	0.662864	0.860828	0.267785	0.230734	0.462368	0.298131	0.427834	0.412418	0.363155	0.58677	0.142944	0.0901866	0.581718
TRITD0Uv1G051020.1	432	0	0	0	0	0	0	0	0	0	0	0	0	0	0	0	0	0	0	0	0	0	0	0	0
TRITD0Uv1G062490.2	2160	0.321757	0.358695	0.359012	0.423338	0.588669	0.528356	0.517207	0.543391	0.523944	0.428356	0.341563	0.440573	0.214684	0.218696	0.154726	0.172156	0.146649	0.225393	0.123093	0.31407	0.357134	0.186475	0.197101	0.106762
TRITD0Uv1G071610.1	507	0	0	0	0.013224	1.10675	0.691741	11.9705	54.0033	37.3374	151.009	256.779	77.4791	172.647	156.494	140.347	86.8905	108.124	178.227	85.0901	67.4135	41.6369	26.8945	7.72907	30.9717
TRITD0Uv1G071370.1	558	0	0	0	0	0	0	0	0	0	0	0	0	0	0	0	0	0	0	0	0	0	0	0	0
TRITD0Uv1G056200.1	1014	0	0	0	0	0	0	0	0	0	0	0	0	0.00456082	0	0.00523009	0	0	0.0111807	0	0	0.00445669	0	0	0
TRITD0Uv1G066960.2	531	0.727255	0.768262	0.775803	0.432933	0.364142	0.347593	0.371025	0.410894	0.415222	0.175233	0.173673	0.137581	0.683129	0.244864	0.0853869	0.0764121	0.220487	0.0297096	0.0579135	0.214129	0.217388	0	0.0288992	0.202347
TRITD0Uv1G068700.1	582	5.9869	3.72801	6.75587	5.51892	3.40662	6.50829	0.859665	0	0.242273	0	0	0.0458216	0	0	0	0	0	0	0	0	0	0	0	0
TRITD0Uv1G074730.1	450	0	0	0	0	0	0	0	0	0	0	0	0	0	0	0	0	0	0	0	0	0	0	0	0
TRITD0Uv1G073130.1	1710	0	0	0	0	0	0	0	0	0	0	0	0	0	0	0	0	0	0	0	0	0	0	0	0
TRITD0Uv1G041850.1	759	0	0	0	0	0	0	0	0	0	0	0	0	0	0	0	0	0	0	0	0	0	0	0	0
TRITD0Uv1G069680.1	522	112.424	92.8931	82.7209	119.83	132.759	131.601	128.059	155.928	160.719	130.982	147.762	106.417	95.8071	100.985	91.6315	63.1674	76.8411	92.0033	72.3555	75.8412	62.4206	64.3509	57.875	53.8758
TRITD0Uv1G044560.5	1554	7.08731	9.28424	9.11211	10.1207	11.9741	8.40513	11.6178	10.4347	11.6892	10.3677	8.07714	13.8075	7.10203	9.94739	8.95039	7.95992	7.87261	8.14755	6.7965	7.11386	6.9908	4.75471	6.4188	6.08772
TRITD0Uv1G080730.1	300	0	0	0	0	0	0	0	0	0	0	0	0	0	0	0	0	0	0	0	0	0	0	0	0
TRITD0Uv1G086010.2	2316	11.78	11.3226	11.468	17.2709	15.8812	14.0893	8.60927	9.91958	13.562	8.23865	7.16425	7.92714	4.73559	4.89973	4.10948	2.41713	2.77386	5.01549	3.57907	4.1563	4.62262	3.32453	3.61837	2.39958
TRITD0Uv1G042710.3	1113	3.21558	3.28691	3.26955	3.38384	3.52288	2.77045	3.56101	3.1466	3.68062	2.40747	2.10494	3.08208	1.61118	2.1593	1.96533	0.989372	1.37308	1.63135	1.05511	1.22077	1.27733	0.65948	1.03672	0.615301
TRITD0Uv1G052580.1	1239	0	0	0	0	0	0	0.0177781	0	0	0	0	0	0	0	0	0	0	0	0	0	0	0	0	0
TRITD0Uv1G043220.4	1791	1.59982	3.42608	3.13955	2.39832	2.73072	2.09804	2.52561	3.09737	2.76892	3.41049	2.98176	4.36849	1.95706	3.27113	2.72864	1.67186	2.22446	2.35895	1.69044	1.81576	1.61939	0.834283	1.07682	1.1263
TRITD0Uv1G088900.2	396	0	0	0	0	0	0	0	0	0	0	0	0	0	0	0	0	0	0.0403445	0	0	0	0	0	0
TRITD0Uv1G058190.1	1932	0.761062	0.788187	1.97465	0.583084	0.75399	0.640543	0.0588045	0.593622	0.15419	2.1281	3.22939	1.59112	0.480283	1.58964	0.394157	0.0332925	0.365021	0.950505	0.109669	1.89908	0.809887	0.950997	0.701413	0.49967
TRITD0Uv1G044370.7	5199	2.95944	4.42173	4.28149	5.14312	4.37211	3.35639	5.03343	6.63851	5.7802	7.41849	5.81969	8.42372	5.70191	6.8928	6.07047	5.49576	5.27817	7.02641	6.19515	5.07727	3.99781	3.76043	4.33631	3.88352
TRITD0Uv1G058990.1	222	0	0	0	0	0	0	0	0	0	0	0	0	0	0	0	0	0	0	0	0	0	0	0	0
TRITD0Uv1G051340.1	1179	5.75109	4.74252	5.16554	7.05992	9.04067	7.01607	10.9709	17.581	16.7778	17.0445	17.9629	15.9936	16.7295	15.7936	16.1265	14.3346	15.1974	16.4765	13.675	16.0793	12.6888	15.6435	15.2898	12.8717
TRITD0Uv1G072190.1	324	1.0173	0.245367	0	0.401951	0	0.574536	0	0.313547	0.100206	0	1.73532	5.9318	0	0.102032	1.53821	0.365828	0	0	0	0	0	0	0	0.311388
TRITD0Uv1G074830.1	2316	0.383988	0.728821	0.921697	0.74211	0.627271	0.434823	0.517175	0.3956	0.689048	0.479516	0.295845	0.407486	0.310639	0.474168	0.289945	0.301294	0.332513	0.270995	0.304777	0.364195	0.253505	0.15896	0.275726	0.161117
TRITD0Uv1G061600.1	534	0	0	0	0	0	0	0	0	0	0	0	0	0	0	0	0	0	0	0	0	0	0	0	0
TRITD0Uv1G045750.4	1302	0	0	0	0.0588643	0	0	0.0102111	0	0	0.0881346	0	0	0	0.153535	0.0929333	0.0270892	0.0325032	0	0	0	0	0	0	0
TRITD0Uv1G042000.3	2463	2.4719	3.40336	2.54653	3.44753	3.10523	2.19639	1.73192	1.84453	2.87117	1.19362	1.09002	0.536581	0.562553	0.688219	0.487222	0.402937	0.398547	0.607383	0.396229	0.553389	0.416496	0.47547	0.336892	0.279042
TRITD0Uv1G051980.1	891	5.20302	10.6025	7.77282	6.05204	5.35068	5.06366	1.37564	2.06974	2.32283	0.644678	0.692068	0.728128	0.131284	0.213774	0.174573	0.153969	0.216425	0.425363	0.248189	0.318693	0.408703	0.270003	0.186271	0.29501
TRITD0Uv1G058920.1	492	0.0733143	0	0.114244	0.0564009	0	0	0	0	0	0.0288595	0	0	0	0	0	0	0	0	0	0	0	0	0	0
TRITD0Uv1G067220.1	309	1.18479	2.57504	1.8617	1.53631	0.88269	2.66467	1.02862	2.33326	2.0091	2.61303	1.35772	3.20404e-05	2.04645	3.52961	2.13651	1.33956	0.558591	0.841907	0.994798	0.723524	1.37914	0.658017	0.340422	0.741036
TRITD0Uv1G087410.1	459	3.73329	4.22969	3.59169	4.71353	4.40539	4.60513	5.27683	5.22232	5.51558	4.80601	4.28958	11.9244	5.69222	4.32463	5.68412	3.41661	4.39871	4.29514	2.72702	2.58447	5.47989	2.23529	2.52433	2.71232
TRITD0Uv1G051210.1	846	0	0	0	0	0	0	0	0	0	0	0	0	0	0	0	0	0	0	0	0	0	0	0	0
TRITD0Uv1G066470.4	2490	0.687851	1.02381	1.10383	1.16321	1.42163	1.06605	1.09864	8.61479	3.06883	11.0914	4.49927	9.75696	10.6146	10.5915	11.3282	21.509	12.9806	13.7231	25.2381	22.6903	26.9592	10.2741	13.9656	20.1651
TRITD0Uv1G053770.1	1359	0	0	0	0	0	0	0	0.00682191	0	0	0.00743221	0	0	0.0205625	0	0	0.00811605	0	0	0.458189	0.16859	0.0167265	0.3753	0.00395188
TRITD0Uv1G040390.4	1362	6.48522	11.2531	9.06963	11.7618	12.7813	11.1058	7.78262	12.266	12.3604	9.20363	8.4378	5.1773	3.0466	4.88065	3.50293	2.65995	3.06875	3.92615	2.60475	1.91891	0.915236	0.353932	0.241742	0.252257
TRITD0Uv1G085490.1	324	0	0	0	0	0	0	0	0	0	0.0112245	0	0	0	0	0	0	0	0	0	0	0	0	0	0
TRITD0Uv1G051970.2	978	0.715955	0.421903	1.38692	0.595862	0.550899	0.812913	0.139775	0.257033	0.131758	0.205792	0.13554	0.0199295	0.0383532	0.355389	0.142713	0.0290107	0.221482	0.239412	0.126868	0.185201	0.37535	0.0251521	0.200087	0.0831051
TRITD0Uv1G059900.1	1035	0.0986626	0.454915	0.122566	0.214474	0.289931	0.135976	0.112511	0.0573379	0.112853	0.0909439	0.0104801	0.0184298	0.0177397	0	0	0	0	0	0.0214238	0.0164076	0	0	0.0218851	0
TRITD0Uv1G059370.1	612	81.2408	35.2489	39.1819	180.134	115.027	127.577	61.5748	10.3441	30.2612	4.17606	2.70653	0.187714	0.819076	0.548281	0.265167	0.0785931	0.0731981	0.27904	0.0227246	0	0	0	0	0
TRITD0Uv1G076270.2	825	0.572644	1.01293	1.74419	0.615963	0.737521	0.661571	0.641792	0.582721	0.50723	0.670336	0.346302	0.830553	0.189363	0.266709	0.392367	0.314206	0.421978	0.362708	0.207612	0.543939	0.418204	0.403561	0.343341	0.406598
TRITD0Uv1G050120.1	192	0.570252	0.564436	0.983106	0.283855	0	0	0	0	0	0.185538	0.0659987	0	0	0	0	0	0	0.0474756	0	0	0	0	0.0635643	0.102037
TRITD0Uv1G041790.2	639	0	0.0384196	0	0	0.0620706	0	0	0.0374682	0.0565341	0.0547572	0.0630317	0.270218	0.0933387	0.13869	0.0411237	0.255619	0.231531	0.174752	0.51179	0.367595	0.281016	0.296765	0.256608	0.160939
TRITD0Uv1G059840.4	393	0	0	0	0	0.777529	0	0	0	0	0.0462016	0	0.838822	0	0.938041	0.213925	0	0	0.188384	0	0.216593	1.68608	0.0805456	1.50076	0
TRITD0Uv1G048110.1	324	0	0	0	0	0	0	0	0	0	0.0112245	0	0	0	0	0	0	0	0	0	0	0	0	0	0
TRITD0Uv1G048280.1	324	0	0	0	0	0	0	0	0	0	0.0112245	0	0	0	0	0	0	0	0	0	0	0	0	0	0
TRITD0Uv1G065570.1	1209	0.628266	0.872224	0.885636	1.20615	0.874091	0.814012	1.05864	1.22063	1.29774	1.50791	0.940756	1.87895	0.78638	0.952981	1.28124	0.636362	0.74607	1.19586	0.724471	0.811451	0.562585	0.475092	0.509088	0.776796
TRITD0Uv1G064510.1	354	0	0	0	0	0	0	0	0	0	0	0	0	0	0	0	0	0	0	0	0	0	0	0	0
TRITD0Uv1G052170.1	777	0.0212996	0.135603	0.0494851	0.0248276	0	0	0.0677797	0	0.013961	0	0	0	0	0	0	0	0	0	0	0	0	0	0	0
TRITD0Uv1G085110.1	393	0	0	0	0	0	0	0	0	0	0	0	0	0	0	0	0	0	0	0	0	0	0	0	0
TRITD0Uv1G053830.3	2394	2.60783	3.46592	3.36862	4.09257	3.55022	2.68043	2.72722	2.13762	2.81873	1.51029	1.17432	1.77341	0.580309	0.896088	0.827003	0.717585	0.404396	0.707202	0.615322	0.760804	0.61427	0.227689	0.314888	0.146722
TRITD0Uv1G052970.1	537	0.345042	0.5984	0.284297	0.117567	0.246306	0.231794	0.57609	0.07467	0.355741	0.244838	0.141687	0.537356	0.256743	0.665882	0.195125	0.124549	0.274853	0.262006	0.311949	0.210101	0.344593	0.392084	0.25512	0.354314
TRITD0Uv1G079040.1	288	0	0	0	0	0	0	0	0	0	0	0	0	0	0	0	0	0	0	0	0	0	0	0	0
TRITD0Uv1G048910.1	414	0.447635	0	0	0.169734	0.293125	0.31355	0.308237	0.245851	0.0433417	0.123818	0.0957496	0.442221	0	0.138388	0.0953055	0.0868988	0.512286	0.44122	0	0.101963	0	0	0.0929558	0
TRITD0Uv1G074500.1	981	0.224715	0.524063	0.480485	0.367824	0.32611	0.277518	0.403413	0.486899	0.405235	0.3591	0.20826	0.142754	0.215573	0.26874	0.257189	0.137496	0.372394	0.156977	0.322902	0.27909	0.0708044	0.233604	0.0468926	0.1094
TRITD0Uv1G062660.1	429	54.1367	55.227	50.774	62.0181	58.8808	66.5587	39.763	17.8593	33.4836	12.1562	15.438	11.02	3.72893	8.26819	4.58928	0.649509	1.29021	5.33839	2.38195	6.43658	5.11095	1.50177	0.327988	0.0428652
TRITD0Uv1G079060.1	1023	0	0	0	0	0	0	0	0	0	0	0	0	0	0	0	0	0	0	0	0	0	0	0	0
TRITD0Uv1G051390.1	423	0	0	0	0	0	0	0	0	0	0	0	0	0	0	0	0	0	0	0	0	0	0	0	0
TRITD0Uv1G044130.1	540	9.62968	9.42431	9.068	9.47442	6.91489	6.44914	5.34566	4.31015	5.52073	4.42499	4.44645	3.31895	2.74214	3.30606	3.09713	1.62207	1.63285	2.74347	2.06403	2.54396	1.5832	1.95507	1.57397	1.30631
TRITD0Uv1G065320.1	2025	0.0490675	0	0.0425737	0	0.00845125	0.0278441	0	0.0171819	0.00417533	0.024253	0.0139544	0.0639115	0.00770795	0.00855821	0.0179999	0.0197131	0.00508833	0.0145463	0.0143643	0.0704742	0.0299729	0.0527458	0.0443462	0.0723378
TRITD0Uv1G077780.5	2853	0	0	0	0	0	0	0	0	0	0	0	0	0	0	0	0	0	0	0	0	0	0	0	0
TRITD0Uv1G065710.2	1116	2.38266	2.82847	1.9641	3.33484	3.02529	2.76587	4.25412	3.30934	3.5145	3.06099	2.2053	3.08849	1.4349	2.0639	1.78084	1.09568	1.43061	1.83752	1.31318	1.29124	1.21757	0.414787	0.358158	0.497244
TRITD0Uv1G053730.3	2400	17.8164	25.5343	21.8523	29.711	27.2032	15.5156	11.9606	22.7549	28.3152	18.9003	15.3788	9.61549	12.9652	10.4608	8.97904	7.4998	8.09647	12.6628	9.40964	9.58992	7.82734	6.3902	6.27739	5.41983
TRITD0Uv1G052980.2	573	43.6986	68.0272	64.0151	50.0422	55.2241	42.6933	77.6132	47.8203	48.6959	44.5338	34.7719	75.2527	33.8539	45.27	40.0794	25.6517	23.6022	37.8192	27.4235	28.3207	29.2225	17.0827	20.7208	19.7197
TRITD0Uv1G060750.1	1200	0	0	0	0	0	0	0	0	0	0	0.0260086	0	0	0	0	0	0	0	0	0	0	0	0	0
TRITD0Uv1G067240.1	534	0.0615874	0	0.191726	0.0118898	0.0968494	0.0106603	0.0215765	0.0125665	0.128367	0.13604	0.214722	0.529972	0.0908978	0.242257	0.253463	0.314728	0.0462755	0.0441127	0.128895	0.0848384	0.0134174	0.0456749	0.0143098	0.0500767
TRITD0Uv1G058140.1	1008	0	0	0.093194	0	0	0	0	0.00988654	0	0	0	0	0	0	0	0	0	0	0	0	0	0	0.0113194	0
TRITD0Uv1G055650.1	1302	0	0	0	0	0	0	0	0	0	0	0	0	0	0	0	0	0	0	0	0	0	0	0	0
TRITD0Uv1G072380.1	429	47.0227	36.8529	33.3883	43.5915	42.993	44.0404	47.7651	25.5863	33.2197	22.5958	19.612	38.0533	23.2662	21.2117	20.4113	10.7775	15.7227	14.1305	11.2588	6.20342	15.2045	2.46538	0.81987	3.06438
TRITD0Uv1G068240.1	3987	0.124406	0.12502	0.142542	0.17973	0.188524	0.237075	0.396052	0.361067	0.247957	0.430289	0.334606	0.959514	0.319968	0.559863	0.441224	0.315597	0.31465	0.399498	0.185892	0.219333	0.233906	0.188949	0.19667	0.213103
TRITD0Uv1G052330.5	1968	15.3621	24.5662	21.6091	22.676	20.1768	15.1205	8.84387	19.6368	21.4844	15.8386	12.301	7.54545	10.4473	9.33607	8.3978	7.73854	8.47703	11.8731	10.9337	10.4245	7.37099	7.83171	7.09772	5.64839
TRITD0Uv1G048440.1	2457	0	0	0	0.0172849	0.0101776	0	0	0.00346346	0	0.00650694	0.0112292	0	0.00309119	0	0	0	0.0122908	0	0	0	0	0	0	0
TRITD0Uv1G046350.1	3972	0.737337	0.772362	0.706608	0.929949	0.864268	0.625476	0.341166	0.346941	0.438704	0.342823	0.259515	0.369202	0.179458	0.262387	0.164699	0.140365	0.159778	0.247212	0.14101	0.270515	0.335954	0.111573	0.154551	0.113774
TRITD0Uv1G051320.1	1242	0	0	0	0	0	0	0	0	0	0	0	0	0	0	0	0	0	0	0	0	0	0	0	0
TRITD0Uv1G054430.1	615	0	0	0	0	0	0	0	0	0	0	0	0	0	0	0	0	0	0	0	0	0	0	0	0
TRITD0Uv1G078340.2	870	0	0.119947	0.125339	2.25409	35.4448	14.6838	175.975	728.405	502.597	1636.65	2967.66	652.02	2674.01	1172.92	1376.14	1337.82	3099.93	1982.58	1592.62	2283.82	1237.49	3122.82	5082.37	2872.48
TRITD0Uv1G082810.1	1296	2.00601	2.10345	3.8703	2.55449	1.79948	1.73535	1.47881	1.36435	1.71159	1.33167	1.13679	2.01662	1.01538	1.08462	1.32253	0.610376	0.727193	1.1519	0.591713	1.22786	1.75346	0.510424	2.22904	0.685544
TRITD0Uv1G059920.2	2448	0.282422	0.317286	0.29432	0.34045	0.386807	0.301018	0.596973	0.467026	0.494018	0.478587	0.388388	1.10679	0.33309	0.683503	0.517276	0.577494	0.466182	0.429709	0.405036	0.418898	0.372904	0.226769	0.52159	0.374731
TRITD0Uv1G072410.1	372	2.37801	4.46499	3.32226	5.46606	5.38872	7.19733	8.20552	7.93278	6.70685	7.07991	3.9459	13.993	7.11113	6.0268	10.2967	5.93638	6.24349	4.9399	6.87635	3.51157	6.42716	3.17206	2.86879	3.62059
TRITD0Uv1G087920.1	552	0	0	0	0	0	0	0	0	0	0	0	0	0	0	0	0	0	0	0	0	0	0	0	0
TRITD0Uv1G074070.2	1272	0.0215065	0	0.0373688	0.0691421	0.0886558	0.0925632	0.0458511	0.140404	0.0723522	0.251997	0.395027	0.5194	0.223172	0.275242	0.257986	0.109894	0.466404	0.746357	0.247927	0.661346	0.104923	0	0.0169357	0.124075
TRITD0Uv1G040640.2	1155	3.71085	5.48848	6.07781	4.3679	3.93809	3.01722	2.75708	3.14896	3.42241	3.18868	2.83632	3.45902	2.11474	3.79368	2.60846	2.21667	2.56417	2.87694	2.91022	3.41909	3.79762	1.91047	2.71022	2.16319
TRITD0Uv1G065220.3	2889	0	0	0	0	0	0	0	0	0	0	0	0	0	0	0	0	0	0	0	0	0	0	0	0
TRITD0Uv1G060940.4	1638	13.4562	14.2824	13.3076	17.4261	15.8648	12.5439	17.2639	17.3879	18.7209	15.5776	11.6817	19.6779	10.6448	13.3447	12.0972	10.2006	11.7051	11.0134	9.35852	9.92632	8.50701	10.8414	12.3931	10.4502
TRITD0Uv1G087120.1	774	0	0	0	0	0	0	0	0	0.0421202	0	0	0	0	0	0	0.0269762	0.0340031	0	0.0476912	0	0	0	0	0.0324746
TRITD0Uv1G055420.1	1185	15.6192	26.014	24.9587	20.426	17.7206	11.3188	7.55779	5.87991	10.1131	3.83636	3.35936	1.95372	1.03791	1.35975	0.599037	0.255425	0.461945	0.771175	0.524295	0.284823	0.20158	0.0987379	0.101579	0.0606299
TRITD0Uv1G062270.1	2610	0.00459858	0	0	0.00269251	0.0031711	0.0138999	0	0	0	0	0.00700186	0.0119706	0	0	0	0	0	0	0	0.0420305	0.0138312	0	0	0
TRITD0Uv1G067480.1	933	0	0	0	0	0.0185698	0	0	0	0.0755837	0	0	0	0	0	0	0	0	0	0	0.021873	0	0	0	0
TRITD0Uv1G051870.7	390	2.9359	3.73282	2.97183	1.08403	3.05439	1.65417	0.585647	0.839739	1.58281	2.13769	1.41256	2.85101	2.46078	5.59813	2.72675	1.94497	3.08652	4.44739	3.04341	2.1304	7.15369	0.0554605	1.31991	0.444894
TRITD0Uv1G048460.1	1533	15.2968	15.8414	14.2849	18.5142	19.6654	16.7606	20.6159	30.4201	26.6315	30.3039	28.2454	21.6304	24.0887	20.1501	19.6453	14.4511	18.4242	19.2444	15.7245	15.0559	11.6655	9.94538	12.2295	9.12606
TRITD0Uv1G042530.2	942	36.6106	44.0704	41.0169	46.6266	40.3035	36.7788	33.5317	23.0543	35.9031	17.7108	15.4828	17.2248	8.10442	11.9263	9.07514	5.19563	5.78724	9.89967	6.23823	7.76996	7.73365	6.38087	6.31176	3.76043
TRITD0Uv1G061640.1	531	0	0	0	0	0	0	0	0	0	0	0	0	0	0	0	0	0	0	0	0	0	0	0	0
TRITD0Uv1G063250.3	795	13.2514	19.0988	20.1054	17.9215	15.98	14.3605	13.7545	10.8169	14.6914	10.1015	9.22631	15.6529	7.11677	8.91298	8.39575	6.11883	6.64916	8.41641	5.4052	7.15685	7.08676	4.58017	6.00213	3.80753
TRITD0Uv1G059830.1	1062	0.0102096	0.00439769	0	0	0	0	0	0	0	0	0	0	0	0	0	0	0	0	0	0.00397067	0	0	0	0.0080167
TRITD0Uv1G059410.1	1254	4.49055	5.62136	5.70848	5.26886	5.13043	5.9002	6.83018	4.88632	5.03897	4.87638	3.9235	10.5272	3.42983	5.47807	4.85859	2.88114	3.30826	4.24592	3.09445	3.36599	2.6187	2.66352	2.51023	2.42921
TRITD0Uv1G059610.2	2178	2.81205	3.36836	2.57087	4.99583	5.25203	3.61789	3.03182	5.52895	5.37137	3.57738	3.03259	3.72064	2.12906	2.21246	2.02994	1.45142	1.58878	2.26426	2.0291	2.32877	1.55092	0.286862	0.26795	0.303544
TRITD0Uv1G067250.1	933	0	0	0	0	0	0.104835	0.0173	0.0109363	0	0	0	0	0	0	0	0	0	0	0	0	0	0	0	0
TRITD0Uv1G055270.1	3000	0	0	0	0	0	0	0	0	0	0	0	0	0	0	0	0	0	0	0	0	0	0	0	0
TRITD0Uv1G066830.1	3258	0.0846125	0.23246	0.166497	0.105724	0.149061	0.150426	0.152108	0.0407724	0.0863435	0.0286697	0.021984	0.138178	0.00678398	0.0302849	0.0238948	0.0162581	0.00300968	0.0072099	0.0226823	0.0943361	0.101203	0.0219288	0.0380234	0.0548453
TRITD0Uv1G088590.1	402	0	0	0	0	0	0	0	0	0	0	0	0	0	0	0	0	0	0	0	0	0	0	0	0
TRITD0Uv1G055400.1	1932	0.609611	0.701001	0.74202	0.782394	0.681885	0.72071	0.60261	0.488644	0.669564	0.340772	0.193655	0.557426	0.17606	0.201974	0.173173	0.138642	0.0483116	0.228247	0.335959	0.244527	0.190202	0.211236	0.22672	0.133304
TRITD0Uv1G087100.1	567	0	0	0	0	0	0.00943424	0	0	0	0	0	0	0	0	0	0	0	0.0793482	0	0	0.0235916	0	0	0.0259004
TRITD0Uv1G059730.1	1038	0	0	0	0	0	0	0	0	0	0	0	0	0	0	0	0	0	0	0	0	0.00431258	0	0	0
TRITD0Uv1G060010.2	273	47.7657	58.305	74.4758	63.4066	45.4456	51.6588	80.7083	57.6539	48.2551	38.453	31.8782	62.1696	24.9859	53.113	31.9842	19.9919	24.4632	28.143	23.0102	25.6105	27.4062	18.6286	35.0352	21.529
TRITD0Uv1G058230.1	462	0	0	0	0	0	0	0	0	0	0	0	0	0	0	0	0	0	0	0	0	0	0	0	0
TRITD0Uv1G048690.1	315	0.325383	0.0134616	0	0	0	0	0.0380171	0	0	0.211123	0	0.0293272	0.0422707	0.247034	0.561605	0.0120957	0.173156	0	0	0.116674	0.251527	0.0276343	0.0274006	0.370257
TRITD0Uv1G055110.2	687	0.11664	0.0654379	0.075371	0.18105	0.0705937	0	0.0823063	0.234929	0.184805	0.291957	0.0749217	0.647548	0.228873	0.139597	0.0548993	0.0648757	0.223391	0.251601	0.208511	0.0714556	0.081806	0.0204403	0.134169	0.144427
TRITD0Uv1G058120.2	1266	0	0	0	0	0	0	0	0	0	0	0	0	0	0	0	0	0	0	0	0	0	0	0	0
TRITD0Uv1G054170.2	1491	0	0	0	0	0	0	0	0	0	0	0	0	0	0	0	0	0	0	0	0	0	0	0	0
TRITD0Uv1G053880.1	930	0	0	0	0	0	0	0	0	0	0	0	0	0	0	0	0	0	0	0	0	0.00504698	0	0	0
TRITD0Uv1G058070.1	420	2.26327	5.09782	2.26712	1.47378	2.40388	1.4331	5.53397	1.47062	2.8112	1.281	1.06754	8.00172	1.9935	2.18691	2.90725	0.588468	2.03723	1.2835	0.595715	0.528225	0.733462	0.285888	0	0.201364
TRITD0Uv1G066940.1	1368	0	0	0	0	0	0	0	0	0	0	0	0	0	0	0	0	0	0	0	0	0.0358232	0	0.0232717	0
TRITD0Uv1G046310.3	1395	1.54805	2.51382	1.61243	2.21634	1.93908	2.42491	1.08154	1.32423	1.16	1.02935	1.1751	1.03978	0.507944	1.14738	0.550257	0.489911	0.481695	1.37532	0.592339	1.21149	0.815057	0.544213	0.844878	0.485282
TRITD0Uv1G074100.1	1221	2.50435	3.91548	3.66242	4.82089	3.07936	2.78734	3.47229	3.14757	3.73613	2.91629	3.60113	2.64013	2.83481	1.65479	2.91713	2.26116	2.06864	2.57899	2.25422	1.73672	1.08034	1.79789	0.973034	1.61399
TRITD0Uv1G043690.3	2748	1.23537	2.16896	1.73007	1.95495	1.52028	1.30541	0.744479	0.393759	0.766575	0.18681	0.277472	0.147179	0.0642488	0.156895	0.0607463	0	0	0.109473	0.047749	0.154333	0.121704	0.046636	0	0
TRITD0Uv1G044670.1	1302	4.24907	4.85258	5.47782	4.99228	4.58424	4.40759	3.01078	3.18948	3.69073	2.84308	2.86687	3.94495	1.77921	2.25463	2.39232	1.58106	2.53981	2.74627	1.97585	2.75766	2.36036	2.59732	2.54374	2.32123
TRITD0Uv1G058540.1	2190	0	0	0	0	0	0	0	0	0	0	0	0	0	0	0	0	0	0	0	0	0	0	0	0
TRITD0Uv1G051050.1	993	0	0	0	0	0	0	0	0	0	0	0	0	0	0	0	0	0	0	0	0	0	0	0	0
TRITD0Uv1G047830.10	1047	0.284465	0.465979	0.361981	0.356591	0.513859	0.493116	0.84931	0.913402	0.546564	0.340429	0.49552	1.29718	0.471532	0.553614	0.561495	0.476566	0.472619	0.514733	0.601557	0.703398	0.562441	0.472513	0.420536	0.642074
TRITD0Uv1G059940.1	1250	0	0	0	0	0	0	0.0117194	0	0	0.042917	0	0	0	0	0	0	0	0	0	0	0	0	0	0
TRITD0Uv1G039710.1	438	0.0644363	0.682891	0.791315	0.258296	0.604636	0.315504	1.09655	0.894091	0.500519	1.21201	2.52601	1.59638	1.07396	0.375938	1.27661	1.12007	1.90689	0.595359	0.780977	6.43855	7.3227	5.4469	6.5211	2.32958
TRITD0Uv1G042290.1	1368	4.81016e-05	0.755454	0.0173556	0.590301	0.467943	0.359275	0	0.327943	0.330563	0.33311	0.179934	0.546112	0.14004	0.342336	0.331616	0.166387	0.140892	0.309755	0.191399	0.264744	0.284181	1.18154e-08	0.166957	0.10834
TRITD0Uv1G052440.5	1779	10.3342	12.1609	11.9048	17.4287	16.1446	13.5979	15.9579	20.6063	19.9579	21.1251	15.9962	27.6324	16.7814	19.4674	17.5465	15.4369	14.8798	15.5185	14.1583	11.7119	10.2663	12.0542	11.1638	11.3356
TRITD0Uv1G041240.8	2538	0.0732717	0.172133	0.0978734	0.0558786	0.0752464	0.0603469	0.0410501	0.063647	0.0294855	0.0506877	0.0401233	0.0742057	0.0269798	0.0237665	0.0281825	0.0155354	0.0039677	0.0341596	0.00372162	0.128761	0.106029	0	0.0506501	0.0159952
TRITD0Uv1G085510.1	1467	0.0357998	0	0	0	1.31343e-10	0.00454955	0	0	0.0333062	0	0.00412332	0	0	0.0124896	0	0	0	0	0	0	0.0191305	0	0	0
TRITD0Uv1G052570.1	936	0.00809852	0.031238	0.140923	0.0661764	0	0.11534	0	0	0.0107508	0.0103935	0	0.0211992	0.0305891	0.0221894	0.0815551	0.0102686	0	0.0248668	0.0366729	0.0186699	0.109993	0	0.124641	0.0251355
TRITD0Uv1G060930.1	1581	19.3253	26.5138	24.7885	31.1568	34.2719	22.2713	17.6548	51.3009	40.5961	50.6841	40.2839	29.2293	37.23	37.3121	36.8866	39.4172	36.6655	47.9578	48.9095	50.1224	37.1881	34.1216	31.2647	33.6797
TRITD0Uv1G057150.1	1533	6.15401	8.03693	8.00831	5.31592	3.68781	4.82276	2.49068	5.32887	3.1769	4.81369	2.87225	2.31288	3.60037	2.55058	2.7459	4.20883	3.22634	2.90933	4.30437	3.25843	2.88554	1.39993	0.935557	1.77115
TRITD0Uv1G065970.1	1977	0.142395	0.214379	0.295736	0.152381	0.176078	0.171816	0.223627	0.206476	0.155828	0.0923391	0.0717269	0.570913	0.0594762	0.140742	0.112092	0.024316	0.0575427	0.104637	0.139149	0.18753	0.183178	0.0339722	0.0860586	0.0672598
TRITD0Uv1G066850.1	5487	9.75765	15.8952	13.0504	19.4209	15.8484	9.90699	6.30992	12.7718	14.0806	9.88931	7.76433	7.49894	8.16977	7.07281	6.91466	5.6046	5.64411	7.2338	6.80706	5.0117	4.05752	1.5206	2.04863	2.71676
TRITD0Uv1G058930.1	1662	0.475735	1.17063	0.83693	0.909948	1.14772	0.863866	0.829627	0.84544	0.889378	0.675128	0.438227	1.05843	0.551148	0.541364	0.294185	0.302649	0.364059	0.655731	0.530344	0.338837	0.337063	0.158493	0.228335	0.227904
TRITD0Uv1G044140.1	1068	0.300831	0.301286	0.79715	0.73499	1.42594	0.822805	1.40236	1.82531	1.36084	2.00572	1.99666	4.59078	0.527064	1.99006	2.36411	1.95842	1.45673	1.50715	1.12135	1.10277	0.762795	0.455016	0.700072	0.700483
TRITD0Uv1G059310.1	4515	0.00760138	0.0117094	0.0146417	0.0178127	0.00174943	0.00637144	0.00813384	0	0.00348164	0	0	0.0164728	0	0.00889766	0.00374473	0.00327378	0.00212478	0	0	0.0608322	0.0440007	0	0.00827224	0
TRITD0Uv1G062320.1	768	0.232138	0.455279	0.251944	0.404383	0.666124	0.243791	0.551984	0.499441	0.468632	0.562433	0.364087	0.782507	0.177658	0.514811	0.4939	0.218345	0.326698	0.327741	0.337595	0.13405	0.17624	0.191509	0.309959	0.180563
TRITD0Uv1G067230.1	372	0.399967	0	0.211931	0	0.84381	1.60676	0	0	0.135135	0	0.449151	0	1.02022	1.0225	0.305064	0.638122	0	0.786439	0.23542	0.785316	1.04651	1.12852	1.76621	0.215468
TRITD0Uv1G056590.2	1719	2.18825	1.60343	1.56942	3.22145	2.41448	3.22689	1.22965	2.82105	2.18308	1.99588	1.37618	1.50115	1.41043	1.19467	1.32682	1.12524	1.20976	0.977255	1.35134	1.20564	0.683703	0.158813	0.178078	0.642711
TRITD0Uv1G064020.1	471	0.173479	0	0.208396	0	0	0	0.0281909	0	0	0.0466255	0.0559268	0	0	0.0515752	0.325527	0	0.0470991	0	0	0	0.226099	0	0	0.217475
TRITD0Uv1G066290.6	1344	0	0	0	0	0	0	0	0	0	0	0	0	0	0	0	0	0	0	0	0	0	0	0	0
TRITD0Uv1G043810.3	1176	3.39103	3.65575	3.70927	5.88695	6.81589	4.17271	6.54424	8.94631	9.62916	10.7216	8.72369	11.7647	8.2662	9.93614	8.20734	7.57299	7.54033	7.44364	5.95697	5.53793	5.66758	4.89599	4.40404	3.74088
TRITD0Uv1G064340.1	1038	0.0210592	0	0	0.0163985	0.0288805	0	0	0	0.0187377	0.00906008	0.020881	0	0	0	0	0	0.0113797	0	0.0213438	0.0430559	0	0.0233035	0	0.00550111
TRITD0Uv1G054910.1	936	0	0	0	0	0	0	0	0	0	0	0	0	0	0	0	0	0	0	0	0	0	0	0	0
TRITD0Uv1G055300.1	747	0.0452914	0.0862829	0.0394716	0.277042	0.0617952	0.0347428	0.0120022	0.0148457	0	0.0142893	0	0.0148636	0.0285461	0.65933	0.0482624	0.128086	1.48623	0	0.0167351	0.0380105	0.0851271	0	0.0848436	0.0853395
TRITD0Uv1G075160.1	522	7.80374e-07	0	0	1.54305e-06	9.09521e-06	7.80178e-07	0	0	2.84974e-05	0	0	0	1.78177e-06	2.1252e-06	0	0	1.6599e-05	4.02002e-06	3.71411e-05	0	0	1.75044e-05	0	0
TRITD0Uv1G056960.1	1110	0.0132951	0	0.0945091	0	0	0	0	0.0225472	0.032391	0.0613492	0.1209	0.0222062	0.0950176	0.0532582	0.163287	0.0121026	0.0542441	0.0452077	0	0.114485	0.0271685	0	0.0701135	0
TRITD0Uv1G058250.1	318	0	0	0	0	0	0	0	0	0	0	0	0	0	0	0	0	0	0	0	0	0	0	0	0
TRITD0Uv1G055970.1	882	0	0	0	0	0	0	0	0	0	0	0	0	0	0	0	0	0	0	0	0	0	0	0	0
TRITD0Uv1G067150.1	933	0.0610147	0.0488062	0	0	0	0	0	0	0	0	0	0	0	0	0	0	0	0	0	0.0437459	0	0	0	0
TRITD0Uv1G050930.1	2913	2.69191	3.48583	3.39227	3.02097	2.77177	2.65246	2.1782	1.97907	2.19455	1.63614	1.42948	2.17586	1.03663	1.15317	1.22985	0.910952	0.920868	1.17263	1.021	1.09916	0.829962	0.91743	0.854529	0.597279
TRITD0Uv1G047580.1	717	17.6627	33.161	29.134	28.4603	26.9074	27.0733	19.9921	19.5447	22.3539	19.6413	18.6593	15.7103	8.07634	16.8972	14.4083	10.3808	11.6731	15.1083	11.2236	10.2834	8.60752	12.4603	10.4261	7.4921
TRITD0Uv1G076970.1	1278	0	0	0	0	0	0.043297	0	0	0	0	0	0	0	0	0	0	0	0	0	0	0	0	0	0
TRITD0Uv1G068560.1	2784	0	0	0	0	0	0	0	0	0	0	0	0	0	0	0	0	0	0	0	0	0	0	0	0
TRITD0Uv1G066680.2	876	0	0	0	0	0	0	0	0.0118963	0.0117723	0.0341355	0.0262414	0	0.100918	0.0851338	0.0383059	0.0675867	0.0653673	0.0280459	0.102576	0.22186	0.416905	0.440374	0.169083	0.176053
TRITD0Uv1G051270.1	999	1.71597	2.22194	2.16154	1.83115	2.69695	2.31479	1.58183	2.35041	2.07901	1.86737	1.4055	2.51542	1.26622	1.61522	1.86722	1.46584	1.33999	1.29978	0.841239	1.40744	1.52029	1.37047	1.43136	1.26499
TRITD0Uv1G057760.1	1833	5.10588	7.7912	8.43126	9.30951	8.52919	7.21581	4.9209	4.86662	6.62148	4.03748	3.14525	3.42893	2.47033	3.05687	2.49777	1.82052	1.63633	3.13281	2.03269	1.86586	1.53041	1.32229	1.52656	0.95649
TRITD0Uv1G044280.3	561	0	0	1.0421	0.0431762	0	0	0	0.184838	0	0.0905649	0.130957	0.0492035	0	0.0982755	0.10291	0.252408	0.0282722	0.269434	0.0262776	0.644853	0.795953	0.112119	0.105313	0.0395326
TRITD0Uv1G088720.1	1479	0	0	0	0	0	0	0	0	0	0	0	0	0	0	0	0	0	0	0	0	0	0	0	0
TRITD0Uv1G054660.2	2478	0	0	0	0	0	0	0	0	0	0	0	0	0	0	0	0	0	0	0	0	0	0	0	8.69299e-10
TRITD0Uv1G054460.1	810	0	0	0	0	0	0	0	0	0	0	0	0	0	0	0	0	0	0	0	0	0	0	0	0
TRITD0Uv1G083170.1	672	0	0	0	0	0.0823505	0	0	0	0	0	0	0	0	0	0	0	0	0	0	0.00588558	0	0	0	0
TRITD0Uv1G045720.1	378	0	0	0	0	0	0	0	0	0	0	0	0	0	0	0	0	0	0	0	0	0	0	0	0
TRITD0Uv1G039660.6	1677	3.64036	6.39266	5.10406	6.02782	5.41039	4.03088	3.12043	2.69384	3.7491	2.12835	1.55374	2.52154	1.08951	1.48656	1.16407	0.903191	0.802082	1.54709	1.04022	1.13131	0.845327	0.904275	0.715176	0.683403
TRITD0Uv1G063330.1	774	0	0	0	0	0	0	0	0	0	0	0	0	0	0	0	0	0	0	0	0	0	0	0	0
TRITD0Uv1G087790.1	822	0	0	0	0	0	0	0	0	0.0441289	0	0.0447483	0	0.0225572	0	5.31731e-05	0	0	0.0313086	0.0619037	0.0724925	0	0.0444226	0.0103103	0.058671
TRITD0Uv1G058840.1	225	0	0	0	0	0	0	0	0	0	0	0	0	0	0	0	0	0	0	0	0	0	0	0	0
TRITD0Uv1G076050.1	585	2.40616	3.35283	5.70893	4.54877	4.86441	5.09488	6.35945	8.70915	7.46614	10.9272	12.2934	26.5216	10.9001	12.8586	15.9531	11.4842	8.83921	10.3045	7.53882	7.56092	5.95199	4.79063	5.16164	6.1442
TRITD0Uv1G052870.1	597	0	0	0	0.0192206	0	0	0	0	0	0	0	0	0	0	0	0	0	0	0	0	0	0	0	0
TRITD0Uv1G059240.1	618	2.7485	3.92593	5.75845	3.50483	6.22413	3.87525	2.38016	3.07099	3.10506	4.49973	1.97506	0.901549	0.745892	1.09931	0.978185	0.888787	1.36871	1.28153	0.805276	0.301615	1.22069	0.0479975	0.36038	0
TRITD0Uv1G068230.1	936	0	0	0	0	0	0	0	0	0	0	0	0	0	0	0	0	0	0	0	0	0	0	0	0
TRITD0Uv1G058860.1	225	0	0	0	0	0	0	0	0	0	0	0	0	0	0	0	0	0	0	0	0	0	0	0	0
TRITD0Uv1G042080.1	519	6.97231	8.5822	6.43159	5.03837	5.46406	7.30586	4.13679	4.29771	4.07672	2.50298	3.20969	3.20301	1.51558	1.8479	0.862293	0.425875	0.617467	1.30118	0.844334	2.24699	3.37745	0.575696	0.520371	0.585913
TRITD0Uv1G041100.1	195	0.25463	0.785041	0	2.52261	2.5404	0.588713	0	2.81222	1.39619	2.43308	2.4663	1.71173	1.04341	1.03319	1.56548	0.51852	2.51907	1.12027	0.409397	0.705662	0.229869	0.407414	0.889822	0.473269
TRITD0Uv1G075670.4	2175	8.74368	12.9578	11.6672	14.8454	13.8581	11.3385	13.7704	16.3577	16.8283	16.0171	13.4157	16.0881	11.6654	15.1242	12.6486	9.84941	10.5054	12.292	10.7732	10.4931	8.48601	8.19444	9.45655	8.11657
TRITD0Uv1G079400.1	576	0	0	0	0	0	0	0	0	0	0	0	0	0	0	0	0	0	0	0	0	0	0	0	0
TRITD0Uv1G046640.2	522	4.00153	4.55187	11.0264	2.09133	1.79549	1.96919	1.24241	0.313828	0.535636	0.103177	0.209082	0.228035	0	0.477949	0.323463	0.0263157	0.0964595	0.0613097	0.238719	0.176374	0.112987	0	0	0
TRITD0Uv1G058740.1	930	0	0	0	0	0	0	0	0	0	0	0	0	0	0	0	0	0	0	0	0	0	0	0	0
TRITD0Uv1G066240.1	2232	4.29218	6.40229	6.05798	7.06841	6.06778	4.75886	4.57052	7.09476	6.6341	7.25779	5.92736	6.71583	4.63979	5.44562	4.91195	4.94612	4.83365	5.9718	5.24839	4.69032	3.84625	3.06049	3.95955	3.52571
TRITD0Uv1G047970.12	2973	5.72241	12.7061	14.6548	7.17662	6.57421	3.46835	1.16327	4.01043	3.86283	4.23998	3.16225	2.30997	2.21977	3.73432	2.5812	3.84602	3.1903	4.34871	4.58344	6.00634	6.55351	4.43761	5.56489	3.69137
TRITD0Uv1G052450.2	1575	0	0	0	0	0	0	0	0	0	0	0	0	0	0	0	0	0	0	0	0	0	0	0	0.000150178
TRITD0Uv1G050840.1	564	0	0.0455769	0	0	0	0	0.0581959	0	0.0465311	0	0	0.121722	0	0	0.0764473	0	0	0.0266941	0	0	0	0.0277841	0.0260959	0.0522515
TRITD0Uv1G055390.1	2928	0.0870306	0.130558	0.19891	0.111412	0.100523	0.161027	0.127689	0.0343149	0.0470956	0.0160966	0.0401179	0.142214	0.0203403	0.0340199	0.0149111	0.0260957	0.0135165	0.0354199	0.0159135	0.0469914	0.0462089	0	0.0164092	0.0166289
TRITD0Uv1G043530.1	1797	0.394594	1.17896	1.1886	0.778099	0.820608	0.661964	0.840664	0.477671	0.486857	0.477462	0.332149	0.718454	0.272309	0.562506	0.463484	0.31754	0.476176	0.56505	0.370776	0.764725	0.637397	0.312035	0.577341	0.355539
TRITD0Uv1G057670.1	294	0.189369	1.18232	0.694409	0.267708	0.3993	0.165597	0	0.0853437	0.349124	0.232944	0	0.575928	0	0	0	0	0	0	0	0.328004	0	0	0.371368	0
TRITD0Uv1G059740.1	1179	0.190351	0.0461185	0.185465	0.311773	0.276773	0.288426	0.322118	0.592126	0.246613	0.654106	0.336849	0.913674	0.201366	0.597541	0.602067	0.612474	0.319156	0.405523	0.617319	0.460317	0.181205	0.188778	0.195142	0.351974
TRITD0Uv1G079870.1	1077	0	0	0	0	0	0	0	0	0	0	0	0	0	0	0	0	0	0	0	0	0	0	0	0
TRITD0Uv1G056230.1	1188	0.514589	0.855147	0.750414	0.809528	0.628753	0.721841	0.558717	0.535692	0.556809	0.571656	0.430213	0.541763	0.44061	0.386422	0.565052	0.369422	0.364025	0.432104	0.413655	0.278695	0.272653	0.269046	0.116606	0.195275
TRITD0Uv1G054690.1	1287	0	0	0	0	0	0.0134092	0.00282354	0	0	0.010349	0.00794573	0.0345731	0.00666261	0.00733112	0.0269661	0.0575308	0	0.0206648	0.00407321	0	0	0.00446422	0	0.0105459
TRITD0Uv1G046490.2	951	0.403896	0.295497	1.16667	0.314355	0.412269	0.104703	0.00842228	0.511898	0.305155	1.16993	0.316628	0.362748	0.209377	0.629678	0.307832	0.170792	0.191574	0.365134	0.203461	0.109727	0.205179	0.0260833	0.15869	0.0123102
TRITD0Uv1G055280.42	4068	0.545242	0.668647	0.695565	0.563105	0.732164	0.698508	1.00642	0.757551	0.62532	0.643296	0.676406	1.50177	0.473083	0.616475	0.641527	0.541355	0.450076	0.619742	0.438662	0.479888	0.471707	0.298595	0.390914	0.335797
TRITD0Uv1G066740.1	372	0	0	0	0	0	0	0	0	0	0	0	0	0	0	0	0	0	0	0	0	0	0	0	0
TRITD0Uv1G062050.1	582	0	0	0	0	0	0	0	0	0	0	0	0	0	0	0	0	0	0	0	0	0	0	0	0
TRITD0Uv1G081140.3	1587	1.18849	2.72451	1.67273	2.69454	2.22313	1.65067	1.05986	1.26847	1.85453	1.18514	0.943945	0.872733	0.433373	0.536953	0.396964	0.417816	0.348259	0.844183	0.488277	0.43334	0.205243	0.531001	0.104173	0.168518
TRITD0Uv1G051180.5	1473	4.29193	4.30776	3.09484	3.47128	4.24892	4.21254	4.16984	4.39215	4.52802	2.7334	2.39082	3.90692	1.70972	2.361	2.82843	1.72557	1.4216	2.41929	1.78354	1.80881	1.33775	1.39104	0.611037	1.05474
TRITD0Uv1G055000.2	2403	1.15034	1.52798	1.65715	2.26256	1.92347	1.39846	1.49102	2.50233	2.14226	1.90417	1.75339	2.23318	1.41681	2.00688	1.40596	1.19204	1.44873	1.74064	1.33228	1.43635	1.32456	0.959324	1.0833	0.961195
TRITD0Uv1G049430.1	1473	0.859655	0.711915	0.360476	1.64776	2.42897	1.55707	3.68338	7.23427	5.5473	10.5875	9.9091	11.8857	10.4748	12.6335	12.8576	16.7994	13.8174	11.4731	14.2215	11.4957	9.15209	8.67608	9.00978	11.5114
TRITD0Uv1G058260.1	3189	0.00368571	0.0461272	0.00426099	0.0207328	0.017801	0	0.00197089	0.00260763	0.00504953	0.0171157	0.00843723	0.0119875	0.0300932	0.0180812	0.00271732	0.009509	0.0123204	0	0	0.0180477	0.0265518	0.0192332	0	0.00506632
TRITD0Uv1G071250.1	447	0	0	0	0	0	0	0	0	0	0	0	0	0	0	0	0	0	0	0	0	0	0	0	0
TRITD0Uv1G051490.1	1296	0.00525058	0.0409547	0.0060817	0.0184161	0.0649428	0	0.111954	0.0144477	0.0212102	0	0	0.0205606	0	0	0	0	0.0344005	0	0.00807732	0.00621752	0.0128007	0	0	0.0209154
TRITD0Uv1G039280.1	507	0.0228842	0.139227	0	0.185136	0.368918	0.548622	0.239932	0.192823	0.0283054	0.653911	0.4104	1.51698	0.6083	1.1013	1.18251	0.948452	0.611134	1.06817	0.913033	0.0695698	0.392705	0.19995	0.0940257	0.140841
TRITD0Uv1G068410.1	315	59.8933	80.7608	85.7814	182.884	35.7002	48.004	38.2679	5.50855	7.93365	1.34884	0.156697	0	0.253624	0	0	0	0	0	0	0	0	0	0	0
TRITD0Uv1G044950.1	1020	27.885	36.3982	35.635	44.5232	36.9228	33.0778	30.7539	26.8449	34.8655	26.0393	22.1992	29.3596	17.3907	22.1724	17.2907	15.3331	15.5424	19.8817	15.4797	15.8871	16.6272	12.1885	15.1623	11.767
TRITD0Uv1G061570.1	534	0	0	0	0	0	0	0	0	0	0	0	0	0	0	0	0	0	0	0	0	0	0	0	0
TRITD0Uv1G040090.1	471	3.92379	4.60469	3.65336	5.07479	3.80338	5.28144	6.85169	2.54078	2.17858	1.11577	2.41325	4.23502	2.94444	0.77955	3.6829	1.59054	0	0.965458	1.65899	0.936158	0.842007	1.44509	0.847931	1.30328
TRITD0Uv1G056950.1	546	0	0.265901	0.114536	0	0	0	0	0.0343145	0	0	0	0	0	0	0	0	0	0	0	0	0	0	0	0
TRITD0Uv1G057750.1	513	26.8456	25.0969	24.9161	22.0121	26.3076	27.8799	18.0007	12.7333	15.637	11.2152	11.3297	17.8647	8.30455	9.14509	10.7231	7.03026	5.91158	8.23169	6.23633	8.70153	9.37295	5.97008	5.50817	4.89668
TRITD0Uv1G077030.1	1221	2.81004	4.32053	3.75491	3.10624	3.62133	3.02763	1.78066	3.12177	2.69694	2.54847	2.48967	1.91724	1.76218	2.09607	1.86372	1.13058	1.59731	0.879201	1.61355	0.822656	0.877779	0.49597	0.504536	0.764523
TRITD0Uv1G067620.10	2421	2.73483	4.40655	3.76403	5.59007	3.94757	3.24382	3.73133	4.27551	4.82266	5.09492	4.15099	3.83089	3.24664	3.97682	3.10474	3.08686	3.51923	3.54202	3.30184	2.71831	2.25763	1.87136	2.17482	2.29101
TRITD0Uv1G085980.1	1974	58.8358	70.0696	61.221	75.38	77.2137	59.7753	68.0022	64.5973	78.3995	49.5189	43.5195	42.4745	38.7911	34.1234	34.6374	23.8429	28.0493	30.0679	23.8835	29.2183	24.0662	21.6852	22.1398	15.7608
TRITD0Uv1G076220.3	2373	0	0	0	0	0	0	0	0	0	0	0	0	0	0	0	0	0	0	0	0	0	0	0	0
TRITD0Uv1G066250.1	579	0.210277	0.0652388	0.204268	0.0813482	0.379501	0.144878	0	0	0.155556	0	0.099122	0	0	0	0	0	0	0	0	0.0371333	0	0	0	0.0250367
TRITD0Uv1G050850.1	1755	29.1227	15.1932	19.0962	50.4035	44.9351	45.3018	15.4702	31.4586	28.8515	28.5809	18.6405	9.21852	16.201	12.1201	13.6154	23.2088	15.9447	19.5459	33.6749	21.3096	14.4958	8.49687	7.0528	11.7154
TRITD0Uv1G060140.1	624	12.3931	15.0985	11.4453	12.1938	11.1818	13.3742	9.38564	7.05721	8.08738	5.29197	5.32908	3.47082	1.73628	2.20395	1.45439	0.89325	1.3237	2.4104	1.14525	2.72394	2.13175	2.05675	1.84143	1.06818
TRITD0Uv1G087800.1	351	0	0	0.18849	0	0	0	0	0.0196852	0.0138039	0.0682135	0	0	0	0	0	0.0102225	0	0	0	0.0059599	0	0.0341668	0	0.0164381
TRITD0Uv1G054450.1	1023	0	0	0	0	0	0	0	0	0	0	0	0	0	0	0	0	0	0	0	0	0	0	0	0
TRITD0Uv1G051770.1	3162	0.0130205	0.0490053	0.0537605	0.0283231	0.0179669	0.0206003	0.0397855	0.0578956	0.038222	0.0690959	0.0936686	0.137937	0.0490666	0.0729961	0.139869	0.112769	0.062171	0.133296	0.0468523	0.0569163	0.0692383	0.0905789	0.0845726	0.0780638
TRITD0Uv1G046780.1	201	0	0	0	0	0	0	0	0	0	0	0	0	0	0	0	0	0	0	0	0	0	0	0	0
TRITD0Uv1G072200.2	1671	0.00837239	0.0653008	0.105571	0	0.00730885	0.0377482	0	0	0.0208459	0	0	0.0200368	0	0.0106937	0.00562155	0.00985975	0	0.0241924	0	0	0	0	0	0
TRITD0Uv1G047180.1	1944	1.03855	2.313	2.00509	0.978464	0.708733	1.11286	0.18202	0.099108	0.113733	0.0635195	0.0683122	0.0209431	0.0444504	0.228683	0.179179	0.0867711	0.0746223	0.238723	0.205771	0.135913	0.229157	0.0110453	0.0877098	0.107073
TRITD0Uv1G065490.1	912	0.0252071	0.215815	0.048745	0.274592	0.184064	0.17104	0.339407	0.360686	0.334121	0.398352	0.198602	0.517023	0.105801	0.160976	0.181103	0.287417	0.229713	0.296178	0.10126	0.0579467	0.0208445	0.192897	0.116091	0.0715171
TRITD0Uv1G046330.1	2712	9.84353	8.23121	10.6742	11.6824	13.7234	9.83414	5.06205	9.47661	11.6987	6.96106	4.95708	3.53246	3.79192	4.30828	3.47101	1.96719	2.74098	5.39905	3.67474	3.49904	2.84269	0.99264	0.945192	0.903487
TRITD0Uv1G067410.1	519	0	0	0	0	0	0	0	0	0	0	0	0	0	0	0	0	0	0	0	0	0	0	0	0
TRITD0Uv1G087220.1	483	0	0	0	0	0	0	0	0	0	0	0	0	0	0	0	0	0	0	0	0	0	0	0	0
TRITD0Uv1G039640.2	2508	0.196243	0.259143	0.17794	0.0703798	0.179029	0.0920649	0.0513977	0.0169302	0.0197062	0.0190813	0.0878093	0.0532014	0	0	0.0109358	0.0185792	0.0436933	0.0305299	0.0113122	0.0117074	0.00578757	0.149771	0.100823	0.118082
TRITD0Uv1G059130.1	624	62.8212	20.882	35.8429	103.055	74.4969	86.6646	54.9205	25.0599	31.3433	15.5546	7.20737	2.19487	5.80689	2.97942	1.58272	0.513144	0.992774	1.53184	0.308335	0	0	0	0	0
TRITD0Uv1G075070.1	1167	0	0.0545098	0.013923	0.0070209	0.0329951	0	0.0128005	0	0.00805875	0.0233859	0	0	0.00755825	0	0	0	0.0195931	0	0	0	0	0	0	0
TRITD0Uv1G066930.1	606	0	0	0	0	0	0	0	0	0	0	0	0	0	0	0	0	0	0	0	0	0	0	0	0
TRITD0Uv1G054620.1	1272	0.745582	0.795237	1.07704	0.783549	0.717701	0.81226	0.324877	0.788011	0.619543	0.514476	0.47075	0.828936	0.401462	0.487477	0.590964	0.317119	0.801688	0.551352	0.508434	0.386101	0.351556	0.315541	0.389701	0.197586
TRITD0Uv1G052660.1	1137	6.45613	7.50335	7.9963	9.03824	8.71598	9.2501	7.36817	7.63566	8.11039	5.76272	5.51199	6.62879	3.90127	4.8275	3.93107	3.51277	3.46655	4.07553	3.83284	4.21549	4.00196	2.9512	3.27189	2.979
TRITD0Uv1G046620.1	1827	0	0	0	0	0	0	0	0	0	0	0	0	0	0	0	0	0	0	0	0	0	0	0	0
TRITD0Uv1G054770.2	5241	0	0	0	0	0	0	0	0	0	0	0	0	0.00135847	0	0	0	0	0	0	0	0	0	0	0
TRITD0Uv1G066220.2	663	0	0	0	0.0800359	0	0	0	0.0177037	0	0	0	0	0	0	0	0	0	0	0	0	0	0	0	0
TRITD0Uv1G058310.1	1806	0.427564	0.589783	0.45015	0.648005	0.550218	0.290126	0.628713	0.35705	0.36183	0.18434	0.121993	0.264873	0.0616703	0.0683515	0.0462024	0.0495016	0.115996	0.116062	0.10911	0.227918	0.15684	0.120073	0.185113	0.0397413
TRITD0Uv1G067380.1	933	0	0.0488062	0	0	0.0185698	0	0.00432501	0	0	0	0	0	0	0	0	0	0	0	0	0	0	0	0	0
TRITD0Uv1G055320.1	429	0	0	0	0	0	0	0	0	0	0	0	0	0	0	0	0	0	0	0	0	0	0	0	0
TRITD0Uv1G082880.1	1149	0	0	0	0	0	0	0	0	0	0	0	0	0	0	0	0	0	0	0	0	0	0	0	0
TRITD0Uv1G085020.1	636	0.264663	0.0498354	0.0654059	0.0909163	0	0	0	0.480644	0.355883	0.0779069	0	0.0646633	0	0	0.0547706	0.0998066	0.0882684	0.0666691	0	0	0	0.00573905	0	0
TRITD0Uv1G074200.2	522	0.389397	0.122183	0	0.111167	0.5372	0.394221	1.02268	0.555369	0.302787	0	0.0597377	0.260411	0	0	0	0	0	0	0.238682	0.140403	0	0.0949951	0	0
TRITD0Uv1G088480.1	765	0	0	0	0	0	0	0	0	0	0	0	0	0	0	0	0	0	0	0	0	0	0	0	0
TRITD0Uv1G065990.20	3978	4.31871	5.52544	4.83577	8.50007	7.27616	4.63794	5.66505	8.48461	8.30971	8.0934	6.03087	5.40137	6.07378	6.21432	5.86358	4.96668	5.53708	5.86617	4.96523	4.56686	3.31999	3.49631	3.93097	3.91916
TRITD0Uv1G073150.1	2388	0	0	0.0528883	0.0237972	0.00350283	0	0.00814591	0.0107221	0.0070136	0.00671625	0.00386359	0.0165372	0.0063842	0.0248626	0.0037357	0	0.0338283	0	0.0119426	0.00308869	0.0305976	0	0.0041008	0
TRITD0Uv1G061210.1	966	0.0309932	0	0	0.0664926	0.0743173	0.126043	0	0	0.0309114	0.0498112	0.022966	0.162215	0.058528	0	0.0334863	0	0.0625392	0.184202	0	0.217109	0.152828	0	0.0837211	0
TRITD0Uv1G071470.1	2334	0	0	0	0	0	0	0	0	0	0	0	0	0	0	0	0	0	0	0	0	0	0	0	0
TRITD0Uv1G074480.1	1161	1.1834	2.81318	1.49041	2.25193	2.42172	1.86192	1.69219	2.08092	1.66226	1.60057	0.876967	1.00647	1.05611	1.26337	1.1424	0.899991	1.08336	0.723532	1.03652	0.877578	0.264842	0.793175	1.0223	0.682083
TRITD0Uv1G062250.3	1494	0.744859	1.43158	1.04419	1.16304	1.6663	1.31446	1.97003	2.34741	1.83061	2.78677	2.32768	5.70174	2.74032	4.23171	4.30604	3.74194	3.46756	4.10685	3.17216	3.39021	3.12397	3.54356	3.25622	3.63658
TRITD0Uv1G074820.2	2625	0.00457065	0.0420634	0.129452	0.0428126	0.00945281	0	0.00244236	0	0.0187377	0.00302402	0	0	0	0.0159851	0	0.00294352	0.00761677	0	0	0.131025	0.0247358	0	0.0369601	0.00748927
TRITD0Uv1G088750.1	237	0	0.121763	0	0	0.386167	0	0	0.228007	0	0.0988939	0.215488	0.32869	0.103949	0	0.331007	0	0	0	1.02594	0.678352	0	0.932741	0.696448	0.539341
TRITD0Uv1G085040.1	636	1.374	1.7256	1.45003	1.8418	4.18592	1.482	1.31184	3.08178	2.35302	6.79151	2.54507	2.00456	2.91144	3.58975	2.52072	0.798453	1.96669	3.41887	0.836233	0.380643	0.564341	0.00573905	0	0
TRITD0Uv1G053390.1	543	0.0398488	0	0	0	0.0796128	0.422348	0	0.0411946	0.0644713	0	0	0.0532749	0	0	0	0.084344	0	0	0	0	0	0	0	0
TRITD0Uv1G055020.1	600	0	0	0	0	0	6.68837e-05	0	0	0	0	0	0	0	0	0	0	0	0	0	0	0	0	0	0
TRITD0Uv1G067080.1	3816	0	0	0	0	0	0	0	0	0	0	0	0	0	0	0	0	0	0	0	0	0	0	0	0
TRITD0Uv1G041730.1	1668	1.8345	2.87932	2.34228	3.01349	2.75455	3.05471	1.98613	1.8852	1.89782	1.73977	1.68346	2.70644	0.808373	1.97157	2.04649	1.41385	1.5363	1.58897	1.37489	1.45916	0.689254	0.960432	0.809008	0.623147
TRITD0Uv1G066890.1	624	0	0	0	0	0	0	0	0	0	0	0	0	0	0	0	0	0	0	0	0	0	0	0	0
TRITD0Uv1G066260.2	513	0.245457	0	0.469056	0	0	0	0	0	0	0	0	0	0	0.203562	0	0	0	0	0	0.0454388	0.0881762	0	0	0
TRITD0Uv1G055850.3	645	451.305	370.03	295.071	339.04	383.271	413.37	281.778	324.395	406.159	206.642	236.401	156.873	138.717	109.06	127.694	57.6309	74.1974	109.343	89.0535	109.692	84.9139	111.718	70.2473	51.3436
TRITD0Uv1G061970.2	1098	0	0	0	0	0	0	0	0	0	0	0	0	0	0	0	0	0	0	0	0	0	0	0	0
TRITD0Uv1G059890.1	726	0	0	0	0	0	0	0	0.0269377	0	0	0	0	0	0	0	0	0	0	0	0	0	0	0	0
TRITD0Uv1G042540.1	1125	0.0504281	0.0979362	0.0657505	0.0441932	0.0519121	0	0.0469958	0.103187	0.118204	0.00816647	0.00940837	0	0	0	0	0	0	0	0	0	0	0	0	0
TRITD0Uv1G085000.2	633	5.67678	9.04277	5.32232	4.78219	7.70025	4.40585	2.1363	1.67159	3.36976	1.14659	0.713892	0.407374	0.188158	0.364134	0.13132	0	0.317004	0	2.81365e-09	0.0242261	0	0	0	0
TRITD0Uv1G046400.1	300	0.923924	0.535638	1.63316	0.352105	0	0	0	0.248289	0.449255	0.308173	0.252803	1.24436	0.0941103	0	0.0868796	0.155345	0	0	0	0.255316	0.092216	0	0.463155	0
TRITD0Uv1G057840.2	1413	0	0	0	0	0	0	0	0	0.0127277	0	0	0	0	0	0	0	0	0	0	0	0	0	0	0
TRITD0Uv1G051140.3	1398	0.257841	0.304719	0.453391	0.390874	0.374249	0.412097	0.397232	0.171464	0.277131	0.155908	0.0718083	0.18066	0.0300223	0.105934	0.0347959	0.0244389	0	0.127053	0.0589522	0.130642	0.0174241	0	0.060472	0.0382114
TRITD0Uv1G087850.1	669	0.967718	2.14334	1.37361	1.50503	1.38878	1.01542	1.31397	1.53591	1.25348	1.32238	0.899961	2.31808	0.539699	1.51133	1.38737	0.643265	0.920519	0.572678	0.877854	0.850781	0.774329	0.869162	0.790276	0.971109
TRITD0Uv1G057010.1	375	0	0	0	0.0566599	0	0	0	0	0	0	0.0405515	0	0	0	0	0	0	0.243802	0	0	0.132417	0	0	0.0609112
TRITD0Uv1G041590.2	2364	3.05068	4.64702	4.55079	3.94465	3.70773	2.91332	2.59559	2.04181	2.68827	1.9611	1.52748	1.80287	1.04458	1.21972	1.26972	0.772375	0.876243	1.28959	0.846303	1.12549	0.826265	0.489895	0.483348	0.464299
TRITD0Uv1G062430.1	1278	2.14573	1.45541	2.24065	3.82869	5.64689	3.76654	5.48086	6.72379	6.45349	6.97808	3.7778	6.55913	4.96371	6.61872	7.60093	8.0939	6.75366	7.15739	7.14064	7.27249	5.09103	2.99074	3.30146	4.03216
TRITD0Uv1G086230.1	1383	0	0	0	0	0	0	0	0	0	0	0	0	0	0	0	0	0	0	0	0	0	0	0	0
TRITD0Uv1G074240.1	402	0	0	0	0	0	0	0	0	0	0	0	0	0	0	0	0	0	0	0	0	0	0	0	0
TRITD0Uv1G052690.1	540	0	0	0	0	0	0	0	0	0	0	0	0	0	0	0	0	0	0	0	0	0	0	0	0.0421202
TRITD0Uv1G051910.1	729	0.0353073	0	0.0410372	0.0685453	0.0802458	0.0481855	0.174581	0.768881	0.352914	0.681649	0.906578	1.34467	0.756742	1.32071	1.03496	0.280722	1.13247	0.672349	0.260169	0.0655824	0.103442	0	0	0.0530115
TRITD0Uv1G061340.1	594	0	0	0	0	0	0	0	0	0	0	0	0	0	0	0	0	0	0	0	0	0	0	0	0
TRITD0Uv1G076210.1	243	0	0.0603447	0	0	0	0	0	0	0	0	0	0	0	0	0	0	0.060256	0	0	0	0	0	0	0
TRITD0Uv1G086500.2	1023	0	0	0	0	0	0	0	0	0	0	0	0	0	0	0	0	0	0	0	0	0	0	0	0
TRITD0Uv1G055980.1	372	0.050596	0	0.757708	0	0.0633967	0.207117	0	0	0	0.260291	0	0.12779	0.0613028	0	0	0	0	0	0	0.042308	0.59025	0	0.0585468	0
TRITD0Uv1G051600.1	1293	0	0	0	0	0	0	0.00561405	0.00724415	0	0.0411596	0.0553017	0.914212	0.0414837	1.85866	0.0612819	0.0807495	0.586474	0.558879	0.0162004	17.1376	7.67226	0.0532706	2.02556	0.302024
TRITD0Uv1G046170.4	1368	1.38633	2.64023	1.84526	3.12385	3.29624	2.19754	3.96598	3.24113	3.99433	3.16798	3.15544	6.01585	2.05181	3.06251	2.65194	1.67845	1.59842	2.32031	1.74076	1.70532	1.36134	0.602911	1.18447	1.03365
TRITD0Uv1G076980.1	618	0	0	0	0	0	0	0	0	0	0	0	0	0	0	0	0	0	0	0	0	0	0	0	0
TRITD0Uv1G047570.1	1320	0.323209	0.42037	0.784342	0.455884	0.338476	0.290826	0.694697	0.41685	0.317966	0.454782	0.223353	0.354875	0.148404	0.092359	0.171737	0.183628	0.0756815	0.416696	0.0947842	0.0729853	0.137508	0.0259806	0.0647758	0.0122757
TRITD0Uv1G043630.3	891	0.173751	0.0111448	0.282281	0.0202748	0.0951233	0.265394	0	0.0581386	0.0574958	0.0555757	0.0128161	0.204786	0.0218807	0.0712581	0.0623476	0.0221298	0	0.0398778	0.0783756	0.0597549	0.0645321	0	0.0532204	0.0469335
TRITD0Uv1G049620.5	1713	3.96571	4.15267	5.13466	5.49362	4.6052	4.47571	3.6201	4.17635	4.53413	4.16261	3.21358	4.87615	2.79653	3.69132	3.31391	2.30851	2.6248	3.92318	3.27112	3.50069	3.47001	2.31844	3.31465	2.59216
TRITD0Uv1G039810.5	2676	60.1448	57.6444	55.768	77.8282	62.05	64.0863	32.3107	79.2911	64.3436	78.7339	62.0668	41.8886	61.2405	37.4062	50.2814	62.4501	59.6718	68.6235	80.957	68.1318	45.6515	80.117	75.118	63.2763
TRITD0Uv1G073160.1	5271	0	0	0	0	0	0	0	0	0	0	0.00164739	0.0237641	0.00135031	0.0166262	0.00159041	0	0.00180551	0.00172046	0.001702	0.0384665	0.0411748	0	0.012308	0
TRITD0Uv1G074760.1	2745	0	0	0	0	0	0	0	0	0	0	0	0	0	0	0	0	0	0	0	0	0	0	0	0
TRITD0Uv1G047300.1	780	0	0	0	0	0	0	0	0	0	0	0	0	0	0	0	0	0	0	0	0	0	0	0	0
TRITD0Uv1G075190.1	522	7.80374e-07	0	0	1.54305e-06	9.09521e-06	7.80178e-07	0	0	2.84974e-05	0	0	0	1.78177e-06	2.1252e-06	0	0	1.6599e-05	4.02002e-06	3.71411e-05	0	0	1.75044e-05	0	0
TRITD0Uv1G074010.2	1437	31.6734	65.0995	57.3698	50.2859	43.2652	31.4548	21.5865	27.814	35.503	15.8455	17.4125	9.13022	9.91323	12.4391	10.5872	7.10419	8.63573	12.7926	10.1314	9.27273	6.48838	7.13454	7.00956	5.08766
TRITD0Uv1G056990.1	240	0	0.159634	0.62581	0	0.121416	0	0	0	0	0.0522162	0.364636	0	0	0	1.93366e-07	0	1.0185	0	0	0	0	0.227547	0	0
TRITD0Uv1G047090.2	1140	48.2682	40.6143	54.0713	85.9792	99.3583	68.7717	93.7589	205.827	159.73	182.412	146.39	87.4771	117.217	122.841	107.704	100.445	98.7158	114.606	108.497	101.886	84.2899	91.0716	75.8672	71.4442
TRITD0Uv1G050820.1	918	21.7889	24.3982	26.0465	25.0149	25.9724	22.1942	28.6186	25.571	28.5851	22.0307	21.3837	27.4889	17.9889	18.4371	18.8054	14.4597	15.8537	16.0144	12.4774	11.7446	12.296	10.8367	14.3979	11.8575
TRITD0Uv1G088740.1	408	0	0.22603	0	0.138518	0.259055	0.601891	0.268708	0.434521	0.952971	0.912627	1.3415	1.35599	1.65395	1.27747	1.11034	0.735747	0	0.0792284	0.764504	0.638413	0.139776	0.326443	1.15946	0.310809
TRITD0Uv1G041540.1	309	88.7779	116.715	122.843	101.861	112.273	126.756	147.334	97.9043	94.0096	79.0266	73.9543	158.722	57.8331	77.743	76.7943	41.5165	51.6783	56.6468	41.9411	53.8403	37.1475	29.532	29.0313	28.7218
TRITD0Uv1G065770.8	2499	25.3881	40.3453	38.9512	32.4768	23.8309	18.769	4.58166	8.04438	13.5263	4.52571	4.19784	1.17497	1.85921	1.71169	1.26826	0.852311	1.38523	3.44557	2.21227	2.97968	1.58859	4.67149	2.80445	1.64696
TRITD0Uv1G045740.1	342	0	0.219529	0	0	0	0	0	0	0	0	0	0	0	0	0	0	0	0	0	0	0	0	0	0
TRITD0Uv1G051620.1	1938	0.0161345	0.00845621	0	0.0151074	0	0	0.0241266	0.027083	0	0.0169985	0.019562	0.0378338	0	0	0.014196	0.00829342	0	0.0101943	0.00503267	0.0233807	0.0038982	0.0332517	0.0207098	0.0262066
TRITD0Uv1G054870.1	1275	0	0	0	0	0	0	0	0	0	0	0	0	0	0	0	0	0	0	0	0	0	0	0	0
TRITD0Uv1G073140.1	705	0	0	0	0	0	0	0	0	0	0	0	0	0	0	0	0	0	0	0	0	0	0	0	0
TRITD0Uv1G051880.1	630	14.424	14.1867	14.3816	23.8856	33.7189	24.342	26.5483	58.0973	43.5497	58.0201	63.7134	42.0122	48.6805	44.2313	48.3723	33.5981	37.7923	46.3135	41.3784	37.9767	30.9373	17.3304	14.47	16.8482
TRITD0Uv1G065690.1	390	0	0	0	0	0	0	0	0	0	0	0	0	0	0	0	0	0	0	0	0	0	0	0	0
TRITD0Uv1G048680.3	1680	0	0	0	0.00973726	0	0.101167	0.0269855	0	0	0	0	0	0.0332419	0.00579777	0	0.0470244	0	0.0261888	0.0109068	0	0	0	0	0.0119835
TRITD0Uv1G045860.1	468	0	0	0	0	0	0	0	0	0	0	0	0	0	0	0	0	0	0	0	0	0	0	0	0
TRITD0Uv1G046510.2	1179	0.34383	0.476558	0.473966	0.387984	0.455862	0.228337	0.517915	0.202783	0.254568	0.338596	0.611647	0.704613	0.0894959	0.139153	0.206423	0.257088	0.154742	0.12903	0.145252	0.125541	0.0507374	0.089421	0.0092925	0.117325
TRITD0Uv1G061430.1	1929	0.0421775	0.136025	0.311563	0.197462	0.160903	0.130961	0.131683	0.104367	0.123572	0.11108	0.0983327	0.35504	0.0366982	0.135723	0.285442	0.175099	0.209722	0.251092	0.0809504	0.0979321	0.109751	0.0445693	0.0780719	0.0790338
TRITD0Uv1G042940.1	1248	2.39908	1.32141	1.52525	2.77122	3.3425	3.02586	1.79654	2.97066	3.12775	5.45404	5.80016	4.59818	1.92537	3.4607	1.87079	1.7685	2.60214	2.17574	2.38644	4.84692	3.00743	2.81808	4.19993	2.65634
TRITD0Uv1G051690.1	936	0	0	0	0	0	0	0	0.0326702	0	0.0103935	0	0.105996	0.0101964	0.0665682	0.0582536	0.174567	0.0260935	0	0.0366729	0.0186699	0.0799948	0.119839	0.0373924	0.0754066
TRITD0Uv1G065880.1	999	0	0	0.0257326	0.03455	0.101389	0	0	0.040007	0	0.00952742	0.0109805	0.116097	0	0	0	0	0	0	0	0	0	0	0	0
TRITD0Uv1G068370.1	720	0	0	0	0	0	0	0	0	0	0	0	0	0	0	0	0	0	0	0	0	0	0	0	0
TRITD0Uv1G068610.1	1191	0.035104	0	0	0.0888949	0.152661	0.142311	0.118446	0.20827	0.157088	0.303919	0.13128	0.466118	0.0883243	0.404043	0.263227	0.276176	0.276933	0.336706	0.484072	0.247985	0.300343	0.264942	0.146835	0.166862
TRITD0Uv1G056500.1	1143	8.79381	16.4799	12.167	16.5434	18.4377	13.6093	12.7296	14.0872	16.6902	13.1688	8.88067	13.2252	6.9562	10.17	10.6479	6.00095	6.22339	8.50497	6.93189	4.35041	3.16131	1.81107	1.02832	1.54783
TRITD0Uv1G070110.1	465	11.8525	22.4219	24.7826	25.68	23.3434	20.2408	19.5466	11.0345	12.6128	10.1086	11.055	19.1909	6.01222	13.3766	11.8559	8.68471	9.33399	7.74137	6.47681	8.04578	8.43138	4.98605	8.1034	6.02725
TRITD0Uv1G045930.1	1203	6.83916	9.48001	7.93352	6.78938	5.58076	8.11122	4.15686	3.6418	3.60654	2.72966	2.7271	2.8	1.2845	1.82817	0.873652	0.695115	0.939598	0.950292	0.864372	2.83642	1.57395	0.683317	1.80843	0.618099
TRITD0Uv1G050310.8	3027	1.21988	1.82381	2.12398	1.82864	1.80746	1.45739	2.24292	2.10988	2.10156	2.36104	2.06232	3.58998	1.25942	2.20814	2.37534	1.46467	1.49597	1.81591	1.56856	1.34482	1.32056	1.21833	1.09381	1.23055
TRITD0Uv1G073730.1	522	112.837	43.0031	61.0167	71.3446	91.9982	111.099	70.5906	125.952	107.132	104.92	120.371	90.0965	105.288	59.1512	74.8676	67.2203	70.3575	79.2881	58.9946	66.2853	84.1155	53.6628	40.7323	55.5259
TRITD0Uv1G043200.1	3447	0	0.0223176	0.0137003	0	0.00934701	0.030675	0	0.00239872	0.0069641	0	0	0.00220235	0	0	0.00999194	0	0.00566465	0.00809676	0	0.0186814	0.012189	0	0.0247802	0.00139551
TRITD0Uv1G061710.1	639	0	0	0	0	0	0	0	0	0	0	0	0	0	0	0	0	0	0	0	0	0	0	0	0
TRITD0Uv1G053030.4	1869	0	0	0	0.0275784	0.111283	0.0713526	0.751385	1.56626	0.864955	2.44976	1.82518	1.64475	1.69812	2.07856	1.59854	2.09725	2.13543	3.35253	2.5439	4.37804	2.83622	1.96318	1.76944	1.74279
TRITD0Uv1G052160.3	1719	4.64037	5.97643	4.6635	9.59994	10.0335	6.6608	4.31171	4.26208	6.8002	3.92625	2.52207	2.80765	3.28322	3.86748	4.30326	3.76599	2.91026	6.598	4.72707	6.92524	4.05676	2.78563	0.989033	1.70614
TRITD0Uv1G062340.1	480	0	0	0	0	0	0	0	0	0.281673	0	0	0.135246	0	0	0	0	0	0	0	0	0	0	0	0
TRITD0Uv1G077460.1	900	4.1873	8.01191	8.34645	1.33912	1.53554	1.07229	0.00920154	0.0458892	0.0226825	0	0.0379199	0	0	0.035134	0.03689	0	0	0	0.0386576	0.068794	0.148332	0	0.0918956	0.0066509
TRITD0Uv1G052600.1	786	0	0	0	0	0	0	0	0	0	0	0	0	0	0	0	0	0	0	0	0	0	0	0	0
TRITD0Uv1G049630.1	621	0.0462381	0.115666	0.107707	0.0179121	0.146444	0.0952392	0.0488271	0.0391785	0.0197456	0.0190499	0.0440294	0.121873	0.0194589	0.144011	0.0431227	0.0191621	0	0.0681132	0.022195	0.0166316	0	0	0	0.0224198
TRITD0Uv1G105120.1	1998	0	0	0	0	0	0	0	0	0	0	0.147964	0	0	0.241505	0	0	0	0	0	0.018098	0	0	0	0
TRITD1Av1G038980.1	1158	0	0	0	0.03546	0	0	0	0.0165884	0	0	0	0	0	0	0	0	0	0	0	0	0.00742473	0	0	0.0623736
TRITD0Uv1G116450.1	1212	0.734838	0.565785	0.334667	1.81336	2.73342	2.34828	2.18715	6.43733	4.14127	10.4574	7.65067	5.79111	7.58832	6.74497	4.4967	9.07952	7.76516	8.13169	10.3811	46.0918	31.7577	36.6864	54.0916	26.4577
TRITD0Uv1G108280.1	273	341.145	256.804	263.818	193.755	203.492	274.874	244.647	139.681	164.036	91.5401	90.3204	158.548	74.6297	74.0454	76.721	28.9388	38.2795	51.5345	40.7023	41.2223	41.7056	28.8507	25.6885	22.8101
TRITD0Uv1G128640.1	639	0	0.0367667	0.0170631	0	0	0	0	0	0	0	0	0	0	0	0	0	0	0	0	0	0	0	0	0
TRITD0Uv1G098760.1	408	3.06253	3.78365	6.95925	3.24544	2.88739	4.19632	3.04083	2.25716	2.27561	1.10768	3.14341	3.51298	0.97514	0.85871	0.935172	0.571159	0.370169	1.36603	1.05518	1.60181	1.85034	0.290738	0.671288	0.451495
TRITD1Av1G003290.1	2136	0	0	0	0	0	0	0	0	0	0	0	0	0	0	0	0	0	0	0	0	0	0	0	0
TRITD1Av1G019270.1	324	20086.3	13719.1	14833.4	15903.4	13172.4	15137.8	14275.8	9506.7	8535.44	10724.2	6222.29	9710.98	14217.9	9330.82	7336.7	7711.06	7917.76	5937.3	5189.06	3925.25	5437.57	312.619	354.335	2904.73
TRITD1Av1G001160.1	261	13019.2	5053.24	14607.6	5308.6	6325.28	13923.8	4336.91	2982.84	3434.19	6200.3	4490.83	4595.44	12155.6	7043.67	24399.6	9049.17	6495.79	7112.31	4535.37	4698.9	6324.05	2195.84	12253.7	6983.15
TRITD1Av1G039580.1	603	0	0.0607906	0.0189348	0.0377504	0	0	0	0	0	0	0	0	0	0	0	0	0	0	0	0	0	0	0	0
TRITD0Uv1G103410.1	2313	0	0	0	0	0	0	0	0	0	0	0	0	0	0	0	0	0	0	0	0	0	0	0	0
TRITD0Uv1G090860.1	1251	0.029222	0.0570637	0.0127244	0.0128402	0.0301818	0.0222512	0	0.0301647	0.00738618	0.028812	0.0246902	0.24948	0.0621737	0.182289	0.00798187	0.112217	0.00898282	0.0256806	0.025305	0.0583953	0.0957113	0.0277221	0	0.0218276
TRITD0Uv1G139030.1	213	0	0	0.407985	0.127388	0.143942	0	1.30082	0.255109	0.449689	0	0	0.322518	0.209307	0.0808085	0	0	0	0.0431422	0	0.0929816	0.0772933	0.508901	0.493948	0.355378
TRITD1Av1G006270.1	2808	0	0	0	0	0	0	0	0	0	0	0	0	0	0	0	0	0	0	0	0	0	0	0	0
TRITD1Av1G044200.2	1281	1.42245	1.7036	1.99283	1.51937	2.03903	1.40203	1.31486	1.48303	1.17529	1.48499	1.01948	1.3625	1.35288	1.08396	0.915704	0.700618	0.976166	1.45409	0.883973	1.28778	1.05509	0.287328	0.621285	0.542449
TRITD1Av1G001960.1	396	0	0	0	0	0	0	0	0	0	0	0	0	0	0	0	0	0	0	0	0	0	0	0	0
TRITD0Uv1G109510.1	918	0.0416214	0.0962431	0	0	0.0113981	0.0935326	0	0	0.0551908	0.0746941	0	0	0	0	0	0	0	0.0127634	0.0250927	0.028725	0	0.0546387	0	0
TRITD1Av1G015830.1	978	0	0	0	0	0	0	0	0	0	0	0	0	0	0	0.0504281	0	0	0	0	0	0	0	0	0
TRITD1Av1G018420.1	651	0	0	0.115628	0.0990486	0.0192953	0.131281	0.090021	0.0546129	0.182884	0.123554	0.122338	0.0560442	0.0179094	0.171226	0.319128	0	0	0.126289	0.0411904	0.0773965	0.0720764	0.0221542	0.041566	0.0312934
TRITD0Uv1G139640.1	558	0.0376161	0.441388	0.548485	0.152686	0.304968	0.23373	0.158391	0.46628	0.663901	0.319995	0.555254	1.06918	0.52312	0.769069	0.571529	0.0463471	0.114141	0.489552	0.0530429	0.571689	0.463515	0.113119	0.265647	0.186119
TRITD0Uv1G099260.1	1452	0	0	0	0	0	0	0	0	0	0	0	0	0	0	0	0	0	0	0	0	0	0	0	0
TRITD0Uv1G115290.1	561	23.1672	52.2247	68.8376	4.58629	9.13997	10.1392	0.627732	0	0.261045	0	0	0.103758	0.0941177	0.0771724	0.0128637	0.224446	0	0.0135838	0.380579	0.097705	0	0.0267017	0.156905	0.0658876
TRITD0Uv1G096550.1	2397	0	0	0	0	0	0	0	0.00355921	0	0	0	0	0	0	0	0	0	0	0	0	0	0	0.0163353	0.0165467
TRITD1Av1G010870.1	213	0	0	0	0	0	0	0	0	0	0	0	0	0	0	0	0	0	0	0	0	0	0	0	0
TRITD1Av1G025900.7	2250	6.05356	7.09608	5.76294	7.14268	7.49453	6.52348	4.48855	8.56369	8.39585	8.45268	8.02881	7.89359	6.75162	5.69579	6.24588	5.76056	7.00326	6.0617	5.37061	4.53015	3.9446	4.27785	5.60626	3.78367
TRITD1Av1G022070.2	5703	4.99084	6.5613	6.31794	9.60706	6.98451	5.38655	2.73789	3.86845	6.31114	2.87527	2.04453	1.98973	1.50745	1.69125	1.40284	0.973935	0.690483	1.86954	1.24297	1.4576	1.21726	0.804545	0.791866	0.598895
TRITD1Av1G011820.2	1383	0	0	0	0	0.0133079	0	0	0.00682588	0	0.00631839	0	0.0883985	0.0304285	0.0067087	0.0352569	0.00619113	0	0	0	0	0.00588817	0	0	0
TRITD0Uv1G114780.3	612	0.948802	2.75299	1.33309	0.784258	1.35225	0.733669	0.462048	0.494487	0.620328	0.533391	0.939768	1.46695	0.681807	0.506106	0.824965	0.517405	0.609984	0.534827	0.350648	0.493335	0.559911	0.54421	0.54893	0.332535
TRITD0Uv1G117180.1	1062	0.0102096	0.00439769	0	0	0	0	0	0	0	0	0	0	0	0	0	0	0	0	0	0.00397067	0	0	0	0.0080167
TRITD0Uv1G103100.2	453	0	0	0	0	0	0	0	0	0	0	0	0	0	0	0	0	0	0	0	0	0	0	0	0
TRITD1Av1G033730.7	2895	5.42966	8.39724	6.95925	6.47317	5.68805	5.0378	2.77082	4.47539	4.73712	3.83951	3.16889	3.58797	2.79713	2.96643	2.57128	2.46027	2.5503	2.57287	2.66682	2.86444	2.62261	1.69322	2.04283	2.05697
TRITD1Av1G025470.1	558	0.695337	0.62872	0.827957	0.763429	0.577921	0.116865	0.610411	0.0786223	0.284529	0.137141	0	0	0.0951128	0.0992347	0.103914	0.278083	0.0570704	0.163184	0.0530429	0	0.292747	0.0282797	0	0.0531768
TRITD1Av1G025310.2	921	0.312282	0.374732	0.745821	0.048357	0.204227	0	0	0.106803	0.0879137	0.0106234	0	0.177491	0.0417314	0.249558	0	0	0	0.0127072	0.024983	0.375589	0.200234	0.0272021	0.0795774	0.126541
TRITD1Av1G021720.4	1776	0.299859	0.537886	1.05024	0.453263	0.506633	0.458628	0.332058	0.184475	0.272499	0.223007	0.0811194	0.344708	0.116443	0.388313	0.0889877	0.131164	0.406021	0.185945	0.16685	0.799337	0.623274	0.171347	0.479017	0.235926
TRITD0Uv1G120660.1	387	0	0	0	0	0	0	0	0	0	0	0	0	0	0	0	0	0	0	0	0	0	0	0	0
TRITD1Av1G013120.1	594	0	0.0311929	0	0	0	0	0	0	0	0	0	0	0	0	0	0	0	0	0.0293703	0	0	0	0	0
TRITD1Av1G012760.1	2706	0.774083	1.2193	1.08388	1.23427	1.45242	1.10799	1.2177	0.917718	0.989016	0.978487	0.930712	1.59	0.620533	1.00047	0.76081	0.639018	0.620176	0.658392	0.49921	0.542028	0.509232	0.321635	0.441077	0.325345
TRITD0Uv1G116780.1	468	0.0281632	0	0.28853	0.252327	0.132251	0.258557	0	0.0319694	0.265469	0.350717	0.147915	0.545506	0.381583	0.66671	0.329488	0.230968	0.357066	0.151434	0.18354	0.352715	0.398593	0.0771521	0.326989	0.0904944
TRITD1Av1G007060.1	1041	5.5921	8.52075	6.5347	8.00832	6.79064	5.7383	4.91494	4.536	6.1173	3.57821	2.4287	3.64993	2.13965	2.84625	2.15844	1.49376	1.54998	2.87619	1.5705	2.72981	1.68963	2.22071	1.71638	1.10097
TRITD0Uv1G114540.1	396	0	0.288276	0	0	0	0	0	0	0	0.0662393	0	0	0	0	0	0	0	0	0	0	0	0	0.204335	0
TRITD1Av1G045900.1	4341	0.467542	0.685237	0.808602	1.02322	1.02786	0.791352	1.23897	1.30141	1.04182	1.45456	1.43121	2.75769	1.04415	1.17652	1.41649	0.921732	1.01164	1.17869	0.750781	0.815545	0.717781	0.331425	0.575496	0.705306
TRITD0Uv1G092870.1	2052	0	0	0	0	0	0	0	0	0	0	0	0	0	0	0	0	0	0	0	0	0	0	0	0
TRITD0Uv1G099240.1	1359	0	0	0	0	0	0	0	0	0	0	0	0	0	0	0	0	0	0	0	0	0	0	0	0
TRITD1Av1G009050.1	2325	4.77187	7.03598	5.8933	6.73184	5.67813	4.34692	3.24884	2.92298	3.62657	2.31778	1.91788	1.82702	1.29209	1.59905	1.56661	0.862872	0.945314	1.4197	1.20155	1.25651	0.927498	1.0352	0.696482	0.774099
TRITD1Av1G002230.1	603	0	0	0	16.1572	481.591	165.107	1517.84	5789.9	4407.03	8025.63	9670.64	4897.48	9729.28	8331.73	8401.56	8764.71	11768.8	9564.13	8284.98	8548.45	7465.22	9589.08	8691.41	10424.1
TRITD1Av1G034230.1	1521	0	0	0	0	0	0	0.0137792	0	0	0.00563616	0	0.050521	0	0	0	0	0	0	0	0.00514388	0	0	0	0
TRITD1Av1G011530.1	321	0.617453	0.699354	3.38313	1.95682	1.24064	1.91566	2.60068	1.96591	1.33426	1.41444	1.75517	4.65368	1.53137	2.6283	2.73401	0.775382	2.15761	1.47924	1.27481	1.31657	1.01317	1.3122	1.29696	1.24032
TRITD1Av1G018870.1	309	1.7104	1.75436	3.79675	0	0.925554	0.618984	0	0	0.0805592	0	0	0	0	0	0	0	0	0	0	0.120587	0	0	0	0
TRITD0Uv1G124320.3	1191	0	0	0	0	0	0	0	0	0	0	0	0	0	0	0	0	0	0	0	0	0	0	0	0
TRITD0Uv1G125070.1	912	0	0	0	0	0	0	0.0178635	0.0225429	0	0	0.0868882	0.343492	0.0846408	0.613727	0	0	0	0.132059	0.025315	0.511064	0.549027	0	0	0
TRITD0Uv1G137870.1	930	0	0	0	0	0	0.066518	0	0	0	0.0629053	0	0.192547	0	0	0.0352609	0.0414409	0.0526407	0	0.0739788	0.0376545	0.0426868	0	0.0125701	0.0316846
TRITD0Uv1G122670.1	1038	0	0	0	0	0	0	0	0	0	0	0	0	0	0	0	0	0	0	0	0	0	0	0	0
TRITD1Av1G021370.1	237	1.82017	0.121763	1.75296	2.2922	4.76272	2.52311	18.2349	27.1328	16.7856	26.4047	32.6464	71.88	52.9099	56.0826	65.5393	67.5501	46.3726	31.8585	50.2712	30.1867	22.6183	60.0452	41.6708	70.7136
TRITD0Uv1G112900.1	348	12.7378	11.3036	34.4614	6.14529	13.1425	9.27328	5.31335	3.01009	6.23445	2.82544	3.05348	2.28193	1.94414	2.8709	1.29433	1.54937	1.5232	1.50322	1.00161	2.80887	4.82455	0.16211	1.476	0.496104
TRITD0Uv1G100600.1	1638	0	0	0	0	0	0	0	0	0	0	0	0	0	0	0	0	0	0	0	0	0	0	0	0
TRITD0Uv1G101700.1	327	0	0	0	0	0	0	0	0	0	0	0	0	0	0	0	0	0	0	0	0	0	0	0	0
TRITD0Uv1G109620.1	444	0	0	0	0	0	0.19632	0	0	0	0	0	0	0.0393949	0	0	0	0	0.126637	0.163237	0.532707	0.715846	0.298586	0.84171	0.660546
TRITD0Uv1G115010.1	792	0	0	0	0	0	0	0	0	0	0	0	0	0	0	0	0	0	0	0	0	0	0	0	0
TRITD1Av1G032550.8	1662	4.63689	5.5538	5.08753	7.34317	7.18499	5.24791	8.38927	8.81383	8.65285	9.64359	7.57727	15.0092	6.34634	10.4338	8.30487	6.68042	6.41532	7.54417	5.46224	5.82914	5.05877	2.98895	4.4191	3.44095
TRITD0Uv1G118020.1	594	0	0	0	0	0	0	0.123334	0.189262	0.0212698	0.348749	0.260891	1.01396	0.443145	0.665956	0.720929	0.455371	0.205111	0.415393	0.572721	0.998252	1.24461	1.37946	2.03852	1.32191
TRITD1Av1G001140.1	297	1.47194	0	3.16392	1.16882e-07	1.59642	3.25146	0	1.21883	0.556429	1.96926	0	1.59078	1.19588	2.54736e-08	0.382369	1.52361	1.49403	2.38308	0	1.18776	1.46329	0.520406	6.00555	1.17105
TRITD1Av1G022080.1	2478	0.350283	0.514126	0.500036	0.553229	0.353142	0.471931	0.507316	0.226797	0.362712	0.272256	0.135711	0.255974	0.0855435	0.0988728	0.124409	0.0180267	0.0731442	0.110355	0.045854	0.0452594	0.140334	0.0518436	0.0826781	0.0210685
TRITD0Uv1G103140.1	765	0.640351	0.927683	0.40333	0	0.0952336	0.40237	0.314897	0.746268	0.697302	0.45266	1.01222	0.642507	1.06883	0.732313	0.853794	0.655089	0.701326	0.897325	1.22973	1.01628	0.408267	0.4679	6.58467e-09	0.551448
TRITD1Av1G012130.1	1218	0	0	0	0	0	0	0.0726832	0.116883	0.0152731	0.0295503	0.00850917	0.0816411	0	0.00785493	0.0660334	0.06529	0.0464292	0.00884897	0.0174362	0	0	0	0	0
TRITD0Uv1G104740.1	4722	0.0407338	0.107736	0.134465	0.0581082	0.063133	0.0515904	0.0699943	0.0715375	0.09796	0.0494233	0.0562706	0.16991	0.0409896	0.0403718	0.0525028	0.0310751	0.0103454	0.0258215	0.0291527	0.0568518	0.122534	0.0270888	0.0358212	0.0240115
TRITD0Uv1G135730.1	321	0.014228	0	0.0155807	0	0	0	0	0	0	0	0	0	0.014096	0	0	0.0302816	0	0	0	0	0	0	0	0
TRITD1Av1G015940.1	684	4.37149	6.83222	6.67905	4.65017	5.96214	5.62025	3.99296	1.97621	2.46962	1.04513	1.28237	1.08149	0.74105	0.544696	1.38198	0.604319	0.368018	0.194846	0.0381643	0.273279	0.0329752	0.288021	0.0578759	0.125978
TRITD0Uv1G116690.1	246	30.1086	5.3793	10.7642	20.9698	15.5904	25.7313	27.8054	21.5558	14.9668	19.7049	11.1442	9.19777	24.5211	12.7061	6.95142	5.46267	11.859	7.31679	3.7315	2.28925	1.73342	0.0754479	0.112996	0.0581898
TRITD1Av1G001750.7	3042	2.27942	2.82622	3.19303	3.87624	3.13709	2.17594	2.4312	6.05601	3.46771	5.65915	5.1307	7.74536	6.20743	6.74577	7.6084	7.70614	7.47156	7.34062	7.00696	8.72996	7.07448	9.61879	12.0594	8.77832
TRITD1Av1G021250.5	1413	0.431753	0.908495	0.829352	0.578621	0.775476	0.643492	0.432239	0.409018	0.666678	0.467886	0.347342	0.86063	0.266641	0.581642	0.417887	0.620746	0.379383	0.439151	0.392861	0.502973	0.674163	0.335334	0.298545	0.482404
TRITD1Av1G004100.1	1368	0	0	0	0	0	0	0	0.00676812	0.00661699	0	0	0.0192031	0	0.0203967	0	0.0188242	0	0.00767244	0	0	0	0	0	0
TRITD0Uv1G102200.1	1230	0	0	0	0	0	0	0	0	0	0	0	0	0	0	0	0	0	0	0	0	0	0	0	0
TRITD1Av1G025890.1	1167	0	0	0	0	0	0	0	0	0	0	0	0	0	0	0	0	0	0	0	0	0	0	0	0
TRITD1Av1G003700.1	333	4.53845	3.11908	0.977684	2.37795	3.60695	0.805323	0.134392	1.74137	3.81667	1.37962	1.88686	3.76298	1.825	1.398	0.686783	0.487139	0.830157	1.4979	0.380712	0.917744	0.157265	0.135622	0.174454	0.289216
TRITD1Av1G009180.2	1437	0	0.0180428	0	0	0	0	0	0	0	0	0	0	0	0	0	0	0	0	0	0	0	0	0	0
TRITD1Av1G016210.2	4161	3.49573	4.23316	3.76556	4.46549	4.05505	3.51755	3.73225	5.22852	4.45967	4.75952	4.56937	6.24012	4.10469	4.11798	3.79593	3.1761	3.3551	4.88042	3.65756	3.53218	2.91168	3.00639	2.74897	2.39983
TRITD0Uv1G097740.1	726	0	0	0	0	0	0	0	0	0	0	0	0	0	0	0	0	0	0	0	0.0263879	0	0	0	0
TRITD1Av1G003250.2	2670	0.0493186	0.0619214	0.0414757	0.165389	0.132954	0.128732	0.254041	0.214984	0.15325	0.0771666	0.054629	0.0729398	0.0901233	0.0313752	0.0627048	0.0259976	0.0598059	0.0463039	0.0668779	0.00546694	0.0215707	0	0	0.0091897
TRITD1Av1G023430.3	939	15.9582	21.6498	16.9452	21.34	20.5905	19.5267	11.7837	10.1816	14.7781	7.05442	6.53377	5.55631	2.9972	4.33756	3.75449	2.08699	2.15647	4.35359	3.01484	2.94687	2.32037	2.54219	1.71283	1.2807
TRITD0Uv1G123370.1	471	0.26985	0.181561	0.347326	0.476603	0.300188	0.329943	0.620201	0.284214	0.480367	0.419567	0.292014	0.346274	0.148117	0.196142	0.0240791	0.0433863	0.130575	0.249121	0.108741	0.114735	0.0248543	0.0381124	0.047855	0.0830581
TRITD1Av1G027810.1	1026	0	0.00920397	0	0	0	0	0	0	0	0	0	0	0	0	0	0	0	0	0	0.00829517	0	0	0	0
TRITD1Av1G002540.1	960	0	0	0	0	0	0	0	0	0	0	0	0	0	0	0	0	0	0	0	0	0	0	0	0
TRITD1Av1G013080.1	540	0	0	0	0	0	0	0	0	0	0	0	0	0	0	0	0	0	0	0	0	0	0	0	0
TRITD0Uv1G099670.1	600	0	0	0	0	0	0	0	0.0206912	0	0	0	0	0	0	0	0	0.0250003	0	0	0.707927	1.18164	0.0867346	5.71041	0
TRITD1Av1G010690.2	681	0	0	0	0	0	0	0	0	0	0	0	0	0	0	0	0	0	0	0	0	0	0	0	0
TRITD0Uv1G105080.1	2751	0	0	0.00626855	0	0	0	0	0	0	0.0028721	0	0	0	0	0	0	0	0	0.00681316	0	0	0	0	0
TRITD0Uv1G119430.1	1467	0.107399	0.14432	0.0741996	0	0.185157	0	0	0.0373674	0.0333062	0	0.00412332	0	0	0	0	0	0	0	0	0	0.0191305	0	0	0
TRITD1Av1G008060.1	429	0	0	0	0	0	0	0	0	0	0	0	0	0	0	0	0	0	0	0	0	0	0	0	0
TRITD0Uv1G106810.1	1137	1.93224	5.15345	5.23145	2.80323	2.52818	2.14506	1.48516	1.71731	1.82242	1.25179	0.827441	1.90401	0.674375	1.96014	0.970329	0.822863	0.848321	0.623267	0.757955	1.69346	0.807839	0.559629	1.23271	0.55391
TRITD0Uv1G099850.1	2271	0.0268927	0.0300142	0.0248839	0.0188911	0.0500474	0.0352471	0.0454074	0.0978552	0.045856	0.124315	0.122601	0.344902	0.114891	0.216065	0.197602	0.136709	0.100622	0.151284	0.0862973	0.0799856	0.0939891	0.0858665	0.0736982	0.105377
TRITD0Uv1G102680.1	1581	0	0	0	0	0	0	0	0	0	0	0	0	0	0	0	0	0	0	0	0	0	0	0	0
TRITD0Uv1G098130.1	1548	0	0	0	0	0	0	0	0	0	0	0	0	0	0	0	0	0	0	0	0	0	0	0	0
TRITD0Uv1G124250.2	999	0.46322	0.615197	0.42386	0.70475	0.767673	0.716319	1.81726	1.48332	1.15606	1.37439	0.770265	3.26263	1.16625	1.42165	1.47462	1.06468	1.08758	1.04985	1.23563	0.942717	1.05779	0.962701	1.32271	0.934677
TRITD1Av1G022500.1	228	0.124098	0	0	0	0	0	0	0	0	0	0	0	0	0	0	0	0	0	0	0	0	0	0	0
TRITD0Uv1G124700.1	327	0	0	0	0	0	0	0	0	0	0	0	0	0	0	0	0	0	0	0	0	0	0	0	0
TRITD1Av1G005670.1	2175	0.0367244	0.0667309	0.0653536	0.128793	0.132383	0.190867	0.217125	0.130837	0.142484	0.137949	0.124409	0.257509	0.0851958	0.114413	0.161819	0.174443	0.0469394	0.102877	0.150209	0.0890466	0.0817577	0.0730431	0.0523115	0.101337
TRITD1Av1G002070.1	660	0.616311	0.0720978	0.0163187	10.7057	41.4842	18.9886	147.159	168.266	151.282	265.894	300.258	341.518	260.537	284.217	305.096	239.354	264.849	285.835	237.805	209.649	184.352	209.121	249.642	227.846
TRITD0Uv1G113850.1	471	0.26985	0.181561	0.347326	0.476603	0.300188	0.329943	0.620201	0.284214	0.480367	0.419567	0.292014	0.346274	0.148117	0.196142	0.0240791	0.0433863	0.130575	0.249121	0.108741	0.114735	0.0248543	0.0381124	0.047855	0.0830581
TRITD0Uv1G111120.1	1335	0	0	0	0	0.020858	0	0	0	0.0148987	0	0	0	0.0063611	0	0	0	0	0.0158073	0	0.0180013	0	0	0	0
TRITD0Uv1G144920.1	615	0.156825	0	0	0	0.0851197	0.113101	0	0	0.0200654	0	0	0	0	0	0	0	0	0	0	0	0	0	0	0
TRITD0Uv1G113480.1	447	0	0	0	0	0	0	0	0	0	0	0	0	0	0	0	0	0	0	0	0	0	0	0	0
TRITD1Av1G017620.2	1533	2.44468	4.86723	4.57154	8.37556	7.71502	5.29875	7.59857	6.99209	6.87459	4.37129	5.30746	4.1765	2.28626	3.1454	3.88173	1.82518	2.91886	4.38958	2.69408	2.12521	1.12077	1.06407	1.09887	0.668561
TRITD1Av1G036510.1	222	3.51261	6.33148	2.59702	1.21648	1.93811	1.46098	1.79795	2.46403	2.58798	1.69413	0.691794	6.87561	0.842027	1.18228	0.825382	0.682088	0.884371	0.62185	0.485462	2.34175	1.26663	0	0.96867	0.631356
TRITD1Av1G013190.1	825	0	0	0	0	0	0	0	0	0	0.0247493	0.0285486	0.0509861	0.024503	0.039735	0	0	0.0465604	0.0147918	0.0145234	0	0.0241934	0	0	0
TRITD1Av1G006440.2	1503	0	0	0	0	0	0	0	0	0	0	0	0	0	0	0	0	0	0	0	0	0	0	0	0
TRITD1Av1G021590.1	456	0.0291389	0	0	0	0.0775582	0.0305871	0	0	0	0.0336141	0	0.0773784	0.184492	0.111292	0.19319	0.0698666	0.0836691	0.239606	0.270645	0.0843721	0.274981	0.324085	0.152801	0.152089
TRITD0Uv1G095300.1	393	0	0	0	0	0	0	0	0	0	0	0.0350762	0.461027	0	0.208454	0	0	0.0286212	0.109891	0	1.50438	1.16182	0	0	0
TRITD1Av1G037740.10	4275	11.2117	12.6154	10.4127	18.162	17.1735	13.4479	10.3243	20.5833	20.5284	17.8441	12.883	8.17317	12.1338	10.2969	9.12839	7.93207	8.33577	11.489	9.97529	9.55215	8.87401	6.62626	5.54998	6.13035
TRITD0Uv1G100440.1	1380	0	0	0	0	0	0	0	0	0	0	0	0	0	0.0201796	0	0	0.0238997	0	0	0	0	0	0.0153534	0
TRITD1Av1G003930.2	1359	1.37999	1.93774	1.7299	2.10529	2.0876	1.41268	2.87379	1.86238	1.67428	1.70392	1.41955	3.265	1.20675	2.08367	1.33275	1.22092	0.907299	1.50703	1.27856	0.990148	1.03517	0.844686	0.672412	0.875923
TRITD0Uv1G099820.2	825	0	0	0	0	0	0	0	0	0	0	0	0	0	0	0	0	0	0	0	0	0	0	0	0
TRITD1Av1G027710.1	936	0.00809852	0	0	0	0	0	0.0344448	0.0435603	0	0	0.023963	0	0	0	0.0233014	0.0308059	0	0	0.0366729	0	0	0	0	0
TRITD1Av1G037210.1	798	776.654	814.301	699.972	846.921	838.994	777.033	930.858	643.366	824.3	485.84	445.609	595.716	326.724	381.11	355.434	225.569	219.708	289.894	232.998	265.702	249.195	172.675	180.445	135.203
TRITD1Av1G022120.1	573	60.4341	68.3108	56.5257	61.8209	65.688	56.0975	44.4553	51.8175	59.8524	36.7161	38.6927	30.6762	20.6469	24.9946	23.3713	13.3238	12.4392	23.8949	15.638	17.1826	15.1636	14.5312	10.6426	7.99604
TRITD1Av1G009300.1	1500	0	0	0	0	0	0	0	0.012133	0	0	0	0	0	0	0	0	0	0	0	0	0	0	0	0
TRITD0Uv1G131750.1	366	0	0	0	0	0	0	0	0	0	0	0	0	0	0	0	0	0	0	0	0.0145689	0	0	0	0
TRITD1Av1G000580.2	1923	10.6446	17.3686	14.2826	15.9088	16.5489	12.8161	12.0297	19.3749	16.8258	16.9904	14.9902	17.8391	13.0393	14.7623	14.1837	11.9957	11.3348	12.8429	12.8223	12.4642	10.5979	10.3393	11.9402	10.5901
TRITD0Uv1G113200.2	783	0.00263117	0.0603331	0	0.165629	0.125768	0.0967518	0.108861	0.465147	0.2554	0.640172	0.407796	0.899778	0.464205	0.761111	0.815823	0.725831	0.326038	0.374462	0.694164	0.421132	0.118256	0.0677788	0.111131	0.156283
TRITD0Uv1G135550.1	528	0	0	0	0	0	0	0	0	0	0	0	0	0	0	0	0	0	0	0	0	0	0	0	0
TRITD0Uv1G095170.1	342	0	0	0	0	0	0	0	0	0	0	0	0	0	0	0	0	0	0	0	0	0	0	0	0
TRITD0Uv1G099750.1	198	16.5749	10.9729	15.4874	5.57546	4.96475	4.03047	6.57481	1.90193	6.99541	0	0	1.99966	3.66017	0	3.88172	0	0	0	0	0	0.28828	2.09329	0	0.456202
TRITD0Uv1G117340.1	1191	0	0	0	0	0	0	0	0	0	0	0	0	0	0	0	0	0	0	0	0	0	0	0	0
TRITD1Av1G013990.1	423	8.88222	11.5049	12.2789	8.56514	12.8351	10.9617	10.6549	8.69292	9.33329	11.1554	11.1113	18.2729	9.2158	10.8021	10.3628	5.25339	9.73773	8.19401	8.2582	7.15974	9.69845	5.11956	5.50889	6.17412
TRITD1Av1G008630.1	213	0	0	0	0	0	0	0	0	0	0	0	0.0798235	0	0	0	0	0	0	0	0.0154969	0	0	0	0
TRITD0Uv1G096160.1	387	0	0	0	0	0	0	0	0	0	0	0	0	0	0	0	0	0	0	0	0	0	0	0	0
TRITD1Av1G042220.1	573	0.267714	0.221515	0.312574	0.79365	0.546449	0.900725	0.232728	0.882812	0.632372	2.27533	2.63959	4.01104	0.449327	1.30956	0.431122	0.331132	0.630118	1.43056	0.278797	0.620417	0.205336	0.481738	0.50536	0.237738
TRITD1Av1G023840.1	1092	5.60648	7.35356	5.98943	8.03639	8.16083	6.10133	6.05367	4.51698	7.10525	3.90258	4.07614	3.96793	2.95404	2.89074	2.65731	1.81184	1.9612	3.09799	2.07992	1.77148	1.05326	2.07648	1.06329	1.37276
TRITD0Uv1G127490.1	270	0	0	0	0	0.0474365	0	0	0	0	0	0	0	0	0	0	0	0	0	0	0	0	0	0	0
TRITD0Uv1G110430.1	1101	5.04789	6.64351	6.60225	7.85472	6.64391	5.83492	5.61657	3.94551	5.79894	3.3482	4.00851	2.84836	2.37104	2.62969	2.109	1.11335	1.88664	2.24191	1.54733	1.92043	1.89446	1.52306	1.37458	0.960796
TRITD0Uv1G122760.1	393	0	0	0	0	0	0	0	0	0	0	0	0	0	0	0	0	0	0	0	0	0.941633	0	0.559259	0
TRITD0Uv1G123120.1	525	0.170067	0.0346978	0.397075	0.319933	0.143134	0.154737	0.200938	0.129447	0.0794863	0.0085067	0.0886473	0.0140806	0.161399	0.111222	0	0.10409	0	0.179008	0	0.174651	0.418209	0.125408	0.0196492	0.132558
TRITD1Av1G009570.1	792	0.0103424	0.210949	1.43188	0.168806	0.155403	0.168973	0.0768159	0.122976	0.0678923	0.223011	0.151354	0.854526	0.312779	1.19475	1.75526	1.53746	1.13678	1.70432	0.87686	1.0306	3.15497	0.304129	1.58807	2.04934
TRITD0Uv1G121480.1	1062	0	0	0	0	0	0	0	0	0	0	0	0	0	0	0	0	0	0	0	0	0.008355	0	0	0
TRITD1Av1G002960.1	2787	0	0	0	0	0	0	0	0	0	0	0	0	0	0	0	0	0	0	0	0	0	0	0	0
TRITD0Uv1G092640.1	480	0	0	0	0	0	0	0	0	0	0	0	0	0	0	0	0	0	0	0	0	0	0	0	0
TRITD0Uv1G115470.1	801	0	0	0	0	0	0	0	0	0	0	0	0	0	0	0	0	0	0	0	0	0	0	0	0
TRITD1Av1G025630.3	1617	0.0439692	0.15143	0.11104	0.0561178	0.093527	0	0	0.0333359	0.0324992	0.0838782	0.0422426	0.151123	0.00502509	0.133402	0.0175312	0.015377	0.0197871	0.0125705	0.0372087	0.0814454	0.0249711	0	0.0254823	0.0487612
TRITD1Av1G017270.1	195	0	0	0.0592369	0	0	0	0	0	0	0	1.18337e-08	0.000117338	0	0	0	0	0	0	0	0	0	0	0	0
TRITD0Uv1G118580.1	669	0	0	0	0	0	0	0	0	0	0	0	0	0	0	0	0	0	0	0	0	0	0	0	0
TRITD0Uv1G089080.1	939	0	0	0	0.00941142	0	0	0	0	0.0107044	0	0	0	0	0	0	0	0	0	0.0121722	0.00929612	0	0	0	0
TRITD0Uv1G094450.1	1383	0	0	0	0	0	0	0	0	0	0	0	0	0	0	0	0	0	0	0	0	0	0	0	0
TRITD1Av1G039750.3	1605	42.9287	72.5507	60.4931	59.2972	55.6633	47.5175	28.9116	40.1032	46.8962	34.382	30.4761	22.8135	21.1676	24.8846	24.4719	18.7948	21.0801	25.927	22.851	25.0045	19.747	12.236	15.9549	11.6265
TRITD0Uv1G103080.2	1164	0	0	0	0	0	0	0	0	0	0	0	0	0	0	0	0	0	0	0	0	0	0	0	0
TRITD0Uv1G097260.1	930	0.0020431	0	0	0.00953964	0.00839416	0.00415738	0.00868917	0.00823722	0.00271123	0.00786316	0.0120865	0.0187198	0.0128621	0.0251841	0.00881522	0.0181304	0.00658009	0.00313537	0.0123298	0.00470681	0.0126174	0.00335707	0.00314252	0.0110896
TRITD0Uv1G100690.1	480	0	0	0	0.0446819	0	0	0	0	0	0	0	0	0	0	0	0	0	0	0	0	0	0	0	0
TRITD0Uv1G141410.1	420	10.1027	15.7317	9.56726	9.01108	11.1932	13.7889	18.7647	9.30402	12.0111	8.49086	7.05753	29.5942	6.94685	8.91465	9.72628	6.37934	5.0846	6.36904	5.03916	6.91301	9.65113	4.16714	2.87659	3.30259
TRITD1Av1G009040.1	570	0	0	0	0	0.0488339	0	0	0	0	0	0	0	0	1.86618e-05	0	0	0	0.0262091	0	0	5.97985e-06	0	0	0
TRITD1Av1G012750.1	3018	0.093966	0.100534	0.0860063	0.0802495	0.137751	0.0827942	0.259583	0.72782	0.348456	0.825452	0.635983	1.37798	0.607406	0.795394	0.937701	0.802791	0.879542	1.06868	0.951651	0.840201	0.61613	0.35036	0.419248	0.539154
TRITD0Uv1G090530.1	609	0	0	0	0	0	0	0	0	0	0	0	0	0	0	0	0	0	0	0	0	0	0	0	0
TRITD0Uv1G110350.1	1785	0	0	0	0	0	0	0	0	0	0	0	0	0	0	0	0	3.67595e-09	2.83638e-10	0	0	0	1.56721e-09	0	0
TRITD1Av1G003720.1	684	13.6312	13.924	13.5118	19.1611	21.9072	15.2713	31.1367	49.0557	41.0867	52.6154	44.9363	71.5871	58.5225	59.6762	60.4113	55.5487	43.6381	49.6084	47.8846	43.6249	50.289	30.5578	34.8499	36.8389
TRITD0Uv1G104260.1	351	0	0	0.18849	0	0	0	0	0.0196852	0.0138039	0.0682135	0	0	0.0696189	0.0670553	0	0.0102225	0	0.20734	0	0.0059599	0.376971	0.0341668	0	0.230134
TRITD0Uv1G114550.1	222	0	0	0	0.121648	0	0	1.90692	2.94771	4.48753	7.09721	6.89425	9.91921	3.68387	13.6011	9.79575	4.42298	5.67493	9.61103	8.86122	11.1073	10.203	8.96754	6.26786	10.5075
TRITD0Uv1G119210.1	543	0	0	0	0	0	0	0	0	0	0	0	0	0	0	0	0	0	0	0	0	0	0	0	0
TRITD1Av1G039460.4	2337	0.34693	0.453528	1.0367	1.06629	1.23349	0.525372	1.02315	1.61102	1.40322	1.27547	1.09098	0.919579	0.666712	1.28465	0.825805	0.737453	0.752254	1.49948	0.980727	1.45437	1.2987	0.930664	1.12481	1.03553
TRITD1Av1G006490.1	684	0	0	0	0	0	0.0267839	0	0	0.0169152	0	0.0379486	0.0343329	0.0164678	0	0.0185048	0	0.102227	0.0194846	0.0195344	0.0287662	0.164876	0.0205729	0	0.0678341
TRITD0Uv1G090310.1	3057	0.453789	0.303278	0.282223	0.888013	0.606347	0.781949	0.154873	0.430029	0.600681	0.296867	0.349364	0.384308	0.276861	0.222864	0.201353	0.0569004	0.0205769	0.246673	0.127082	0.176641	0.0436791	0.0693799	0.120046	0.042906
TRITD1Av1G025480.6	834	0.542901	1.29287	0.888744	0.838425	1.18857	1.0015	0.697815	0.708488	0.681235	0.700648	0.690884	1.7009	0.417649	0.703736	0.808668	0.735086	0.626689	0.794331	0.991806	1.09713	1.55094	0.866014	0.960197	1.22626
TRITD1Av1G004500.1	345	0	0	0	0	0	0	0	0	0	0	0	0	0	0	0	0	0	0	0	0	0	0	0	0
TRITD0Uv1G121670.1	759	0	0	0	0	0	0	0	0	0	0	0	0	0	0	0	0	0	0	0	0	0	0	0	0
TRITD1Av1G009060.1	396	148.135	119.539	114.744	102.435	114.807	120.669	94.3835	68.1943	101.466	48.673	55.3397	57.0543	38.6518	28.2387	31.1234	14.3496	17.2854	29.0096	20.4036	20.9867	26.0728	18.4221	13.0774	10.9633
TRITD0Uv1G128870.1	555	0	0	0	0	0	0	0	0	0	0	0	0	0	0	0	0	0	0	0	0	0	0	0	0
TRITD0Uv1G113130.1	1131	2.62091	5.56297	5.02384	3.21094	3.37897	3.08379	2.29064	1.97669	2.04949	2.15745	1.97613	2.0808	1.70192	2.11108	2.07615	2.01491	2.43326	2.72156	2.37733	2.63099	2.23031	2.25029	2.79811	2.4741
TRITD0Uv1G104240.1	471	193.128	192.352	240.814	210.113	235.993	261.197	159.46	89.0616	144.374	75.6797	97.0256	73.0069	36.1213	61.623	56.8465	26.4805	29.6476	50.7343	34.584	47.1713	42.2417	15.244	16.1947	11.9172
TRITD1Av1G000970.1	300	0	0	0.0964146	0	0	0	0	0	0	0	0	0	0	0	0	0	0	0	0	0	0	0	0	0
TRITD1Av1G035890.1	1620	0	0.0312617	0.0692452	0.0279966	0.0109788	0.00402965	0	0	0	0	0.0060215	0.0051995	0	0	0	0	0	0	0	0.0191226	0	0	0	0
TRITD0Uv1G120770.1	444	0	0	0	0	0	0	0	0	0	0	0	0	0	0	0	0	0	0	0	0	0	0	0	0
TRITD0Uv1G111610.1	1131	0	0	0	0	0	0	0	0	0	0	0	0	0	0	0	0	0	0	0	0	0	0	0	0
TRITD0Uv1G114380.1	1062	0	0	0	0	0	0	0	0	0	0	0	0	0	0	0	0	0	0	0	0	0	0	0	0
TRITD0Uv1G110580.1	300	0	0	0	0.0289616	0	0	0	0	0.0846658	0	0.0558478	0.124625	0	0	0.0287777	0	0.0622768	0	0	0	0	0.0901345	0	0
TRITD0Uv1G141380.1	528	0	0	0	0	0	0	0	0	0	0	0	0	0	0	0	0	0	0	0	0	0	0	0	0
TRITD1Av1G042680.1	753	0.022363	0	0	0	0	0	0	0	0	0	0	0	0	0	0	0	0	0	0	0	0	0	0	0
TRITD0Uv1G106090.1	726	0.0296173	0	0	0.0137991	0	0.0147011	0	0.0101931	0.03065	0	0	0	0	0	0.0335965	0.0223041	0	0	0	0.00839618	0	0	0	0
TRITD1Av1G002590.2	1662	0	0	0	0	0	0	0	0	0	0	0	0	0	0	0	0	0	0	0	0	0	0	0	0
TRITD0Uv1G132240.1	333	0	0.0103144	0.0641228	0.050547	0	0	0.0335981	0	0.0869987	0	0	0	0	0	0	0.0499238	0.105417	0	0	0	0.0131054	0	0.0615061	0
TRITD1Av1G005130.1	570	0	0	0	0	0	0	0	0	0.0239421	0	0	0	0	0	0	0	0	0	0.0261584	0.0591754	0.0238149	0	0	0
TRITD0Uv1G126050.1	774	0.085708	0.122743	0.435599	0.149851	0.234214	0.197037	0.170452	0.29638	0.294841	0.176318	0.109552	0.505998	0.0675094	0.596129	0.244119	0.188833	0.22102	0.874961	0.333838	0.349592	0.481925	0.0688832	0.11295	0.0893052
TRITD0Uv1G122740.1	402	0	0	0	0	0	0	0	0	0	0	0	0	0	0	0	0	0	0	0	0	0	0	0	0
TRITD0Uv1G094620.1	2427	0	0	0.00623405	0.004508	0.0399259	0	0	0	0	0	0	0	0	0	0	0	0	0	0	0	0	0	0	0
TRITD1Av1G012850.1	663	0	0	0	0	0	0	0	0.0708146	0.017764	0.548686	0.158446	0.995505	0.833157	0.849584	1.39428	0.73867	0.536493	0.89986	0.620558	0.738032	0.296316	0	0.0202149	0.0101491
TRITD1Av1G015540.1	219	194.568	158.077	150.926	105.688	177.932	159.223	156.08	307.905	214.454	189.021	245.205	263.97	208.564	156.488	284.584	146.798	135.059	91.7507	126.14	81.5665	37.4062	73.3968	40.1012	72.4438
TRITD0Uv1G121850.1	273	0	0	0	0	0.0912597	0	0	0	0	0	0	0.339389	0	0	0	0	0	0	0.0655273	0	0	0	0	0
TRITD0Uv1G107880.1	1302	0.250559	0.318981	0.689262	0.0427212	0.00717408	0.147977	0	0.014367	0.0632697	0	0.00783298	0	0	0	0	0	0	0	0	0	0.0190865	0	0	0
TRITD1Av1G041010.1	405	3.60615	6.41916	5.97037	6.54243	4.9533	4.69215	5.5459	2.27576	3.59911	2.8999	3.7627	5.39658	2.48166	4.12515	1.4014	1.05061	0.698467	2.36538	1.48647	1.56332	2.20984	3.74474	1.65595	2.51
TRITD0Uv1G095710.2	804	0.0303271	0.0902874	0.0469583	0	0	0	0.0858269	0.160559	0.119585	0.102702	0.177726	0.463919	0.140109	0.0697615	0.115441	0	0.128782	0.276146	0.0602367	0.0114377	0.0251931	0	0	0.0693197
TRITD0Uv1G098470.2	1785	0	0	0	0	0	0	0	0	0	0	0	0	0	0	0	0	3.67595e-09	2.83638e-10	0	0	0	1.56721e-09	0	0
TRITD1Av1G004950.2	438	18.4546	15.875	15.772	16.8837	17.6722	21.8995	18.0023	22.0937	21.4257	26.7451	22.2025	26.6903	17.3288	20.6856	19.0488	13.9405	14.4805	20.2407	15.4534	14.5152	15.4781	13.2869	10.6359	8.77155
TRITD0Uv1G111100.1	456	0.0437083	0.242849	0	0	0	0	0	0	0	0	0	0	0	0	0	0	0	0	0	0	0	0	0	0
TRITD1Av1G013100.1	336	0	0.486643	0.694102	0.146997	0.00340464	0	0.196123	0	0.641998	0.146223	0	0	0	0.267317	0	0	0	0.14944	0.00293814	0	0	0	0	0.0799465
TRITD0Uv1G101680.1	2310	0	0	0	0	0	0	0	0	0	0	0	0	0	0	0	0	0	0	0	0	0	0	0	0
TRITD0Uv1G104670.1	1605	12.5601	24.9165	22.081	18.728	16.9432	14.5543	8.96114	9.25677	11.0655	7.73344	7.08501	8.55807	4.59138	5.79901	6.59118	5.00287	5.65413	6.10743	5.56586	5.13212	3.21255	4.17714	3.28805	3.11195
TRITD0Uv1G114140.1	570	0	0	0	0	0	0	0	0	0	0	0	0	0	0	0	0	0	0	0	0	0	0	0	0
TRITD0Uv1G095600.5	324	16.5753	14.3993	15.2373	9.442	8.85864	7.80494	3.86765	2.0672	4.76417	0.938644	0.690116	0.342401	0.252955	0.492386	0.540341	0.279606	0	0.426109	0	0.630462	0.091617	0.0795485	0.108095	0
TRITD1Av1G033930.1	738	0	0	0	0	0	0	0	0	0	0	0	0	0	0	0	0.0579928	0	0	0	0	0	0	0	0
TRITD0Uv1G130640.1	246	10.8643	10.7268	8.1092	1.42976	1.04072	2.96773	0	0	0	0	0	0	0	0	0	0	0	0	0	0	0	0	0	0
TRITD0Uv1G101820.1	1125	0.0782304	0.114259	0.284919	0.088911	0.151565	0.0666203	0.184039	0.0352765	0.0481134	0.0422467	0.00319652	0.0538861	0.0110633	0.0289733	0.0154573	0.0160639	0.0068409	0.010195	0.0175238	0.045696	0.0670125	0.0245691	0.0065663	0.00331517
TRITD0Uv1G113740.1	426	0	0	0	0	0	0	0	0	0	0	0	0	0	0.604852	0	0	0.0481957	0	0	22.5271	8.35991	0.602009	39.0966	0.652092
TRITD0Uv1G106020.1	822	0.00977801	0.0749496	0.0681187	0	0	0	0	0	0	0	0	0	0	0	0	0.0863913	0	0	0	0	0	0.0633757	0.163244	0.0821943
TRITD0Uv1G097310.1	603	0	0	0.416565	0	0.132222	0.167596	0.0685925	0.0205262	0.0207359	0	0.0231213	0.150034	0	0	0.158632	0	0.0500076	0.166806	0	0	0.104152	0.0498854	0	0.0117356
TRITD1Av1G001070.1	270	8889	938.775	3591.67	1102.06	1388.42	3887.88	1008.18	1092.24	830.201	1455.53	1147.32	1489.81	7171.32	1574.73	6194.61	2437.22	1871.23	1737.27	1503.1	1793.89	3697.14	899.486	3233.39	3982.01
TRITD0Uv1G135540.1	558	0.0282121	0.023231	0.0548485	0.0327184	0.0635351	0	0.0395976	0.023314	0.0118554	0.0342851	0.0132203	0	0.0237782	0.037213	0.155871	0	0	0.0951907	0	0.00985671	0.170769	0.0424196	0	0.0066471
TRITD1Av1G004080.1	1500	0	0	0.00506867	0.0051211	0	0	0	0	0	0	0	0	0	0	0	0	0	0	0	0	0	0	0	0
TRITD0Uv1G119020.1	765	0	0	0	0	0	0	0	0	0	0	0	0	0	0	0	0	0	0	0	0	0	0	0	0
TRITD0Uv1G094690.1	2703	0	0	0	0	0	0	0	0	0	0	0	0	0	0	0	0	0	0	0	0	0	0.0037127	0	0
TRITD1Av1G038350.1	1260	0.152375	0.183803	0.479107	0.249592	0.164497	0.418885	0.191422	0.358824	0.212301	0.240805	0.106042	0.497325	0.260114	0.414015	0.245232	0.375331	0.365047	0.373325	0.52674	0.275306	0.239015	0.0641242	0.0856593	0.147144
TRITD0Uv1G117350.1	354	0.585743	1.4451	0.548874	0.75367	1.85056	0.175569	0.635302	1.44868	0.188932	0.748599	1.63454	0.284096	0	0.32968	0.26556	0	1.13293	0.13608	0.785404	0.281184	2.2944	0	0.130314	0.387646
TRITD1Av1G000360.2	2316	0	0	0	0	0	0	0	0.018486	0.0107664	0.0173738	0.00399791	0.0513638	0.00660934	0.02573	0.0193296	0.0541653	0	0.0333532	0.0247116	0.0638939	0.0126752	0.0181668	0	0.0107412
TRITD1Av1G018400.1	1635	0.481217	0.608149	0.616331	1.14448	1.16186	1.1955	0.488387	0.471708	0.662955	0.20181	0.0655217	0.185114	0.089255	0.0658325	0.0115355	0	0.0065106	0.00620415	0	0	0	0	0	0
TRITD1Av1G020980.1	1020	3.03364	3.70104	4.80968	3.6438	4.54389	3.7386	5.40105	4.37191	4.81234	4.46811	4.78597	11.4599	4.41555	5.35538	6.11299	3.58198	3.21325	3.89425	3.15488	3.45989	2.89053	2.9667	2.86523	2.73926
TRITD0Uv1G096230.1	1101	5.11704	6.04857	7.66164	7.64291	6.621	5.24808	3.76926	3.68763	6.19715	3.53952	4.21408	3.26943	2.17879	1.89922	1.26055	1.24772	1.78035	2.33404	1.19026	2.29659	1.22709	2.18939	2.17859	1.20786
TRITD1Av1G006510.2	1548	0.0969081	0.527954	0.658463	0.596391	0.974006	0.221451	1.03863	3.09171	1.90904	3.58693	2.80309	5.89319	2.26584	5.65422	5.40984	4.10721	2.79053	3.29514	3.77759	2.37708	1.18921	1.21915	0.978578	0.818616
TRITD1Av1G011220.2	2151	4.41564	5.18293	5.77767	6.22837	5.18323	4.69827	3.5937	4.22107	4.55523	3.75152	3.10573	4.35724	2.32197	2.77358	2.52563	2.21367	2.63549	3.17424	2.51159	2.31237	1.94432	1.80475	2.02548	1.86477
TRITD0Uv1G113860.1	699	0	0	0	0	0	0	0	0	0	0	0	0	0	0	0	0	0	0	0	0	0	0	0	0
TRITD0Uv1G132530.1	612	0	0	0	0	0	0	0	0	0	0	0	0	0	0	0	0	0	0	0	0	0	0	0	0
TRITD1Av1G001540.1	765	0.623399	1.69453	1.38017	1.30532	1.09566	1.18076	2.08232	1.46148	1.53974	1.78649	1.07134	2.80922	1.04756	1.70142	1.2109	0.803284	1.12403	0.863374	1.27719	0.866764	0.733411	1.08347	0.590548	0.79516
TRITD0Uv1G122130.1	528	0.0902378	0.205715	0.642589	0.202555	0.180405	0.425273	0.0464449	0	0	0	0	0	0	0	0	1.01651	0	0	0.000286072	0.454022	0.123851	0.527787	0.262647	0.196906
TRITD0Uv1G089120.1	1803	12.8982	13.5797	11.7139	13.0915	12.7031	13.5473	8.0617	10.9841	11.6296	7.53491	6.91047	5.28583	4.30874	4.31528	4.12865	2.34868	3.72933	4.18384	3.99876	5.20398	4.17487	1.70187	2.51678	2.1875
TRITD1Av1G031610.1	267	0	0	0	0	0.055863	0	0	0	0	0.35071	0	0	0	0	0	0.0433564	0.322703	0.41433	0	0.447867	0.183999	0.314706	0.787879	0.379619
TRITD0Uv1G136320.1	195	0	4.85431e-06	0	0	0	0	0	0	0	0	0	0.00105877	0	0	0	0	2.58749e-07	0	0	0	0	0	0	0
TRITD0Uv1G099860.1	2271	0.0268927	0.0300142	0.0248839	0.0188911	0.0500474	0.0352471	0.0454074	0.0978552	0.045856	0.124315	0.122601	0.344902	0.114891	0.216065	0.197602	0.136709	0.100622	0.151284	0.0862973	0.0799856	0.0939891	0.0858665	0.0736982	0.105377
TRITD0Uv1G105100.1	1479	0.0272993	0.0464684	0	0.0786837	0.156362	0	0	0	0	0	0	0	0	0	0	0.00560187	0	0	0	0	0.0325206	0	0.0565689	0
TRITD1Av1G003790.1	384	0	0	0	0	0	0	0	0	0	0	0	0	0	0	0	0	0	0	0	0	0	0	0	0
TRITD0Uv1G123990.1	837	4.49627	7.76339	9.22434	6.9328	6.3072	5.28749	4.65334	3.90725	5.05622	4.13606	3.11175	4.59733	3.01065	4.5112	3.72132	3.07252	4.14966	3.22843	2.5571	2.57158	1.75383	3.20481	2.76511	1.96868
TRITD0Uv1G129030.1	822	0	0	0	0	0	0	0	0	0	0	0	0	0	0	0	0	0	0	0	0.0110969	0	0	0	0
TRITD0Uv1G104480.1	531	299.335	132.751	140.796	435.122	265.648	403.366	228.453	208.036	199.748	168.599	94.5444	48.8337	105.239	56.2665	36.912	24.4368	35.4522	27.3679	18.7298	7.86124	5.46817	0.0461178	0	0.121154
TRITD1Av1G001550.19	3411	0	0	0.00593898	0.00601806	0	0.0137901	0	0	0.0187821	0.00909502	0	0.0044553	0.0086041	0	0	0	0.00286448	0	0.00269871	0	0.00205497	0	0	0.0028225
TRITD0Uv1G109600.1	1293	0	0	0	0	0	0	0	0	0	0	0	0	0	0	0	0	0	0	0	0	0	0	0	0
TRITD1Av1G007170.1	819	9.38899	7.24572	5.70787	15.2373	15.0909	8.99751	2.99553	1.29107	2.71747	0.800225	0.750022	1.63674	0.396367	0.535409	0.491726	0.446671	0.54883	0.328771	0.498866	0.680288	1.15013	0.605093	0.417626	0.5482
TRITD0Uv1G113840.1	1194	0	0	0	0	0	0	0	0	0	0	0.104692	0.0152325	0	0.00805511	0	0	0.00951938	0	0.0178725	0.0309943	0	0	0	0.00925654
TRITD0Uv1G108510.1	1188	0.514589	0.855147	0.750414	0.809528	0.628753	0.721841	0.558717	0.535692	0.556809	0.571656	0.430213	0.541763	0.44061	0.386422	0.565052	0.369422	0.364025	0.432104	0.413655	0.278695	0.272653	0.269046	0.116606	0.195275
TRITD0Uv1G105520.1	1536	31.2936	45.248	45.0465	43.128	47.4514	37.7658	30.85	41.0708	42.9185	42.3044	29.8826	34.7456	26.078	33.1848	29.4014	25.6984	23.9527	33.3533	28.0191	24.7834	22.0066	27.5222	25.3477	24.8034
TRITD1Av1G029580.1	975	0.4054	0.453208	1.1622	0.267938	0.241087	0.22549	0.113913	0.12387	0.19336	0.0688783	0.0567073	0.0400304	0.0711551	0.31488	0.231491	0.174792	0.166605	0.223702	0.0115802	0.0708322	0.103677	0.0757569	0.165436	0.083435
TRITD1Av1G006420.1	2979	1.87012	3.30829	2.60628	2.91589	2.21341	1.88298	1.25515	1.24272	1.23646	0.743309	0.602571	0.801036	0.437672	0.387265	0.509863	0.326472	0.285618	0.6092	0.509968	0.358984	0.424025	0.466079	0.116947	0.17571
TRITD1Av1G023200.2	612	15.6795	14.7086	15.1008	15.75	15.9808	15.3799	12.3286	15.7133	15.6367	14.8343	11.6363	13.7994	12.5753	11.0459	9.38657	7.79033	9.46715	11.0661	8.72389	8.99762	10.9523	6.34773	5.72703	5.93236
TRITD0Uv1G116910.1	648	0	0	0	0	0	0	0	0	0	0	0	0	0	0	0	0	0	0	0	0	0	0	0	0
TRITD0Uv1G112920.1	483	1.22977	2.52301	3.84903	2.27226	1.71137	3.98119	3.76057	2.03972	2.71925	2.53553	2.6025	4.99768	2.17892	3.27412	3.67919	1.72432	3.04301	2.97296	2.39901	1.71062	2.00242	1.57108	1.44755	2.29304
TRITD1Av1G001560.1	555	0	0	0	0.0220396	0	0	0	0	0.0718195	0.0461528	0.0533928	0	0.168226	0.0250532	0.104939	0.0468141	0.115227	0	0.0803099	0.0397778	0	0	0	0.0804777
TRITD0Uv1G108330.1	801	0	0	0	0	0	0	0	0	0	0	0	0	0	0	0	0	0	0	0	0	0	0	0	0
TRITD1Av1G042790.1	1305	0.0416386	0.02707	0.0663139	0.109536	0.0286135	0.026347	0.0998843	0.0358177	0.0350504	0	0.0156216	0	0.0130925	0.0360288	0.0151461	0.00665205	0.00852747	0	0	0.0369962	0	0.0175602	0.0328373	0.0248905
TRITD0Uv1G112120.1	831	0.0144307	0	0	0	0	0	0	0.0191732	0.0316889	0.0081656	0.00706408	0	0	0	0	0	0	0.0146417	0	0.0328019	0	0	0	0
TRITD1Av1G002550.1	1419	0	0	0	0	0	0	0	0	0	0	0	0	0	0	0	0	0	0	0	0	0	0	0	0
TRITD0Uv1G109110.1	1170	0	0	0	0	0	0	0	0	0	0	0	0	0	0	0	0	0	0	0	0	0	0	0	0
TRITD1Av1G007970.1	300	0	0	0	0	0	0	0	0	0	0	0	0	0	0	0	0	0	0	0	0	0	0	0	0
TRITD0Uv1G135560.1	192	4.30857	2.09648	6.67339	2.27084	1.45876	3.08881	4.59502	0.429477	0.710546	0.742151	0.329993	2.6961	0.312552	1.95029	1.97456	0.418332	2.70077	1.13942	0.412253	0.307926	3.15928	1.3748	2.41545	1.42852
TRITD0Uv1G132480.1	306	0	0	0	0	0	0	0	0	0	0	0	0	0	0	0	0	0	0	0	0	0	0	0	0
TRITD1Av1G023480.1	1053	0.29703	0.275717	0.247441	0.321863	0.330518	0.209812	0.256512	0.243052	0.275851	0.151169	0.297474	0.414048	0.139146	0.227365	0.218938	0.263478	0.223396	0.234179	0.230477	0.152512	0.304355	0.0572076	0.267623	0.172869
TRITD0Uv1G131760.1	1416	0.00939936	0	0	0.0439701	0.012926	0.02377	0.055142	0.05256	0.0190376	0.0675471	0.0565636	0.171672	0.0886468	0.0782215	0.0616652	0.0541333	0.123564	0.0956713	0.0875458	0.0167842	0.0404326	0.00796409	0.00744485	0.0602188
TRITD1Av1G009490.4	1380	10.2858	15.0658	11.8208	13.9388	12.2488	10.3602	9.52603	9.69818	11.0482	8.14071	6.5577	8.56751	6.26943	6.94933	6.21001	5.34539	5.11479	6.31719	4.54292	4.90207	4.7216	4.35905	3.67043	4.31732
TRITD0Uv1G115790.1	1095	0	0	0	0	0	0	0	0	0	0	0	0	0	0	0	0	0	0	0	0	0	0	0	0
TRITD0Uv1G135080.2	669	0.243864	0.631367	0.866977	0.189203	0.129054	0.445115	0.0429969	0.174635	0.105077	0.152145	0.117153	0.285183	0.119655	0.0364066	0.0763489	0.203136	0.0423194	0.241986	0.0987067	0.416122	0.411604	0.0637882	0.219365	0.480604
TRITD0Uv1G120110.1	819	0	0	0	0	0	0	0	0	0	0	0	0	0	0	0	0	0	0	0	0	0	0	0	0
TRITD1Av1G001100.1	300	0	0	0	0	0	0	0	0	0	0	0	0	0	0	0	0	0	0	0	0	0	0	0	0
TRITD0Uv1G114950.2	438	72.5414	73.5196	66.5325	78.7863	75.8732	75.0817	80.0977	46.6049	60.7689	36.4537	35.0687	48.1505	28.9289	29.3754	25.5343	13.6024	13.3427	23.9928	13.8277	11.3391	15.3252	9.19454	6.4253	7.39521
TRITD0Uv1G135610.1	300	0	0	0.0287537	0	0	0.0134851	0	0.0274147	0	0.0206415	0	0	0	0	0.00863332	0	0	0.0179515	0	0	0	0	0	0
TRITD1Av1G042930.1	201	0	0	0	0	0	0	0	0	0	0	0	0	0	0	0	0	0	0	0	0	0	0	0	0
TRITD1Av1G036870.1	954	0	0	0	0.0138078	0	0	0	0	0	0	0	0	0	0	0	0.0100033	0	0	0	0	0	0	0.0243136	0.0306498
TRITD0Uv1G123730.1	510	0	0	0	0	0	0	0	0	0	0	0	0	0	0	0	0	0	0	0	0	0	0	0	0
TRITD0Uv1G102850.1	519	0	0	0	0	0	0	0	0	0	0	0	0	0	0	0	0	0	0	0	0	0	0	0	0
TRITD1Av1G042800.2	2523	5.10022	7.09743	5.87974	6.74153	6.262	5.39507	3.43247	4.2827	5.43624	3.38546	2.88393	2.32011	2.15961	2.05709	1.85115	1.52306	1.49147	2.20589	1.56863	2.13352	1.64879	1.27245	1.22719	1.17427
TRITD1Av1G011930.14	2475	7.86888	10.6753	10.2339	13.4316	11.9024	8.04721	8.0052	10.6608	12.3535	10.4439	8.20651	8.50867	7.46848	7.0492	6.76347	6.02254	6.37019	7.25558	6.42476	4.98955	4.60308	4.36784	4.49693	4.53937
TRITD1Av1G031620.3	2643	3.75125	5.62182	4.77151	4.87255	3.94756	3.63268	1.78417	1.22043	2.52827	1.20843	1.38542	0.875369	0.484967	0.595044	0.604438	0.315502	0.328848	0.76372	0.586697	1.08927	0.863921	0.758931	0.89102	0.459028
TRITD0Uv1G137690.1	573	0	0	0	0	0	0	0	0	0	0	0	0	0	0	0	0	0	0	0	0	0	0	0	0
TRITD0Uv1G133230.1	510	0.0225956	0	0.844371	0	0.0303739	0	0	0	0	0	0	0.0599059	0	0	0	0	0	0	0	0	0	0	0	0
TRITD0Uv1G124130.1	987	0	0	0	0	0	0	0	0	0	0	0	0	0	0	0	0	0	0	0	0	0	0	0	0
TRITD1Av1G022990.8	1776	4.72554	5.30403	7.11887	6.10294	7.94467	5.98032	7.06863	17.1013	13.9461	19.3257	16.4943	20.3051	13.542	13.0483	13.9344	10.2381	9.33671	11.8723	9.26011	7.99306	7.00624	9.41186	5.31194	4.96791
TRITD1Av1G023760.2	1020	2.21606	2.88232	4.04092	2.3498	2.10936	1.99573	2.34317	2.42983	3.05155	2.84652	2.60538	2.67738	1.60024	2.31708	2.3795	1.78188	1.54407	2.46361	1.86572	2.58338	2.70198	0.913917	2.09591	1.261
TRITD0Uv1G135900.1	747	0	0	0	0	0	0	0	0	0	0	0	0	0	0	0	0	0	0	0	0	0	0	0	0
TRITD1Av1G004380.1	780	0	0	0	0	0	0	0	0	0	0	0	0	0	0	0	0	0	0	0	0.0238524	0	0	0	0
TRITD1Av1G026910.2	1260	1.29941	1.65548	1.73804	1.66026	2.08546	1.64579	1.98569	2.89249	2.30429	2.77233	2.05658	3.20649	2.2637	2.91515	3.02189	2.6258	2.25125	2.63772	2.20622	2.61916	2.34492	2.46278	2.0271	1.79244
TRITD0Uv1G102670.1	717	0	0	0	0	0	0	0	0	0	0	0	0	0	0	0	0	0	0	0	0	0	0	0	0
TRITD1Av1G001370.1	399	0	0	0	0	0	0	0	0	0	0	0	0	0	0	0	0	0	0	0	0	0	0	0	0
TRITD1Av1G004730.1	213	0	0.417647	0	0	0	0	0	0.127555	0.128483	0	0	0	0.523267	0.363638	0	0.394744	0.130702	0	0	0	0.23188	0	0	0
TRITD0Uv1G124930.1	606	0	0	0	0	0	0	0	0	0	0	0	0	0	0	0	0	0	0	0	0	0	0	0	0
TRITD1Av1G031540.1	303	0	0	0	0	0	0	0	0	0	0	0	0	0	0	0	0	0	0	0	0	0	0	0	0
TRITD0Uv1G105070.1	216	0	0	0	0	0	0	0	0	0	0.109065	0	0.0720614	0	0	0	0	0	0	0	0	0	0	0	0
TRITD1Av1G005820.1	375	0	0.601647	0	0.217997	0.372994	0	0.0997168	0	0.27205	0.307076	0	0.313397	0	0.174086	0	0.162629	0.126573	0.182139	0.291363	0.332935	0.580602	0	0.345083	0.256198
TRITD0Uv1G119060.1	201	0	0	0	0	0	0	0	0	0	0	0	0	0	0	0	0	0.0681107	0	0	0	0	0.0667059	0	0
TRITD0Uv1G106060.1	795	0	0	0	0	0	0	0	0	0	0	0	0	0	0	0	0	0	0	0	0	0	0	0	0
TRITD0Uv1G114500.1	936	0.190532	0	0.122133	0.226891	0.421496	0	0.292781	0.522723	0.27969	0.582034	0.299538	1.50514	0.428247	0.950901	0.699043	0.528581	0.352263	0.797279	0.415626	0.649769	0.644251	0.0798928	0.137105	0.205553
TRITD1Av1G043870.3	3093	4.01851	7.04287	6.70037	6.92004	5.46794	3.76357	2.54565	2.25629	3.24365	2.34346	1.96859	2.33154	1.54306	2.03729	1.28138	1.5054	1.47614	1.84927	1.49839	1.84506	1.87933	0.983472	1.8053	1.505
TRITD0Uv1G131200.1	477	0	0	0	0	0	0	0	0	0	0	0	0	0	0	0	0	0	0	0	0	0	0	0	0
TRITD1Av1G009210.1	1311	0.513545	1.08648	0.685953	0.654067	0.776699	0.649983	0.689125	0.626634	0.507271	0.477314	0.53876	1.00506	0.763235	0.597073	0.44802	0.472115	0.427132	0.658539	0.421811	0.380866	0.332858	0.340538	0.155116	0.394028
TRITD0Uv1G101840.1	1281	0.101245	0	0	0	0.0481568	0	0	0	0	0	0	0	0	0	0.0309978	0	0	0	0	0	0	0	0	0
TRITD0Uv1G106040.1	1404	0.0237476	0.0185592	0.131995	0	0.00653116	0	0	0	0.00641155	0	0	0	0	0	0	0	0	0	0	0.0113027	0	0	0	0
TRITD0Uv1G133950.1	324	0	0	0	0	0	0	0	0	0	0.0112245	0	0	0	0	0	0	0	0	0	0	0	0	0	0
TRITD1Av1G036770.1	537	0	0	0	0.0117567	0	0	0	0	0	0	0	0	0	0	0.0139375	0	0	0	0	0	0	0	0	0
TRITD0Uv1G138510.1	501	0	0	0	0	0	0	0	0	0	0	0	0	0	0	0	0	0	0	0	0	0	0	0	0
TRITD0Uv1G127460.1	657	0	0	0	0	0	0	0	0	0	0	0	0	0	0	0	0	0	0	0	0	0	0	0	0
TRITD1Av1G002990.1	258	0	0	0	0	0	0	0	0	0	0	0	0	0	0	0	0	0	0	0	0	0	0	0	0
TRITD0Uv1G093570.1	402	0	0	0	0	0	0	0	0	0	0	0	0	0	0	0	0	0	0	0	0	0	0	0	0
TRITD1Av1G006410.3	1446	0.619597	0.986661	0.961472	0.765925	0.837731	0.713262	0.82562	0.671528	0.822927	0.467027	0.461888	1.35886	0.477953	0.730783	0.694692	0.474904	0.481964	0.394696	0.481235	0.403895	0.278283	0.194224	0.239648	0.297403
TRITD1Av1G034990.1	552	1.84195	2.60618	1.88272	0.936892	0.856119	0.977149	1.01073	0.807294	0.676854	0.535875	0.727843	0.914676	0.825923	0.759117	0.482812	0.733004	0.642419	0.304919	0.89484	0.561892	0.529139	0.518281	0.48691	0.690226
TRITD0Uv1G106630.1	603	0.558802	0.198395	0.128928	0.103813	0.287562	0.57298	0.36199	0.336336	0.474723	0.230284	0	0.667042	0.324317	0.329338	0.00967866	0.462824	0.134551	0.207785	0.270628	0.158114	0.203602	0.272182	0.0414998	0.148172
TRITD1Av1G000570.2	2253	2.25387	2.95715	3.10921	2.76096	2.23864	1.9302	1.56595	1.7574	1.6873	1.41196	1.11742	1.34978	0.538762	0.80379	0.817451	0.495892	0.69486	0.808329	0.856092	0.974904	0.887826	0.243493	0.441739	0.405304
TRITD1Av1G006460.1	1446	0	0.00596896	0	0.0321367	0	0	0.029312	0	0	0.0299376	0	0	0	0	0	0	0	0	0	0	0	0	0	0
TRITD0Uv1G134750.1	195	0	1.31075	0	14.8762	0	0	0.0165941	0	0	0	4.64175e-08	3.63804e-09	0	0	0	9.00427e-09	6.47162	0	2.49525e-05	0	0	0	0	0.000656236
TRITD1Av1G027040.1	1632	1.0871	0.914205	1.24454	0.587376	1.36574	1.1702	0.118146	0.428742	0.71261	0.0829725	0.0656634	0	0.0397566	0.2694	0.150287	0.162232	0.254461	0.273571	0.220855	0.213304	0.73301	0.0337218	0.283622	0.188108
TRITD1Av1G004410.1	1107	0	0	0	0	0	0	0	0	0	0	0	0	0	0	0	0	0	0	0	0	0	0	0	0
TRITD1Av1G035840.1	909	0	0	0	0	0	0	0	0	0	0	0	0	0	0	0	0	0	0.0388051	0	0.0193994	0	0	0	0
TRITD0Uv1G128600.1	912	0	0	0	0	0	0	0	0	0	0	0	0	0	0	0	0	0	0	0	0	0	0	0	0
TRITD1Av1G009980.1	1236	3.56591	6.5884	5.08111	4.55321	5.17042	4.1128	4.73106	3.52264	3.77107	2.67001	2.79843	4.75518	2.20462	2.97335	3.24821	1.9011	2.10402	2.5401	2.12386	1.2253	1.1593	1.48618	1.337	0.894697
TRITD1Av1G005470.1	1113	0.224704	0.208165	0.247372	0.219367	0.152195	0.136659	0.268793	0.158998	0.215499	0.180529	0.153851	0.218273	0.0728188	0.195163	0.130585	0.0911327	0.146221	0.100049	0.157389	0.159272	0.0868835	0.0215549	0.0100184	0.13634
TRITD1Av1G001520.1	1173	0	0	0	0	0	0	0	0	0	0	0	0	0	0	0	0	0	0	0	0	0	0	0	0
TRITD0Uv1G125920.1	723	0	0	0	0	0	0	0	0	0	0	0	0	0	0	0	0	0	0	0	0	0	0	0	0
TRITD0Uv1G128910.1	456	0	0	0	0	0	0	0	0	0	0	0	0	0	0	0	0	0	0	0	0	0	0	0	0
TRITD1Av1G005720.1	402	7.16529	8.99139	16.0972	4.88061	4.51943	4.61906	1.49629	0.56723	0.787812	0.131961	0.20391	0.370182	0.101209	0.592357	0.10171	0.232374	0.382112	1.25467	0.0503705	0	0.93421	0.260482	0.296835	0.0735691
TRITD0Uv1G118300.1	1113	0.025574	0.0496498	0	0	0.00877457	0.016214	0	0	0	0	0	0	0.0080449	0	0	0.040723	0	0	0.00488025	0.00374441	0.0156672	0	0	0
TRITD1Av1G036360.5	3321	8.67939	13.2045	11.1012	12.0302	8.88968	8.66931	4.6343	6.85325	8.11635	5.80383	4.1383	3.64105	3.16526	3.45916	2.59714	2.16907	2.1704	2.9587	2.31558	3.50074	3.01827	2.24931	2.83358	1.88563
TRITD1Av1G021600.3	3615	0.754438	1.57021	1.53791	1.23571	0.801462	0.972057	0.353038	0.23975	0.623414	0.209348	0.198622	0.187226	0.0282754	0.0978232	0.0701228	0.0373616	0.00673173	0.102583	0.0481809	0.203224	0.244113	0.0672746	0.136081	0.0119383
TRITD0Uv1G094270.1	849	0	0.0596379	0	0.000498062	0	0	0	0.0232436	0	0	0	0.097691	0	0	0	0.0235569	0	0	0	0	0	0	0	0
TRITD1Av1G003010.2	2241	0	0	0	0	0	0	0	0	0	0	0	0	0	0	0	0	0	0	0	0	0	0	0	0
TRITD0Uv1G110340.2	678	8.89361	15.7635	11.2442	9.40966	11.0163	13.2138	9.07489	5.09802	7.34044	2.45074	3.23566	3.9417	1.97009	2.15605	2.7043	1.30168	0.705515	1.69997	1.66753	3.76579	2.89881	1.28037	2.17973	0.803375
TRITD0Uv1G146330.1	387	0	0	0	0	0	0	0	0	0	0	0	0	0	0	0	0	0	0	0	0	0	0	0	0
TRITD1Av1G005790.1	492	0	0	0	0	0	0	0	0	0	0	0	0	0	0	0	0	0	0	0	0	0	0	0	0
TRITD1Av1G013500.2	1041	38.7776	39.9896	36.1952	43.8065	47.531	42.1781	39.4605	43.5119	45.1637	43.2014	36.6228	54.8089	34.2981	37.6369	39.8304	34.6706	31.9128	34.0684	35.9695	34.4362	31.8057	27.4173	29.4022	28.7479
TRITD1Av1G029170.1	765	0	0	0	0	0	0	0	0	0	0.00197096	0	0	0	0	0	0	0	0	0	0	0	0	0	0
TRITD0Uv1G115840.1	261	19.2856	9.25346	5.64348	3.77635	8.57729	7.69566	3.06606	1.2361	2.70106	0.291367	0.627898	1.06069	0.967293	0.559919	0.229797	0	0	0	0	0.252229	0	0	0	0
TRITD0Uv1G107030.1	774	0.267342	0.180723	0	0.200526	0.152539	0.0867172	0.070686	0.0908416	0	0	0.0341205	0.0421665	0.0135019	0.128762	0.0412681	0	0	0.119545	0.0899539	0	0	0.0172208	0	0.0811866
TRITD1Av1G025750.1	951	0.0871149	0.122275	0.137795	0.157177	0.195285	0.21746	0.0926451	0.0853163	0.0210452	0.111906	0.128997	0.114006	0.00997035	0.0325695	0.114012	0	0	0.0365134	0.0359048	0.192023	0.136786	0.0130416	0.0244139	0.0123102
TRITD0Uv1G139460.1	300	15.17	4.05	14.4553	15.2091	20.0363	15.1196	19.193	11.2042	13.8702	8.6178	11.8703	28.6074	8.63685	11.9751	9.31921	9.93593	5.95033	8.79132	7.45913	7.02631	9.84823	3.75678	3.76892	3.22304
TRITD0Uv1G117970.1	576	0	0	0	0	0	0	0	0	0	0	0	0	0	0	0	0	0	0	0	0	0	0	0	0
TRITD0Uv1G092330.1	1014	0	0	0	0	0	0.00760121	0	0	0	0	0	0	0	0	0	0	0.0117324	0	0.0333376	0	0	0	0	0
TRITD1Av1G019110.1	1152	0.739316	1.3696	0.785949	1.77077	1.47636	1.0222	1.99169	0.934976	1.33529	1.35499	1.14104	3.79148	0.638056	1.93073	1.16048	0.498534	0.916103	1.26207	0.457928	1.85861	1.17385	0.766801	0.640712	0.748468
TRITD1Av1G007710.1	1713	2.38859	5.76316	4.17935	3.67054	3.6316	2.34212	1.01967	2.01235	2.08851	1.8184	1.49121	0.995836	0.871384	1.00422	1.14642	1.50882	1.24474	1.55737	1.80564	1.88359	1.53228	1.3636	1.10685	0.717662
TRITD0Uv1G102260.1	393	0	0	0	0	0	0	0	0	0	0	0	0	0	0	0	0	0	0.0413836	0	0	0	0	0	0
TRITD1Av1G032960.1	996	0.074271	0.220216	0.068906	0	0.0509028	0.0452825	0	0.040163	0.019785	0.0382615	0.0881947	0.0388604	0	0.0713974	0.0321384	0.00943459	0.036035	0	0	0.00861504	0.018285	0.0491349	0.0459815	0.0115971
TRITD1Av1G031150.1	2676	5.58632	6.28298	4.72518	9.38213	10.6084	7.70176	8.1099	15.6055	14.6823	14.0313	12.3543	15.8954	10.9682	12.582	11.4825	10.5839	10.1633	11.2796	10.2892	9.15839	6.90899	7.58857	7.83298	7.80287
TRITD1Av1G003760.1	1143	0	0	0	0	0	0	0	0	0	0	0	0	0	0	0	0	0	0	0	0	0	0	0	0
TRITD1Av1G019280.1	219	3.79957	1.90134	1.32285	4.59132	2.25274	4.43977	3.62973	2.63943	1.37876	2.04805	1.28789	1.07813	2.86209	1.31884	1.43634	0.788497	0.774196	1.01157	1.60096	0.547655	1.50143	0.125124	0	0.382809
TRITD1Av1G003710.3	1611	3.319	5.04176	5.15406	5.35835	4.77828	4.09197	3.16507	3.05488	3.35288	2.78996	2.51551	3.37494	2.12832	2.74681	2.59551	2.00047	2.10661	2.08952	2.05728	2.27586	2.31398	1.80139	1.59388	1.7358
TRITD1Av1G027220.3	1233	9.9952	15.9241	15.0706	13.3666	13.0176	10.6591	12.3775	10.8732	11.9236	11.5496	9.34329	19.729	9.42425	13.3947	11.7913	8.97838	11.1623	9.94723	8.11255	7.47687	6.48177	5.45434	6.89534	6.75959
TRITD0Uv1G099790.1	648	0	0	0	0	0	0	0	0	0	0	0	0	0	0	0	0	0	0	0	0	0	0	0	0
TRITD0Uv1G097800.1	1743	2.64771	2.9829	4.0234	3.2139	3.10879	2.61255	2.62335	2.72706	2.58128	3.31234	3.1538	4.62791	2.67121	4.12844	4.44626	3.58151	3.04563	3.29436	2.73615	2.49386	2.23392	2.06177	1.81236	2.03348
TRITD0Uv1G136180.1	447	0	0	0	0	0	0	0	0	0	0	0	0	0	0	0	0.0730398	0	0	0	0	0	0	0	0
TRITD1Av1G033470.1	489	0	0	0	0	0	0	0	0	0	0	0	0	0	0	0	0	0	0	0	0	0	0	0.133853	0
TRITD0Uv1G094640.1	2286	0.291837	0.322465	0.545421	0.52085	0.594883	0.542692	0.879521	0.904005	0.756224	1.5725	1.26298	5.4807	1.27115	2.89195	2.34067	1.86656	1.51677	2.27307	1.79272	2.79918	2.31594	0.483809	0.811956	0.820186
TRITD1Av1G048040.4	576	3.20783	5.52933	6.16036	4.22518	5.95052	3.92822	5.62099	4.28424	5.28889	3.54377	2.74676	7.23118	3.48636	2.9204	2.75767	1.83886	1.7517	2.48899	1.65596	1.62722	1.53454	0.852375	1.27511	1.00804
TRITD0Uv1G116420.1	387	14.0104	16.8778	26.66	206.511	131.935	96.2395	219.132	67.2614	73.5323	11.1244	1.68052	0	0.083616	0	0	0	0	0.0851847	0	0	0	0	0	0
TRITD1Av1G034220.4	1266	0.0865455	0.171013	0.162912	0.0885288	0.0594584	0.104083	0.0172975	0.0148647	0.0946103	0	0.00810915	0.0564922	0.0136074	0.0448979	0	0	0	0.0253052	0.0332492	0.134306	0.0131965	0	0.0596162	0.00860594
TRITD0Uv1G126580.1	222	0	0	0	0.364945	1.10749	0	1.08967	1.24114	0.934902	3.70289	4.28975	5.87321	4.42064	6.97058	9.07014	4.0544	3.29512	3.69655	3.63943	6.09549	5.78824	3.75006	3.41883	5.46392
TRITD0Uv1G105150.1	585	0.713255	0.149489	0.400627	0.339163	0.209472	0.372796	0.57072	0.344917	0.338378	0.284233	0.29212	0.533154	0.0759966	0.23939	0.274641	0.138236	0.263072	0.313398	0.134622	0.301341	0.221264	0.222516	0.135186	0.0923476
TRITD0Uv1G109420.1	417	0	0	0	0	0	0.0768521	0	0	0	0	0	0	0.0461536	0	0	0	0	0	0	0	0	0	0	0
TRITD0Uv1G130690.1	906	0	0	0	0	0	0	0	0	0	0	0	0	0	0	0	0	0	0	0	0	0	0	0	0
TRITD0Uv1G107640.1	1113	0.025574	0.0496498	0	0	0.00877457	0.016214	0	0	0	0	0	0	0.0080449	0	0	0.040723	0	0	0.00488025	0.00374441	0.0156672	0	0	0
TRITD0Uv1G122200.1	1122	0	0	0	0	0	0	0	0	0	0	0	0	0	0	0	0	0	0	0	0	0	0	0	0
TRITD1Av1G043950.2	1122	0.183447	0.14741	0.307923	0.170003	0.130235	0.224567	0.246796	0.060394	0.0931922	0.0819434	0.0188811	0.127527	0.0397974	0.0872196	0.0641453	0.0322393	0	0.147179	0.0772918	0.129981	0.0677972	0.116212	0.00988236	0.0299357
TRITD0Uv1G098010.1	1575	0.0913226	0	0.0413959	0.0169887	0.0644589	0.062547	0.0678503	0.0556685	0.117032	0.101415	0.0788169	0.139136	0.176373	0.170882	0.159727	0.069805	0.0496446	0.151678	0.072789	0.127134	0.118198	0.0955948	0.301092	0.101604
TRITD0Uv1G116650.1	990	0	0	0	0	0	0	0	0	0	0	0	0	0	0	0	0	0	0	0	0	0	0.037139	0	0
TRITD0Uv1G105230.1	1368	0	0	0	0	0	0	0	0	0	0	0	0	0	0	0	0	0	0	0	0	0	0	0	0
TRITD1Av1G014850.1	648	0	0	0	0	0	0	0	0	0	0	0	0	0	0	0	0	0	0	0	0	0	0	0	0
TRITD0Uv1G096900.1	519	0.0108868	0	0	0.00839625	0.00975998	0.00755251	0	0	0.0135084	0	0	0	0.00918416	0.00947499	0	0	0.0108216	0.0103241	0.0301172	0	0	0.0159739	0	0
TRITD1Av1G022540.1	594	0	0.228748	0	0	0	0	0.0880959	0.0420582	0.0425397	0.184632	0.118587	1.78545	0.0633064	1.4651	0.790697	1.5317	0.769168	0.537567	1.86134	2.38868	1.11586	12.875	7.5545	5.73229
TRITD0Uv1G141080.1	291	3.27747	0.632813	4.8196	0.747344	1.64543	1.80315	0.86646	0.472817	1.10397	0.758899	0.584735	0	3.66954	0.635991	5.42599	1.84901	1.19796	0.878746	0.867614	0.90609	3.79689	0	1.55739	1.12013
TRITD1Av1G048870.1	333	51.503	59.7666	52.7825	62.8115	58.5172	74.1799	95.0833	37.4479	57.1753	38.2808	30.4413	71.8252	31.1707	35.3986	33.8249	23.5193	18.9926	26.3009	21.5417	14.2529	17.6049	11.6664	15.7294	13.8588
TRITD0Uv1G098320.3	1383	0	0	0	0	0	0	0	0	0	0	0	0	0	0	0	0	0	0	0	0	0	0	0	0
TRITD1Av1G047280.6	2322	3.37999	5.56287	4.18726	4.56066	3.2239	2.99166	1.95168	1.85317	2.50543	1.78061	1.95969	0.949082	0.973998	0.689247	0.499642	0.400795	0.805176	0.738748	0.430774	0.572967	0.345953	0.504843	0.807264	0.483047
[truncated: 64,564 more rows]
