# Supplementary material for: Gene expression profile of the developing endosperm in durum wheat provides insight into starch biosynthesis
Source: BMC Plant Biol. 2023 Jul 18;23:363. doi: 10.1186/s12870-023-04369-7 (PMC10353290; doi:10.1186/s12870-023-04369-7)
Supplement: Supplementary file 2 [file 12870_2023_4369_MOESM2_ESM.xlsx]

## Sheet: Supplemental File 2
Supplemental File 2. Calculated TPM values from RNAseq reads aligned to all transcripts of the Svevo v1 durum wheat transcriptome.
Timepoint:	6 dpa			8 dpa			10 dpa			13 dpa			15 dpa			18 dpa			20 dpa			30 dpa
Replicate:	1	2	3	1	2	3	1	2	3	1	2	3	1	2	3	1	2	3	1	2	3	1	2	3
Sample ID:	S1_tpm	S2_tpm	S3_tpm	S4_tpm	S5_tpm	S6_tpm	S7_tpm	S8_tpm	S9_tpm	S10_tpm	S11_tpm	S12_tpm	S13_tpm	S14_tpm	S15_tpm	S16_tpm	S17_tpm	S18_tpm	S19_tpm	S20_tpm	S21_tpm	S22_tpm	S23_tpm	S24_tpm
Transcript (Accession number)	Transcripts per million (TPM)
TRITD0Uv1G059940.1	0	0	0	0	0	0	0.0103197	0	0	0.0369522	0	0	0	0	0	0	0	0	0	0	0	0	0	0
TRITD5Bv1G214890.1	0	0	0	0.0239564	0	0	0	0	0	0	0	0.0269003	0.122435	0	0	0	0	0	0	0	0	0	0	0
TRITD5Av1G236930.1	0.00949707	0	0.0555935	0.00573945	0	0.0686037	0	0.00662755	0	0	0	0	0	0.0196176	0	0	0	0	0	0.226589	0.10397	0.0320749	0.0956555	0
TRITD3Av1G079710.1	0	0	0	0	0	0	0	0	0	0	0	0	0	0	0	0	0	0	0	0	0	0	0	0
TRITD6Bv1G039450.1	0.0166836	0	0	0	0	0.0175896	0	0	0	0	0	0	0	0	0	0	0	0	0	0	0	0	0	0
TRITD6Av1G042640.1	0.0573722	0.0426873	0.134447	0.0493583	0.0573785	0.0510654	0.151077	0.0223208	0.0109894	0.0105422	0	0.104534	0.00987765	0	0.0234376	0.0825857	0.0131438	0.0634433	0	0.00957222	0.0391112	0.0546449	0	0.0321369
TRITD5Av1G155650.1	0.263625	0.104418	0.140503	1.43344	0.547998	0.621602	0.762262	0.228851	0.407399	0.07196	0.116322	0.183157	0.115357	0.021956	0.148419	0.0904636	0.10246	0.185491	0.355447	0.0746972	0.0760387	0.0133192	0.0734267	0.0940244
TRITD7Av1G089690.1	0.607883	2.61196	0.398064	2.49555	0.438464	1.64952	3.81189	2.45762	0.393787	0.617138	0.549069	0.982375	0.258108	0.286785	0.275115	0.863528	0	0.588714	0.437088	0.420961	0.0989275	1.06316	0.465858	0.0806935
TRITD5Av1G248870.1	0	0	0	0	0	0	0	0	0	0	0	0	0	0	0	0.0240724	0	0	0	0	0	0	0	0
TRITD5Av1G042730.1	0.0478822	0.276479	0.149511	0.104429	0.061888	0.131902	0.317847	0.07841	0.129925	0.227395	0.0988511	0.228504	0.148782	0.280867	0.233038	0.275276	0.119834	0.016563	0.205685	0.131072	0.0986517	0.026894	0.0987364	0.152892
TRITD7Bv1G144890.1	0.0400623	0	0	0	0	0	0	0	0	0	0	0	0	0	0	0	0	0	0	0	0	0	0	0
TRITD5Bv1G121970.1	2.2372	3.02444	2.24698	4.19958	2.39678	0.398724	5.85248	2.52897	2.92604	2.62692	3.70225	13.2681	4.96551	4.99387	4.78435	3.20665	3.47788	3.48893	1.40745	1.99398	4.02545	1.76783	2.96612	3.29894
TRITD2Av1G247530.1	0	0	0	0	0	0.0903032	0	0	0	0	0	0	0	0	0	0	0	0	0	0	0	0	0	0
TRITD7Bv1G070780.1	0	0	0	0	0	0	0	0	0	0	0	0	0	0	0	0	0	0	0	0	0.494638	0	0	0
TRITD0Uv1G083220.1	0	0	0	0	0	0	0	0	0	0	0	0	0	0	0	0	0	0	0	0	0	0	0	0
TRITD0Uv1G002690.1	0	0	0	0	0	0	0	0	0	0	0	0	0	0	0	0	0	0	0	0	0	0	0	0
TRITD0Uv1G097940.2	0	0	0	0	0	0	0	0	0	0	0	0	0	0	0	0	4.32222e-10	1.52892e-09	7.82388e-09	2.40455e-09	2.00508e-09	0	0	0
TRITD0Uv1G097940.1	0	0	0	0	0	0	0	0	0	0	0	0	0.00197077	0.00578728	0	0.00312884	0.00135506	0	0.000981402	0.00507827	0.000710004	0.00142992	0.0065546	0.00542558
TRITD0Uv1G014350.1	0.0388679	0.0409611	0	0	0.0701117	0.0402585	0	0	0.0340321	0	0	0	0	0	0	0	0.0575833	0	0.0650094	0	0	0	0	0.0334046
TRITD0Uv1G033010.1	0.0244156	0	0	9.66572	117.515	40.4009	303.362	2323.06	1399.81	2121.25	1669.71	1567.74	1997.49	4407.17	2799.81	3963.27	2595.25	3551.2	4572.69	2756.89	2858.37	5857.49	2169.86	4107.87
TRITD0Uv1G015910.1	0	0	0	0	0	0	0	0	0	0	0	0	0	0	0	0	0	0	0	0	0	0	0	0
TRITD0Uv1G015910.2	0	0	0	0	0	0	0	0	0	0	0	0	0	0	0	0	0	0	0	0	0	0	0	0
TRITD0Uv1G135850.1	0	0	0	0	0	0	0	0	0	0	0	0	0	0	0	0	0	0	0	0	0	0	0	0
TRITD0Uv1G100160.1	0.0254549	0	0.105312	0	0	0.0441323	0	0.0247469	0	0	0	0	0	0	0	0	0	0	0	0.0411207	0.0841009	0	0	0
TRITD0Uv1G027070.3	0	0	0	0	0	0	0	0	0	0	0	0	0	0	0	0	0	0	0	0	0	0	0	0
TRITD0Uv1G027070.4	0.830103	1.77816	0.830677	1.14602	0.874408	0.605555	0.605807	1.01131	0.667459	0.662644	0.760801	0.706015	0.670799	0.559246	0.369326	0.510372	0.387477	0.260618	0.641571	0.248958	0.348238	0.189984	0.493069	0.273841
TRITD0Uv1G027070.2	1.33358	0.922023	2.50055	5.16037	5.11613	3.39806	6.37269	3.30774	5.35008	4.58691	4.32773	7.09132	2.13384	4.3203	3.30154	1.94999	2.20816	3.42766	1.57914	1.46471	1.04515	2.01529	1.04498	0.971712
TRITD0Uv1G027070.1	0	0	0	0	0	0	0	0	0	0	0	0	0	0	0	0	0	0	0	0	0	0	0	0
TRITD0Uv1G133820.1	0	0	0	0	0	0	0	0	0	0	0	0	0	0	0	0	0	0	0	0	0	0	0	0
TRITD0Uv1G032250.18	0	0	0	0	0	0	0	0	0	0	0	0	0	0	0	0	0	0	0	0	0	0	0	0
TRITD0Uv1G032250.14	0	0	0	0	0	0	0	0	0	0	0	0	0	0	0.000582019	0	0.0288985	0.0284965	0	0	0.00602863	0.110928	0.0749631	0
TRITD0Uv1G032250.3	0.0337125	0	0.0466896	0.0461653	0.0376667	0	0.0841687	0.0558743	0.00198611	0.00983419	0	0.0376868	0	0.00450574	0.00935991	0	0.0105449	0.0102185	0	0	0.0217087	0.0166573	0.00506778	0
TRITD0Uv1G032250.17	0.0297598	0.0366176	0	0.0245066	0.0889386	0.0475103	0.0693017	0.031266	0.0189165	0.0377763	0.0295302	0.0951005	0.0337882	0	0.084949	0.0274039	0.0299389	0.0639758	0.040106	0.0361642	0.0135608	0.0250383	0	0
TRITD0Uv1G032250.1	0.00778782	0.0843997	0.0681004	0.0187657	0.0492367	0.0104869	0	0.0210225	0.00513908	0.0217955	0.0169433	0.012982	0.00763569	0	0	0	0	0	0	0.0352263	0.0164317	0	0.0305757	0
TRITD0Uv1G032250.16	0	0	0	3.32772e-06	0	0	0	0	0	0	0	0	0	0	0.0132789	0	0	0	0	0.0111342	0	0.0502169	0	0
TRITD0Uv1G032250.2	0	0	0	0	0	0	0	0	0	0	0	0	0	0	0	0	0	0	0	0	0	0	0	0
TRITD0Uv1G032250.5	0	0	0	0	0	0	0	0	0	0	0	0	0	0	0	0	0	0	0	0	0	0	0	0
TRITD0Uv1G032250.8	0	0	0	0	0	0	0.0147533	0	0	0	0	0	0	0	0	0	0	0.0158955	0	0.00408018	0.00612387	0	0	0
TRITD0Uv1G032250.6	0	0	0	0	0	0	0	0	0	0	0	0	0	0.0131237	0	0	0	0	0	0	0	0	0	0
TRITD0Uv1G032250.19	0	0	0	0.00400576	0	0.0593867	0.0900519	0.0117989	0	0.0536213	0	0.025507	0	0	0	0	0	0	0	0	0	0	0	0.0624711
TRITD0Uv1G032250.4	0	0	0	0	0	0	0.00321141	0	0.0100355	0	0	0	0.016953	0	0	0	0	0	0	0.0159388	0	0	0	0
TRITD0Uv1G032250.15	0	0	0	0	0	0	0	0	0	0	0	0	0	0	0	0	4.84973e-11	0	0	0	8.75986e-11	0	8.98701e-10	0
TRITD0Uv1G032250.9	0	0	0	0	0	0	0	0	0	0	0	0	0	0	0	0	0	0	0	0	0	0	0	0
TRITD0Uv1G032250.11	0.0356475	0	0	0.00215025	0	0	0	0	0	0	0.0335524	0	0	0.0107562	0	0	0	0	0	0	0.102435	0	0	0
TRITD0Uv1G032250.13	0	0	0.100559	0.082932	0	0	0	0	0.0315419	0.00800882	0.0168295	0.00690509	0	0.0675938	0.0370575	0.0608184	0.0292562	0.0257027	0.0976213	0.109062	0.0395091	0.0132581	0.128327	0.126231
TRITD0Uv1G032250.10	0	0	0	0	0	0	0	0	0	0	0	0	0	0	0	0	0	0	0	0	0	0	0	0
TRITD0Uv1G032250.12	0	0	0	0	0	0	0	0	0	0	0	0	0	0	0.00382254	0	0	0	0	0	0	0	0	0
TRITD0Uv1G032250.7	0	0	0	0	0	0	0	0	0	0	0	0	0	0	0	0	0	0	0	0	0	0	0	0
TRITD0Uv1G023420.1	0	0	0	0.0251081	0	0	0	0.0417027	0.027762	0	0	0.0182192	0.143142	0.0402479	0.0840603	0.0543089	0.0190997	0.0228625	0.0228114	0.182456	0.1642	0.0768889	0.0702442	0.215949
TRITD0Uv1G023420.2	0	0	0	0	0.0498706	0	0	0.00093554	0	0.176626	0	0.135512	0.00837731	0.00973334	0.122213	0.630244	0	0.569956	0.625477	0.700989	0.454726	0.204213	0.245844	0.769591
TRITD0Uv1G053730.4	69.8832	65.7415	84.1697	57.1799	59.7162	40.7574	28.0477	34.8592	45.1127	25.1254	18.7625	22.2018	36.6156	22.5312	19.2683	16.2685	15.574	20.5172	20.1398	16.123	26.0154	11.8285	12.4333	12.2477
TRITD0Uv1G053730.1	1.13632	1.31574	1.73381	2.2552	2.28335	2.18137	0.957155	2.82003	2.99099	1.87027	1.69032	1.13034	0.847166	0.913753	1.17026	0.587708	0.678117	1.26191	0.915564	1.22214	0.414201	0.608135	0.559755	0.614847
TRITD0Uv1G053730.2	0	0	0	0	0	0	0.00297253	0	0	0	0	0	0	0	0	0	0	0	0	0	0	0	0	0
TRITD0Uv1G053730.3	11.3157	17.5801	13.8091	21.1825	18.9023	9.86474	8.1881	15.2231	19.2779	12.9564	10.1148	5.89644	8.088	6.77189	5.52411	4.95378	5.32519	8.58127	6.04169	6.22802	4.98342	4.28851	4.05074	3.40231
TRITD0Uv1G014080.5	0.603114	0.243218	0.255728	0.514047	0.48696	0.145898	0.145857	0.250047	0.383774	0.422602	0.105112	0.388313	0.11262	0.160172	0.220876	0	0.0336571	0.175342	0	0	0.11262	2.01811e-06	0	0
TRITD0Uv1G014080.1	0.0534027	0	0	0	0	0.0800998	0	0.0459109	0.0443084	0.0395892	0	0	0.107409	0	0	0	0	0	0	0	0	0	0	0
TRITD0Uv1G014080.4	0.830503	0.271877	1.18489	0.579649	0.977404	0.231733	0.315051	0.627114	1.4849	1.13839	0.2003	0.160473	0.178164	0.378832	0.133655	0.0444005	0	0.262765	0.258	0	0.225611	0.0211005	0	0
TRITD0Uv1G014080.3	12.2009	19.2387	19.7471	10.6777	28.0008	14.0253	6.181	12.2316	11.109	24.3662	11.6108	5.20359	6.97691	10.6617	8.43319	3.42793	8.84106	10.6484	3.33471	1.45018	2.81326	2.01811e-06	0.250568	0
TRITD0Uv1G014080.2	0	0	0	0	0.0403576	0	0	0	0	0	0	0	0	0	0	0	0	0	0	0	0	0	0	0.0198879
TRITD0Uv1G014080.6	18.9374	26.3541	33.3334	16.1144	34.3024	18.8722	8.52994	14.7628	13.0644	29.9172	11.6245	5.95404	8.49357	14.3439	10.8522	5.23621	9.90886	13.7647	5.03497	2.87091	6.79797	0.260714	1.15097	0.391271
TRITD0Uv1G002150.1	102.854	279.53	250.18	16.052	16.5679	24.9333	1.21168	0	0.49915	0	0	0.607205	1.40497	0	0.131105	0.238128	0	0.279424	0	0.100315	0	0	0	0
TRITD0Uv1G033020.1	2.40738	3.61588	3.34998	4.3458	3.2945	2.09733	2.43977	1.62398	2.11013	1.4438	0.959858	1.44363	0.797932	1.10898	1.08332	0.82828	0.9197	1.20947	0.906581	1.00528	0.828324	0.529167	0.90703	0.795506
TRITD0Uv1G054430.1	0	0	0	0	0	0	0	0	0	0	0	0	0	0	0	0	0	0	0	0	0	0	0	0
TRITD0Uv1G128250.1	0	0	0	0	0	0	0	0	0	0	0	0	0	0	0.0138144	0	0	0	0	0	0	0	0	0
TRITD0Uv1G095130.1	0	0	0.164255	0	0	0	0	0.0185675	0.0147391	0.0667266	0	0	0	0	0	0.0107631	0	0	0	0.00609099	0	0	0	0
TRITD0Uv1G032960.1	2.33037	3.9465	2.52753	2.84736	3.12965	2.22447	3.05033	2.46948	3.33581	3.40038	2.64381	2.78511	2.15202	2.88291	1.86678	2.63285	2.20278	2.60751	1.67709	2.11207	1.93002	2.08962	1.25373	2.53809
TRITD0Uv1G007870.1	0	0	0	0	0	0	0	0	0	0	0	0	0	0	0	0	0	0.00933593	0	0	0	0.0152269	0	0
TRITD0Uv1G122150.2	0	0	0	0	0	0	0	0	0	0	0	0	0	0	0	0	0	0	0	0	0	0	0	0
TRITD0Uv1G122150.1	0	0	0	0	0	0	0	0	0	0	0	0	0	0	0	0	0	0	0	0	0	0	0	0
TRITD0Uv1G118520.1	0.220299	0.675637	0.0427711	0.0422508	0.29373	0	0.699155	1.00498	0.439514	0.997163	1.11365	1.7079	1.18488	1.56791	1.0625	1.83064	1.78955	2.77902	1.39913	1.50449	1.62066	1.32428	1.85989	1.14455
TRITD0Uv1G026620.1	0	0	0	0	0	0	0	0	0	0	0	0	0	0	0	0	0	0	0	0	0	0	0	0
TRITD0Uv1G003980.1	0	0	0	0	0	0	0	0	0	0	0	0	0	0	0	0	0	0	0	0	0	0	0	0
TRITD0Uv1G089420.1	17.94	7.18711	19.6231	5.78418	8.42033	19.4357	8.36899	5.59379	5.52896	7.98446	7.53636	6.95996	23.1114	9.5637	45.3742	9.74026	10.054	14.514	6.16104	6.45521	18.4162	2.71567	25.3248	6.95304
TRITD0Uv1G052140.1	0.0091496	0.142326	0.139403	0.0880775	0.0767855	0.218905	0	0	0	0.0117421	0	0	0	0	0	0	0	0	0	0	0	0	0	0
TRITD0Uv1G122230.3	0	0	0	0	0	0	0	0	0	0	0	0	0.0128123	0	0.0105748	0	0.044915	0.0757957	0.0304861	0	0	0	0	0
TRITD0Uv1G122230.2	0	0	0	0	0	0	0	0	0	0	0	0	0	0	0	0	0	0	0	0	0	0	0	0
TRITD0Uv1G122230.1	0.000880685	0	0	0.00106576	0.0024788	0	0	0.0173627	0	0.0263483	0.026978	0.417334	0.0113603	0.218641	0.0266575	0.00329	0.0649247	0.0553246	0.00766907	0.529684	0.13891	0.00578974	0.0804942	0.0407334
TRITD0Uv1G066240.7	0	0	0	0	0	0	0	0	0	0	0	0	0	0	0	0	0	0	0	0	0	0	0	0
TRITD0Uv1G066240.4	0	0	0	0	0	0	0	0	0	0	0	0	0	0	0	0	0	0	0	0	0	0	0	0
TRITD0Uv1G066240.8	0	0	0	0	0	0	0	0	0	0	0	0	0	0	0	0	0	0	0	0	0	0	0	0
TRITD0Uv1G066240.3	0	0	0	0	0	0	0	0	0	0	0	0	0	0	0	0	0	0	0	0	0	0	0	0
TRITD0Uv1G066240.10	1.44888e-09	7.80266	0.0420363	2.12509	2.60012	1.40803	1.51948	0.191507	2.52874	3.09761	0.93606	3.6577	2.43351	4.28125	0.671979	2.35314	0.82156	2.18209	0.428312	0.627878	2.53217	1.61205	1.78719	0.769215
TRITD0Uv1G066240.9	3.20509	0.00392909	6.32236	1.85259	1.8799	2.29423	0.0866599	2.6794	0.00339257	0.417445	2.09793	1.42969	0.791744	0.67428	2.45679	0.475407	1.98006	2.18163e-07	1.77865	1.47913	0.834072	0.445679	0.966451	1.15054
TRITD0Uv1G066240.2	0	0	0	0	0	0	0	0	0	0	0	0	0	0	0	0	0	0	0	0	0	0	0	0
TRITD0Uv1G066240.5	0	0	0.0100099	0	0	0	0	0	0	0	0	0	0	0	0	0	0	0	0	0	0	0	0	0
TRITD0Uv1G066240.1	2.80819	3.45866	3.53511	5.10621	4.01954	3.08613	3.48521	5.06734	4.80921	4.85905	3.78304	3.94739	2.88477	3.16835	3.15468	3.15282	3.0265	4.29469	3.60261	3.27339	2.23031	1.94814	2.44376	2.39479
TRITD0Uv1G066240.6	0	0	0	0	0	0	0	0	0	0	0	0	0	0	0	0	0	0	0	0	0	0	0	0
TRITD0Uv1G054910.1	0	0	0	0	0	0	0	0	0	0	0	0	0	0	0	0	0	0	0	0	0	0	0	0
TRITD0Uv1G028310.1	2.23717	2.28918	3.23348	3.21431	2.03548	1.33552	0.146171	0.273129	0.353205	0	0.0185119	0.373728	0.0157411	0.229943	0.0182518	0	0	0.0196127	0	2.78173	2.13753	0	0	0
TRITD0Uv1G030060.2	0	0	0	0	0	0	0	0	0	0	0	0	0	0	0	0	0	0	0	0	0	0	0	0
TRITD0Uv1G030060.1	0	0	0	0	0	0	0	0	0	0	0	0	0	0	0	0	0	0	0	0	0	0	0	0
TRITD0Uv1G020580.1	12.8502	13.8301	10.0429	8.73838	9.80798	9.75675	8.03403	6.6605	7.44664	5.08194	5.31106	7.25082	3.24464	3.91683	4.01771	2.60835	2.36295	3.89167	3.07692	4.31291	5.38413	3.06147	3.13078	2.74442
TRITD0Uv1G020580.2	0.262654	0	0.148498	0.147373	0.439889	0.405445	0.881227	0.145765	0.591134	0.122051	0	0.31577	0.166625	0.123452	0.0820489	0.0372486	0.113634	0.232103	0.23386	0	0.465671	0.0560079	0.0459549	0.0704649
TRITD0Uv1G069330.1	0	0	0	0	0	0	0	0	0	0	0	0	0	0	0	0	0	0	0	0	0	0	0	0
TRITD0Uv1G062320.1	0.20063	0.400468	0.219676	0.36074	0.589707	0.214549	0.487384	0.442948	0.412681	0.492836	0.313064	0.660349	0.147645	0.450666	0.428666	0.189404	0.285168	0.289522	0.300952	0.119539	0.147107	0.171068	0.27164	0.160709
TRITD0Uv1G091850.1	0	0	0	0	0	0	0	0	0	0	0	0	0	0	0	0	0	0	0	0	0	0	0	0
TRITD0Uv1G071470.1	0	0	0	0	0	0	0	0	0	0	0	0	0	0	0	0	0	0	0	0	0	0	0	0
TRITD0Uv1G015780.3	0	0	0.235872	0	0.0952347	0	0.561688	0.272081	0.119186	0.0532071	0	0.341458	0.026261	0	0.0981721	0	0.0631644	0	0.0674324	0.0943611	0	0	0.0915961	0.163824
TRITD0Uv1G015780.1	0	0	0.0223224	0.0339348	0	0	0	0	0	0	0	0	0	0	0	0	0	0	0	0	0.101338	0	0	0
TRITD0Uv1G015780.4	0.557131	0	0	0.344302	0.884054	1.51332	0.050999	1.7595	1.58018	0.951293	0.163256	1.19102	0.499543	0.843347	0.242573	0.591604	0.689367	1.05273	0.562903	0.885321	0.0377751	0.679808	0.708633	0
TRITD0Uv1G015780.2	2.43926	3.87899	3.43792	4.66796	3.67715	2.96167	3.03064	3.0904	3.38533	3.2469	3.12248	1.70459	1.98545	1.88707	1.81545	1.53563	1.65269	2.23821	1.71489	1.85823	1.36409	1.39089	0.945876	1.16664
TRITD0Uv1G003600.1	0	0	0.541299	15.2463	389.284	221.158	1392.53	9875.74	5616.59	15710.8	19829.7	10094.4	26266.7	21055.2	24088.7	32970.7	36384.3	31277.5	35081.3	32343.9	29232.4	49926	42846.4	43785.7
TRITD0Uv1G034520.8	0	0	0	0	0	0	0	0	0	0	0	0	0	0	0	0	0	0	0	0	0	0	0	0
TRITD0Uv1G034520.7	0.668832	0.59736	1.22276	0.359657	0.680636	0.416021	0.0485331	0.439682	0.405783	0.334368	0.261653	0.202908	0.287254	0.576508	0.684353	0.352089	0.951582	0.779426	0.466008	1.10517	1.67465	0.391982	0.715761	0.63153
TRITD0Uv1G034520.1	0	0.486333	0	0	0.111616	0.531169	0	0	0.0291745	0.857665	0	1.33753	0.0344951	0.848846	0	0	0	0	0	0	0.873464	0	0.11272	0
TRITD0Uv1G034520.6	0	0	0.0943713	0.0386613	0	0	0	0	0	0	0	0	0	0	0	0	0	0.0335956	0	0.00231879	0.0473669	0	0.0231425	0
TRITD0Uv1G034520.4	0.472192	1.80647	0.627558	0.879875	1.63537	0.885774	0.34896	0.46936	0.832042	0.897319	0.490138	0.434176	0.434233	1.26298	0.514406	0.451751	0.669871	0.706228	0.838449	0.366553	0.449174	0.623259	1.203	0.326227
TRITD0Uv1G034520.2	0.0531343	0	0	0	0	0	0	0	0	0	0	0	0	0	0	0	0	0	0	0	0	0	0	0
TRITD0Uv1G034520.5	0	0	0	0	0	0	0	0	0.0198809	0	0	0	0	0	0	0	0	0	0	0	0	0	0	0
TRITD0Uv1G034520.10	0	0	1.00118	0	0	0	0	0	0	0	0	0	0.00035692	0	0	0	4.20564e-05	3.04426e-07	5.50623e-07	1.67549e-06	0.0051263	4.01942e-08	0	0
TRITD0Uv1G034520.9	0	1.05239e-10	0.190086	0	0	0	0	0	0	0	0	0	0	0	0	0	0.346689	0.129062	0.0613171	0.439499	0.488336	1.01417e-09	0	5.6207e-08
TRITD0Uv1G034520.3	0	0	0	0	0	0	0.00351437	0	0	0.00115716	0	0	0	0	0	0	0	0	0	0	0	0	0	0
TRITD0Uv1G100690.1	0	0	0	0.0398059	0	0	0	0	0	0	0	0	0	0	0	0	0	0	0	0	0	0	0	0
TRITD0Uv1G000920.1	0.100174	0.310962	0.328739	0.168852	0.130455	0.424213	0.106407	0.111183	0.304908	0.192459	0.0754249	0.225212	0.0309595	0.069734	0.151514	0.0806254	0.0546236	0.127553	0.0722895	0.176909	0.0190255	0.11043	0.0853297	0.0794636
TRITD0Uv1G000270.8	0	0	0	0	0	0	0	0	0	0	0	0	0	0	0	0	0	0	0	0	0	0	0	0
TRITD0Uv1G000270.10	0	0	0	0	0	0	0	0	0	0.015667	0	0	0	0	0	0	0	0	0	0	0	0	0	0
TRITD0Uv1G000270.1	0	0	0	0.0632834	0	1.41055	0	0.554479	0	0.653452	0.0359419	0.0230439	0	0	0	0.117123	0	2.12989e-06	0	0.0776602	0	0	0	0
TRITD0Uv1G000270.6	0	0	0	0	0	0	0	0	0	0	0	0	0	0	0	0	0	0	0	0	0	0	0	0
TRITD0Uv1G000270.4	0.00505473	0	0	0	0.0206993	0	0	0.00963123	0	0	0	0	0	0	0.00653133	0	0	0	0	0	0	0.00764855	0	0
TRITD0Uv1G000270.7	3.35078	4.57187	4.2621	4.85954	4.14701	2.59181	2.31665	3.38767	3.69996	2.56767	2.1203	1.52179	1.50261	1.56684	1.31638	1.28115	1.26652	2.0844	1.24581	1.72898	1.44153	1.14746	1.08416	1.23442
TRITD0Uv1G000270.5	0.00704195	0	0	0.0116554	0	0.00910897	0.00919698	0	0	0.0128624	0	0	0	0	0	0.0125244	0	0	0	0.0167204	0	0	0	0.00945577
TRITD0Uv1G000270.13	4.1437	6.98981	5.51479	5.29828	5.35758	3.98717	1.90386	4.27493	3.79592	2.86774	2.47555	1.55849	2.10599	2.60972	1.59692	1.24934	1.46789	2.55312	1.49739	2.43343	1.5854	1.62549	1.44389	1.37569
TRITD0Uv1G000270.11	0	0	0	0	0	0	0	0	0.0268985	0	0	0	0	0	0	0	0	0	0	0	0	0	0	0
TRITD0Uv1G000270.3	0	0	0	0	0	0	0	0	0	0	0	0	0	0	0	0	0	0	0	0	0	0	0	0
TRITD0Uv1G000270.9	0	0	0	0	0	0	0	0.249627	0	0	0	0	0	0	0	0	0	0	0.0998921	0	0	0	0	0
TRITD0Uv1G000270.2	0	0	0.00803134	0	0	0	0	0	0	0	0	0	0	0	0	0	0	0	0	0	0	0	0	0
TRITD0Uv1G000270.12	0.520581	1.71069	1.35922	1.77621	0.197132	0.000849849	0.780902	4.71542e-11	0.611775	0.864962	0.119455	0.728507	0.0124339	4.93525e-05	0.484229	0.0548012	0.107834	0	0.491564	0.0808815	0.247727	0	0.0621338	1.43873e-05
TRITD0Uv1G074150.1	0	0	0	0	0	0	0	0	0	0	0	0	0	0	0	0	0	0	0	0	0	0	0	0
TRITD0Uv1G123990.1	1.81869	4.07005	5.29569	2.83639	2.5656	2.27044	2.07409	0.545794	1.19254	1.11965	0.42661	0.217674	0.711759	1.45375	1.14286	0.9893	1.65567	5.12093e-05	0.356775	0.719473	0.29811	1.01056	0.833886	0.48023
TRITD0Uv1G029210.1	1.29665	3.78261	2.15001	0.102674	0.23365	0.302483	0	0	0	0	0	0.453766	0	0	0	0	0	0	0	0	0	0	0	0
TRITD0Uv1G098010.1	0.0788561	0	0.0361377	0.0151472	0.05676	0.0550399	0.0595359	0.0476884	0.101414	0.0859924	0.0649174	0.11418	0.140788	0.144647	0.133319	0.0575428	0.0419177	0.128581	0.0622198	0.108368	0.0944352	0.0807881	0.251374	0.085846
TRITD0Uv1G016250.1	0	0	0	0	0	0	0	0	0.00518761	0	0	0	0	0	0	0	0	0	0	0	0	0	0	0
TRITD0Uv1G004090.1	0	0.00782042	0.0137099	0.00354661	0.00895852	0.0215045	0.00642713	0.0168843	0.00406664	0.0154927	0.00865176	0.0219744	0.00347126	0.0369321	0	0	0.00472508	0	0.00919139	0.00714717	0.0133716	0	0.00456686	0.00472167
TRITD0Uv1G060750.2	0	0	0	0	0	0	0	0	0	0	0.0385167	0	0	0	0	0	0	0	0	0	0	0	0	0
TRITD0Uv1G060750.1	0	0	0	0	0	0	0	0	0	0	0	0	0	0	0	0	0	0	0	0	0	0	0	0
TRITD0Uv1G093490.1	0	0	0	0	0	0	0	0	0	0	0	0	0	0	0	0	0	0	0	0	0	0	0	0
TRITD0Uv1G093490.2	0	0	0	0	0	0	0	0	0	0	0	0	0	0	0	0	0	0	0	0	0	0	0	0
TRITD0Uv1G093490.3	0	0	0	0	0	0	0	0	0	0	0	0	0	0	0.0191494	0	0	0	0	0	0	0	0	0
TRITD0Uv1G017570.2	0	0	0	0.00361654	0	0	0	0	0	0	0	0	0	0	0	0	0	0	0	0	0.00321567	0	0	0
TRITD0Uv1G017570.1	0	0	0	6.51962e-10	0	0	0	0	0	0	0	0	0	0	0	0	0	0	0	0	8.25807e-10	0	0	0
TRITD0Uv1G114780.2	0	0	0	0	0.294337	0	0	0	0	0.00218967	0	0	0	0	0	0	0.73609	0	0	0.291287	0	0.139495	7.30125e-07	0
TRITD0Uv1G114780.3	0.109456	0.445203	0.109942	0.0648327	0.261535	0.094915	0.0695113	0	0.0566466	0.0483219	0.0992894	0.264795	0	0	0.148318	0.0614173	0.0398537	0.0320342	0.029012	0	0.0219822	0	0.0954385	0.0144895
TRITD0Uv1G114780.1	0	0.316635	0.707043	0.329843	1.33149	0.84111	0.303906	0.136472	0.79066	0.401028	0.836017	0.698248	0.224825	0	0	0.64132	0	0.532529	0	0.767044	0	0	0	0
TRITD0Uv1G090310.1	1.42299	1.15002	1.70998	3.77333	2.79868	2.59337	0.740707	1.93414	2.27978	1.22934	1.26281	0.943876	0.410013	0.602655	0.500689	0.199076	0.0348828	0.814388	0.346677	0.540599	0.160028	0.304284	0.228004	0.0671331
TRITD0Uv1G090310.2	1.54034	2.10069	1.62408	2.45366	1.66536	1.57958	0.725423	0.855649	1.05081	0.425165	0.712782	0.283944	0.206033	0.411758	0.157827	0.0818875	0.0808283	0.299205	0.196112	0.347388	0.184301	0.0956075	0.0444397	0.0454915
TRITD0Uv1G090310.5	0	0	0	3.79662e-05	0	0	0.324282	0	0	0	0	0	0	0	0.109451	0	0	0.0598525	0	0	0	0	0	0.0218776
TRITD0Uv1G090310.4	0	0	0	0	0	0	0	0	0	0	0	0	0	0	0	0	0	0	0	0	0	0	0	0
TRITD0Uv1G090310.3	0.989148	0.625307	0	0.860458	0.637783	0	1.25436	0.0699851	1.23517	0.17321	0.229237	0.163734	0.179517	0.00435383	0	0	0.334682	1.5181e-08	0.166797	0.00656999	0.458151	0.312136	0	0.0777775
TRITD0Uv1G058890.3	0	0	0	0	0	0	0	0	0	0	0	0	0	0	0	0	0	0	0.0168782	0	0	0	0	0
TRITD0Uv1G058890.2	0.256751	0.680357	0.477005	0.483747	0.367988	0.444484	0.501924	0.528018	0.36707	0.523866	0.344004	0.981264	0.583566	0.963156	0.880061	1.28178	0.913352	1.03211	1.64463	2.50729	2.21746	2.28058	3.12321	2.24201
TRITD0Uv1G058890.1	0	0	0	0	0	0	0	0	0	0	0	0.0710032	0	0.168194	0	0.135379	0.072475	0.175674	0.290122	0.292219	0.130908	0.521629	0.321094	0.359831
TRITD0Uv1G018020.6	0	0	0	0	0	0	0	0	0	0	0	0	0	0	0	0	0	0	0	0	0	0	0	0
TRITD0Uv1G018020.3	0.181954	0	0.102702	0	0	0	0	0	0	0.119349	0.239033	0	0.201341	0.376728	0	0.321456	0.147252	0	0	0	0	0	0	0.074482
TRITD0Uv1G018020.4	0	0	0	0	0	0	0	0	0	0	0	0	0	0	0	0.0272556	0	0.0221536	0	0	0	0	0	0
TRITD0Uv1G018020.2	2.01091	3.84427	2.97106	5.01542	5.21572	3.35469	3.61603	5.64615	5.27726	4.47205	3.52377	3.10363	2.17713	2.88819	2.91505	2.32567	3.09248	3.67472	3.18786	3.06345	1.57535	1.9971	2.47349	2.01148
TRITD0Uv1G018020.1	0	0.0150098	0	0.0592708	0	0	0	0	0	0	0	0	0	0	0	0	0	0	0	0	0	0	0	0
TRITD0Uv1G018020.5	0	0	0	0	0	0	0	0	0	0	0	0	0	0	0	0	0	0	0	0	0	0	0	0
TRITD0Uv1G067080.1	0	0	0	0	0	0	0	0	0	0	0	0	0	0	0	0	0	0	0	0	0	0	0	0
TRITD0Uv1G026410.1	0	0	0	0	0	0	0	0	0	0	0	0	0	0	0	0	0	0	0	0	0	0	0	0
TRITD0Uv1G064930.1	0.0410072	0	0	0	0	0	0	0	0	0	0	0	0.0552764	0	0	0	0	0	0	0	0.187818	0	0	0
TRITD0Uv1G124240.1	0	0	0	0	0	0	0	0	0	0	0	0	0	0	0	0	0	0	0	0	0	0	0	0
TRITD0Uv1G118410.1	0	0	0	0	0	0	0	0	0	0	0	0	0	0	0	0	0	0	0	0	0	0	0	0
TRITD0Uv1G027000.2	0	0	0	0	0	0	0	0	0	0	0	0	0	0	0	0	0	0	0	0	0	0	0	0
TRITD0Uv1G027000.1	0	0	0.338729	0	0	0	0	0	0	0	0	0	0	0	0	0	0	0	0	0	0	0	0	0
TRITD0Uv1G027000.4	0	0	0	0	0	0	0	0	0	0	0	0	0	0	0	0	0	0	0	0	0	0	0	0
TRITD0Uv1G027000.5	0	0	0.0855126	0	0	0	0	0	0	0	0	0	0	0	0	0	0	0	0	0	0	0	0	0
TRITD0Uv1G027000.3	0	0	0	0	0	0	0	0	0	0	0	0	0	0	0	0	0	0	0	0	0	0	0	0
TRITD0Uv1G014100.1	0.0125722	0.0165177	0.0368122	0	0	0	0	0	0.025484	0	0	0	0.00750804	0	0.0089918	0	0.0303076	0	0.0290852	0.00742796	0.0294226	0	0	0.00497849
TRITD0Uv1G108630.1	0.514118	0.486564	0.0837957	0.103677	0.09605	0	0.019019	0	0.0215754	0.127732	0.124236	0.0460942	0.59218	0.240287	0.107134	0	0.438378	0.400513	0	0	0	0	0.0506556	0
TRITD0Uv1G022500.1	0.0313975	0	0.0551829	0	0.065967	0	0	0	0	0	0	0	0	0	0	0	0	0	0.0120539	0	0	0	0	0
TRITD0Uv1G022500.2	0	0	0	0	0	0	0	0	0.0135308	0	0	0	0	0.0279434	0	0	0	0	0	0.0234791	0.0123862	0	0	0.00789727
TRITD0Uv1G054630.1	205.161	267.185	234.808	377.748	368.599	352.368	381.134	308.966	362.024	275.293	254.679	192.883	127.171	208.053	172.129	129.289	145.611	195.808	144.611	164.996	128.175	152.462	139.407	97.8644
TRITD0Uv1G074100.1	2.16316	3.44616	3.19687	4.20563	2.721	2.45285	3.05785	2.75417	3.22506	2.46783	3.02737	2.19997	2.30979	1.42405	2.46957	1.91174	1.76022	2.22874	1.9651	1.51588	0.881799	1.55367	0.828562	1.33937
TRITD0Uv1G074100.3	0	0	0	0.0808864	0	0	0	0	0	0.0314515	0	0	0	0	0	0	0	0	0	0	0	0	0	0.0579789
TRITD0Uv1G074100.2	0	0	0	0	0	0	0	0	0	0	0	0	0	0	0	0	0	0	0	0	0	0	0	0
TRITD0Uv1G017200.1	0	0	0	0	0	0	0	0.0109413	0	0	0	0	0	0	0	0	0	0	0	0	0	0	0	0
TRITD0Uv1G107200.1	0	0	0	0	0	0	0	0	0	0	0	0	0	0	0	0	0	0	0	0	0	0	0	0
TRITD0Uv1G107200.3	0	0	0	0	0	0	0	0	0	0	0	0	0	0	0	0	0	0	0	0	0	0	0	0
TRITD0Uv1G107200.2	0	0	0	0	0	0	0	0	0	0	0	0	0	0	0	0	0	0	0	0	0	0	0	0
TRITD0Uv1G109560.2	0.021447	0	0	0	0.041518	0.088639	0	0	0	0	0	0	0	0.0909302	0	0	0	0	0	0	0	0	0	0
TRITD0Uv1G109560.1	0.0203533	0	0.131612	0.0507626	0.21021	0.0424821	0.131541	0.445799	0.458711	1.98213	1.83816	1.60958	0.515516	2.57018	1.0224	0.15483	0.934557	2.51114	0.376576	1.01926	0.0690176	0.0191341	0	0.0634987
TRITD0Uv1G117340.1	0	0	0	0	0	0	0	0	0	0	0	0	0	0	0	0	0	0	0	0	0	0	0	0
TRITD0Uv1G035450.6	0	0	0	0	0	0	0	0	0	0	0	0	0	0	0	0	0	0	0	0.63371	0	0	0	0
TRITD0Uv1G035450.7	0.426871	3.04089	2.10575	0.027501	0	0.582044	0	0	0.132923	0.493196	0	0.87477	1.49797	3.48857	2.12737	1.30914	1.36865	2.53703	1.23488	0.560678	6.4197	1.17879	1.41445	3.58624
TRITD0Uv1G035450.4	0	0	0	0	0	0	0	0	0	0	0	0	0	0	0	0	0	0	0.0223936	0	0.0328905	0	0	0
TRITD0Uv1G035450.5	0	0	0	0	0	0	0	0	0	0	0	0	0	0	0	0	0	0	0	0	0	0	0	0
TRITD0Uv1G035450.2	1.04181	2.19599	5.1752	1.02355	2.3467	0.923102	0.568684	1.73479	2.07086	1.32513	1.36775	0.544776	0.608175	2.62561	2.00939	1.02109	2.47712	4.12092	2.97835	3.08741	6.84122	0.83989	6.47148	3.11979
TRITD0Uv1G035450.3	0	0	0	0	0	0	0	0	0	0	0	0	0	0	0	0	0	0	0	0	0	0	0	0
TRITD0Uv1G035450.1	0	0	0	0	0	0	0	0	0	0	0	0	0	0	0	0	0	0	0	0	0	0	0	0.0150999
TRITD0Uv1G035960.2	0.101218	0.160732	0.263408	0.0994788	0.19372	0	0.0616125	0.0207187	0.108597	0	0.15602	0.153204	0.0157044	0.182593	0.019879	0.116719	0.0178703	0.0412952	0	0.0344529	0	0	0.0251774	0.0370778
TRITD0Uv1G035960.3	0	0.1202	0.0755573	0.19789	0.344607	0.540373	0.164746	0.0250293	0	0.0523279	0.255313	0	0	0	0	0.132685	0.564661	0.0521163	0.316488	0	0.108244	0.056421	0.0132978	0
TRITD0Uv1G035960.1	1.58665	3.12571	2.45359	2.14099	2.29731	1.43772	1.81217	1.45723	1.63157	1.76669	1.71707	2.30231	1.15102	1.38778	1.68541	1.00415	1.03953	1.4162	1.15626	1.09121	0.933558	0.740517	0.708134	0.718305
TRITD0Uv1G035960.4	0	0	0.201303	0.0521727	0.10321	0.307701	0.0876471	0.124196	0.151417	0.109008	0.0812481	0.276654	0.115224	0.103596	0.115592	0.0530435	0.119967	0.0655104	0	0	0	0	0.0676629	0
TRITD0Uv1G051290.1	0	0	0	0.0139617	0	0.0515244	0.0250952	0	0.0052511	0.00500014	0	0.0241347	0	0.0158999	0	0	0.0185985	0.0120099	0.00597346	0	0	0	0	0.00308577
TRITD0Uv1G113770.1	0.0255562	0	0	0	0	0	0	0	0	0.00812932	0	0.00995259	0.00787053	0	0	0	0.0509678	0	0	0.0217782	0.0719486	0	0.00642482	0
TRITD0Uv1G109420.1	0	0	0	0	0	0.0677423	0	0	0	0	0	0	0.0424577	0	0	0	0	0	0	0	0	0	0	0
TRITD0Uv1G033920.1	0	0	0	0	0	0	0	0	0	0	0	0	0	0	0	0	0	0	0	0	0	0	0	0
TRITD0Uv1G050060.5	10.7725	0	0	9.50405	9.32288	9.48519	11.4135	20.1197	19.5896	14.7778	12.9607	7.91551	13.6096	6.58754	2.54245	9.46908	4.09563	9.64825	11.773	8.77156	14.9712	6.16432	6.88265	3.67563
TRITD0Uv1G050060.3	0.0195326	0.0466722	0	0.0851526	0.106912	0.0840093	0.353307	0.217233	0.222944	0.183045	0.0554187	0.666772	0.15146	0.327306	0.220437	0.349513	0.1911	0.263481	0.255605	0.193928	0.467959	0.313194	0.0753574	0.0949158
TRITD0Uv1G050060.4	0	0	0	0	0	0	0	0	0	0	0	0	0	0	0	0	0	0	0	0	0	0	0	0
TRITD0Uv1G050060.2	9.98622	10.7054	9.83711	13.4717	12.9145	10.0396	6.2412	13.6601	14.27	12.8245	9.1783	7.4476	9.82967	6.78788	8.0178	7.47554	7.74831	8.75354	9.59379	8.04085	6.79416	6.15058	6.30788	6.20248
TRITD0Uv1G050060.1	0.0734811	1.94548e-06	8.74212e-09	0.432422	0.341146	0.39539	0.404836	0.0955473	0	0.0771603	0.0767631	0.589962	0	1.09114	0	0	0.116879	0.252143	0	0.151527	0.174077	0.116748	0.359815	0.4906
TRITD0Uv1G104480.1	259.104	116.576	122.536	387.062	236.007	354.931	202.696	187.644	178.349	152.259	84.5836	42.2655	90.9642	50.8	33.2203	22.2556	32.406	25.1584	17.3515	7.28215	4.78577	0.043346	0	0.112577
TRITD0Uv1G123820.1	0.128382	0	0	0	0.027495	0	0	0	0	0	0	0	0	0	0	0	0	0	0	0	0	0	0	0
TRITD0Uv1G116230.1	0	0	0	0	0	0	0	0	0	0	0	0	0	0	0	0	0	0	0	0	0	0	0	0
TRITD0Uv1G065710.1	0	0.136343	0	0.21866	0.410447	0.138975	0	0.126538	0	0.280161	0	0.0907455	0	0.171617	0.000139599	0	0	0	0	0	0	9.92606e-08	0.310722	0
TRITD0Uv1G065710.3	0	0	0	0	0	0	0	0	0	0	0.0521996	0	0	0	0	0	0	0	0	0	0	0	0	0
TRITD0Uv1G065710.2	1.97248	2.29448	1.63683	2.7351	2.26542	2.29001	3.48906	2.71276	3.06636	2.3749	1.76817	2.42865	1.15917	1.56295	1.48005	0.846978	1.18139	1.57566	1.13131	1.11738	0.990361	0.35213	0	0.433249
TRITD0Uv1G009790.3	0.0770424	0	0.598221	0	0.250316	0.288969	0.78885	0.262043	0.295518	0.635227	0.78327	1.7171	0.142417	0.478158	0.662378	0.717626	1.18225	0.583397	0.287023	0.444508	0.18941	0	0.26117	0.369277
TRITD0Uv1G009790.2	3.56758	3.64278	4.07269	5.34344	5.71897	4.09404	4.79663	6.37847	6.45292	5.78932	4.37607	3.71189	3.85958	4.75553	4.1246	3.17995	2.72988	4.33346	3.96574	3.96718	2.93383	2.56635	1.85553	1.78442
TRITD0Uv1G009790.4	0.0727375	0.0771754	0	0	0.0680863	0	0	0.336514	0.251688	0.494467	0.68202	0.533115	0.161985	0.212724	0.0773539	0.355998	0	0	0.915428	0	0	0	0	0
TRITD0Uv1G009790.1	0	0.487919	0	0	0	0	0	0	0	0	0	0	0.0632553	0	0	0	0	0	0	0	0	0	0	0
TRITD0Uv1G101160.1	0.0383274	0	0	0	0	0	0.0902525	0.167576	0.0606308	0.103629	0	0.257668	0.14032	0.0965781	0	0	0	0	0.191104	0.0704999	0	0	0	0.0280328
TRITD0Uv1G101160.3	0.034011	0	0.0220873	0	0	0.0195151	0.0648948	0	0	0.0944474	0	0.157013	0.0789945	0.053013	0.0181767	0	0	0	0	0.0836022	0	0	0.00969005	0.00695858
TRITD0Uv1G101160.2	8.43244e-09	0	1.90339e-09	0.0374774	0.052286	3.22727e-09	9.33535e-09	0.157162	0	0.159707	0.171784	0.301645	0	0.178882	0.12418	0.101195	0.0299451	0.144762	0.0919611	0	0.0943999	0	6.52147e-10	2.2348e-09
TRITD0Uv1G061340.1	0	0	0	0	0	0	0	0	0	0	0	0	0	0	0	0	0	0	0	0	0	0	0	0
TRITD0Uv1G129030.1	0	0	0	0	0	0	0	0	0	0	0	0	0	0	0	0	0	0	0	0.00985335	0	0	0	0
TRITD0Uv1G087120.1	0	0	0	0	0	0	0	0	0	0	0	0	0	0	0	0.0233856	0	0	0	0	0	0	0	0
TRITD0Uv1G113170.1	2.26501	3.67387	2.46606	2.54035	2.18498	2.01404	1.51319	1.58774	1.52369	1.67591	1.22093	1.29292	1.2948	1.12482	1.26344	1.20807	1.4081	1.57999	1.94481	1.93354	1.50897	1.75303	1.66082	1.68912
TRITD0Uv1G038170.1	0	0	0	3.628e-07	0	0	0	1.64953e-07	6.40713e-08	0	0	0	0	4.55605e-08	0	3.0159e-08	0	0	0	0	0	0	0	0
TRITD0Uv1G038170.5	0.0406702	0.200349	0	0	0.0280427	0	0	0	0	0	0	0	0	0	0	0	0	0	0	0	0	0	0	0
TRITD0Uv1G038170.3	0	0	0	0.00190257	0	0	0	0.000491637	0.000416273	0	0	0	0	0.000396855	0	0.000341268	0	0	0	0	0	0	0	0
TRITD0Uv1G038170.2	0	0	0	0.010623	0	0	0	0.00245043	0.00242632	0	0	0	0	0.00245354	0	0.00222379	0	0	0	0	0	0	0	0
TRITD0Uv1G038170.4	0.0151916	0.0121621	0.124443	0	0.0299468	0	0	0	0	0	0	0	0	0	0	0	0	0	0	0	0	0	0	0
TRITD0Uv1G119110.1	0	0	0	0	0	0	0	0	0	0	0	0	0	0	0	0	0	0	0	0	0	0	0	0
TRITD0Uv1G146330.1	0	0	0	0	0	0	0	0	0	0	0	0	0	0	0	0	0	0	0	0	0	0	0	0
TRITD0Uv1G123650.1	0.882608	0.797722	0.993565	1.40879	2.38504	1.22513	0.438142	0.328552	0.624326	0.356922	0.196671	0	0.161222	0.170366	0	0	0	0.040515	0	0	0	0	0	0
TRITD0Uv1G115160.1	0	0	0	0	0	0	0	0	0	0	0	0	0	0	0	0	0	0	0	0	0	0	0	0
TRITD0Uv1G055510.1	3.44436	6.96132	5.80847	5.94953	6.17918	5.38523	6.64283	6.18571	6.62422	4.59467	3.94115	5.69746	2.10633	3.51	3.49186	2.49101	2.92252	2.84113	2.78631	2.24952	1.00005	1.98752	1.51425	1.45595
TRITD0Uv1G143280.1	0	0	0	0	0	0	0	0	0	0	0	0	0	0	0	0	0	0	0	0	0	0	0	0
TRITD0Uv1G106590.1	0.0736376	0.258174	0.0934296	1.06658	0.439176	0.482483	0.226517	0.0254382	0.116166	0	0	0	0	0	0	0	0	0	0	0	0	0	0	0
TRITD0Uv1G054540.3	0	0	0.00914149	1.45081e-08	0	1.05194e-09	0	0	2.32088e-11	0	2.41149e-09	0	0	5.55174e-09	1.06052e-07	1.16077e-09	0	1.53625e-11	0	1.39983e-10	2.0294e-11	1.79893e-07	0	5.59078e-06
TRITD0Uv1G054540.9	0	0	4.82722e-08	0	0	0	0	0.0345248	0	0.042054	1.93181e-11	0	0	0	4.91467e-08	0	0	0	0	6.08099e-11	0	2.87924e-07	0	2.27816e-07
TRITD0Uv1G054540.5	8.91561e-09	0	0	0	0	0	0	0	0	0	0	0	0	0	0	0	0	0	2.7658e-08	0	0	0	0	0
TRITD0Uv1G054540.11	0.441514	0.398609	0.197175	1.2673	1.14823	0.832813	0.37401	2.07765	1.60188	1.45699	1.17508	0.37008	0.754407	0.528284	0.315427	0.360117	0.777885	1.0601	0.808944	0.710955	0.537685	0.518307	0.451952	0.466001
TRITD0Uv1G054540.10	0	0	0	0	0	0	0	0	0	0	0	0	0	0	0	0	0	0	0	0	0	0	0	0
TRITD0Uv1G054540.8	0.0957293	0.434514	4.46607e-05	0.23766	0.149252	0.160126	0.446387	0.000121383	0.346812	0.00245214	0.0103313	0.245475	9.84166e-05	2.2588e-06	0.267697	0.225501	0.0228005	0	0.0199875	4.32612e-06	3.06263e-09	0.025642	0.449419	0.00397442
TRITD0Uv1G054540.4	0.00561292	0	0.285552	0.57066	1.30177e-07	1.55013e-07	6.1495e-08	3.23931e-05	0.00126662	1.25927e-05	0.000959736	0.00538141	0.000906003	0.231345	1.64012e-06	0.00467392	0.205511	0	0.224895	0.17384	6.13846e-11	0.0360472	0.000996509	0.24806
TRITD0Uv1G054540.7	0.253582	0	0.00335389	0.0344732	6.40265e-11	0.00063748	1.11211e-05	0	0.150957	0.169853	5.60345e-07	0.0581103	0.227054	0.151621	0.181484	0.229291	8.84504e-10	0.095744	2.15943e-09	8.03235e-06	0.232442	0.0321987	2.50517e-09	0.0324435
TRITD0Uv1G054540.1	0.472408	0.721488	1.60141	0.82081	1.02565	0.542638	0.246997	0.972316	0.766826	0.74591	0.744775	0.421853	0.685878	0.524166	0.512859	0.29303	0.489246	0.676266	0.626444	0.674194	0.32589	0.517341	0.446437	0.860384
TRITD0Uv1G054540.2	0.472408	0.721488	3.71815e-05	0.82081	1.02565	0.542638	0.246997	0.972316	0.766826	0.74591	0.744775	0.421853	0.685878	0.524166	0.512859	0.29303	0.489246	0.676266	0.626444	0.674194	0.32589	0.517341	0.446437	0.00238601
TRITD0Uv1G054540.12	4.35095e-07	0	0	0	0	0	0	0	0.000193466	0	0	0	0	0	0	0	0	0	0	0.00144684	0	0	1.28644e-05	0
TRITD0Uv1G054540.6	0	9.39384e-11	0.237915	2.86836e-07	0	2.34217e-08	0	0	5.82987e-10	0	7.2214e-08	0	0	1.53187e-07	2.34745e-06	3.48567e-08	0	4.24065e-10	0	3.55273e-09	4.14847e-10	3.06985e-06	0	8.11092e-05
TRITD0Uv1G096550.1	0	0	0	0	0	0	0	0.00155323	0	0	0	0	0	0	0	0	0	0	0	0	0	0	0.0068291	0.00707042
TRITD0Uv1G009420.1	0	0	0	0	0	0	0	0	0	0	0	0	0	0	0	0	0	0	0	0	0	0	0	0
TRITD0Uv1G009420.2	0	0	0	0	0	0	0	0	0	0	0	0	0	0	0	0	0	0	0	0	0	0	0	0
TRITD0Uv1G118030.1	0	0.00700902	0	0	0	0	0	0	0	0	0	0	0	0	0.0187625	0	0	0	0	0	0	0	0	0
TRITD0Uv1G023790.4	0	0	0	0	0	0	0	0	0	0	0	0	0	0	0	0	0	0	0	0	0	0	0	0
TRITD0Uv1G023790.3	0	0	0	0	0	0	0	0	0	0	0	0	0	0	0	0	0	0	0	0	0	0	0	0
TRITD0Uv1G023790.2	0	0	0	0	0	0	0	0	0	0	0	0	0	0	0	0	0	0	0	0	0	0	0	0
TRITD0Uv1G023790.1	0	0	0	0	0	0	0	0	0	0	0	0	0	0	0	0	0	0	0	0	0	0	0	0
TRITD0Uv1G046330.4	20.2693	21.8136	17.6655	29.3186	29.2298	19.3046	12.2738	25.1869	30.0342	18.4508	12.5273	9.91135	8.91936	8.99784	7.48838	4.68657	6.85476	10.837	7.47909	6.81585	4.63457	2.74495	1.75378	2.25337
TRITD0Uv1G046330.3	0	0	0	0.0108581	0	0	0	0	0	0.0122598	0	0	0	0	0	0	0	0.0120538	0	0	0	0	0	0
TRITD0Uv1G046330.2	0.0677338	0	0.0384639	0.0117149	0.0595341	0.119618	0	0	0.0175768	0.0728518	0.0366242	0.0159954	0	0	0	0	0	0.0145651	0	0	0.0132308	0	0	0
TRITD0Uv1G046330.1	8.39582	7.23014	9.26511	10.42	12.0355	8.52945	4.42306	8.23033	10.0596	5.83031	4.05623	2.89987	3.03442	3.6542	2.91163	1.62774	2.27375	4.56009	3.14808	2.98473	2.27357	0.841095	0.78876	0.770816
TRITD0Uv1G041090.13	2.00963	1.81339	1.25953	3.41926	3.34411	2.01772	3.60622	5.44309	4.88423	4.35274	4.55473	3.59734	3.77476	4.80492	3.4557	2.96522	3.18952	2.85367	3.10128	2.6112	1.26973	1.50041	2.7923	2.04769
TRITD0Uv1G041090.7	0	0	0	0	0	0	0	0	0	0	0	0	0	0	0	0	0	0.190505	0	3.58605e-06	0	0	0	0
TRITD0Uv1G041090.11	0	0	0.0410601	0	0	0	0	0	0	0.0283926	0.0473555	0	0	0	0	0	0	0.0251547	0	0	0	0	0	0
TRITD0Uv1G041090.6	0	0.220824	0	0	0	1.53147e-09	0	0	0.00236522	0	0	0	0	0	0	0	0	0	0	0.000302855	0	0	2.76649e-08	0
TRITD0Uv1G041090.2	0	0	0	0	0	0	0	0	0	0	0	0	1.13021e-06	0	0.0634941	0	0	0	0	0	0	0	0	0
TRITD0Uv1G041090.9	0	0	0	0	0	0	0	0	0	0	0	0	0	0	0	0	0	0	0	0	0	0	0	0
TRITD0Uv1G041090.3	1.23506	1.23525	0.77632	1.40856	1.45331	0.960176	0.929145	2.66333	2.20264	2.02556	0.746795	0.240363	1.42271	1.50852	1.35888	1.03739	0.597826	0.466801	0.774708	1.0507	1.1423	0.392897	0.593021	1.13775
TRITD0Uv1G041090.10	0	0.243635	0	0	0	0	0	0	0.0771009	0	0	0	0	0	0	0	0	0	0	0	0	0.246831	0	0
TRITD0Uv1G041090.5	0	0.0286498	0.0139717	0.119556	0.130719	0	0.0407432	0.168784	0.0918531	0.235471	0.128809	0.294655	0.0967707	0.109293	0.168137	0.0722321	0.111212	0.0202188	0.0616779	0.0340287	0.0258795	0.022182	0	0.0361238
TRITD0Uv1G041090.1	2.19088	3.983	3.2556	3.33331	3.3345	1.77437	3.64694	2.20267	3.55247	2.82711	2.5209	4.39859	2.75469	3.4666	2.94345	2.35552	2.85016	2.60161	1.98451	1.30216	1.05187	1.3433	1.13342	1.12644
TRITD0Uv1G041090.8	0.119044	0.0314684	0.534783	0.442117	0.574786	0.680298	1.19646	0.306138	0.583865	0.964057	1.07784	1.8128	0.561639	0.41882	0.364881	0.45544	0.797035	0.961576	0.634431	0.412342	0.0220894	0.594777	0.394341	0.162717
TRITD0Uv1G041090.4	0.0318994	0.0349031	0.0160561	0.112719	0.123038	0.155644	0.159646	0.423153	0.270336	0.296752	0.146797	0.968875	0.130678	0	0.238568	0.239594	0.470011	0.185417	0.089208	0.0485313	0.0782423	0	0.143136	0.0324278
TRITD0Uv1G041090.12	0	0	0.114367	0	0	0	0	0	0	0	0	0	0	0	0	0	0	0	0	0	0	0	0	0.0147403
TRITD0Uv1G051410.1	0	0	0	0	0	0	0	0	0	0	0	0	0	0	0	0	0	0	0	0	0	0	0	0
TRITD0Uv1G110030.4	0	0	0	0	0	0	0	0	0	0	0	0	0	0	0	0	0	0	0	0	0	0	0	0
TRITD0Uv1G110030.3	0	0	0	0	0	0	0	0	0	0	0	0	0	0	0	0	0	0	0	0	0	0	0	0
TRITD0Uv1G110030.1	0	0	0	0	0	0	0	0	0	0	0	0	0	0	0	0	0	0	0	0	0	0	0	0
TRITD0Uv1G110030.2	0	0	0	0	0	0	0	0	0	0	0	0	0	0	0	0	0	0	0	0	0	0	0	0
TRITD0Uv1G110030.5	0	0	0	0	0	0	0	0	0	0	0	0	0	0	0	0	0	0	0	0	0	0	0	0
TRITD0Uv1G013700.1	0	0	0	0	0	0	0	0	0	0	0	0	0	0	0	0	0	0	0	0	0	0	0	0
TRITD0Uv1G146190.1	0	0	0	0	0	0	0	0	0	0	0	0	0	0	0	0	0	0	0.194552	0	0	0	0	0
TRITD0Uv1G110460.1	0	0	0	0	0.0208492	0	0	0	0	0	0	0	0	0	0	0	0	0	0	0.00420818	0	0	0	0
TRITD0Uv1G041240.6	0	0	0	0	0	0	0	0	0	0	0	0	0	0	0	0	0	0	0	0	0	0	0	0
TRITD0Uv1G041240.12	0.0228798	0	0	0	0	0	0	0	0	0.050516	0	0	0	0	0	0	0	0	0	0	0	0	0	0
TRITD0Uv1G041240.7	0	0	0	0	0	0	0	0	0	0	0	0	0	0	0	0	0	0	0	0	0	0	0	0
TRITD0Uv1G041240.3	0.109786	0	0.0244384	0	0	0	0	0	0	0	0	0	0	0	0	0	0	0	0	0.0770729	0	0	0	0
TRITD0Uv1G041240.5	0	0.238261	0	0.0588809	0	0	0	0	0	2.3243e-05	0	0	0	0	0	0	0	0	0	0	0	0	0	0
TRITD0Uv1G041240.8	0	0	0	0	0	0	0	0	0	0	0	0	0	0	0	0	0	0	0	0	0	0	0	0
TRITD0Uv1G041240.13	0	0	0	0	0	0	0	0	0	0	0	0	0	0	0	0	0	0	0	0	0.0717522	0	0	0
TRITD0Uv1G041240.11	0	0	0	0	0	0	0	0	0	0	0	0.0273653	0	0	0	0	0	0	0	0	0	0	0	0
TRITD0Uv1G041240.10	3.2605e-05	0	0	0	0	0	0	0	0.00721202	0	0	0	0.0164599	0	0	0	0	0	0	0	0	0	0	0
TRITD0Uv1G041240.4	0	0	0	3.98825e-08	0	0	0	0.0573692	0	0	0.0219088	0	0.0183863	0	0.0324543	0	0	0	0	0	0	0	0.0350484	0
TRITD0Uv1G041240.9	0	0	0	0	0.0602364	0	0	0	0.0348537	0	0	0	0	0	0	0	0	0	0	0	0	0	0	0
TRITD0Uv1G041240.2	0	0.00543366	0.165568	0	0	0.0923673	0.0966625	0	0	0.0506111	0	0.0843037	0	0.0239401	0.0159681	0.0348066	0.00894709	0.0778933	0.00859643	0.105741	0.156201	0	0.0539434	0.0271613
TRITD0Uv1G041240.15	0.00421686	0	0.0397232	0.0416303	0.10462	0.0632234	0	0.0746288	0.0110811	0	0.0698289	0.0586917	0	0	0	0	0	0	0	0.111858	0	0	0.0104374	0
TRITD0Uv1G041240.14	0	0	0	0	0	0	0	0	0	0	0	0	0	0.0262696	0	0	0	0	0	0	0	0	0	0
TRITD0Uv1G041240.1	0	0	0	0	0	0	0	0	0	0	0	0	0	0	0	0	0	0	0	0	0	0	0	0
TRITD0Uv1G015860.1	0.243436	0.526343	0.194879	0.21585	0.213979	0.234408	0.140435	0.235083	0.202755	0.187654	0.0950708	0.990905	0.159187	0.361538	0.286663	0.0749959	0.0188518	0.163342	0.547857	0.171674	0.0438535	0.0776415	0.0893057	0.0727003
TRITD0Uv1G003760.1	0	0	0	0	0	0	0	0	0	0	0	0	0	0	0	0	0	0	0	0	0	0	0	0
TRITD0Uv1G004720.1	0.0329003	0.0642492	0.1542	0.0396255	0.0575801	0	0.133773	0.0447906	0.0441083	0.116368	0.0358699	0.272783	0.0693982	0.13569	0.141123	0.145048	0.0527597	0.190994	0.063089	0.0960446	0.0392615	0.123373	0.251928	0.0515937
TRITD0Uv1G109430.1	0	0	0.0640429	0.0216706	0.0754681	0	0	0	0	0	0	0	0	0	0	0	0.0288263	0	0.0271669	0	0	0	0	0
TRITD0Uv1G016740.1	1.08251	1.73893	1.29	1.70545	1.01869	0.912766	0.693125	0.808895	0.992024	0.413588	0.471855	0.298234	0.326777	0.319426	0.504788	0.265627	0.311172	0.384001	0.411589	0.489771	0.250812	0.367115	0.23956	0.250668
TRITD0Uv1G050930.1	2.32422	3.06952	2.96343	2.69989	2.44346	2.33404	1.91475	1.72556	1.90624	1.3923	1.1824	1.79735	0.833291	0.980351	1.03194	0.756408	0.769322	0.997428	0.875654	0.944139	0.667474	0.779239	0.71239	0.509127
TRITD0Uv1G039230.7	0	0	0	0	0	0	0	0	0	0	0	0	0	0	0	0	0	0	0	0	0	0	0	0
TRITD0Uv1G039230.6	0	0	0	0	0	0	0	0	0	0	0	0	0	0	0	0	0	0	0	0	0	0	0	0
TRITD0Uv1G039230.1	0.91903	3.52078	0.841158	0.876904	1.56156	1.03229	0.117849	0.161187	0.437927	1.63958e-10	0	0.757309	8.09092e-11	0.347871	0.55116	0.000208046	0.423665	0.421483	0.514057	0.535976	0.401065	0.570305	0.552164	0.258556
TRITD0Uv1G039230.5	1.42737	1.49123	2.02047	2.56912	1.48281	1.44694	0.980084	1.02054	0.979568	0.683723	0.562254	0.699619	0.384507	0.597894	0.406625	0.488054	0.370087	0.684023	0.35467	0.532476	0.474838	0.469467	0.699813	0.47812
TRITD0Uv1G039230.8	0	0	0	0	0	0	3.24898e-09	0	0	0	0	0.149802	0	0	0.15012	0	0.0215536	0	0.0695513	0	0.0242194	0	0	0.00304101
TRITD0Uv1G039230.4	0	0	0	0	0.050094	0.0129104	0.0197474	0.0168922	0.0678206	0	0.0243358	0.0171699	0	0.0418989	0	0	0.0141312	0	0.0532777	0	0	0	0	0
TRITD0Uv1G039230.2	1.83979e-09	0	0	2.92504e-07	1.50141e-09	0.00668108	0	1.18177e-09	2.59665e-05	0.24691	0.205977	0	0.371109	0	0	0	0	6.76951e-09	4.00022e-06	0.00204076	0	0	0	4.42208e-07
TRITD0Uv1G039230.3	0.172217	4.22175e-09	2.07862	2.25985e-06	0.000805422	0.00207846	0.180793	0.229674	5.21482e-06	0.0117342	0.0838375	0	0.00158373	0	0	0.32993	0	0	0.00844568	2.71497e-06	0	0.00224655	0	0.239362
TRITD0Uv1G109940.1	0	0	0	0	0	0	0	0	0	0	0	0	0	0	0	0	0	0	0	0	0	0	0	0
TRITD0Uv1G047970.10	0	0	0	0	0	0	0	0	0	0	0	0	0	0	0	0	0	0	0	0	0	0	0	0
TRITD0Uv1G047970.18	0	0	0.0428903	0	0	0	0	0	0	0	0	1.44833e-10	0	0	0	0	0	0	0	0	0	0	0	0
TRITD0Uv1G047970.14	0	0	0	0.0137958	0	0	0	0	0	0.0266677	0	0	0	0	0	0	0	0	0	0.0113008	0	0	0	0
TRITD0Uv1G047970.12	0	0	0	0	0.14561	0	0	0	0.0240499	0	0	0	0	0	0	0	0	0.0276459	0.106976	0	0	0.076245	0	0
TRITD0Uv1G047970.6	0.957762	4.55127	3.13226	4.27839	2.21796	0.649914	0.453936	1.60141	2.08224	1.94954	1.64436	1.09604	0.806986	1.10289	0.0508826	0.692075	0.693975	1.22881	1.51787	1.48498	1.55056	1.046	0.802977	0.867418
TRITD0Uv1G047970.19	0	0	0	0	0	0	0	0	0	0	0	0	0	0	0	0	0	0	0	0	0	0	0	0
TRITD0Uv1G047970.5	0	0	0	0	0	0	0	0	0	0	0	0.0310225	0	0	0	0	0	0	0	0	0	0	0	0
TRITD0Uv1G047970.8	0.0293756	0	0.290105	0	0.0374539	0	0	0.0611746	0.0334851	0.0315216	0	0	0.0636416	0	0.150405	0.0838216	0	0	0.0573463	0.100067	0	0	0	0.0749738
TRITD0Uv1G047970.2	4.53645	6.93348	10.1341	2.02507	3.19694	2.21132	0.260808	1.64949	0.970922	1.39786	0.945804	1.29336	1.26807	2.11863	2.33048	2.2499	1.94657	2.63249	2.81683	3.88289	4.25834	2.4709	3.63293	1.93204
TRITD0Uv1G047970.23	1.18227e-06	3.9101e-08	2.31765e-07	0	2.92034e-07	3.1501e-07	3.84952e-08	1.60313e-07	0	0	0	0	5.12719e-09	2.46454e-08	3.00483e-07	1.07002e-07	2.05314e-08	0	0	4.09782e-07	6.29992e-07	1.71293e-06	2.76775e-07	3.56587e-07
TRITD0Uv1G047970.7	0.0566479	0	0.0137518	0.0140655	0	0	0	0	0	0.0160294	0.0179595	0	0.0565997	0	0.0766655	0.0163762	0.0190763	0	0.0585807	0.0173146	0.112672	0	0.0407761	0
TRITD0Uv1G047970.24	0	0.259389	0.000190539	0.139371	0.226379	0.000193847	0	2.79404e-06	0	0	7.7262e-07	0	0.293423	0	0	0	0	0.228693	0	2.76243e-10	0.00199398	0	0.000300211	0
TRITD0Uv1G047970.4	0	0	0	0	0	0	0	0	0	0	0	0	0	0	0	0	0	0	0	0	0	0	0	0
TRITD0Uv1G047970.11	0	0	0	0	0	0	0	0	0	0	0	0	0	0	0	0	0	0	0	0	0	0	0	0
TRITD0Uv1G047970.3	0	0	0	0	0	0	0	0	0	0	0	0	0	0	0	0	0	0	0	0	0	0	0	0
TRITD0Uv1G047970.13	0	0	0	0	0	0	0	0	0	0	0	0	0	0	0	0	0	0	0.0224367	0	0	0	0	0
TRITD0Uv1G047970.26	0.0319479	0	0	0	0	0	0	0	0	0	0	0	0	0	0	0	0	0	0	0	0	0	0	0
TRITD0Uv1G047970.15	0	0	0	0	0	0	0	0	0	0	0	0	0	0	0	0	0	0	0	0	0	0	0	0
TRITD0Uv1G047970.21	0	0.0199286	0	0.156953	0.0717577	0	0.0409803	0.143925	0.0442771	0.0540351	0	0.0399503	0.0547648	0.235972	0.14757	0.136422	0.0235046	0.119975	0.116506	0.105124	0.177443	0.0491583	0.111501	0.0877751
TRITD0Uv1G047970.20	0	0	0	0	0	0	0	0	0	0	0	0	0	0	0	0	0	0	0	0	0	0	0	0
TRITD0Uv1G047970.17	0	0	0	0	0	0	0	0	0	0	0	0	0	0	0	0	0	0	0	0	0	0	0	0
TRITD0Uv1G047970.9	0	0	0.0668048	0	0.186734	4.25335e-11	0	0	0	0	0	0	0	0	0	0	0	0	0	0	0	0	0	0
TRITD0Uv1G047970.1	2.98484	6.6622	8.98911	2.50381	3.00522	2.11435	0.652104	1.51028	1.44101	1.69149	0.898192	0.604517	0.757366	1.75001	1.23926	1.74285	1.73263	1.98742	1.79347	2.6601	2.84498	2.28945	3.23598	1.95095
TRITD0Uv1G047970.25	0.332537	0	0.0214174	0	0	0.371853	0	0.550253	0.246995	0.962889	0.908203	0.275024	0.161705	0.545302	0.431682	0.43954	0.147097	1.10615	0.816414	1.073	0.458523	0.283026	0.154621	0.559463
TRITD0Uv1G047970.22	1.92056	0.618835	1.00939	6.28565e-06	0.904733	0.713168	0.106119	0.743188	0	3.72681e-08	0	7.59518e-06	0.0524103	0.135598	0.597566	1.02794	0.734752	5.69673e-06	0	1.1279	1.4135	0.854052	1.68872	0.520182
TRITD0Uv1G047970.16	0	0	0	0	0	0	0	0	0	0	0	0	0	0	0	0	0	0	0	0.0344906	0	0	0	0
TRITD0Uv1G129900.3	0	0	0	0	0	0.362522	0	0	0	0	0	0	0	0	0.0681166	0	0	0	0	0	0	0	0	0
TRITD0Uv1G129900.1	0	0	0	0	0	0	0	0	0	0.0618516	0	0	0	0.0339109	0	0	0	0	0	0	0	0	0	0
TRITD0Uv1G129900.2	0	0	0	0	0	0	0	0	0	0	0	0	0	0	0	0	0	0	0	0	0	0	0	0
TRITD0Uv1G055020.1	0	0	0	0	0	3.53386e-07	0	0	0	0	0	0	0	0	0	0	0	0	0	0	0	0	0	0
TRITD0Uv1G023110.5	0	0	0	0	0	0	0	0	0	0	0	0	0	0	0	0	0	0	0	0	0	0	0	0
TRITD0Uv1G023110.2	0.0162781	0.00715793	0	0	0.0228607	0.0112125	0	0.0150722	0	0.014052	0	0.0479445	0.0193642	0.0149394	0	0.0135762	0	0.0506667	0	0	0	0.0182784	0	0.00863315
TRITD0Uv1G023110.4	0	0	0	0.00124268	0	0	0	0	0	0	0	0	0	0	0	0	0	0	0	0	0	0	0	0
TRITD0Uv1G023110.3	0	0	0	0.0690592	0	0	0	0	0	0	0	0	0	0	0	0	0	0	0	0	0	0	0	0
TRITD0Uv1G023110.1	0	0	0	0	0	0	0	0	0	0	0	0	0	0	0	0	0	0	0	0	0	0	0	0
TRITD0Uv1G066890.1	0	0	0	0	0	0	0	0	0	0	0	0	0	0	0	0	0	0	0	0	0	0	0	0
TRITD0Uv1G022460.1	0	0	0	0	0	0	0	0	0	0	0	0	0	0	0	0	0	0	0	0	0	0	0	0
TRITD0Uv1G022950.1	0.00997813	0	0	0	0	0	0	0	0	0	0	0	0	0	0	0	0	0	0	0.00613268	0	0	0	0
TRITD0Uv1G022950.2	0.000873912	0.114527	0.0762438	0.0327695	0	0.0336375	0.0530419	0.0602889	0.0515085	0.0562079	0.0553275	0.191778	0.0516378	0.0597575	0.0543409	0.0610928	0.0174574	0.0760001	0.016777	0.0454335	0.00629492	0.00913922	0	0.00431657
TRITD0Uv1G100570.1	0	0	0	0	0	0	0	0.00740406	0	0	0	0	0	0	0	0	0	0	0	0	0	0	0.0194869	0
TRITD0Uv1G035500.3	0.0211666	0.0279373	0.0683071	0	0	0	0	0.0351008	0.134646	0	0	0.085003	0.0271408	0.0577944	0	0	0.0334206	0.0639158	0.0626773	0.0229158	0	0.0672594	0.124227	0.0933944
TRITD0Uv1G035500.2	0.0370002	0.153862	0.114261	0.00756461	0.0439869	0	0	0.0713473	0.0299419	0.0679549	0.0592632	0.0549115	0	0.0510715	0.0223606	0.0505268	0.0554284	0.0930917	0.0923598	0.0753009	0.0637821	0.0477776	0.0699291	0.0654061
TRITD0Uv1G035500.1	0.0116632	0	0	0	0	0	0	0.0713577	0	0.0650782	0	0.00651149	0.00643159	0.00103395	0	0	0	0.0163063	0	0	0	0	0.0220288	0
TRITD0Uv1G023260.1	0.33209	0	0	0.0525054	0.18112	0	0	0	0	0	0	0	0	0	0	0	0	0	0	0	0	0	0	0
TRITD0Uv1G028890.2	0.0635368	0.162512	0.0632745	0.0973899	0.336277	0.115999	0.08824	0.189435	0.399	0.254033	0.285012	0.280863	0.209469	0.234489	0.372984	0.374425	0.375065	0.382956	0.352347	0.427447	0.227554	0.325414	0.329107	0.3329
TRITD0Uv1G028890.1	0.455721	0.228936	0.131927	0.183835	0.402394	0.311512	0.262807	0.20912	0.17324	0.324685	0.0353824	0.931122	0.110099	0.154288	0.562855	0.488624	0.192235	0.231726	0.377822	0.984065	0.241038	0.321364	0.248202	0.406466
TRITD0Uv1G022440.1	0	0	0	0	0	0	0	0	0	0	0	0	0	0	0	0	0	0	0	0	0	0	0	0
TRITD0Uv1G042470.1	0	0	0.0388047	0.11523	0	0	0.138301	0	0	0.010258	0	0	0.00959592	0.0767146	0	0.0301017	0	0	0	0.187423	0	0	0	0
TRITD0Uv1G042470.3	0	0.179332	0	0	0.0617237	0	0	0	0.083904	0	0.0908506	0	0	0	0	0	0	0	0	0	0	0	0	0
TRITD0Uv1G042470.2	0.0601697	0	0.306762	0	0	0	0	0	0	0	0	0.329025	0	0	0	0	0	0	0	0.6098	0.416169	0	0.288912	0
TRITD0Uv1G076730.1	0	0	0	0	0	0	0	0	0	0	0	0	0	0	0	0	0	0	0	0	0	0	0	0
TRITD0Uv1G055420.2	8.26005	13.6252	12.2707	12.0477	10.2501	6.4405	4.99134	4.67886	6.90909	3.24031	2.51796	1.47286	0.824784	1.43821	0.481339	0.171683	0.378069	0.835103	0.495018	0.274346	0.152924	0.0943704	0.00393671	0.0648638
TRITD0Uv1G055420.1	4.6494	8.16339	7.0844	6.0628	5.05686	3.45424	1.91169	1.34553	2.74416	0.703225	0.575534	0.382731	0.178153	0.125383	0.101045	0.120814	0.105508	0.0815957	0.0571175	0	0.0235268	0.00857912	0.00393671	0.00405399
TRITD0Uv1G064080.1	0.022772	0	0.0375019	0.0669211	0.030971	0.0759465	0.151926	0.0282889	0.0633645	0.0404949	0.0201792	0.0258285	0.120276	0.0642821	0.033401	0.0374544	0.0266537	0.0352993	0	0.0148061	0.0415495	0.0073444	0.0980756	0.0574364
TRITD0Uv1G051630.3	0	0	0	0.0609189	0	0	0	0	0.106239	0.0520954	0	0.0274063	0	0.162102	0.0310598	0	0	0.0391805	0	0.125656	0.111287	0	0	0.0258407
TRITD0Uv1G051630.2	0	0	0	0	0.0263029	0.066936	0	0	0	0	0	0.0256518	0.0229411	0	0	0	0	0	0.0909049	0	0	0.0985046	3.42065e-05	0.0866693
TRITD0Uv1G051630.1	0.135805	0.299927	0.34701	0.0984317	0.214213	0.0930859	0.135689	0.1766	0.0635203	0.131352	0.076857	0.251763	0.0703674	0	0.069482	0.0483925	0.0402467	0.129614	0.0475993	0.12839	0.114038	0	0.138327	0.0496546
TRITD0Uv1G051630.4	0	0	0	0	0	0.0439572	0	0	0	0	0	0	0	0	0	0	0	0.00136467	0	0	0	0	0	0
TRITD0Uv1G101660.1	0.109456	0.445203	0.109942	0.0648327	0.261535	0.094915	0.0695113	0	0.0566466	0.0483219	0.0992894	0.264795	0	0	0.148318	0.0614173	0.0398537	0.0320342	0.029012	0	0.0219822	0	0.0954385	0.0144895
TRITD0Uv1G101660.2	1.22745	2.18372	0.987511	0.459328	0.331754	0.743447	0.386295	0.62774	0.404971	0.506088	0.800537	1.38481	1.07287	0.590187	0.930096	0.288545	0.25185	0.390383	0.407894	0.191061	0.731459	0.666878	0.230638	0.409883
TRITD0Uv1G067250.1	0	0	0	0	0	0.0922575	0.0152538	0.00965078	0	0	0	0	0	0	0	0	0	0	0	0	0	0	0	0
TRITD0Uv1G103410.1	0	0	0	0	0	0	0	0	0	0	0	0	0	0	0	0	0	0	0	0	0	0	0	0
TRITD0Uv1G103410.2	0	0	0	0	0	0	0	0	0	0	0	0	0	0	0	0	0	0	0	0	0	0	0	0
TRITD0Uv1G059830.1	0.00881977	0.00386997	0	0	0	0	0	0	0	0	0	0	0	0	0	0	0	0	0	0.00348266	0	0	0	0.00699985
TRITD0Uv1G051640.2	0	0	0	0	0	0	0	0	0	0	0	0	0	0	0	0	0	0	0	0	0	0	0	0
TRITD0Uv1G051640.4	0	0.183947	0	0	0	0	0	0	0	0	0	0	0.0204412	0	0	0	0	0	0	0	0	0	0	0
TRITD0Uv1G051640.5	0.0927123	0	0.10334	0.0554559	0.166116	0.0431188	0.0734856	0.175344	0.128604	0.160325	0.154083	0.422859	0.0690141	0.0581687	0.102621	0.0312191	0	0.106028	0.164829	0.202028	0.0549181	0	0.0695961	0.0966033
TRITD0Uv1G051640.3	0	0.000380939	0.0347095	0	0	3.46202e-09	0	0	0	0	0	0.0355534	0	0	0	0	0.00955453	0	0	0	0.0595274	0.050759	0.00478142	0
TRITD0Uv1G051640.1	0.290395	0.363008	0.612644	0.288971	0.0975654	0.223912	0.183503	0.264792	0.209316	0.0823107	0.200646	0.443652	0.302815	0.296362	0.226133	0.222444	0.0911194	0.207429	0.0281824	0.248783	0.295887	0.380817	0.214869	0.216739
TRITD0Uv1G013180.1	0	0	0	0	0	0	0	0	0	0	0	0	0	0	0	0	0	0.0205365	0	0	0	0	0	0
TRITD0Uv1G004130.6	0	0	0	0	0	0	0	0	0	0	0	0	0	0	0	0	0	0	0	0	0	0	0	0
TRITD0Uv1G004130.2	0	0.0698579	0	0.000322906	0	0	0	0.0222263	0	0	0	0	0	0	0	0	0	0	0	0	0	0	0	0
TRITD0Uv1G004130.1	0.0182586	0	0	0	0.0444251	0	0	0.036068	0.0306567	0	0.0637615	0	0	0	0	0	0	0	0	0	0	0	0	0
TRITD0Uv1G004130.5	0.0318349	0.257955	0.357197	0.208152	0.518321	0.43818	0.343383	0.162336	0.392553	0.443424	0.198337	0.323597	0.0622407	0.427748	0.27136	0.268695	0.101792	0.366759	0.0709977	0.137948	0.0682543	0.135068	0	0.168805
TRITD0Uv1G004130.4	3.20802	5.57658	4.65407	4.76528	4.52276	4.14117	4.0524	3.29854	4.04188	2.85659	2.49583	3.74527	1.95777	2.25947	2.16753	1.96184	2.51065	2.2224	1.84751	2.042	1.70658	1.35179	1.50741	1.56181
TRITD0Uv1G004130.3	0	0.0179954	0	0.0298998	0	0	0	0.016943	0	0	0	0	0	0	0	0	0	0	0	0	0	0	0	0
TRITD0Uv1G053900.1	0	0	0	0	0	0	0	0	0	0	0	0	0	0	0	0	0	0	0	0.00431152	0	0	0	0
TRITD0Uv1G008720.1	0.144254	0.264091	0.504926	0.0739471	0.0687765	0	0.0555676	0.15763	0.0847195	0.139787	0.546484	0.507776	0.19637	0.297375	0.333473	0.177925	0.192007	0.300684	0.228359	1.13671	0.686524	0.0669658	0.312163	0.018067
TRITD0Uv1G038780.3	0	0	0	0	0	0	0	0	0.149624	0.827629	1.01914	0	0.0849141	0.905865	0.160867	0	0	0.684689	0.417662	0.360814	0	0	0.360437	0
TRITD0Uv1G038780.2	0	0	0	0	0	0	0	0	0	0	0	0	0	0	0	0	0	0	0	0	0	0	0	0
TRITD0Uv1G038780.1	0	0	0	0.0230381	0	0	0.110528	0.377501	0.181102	1.30726	2.17	1.41885	0.315792	0.68301	0.509748	0.0319177	0.33747	0.751349	0.343442	0.541871	0.238472	0.0213612	0.0784567	0.0604549
TRITD0Uv1G112070.2	0	0	0	0	0	0	0	0.00816953	0	0.0165856	0	0	0	0	0.0337739	0	0.00948978	0.00946316	0	0	0	0	0.0091102	0
TRITD0Uv1G112070.1	0	0	0	0	0	0	0	0	0	0	0	0	0	0.258657	0	0	0	0	0	0.148121	0.105415	0	0	0
TRITD0Uv1G006600.2	17.6315	2.45987	5.52775	1.77522	1.67745	6.7683	1.39672	1.07023	1.56947	3.14395	2.54103	2.9079	21.8521	3.1483	11.0691	6.72787	5.79759	4.21212	3.50208	3.25997	14.1035	2.07007	5.69671	10.8138
TRITD0Uv1G006600.1	0	0	0	0	0	0.0614631	0.0583316	0	0	0.0731608	0	0.718123	0.0768371	0.0778345	0.0848884	0.314289	0	0.0889889	0.256192	0.0582222	0.0945269	0	0.07782	0.0416731
TRITD0Uv1G052330.6	0.212319	0.0200792	0	0.0172055	0.107253	0.145065	0.0274137	0.16653	0.209396	0.151385	0.0902457	0.226473	0	0.0587796	0.0416975	0.102565	0.135672	0.0673758	0.115517	0.0909565	0.12019	0.0216266	0.0815971	0.0238826
TRITD0Uv1G052330.9	0.0725017	0	0	0.186855	0.0673796	0	0	0.183423	0.0477481	0.292858	0.0232055	0.0206388	0	0.0643088	0	0	0	0.121273	0	0.021101	0	0.0329858	0.0276124	0.0130997
TRITD0Uv1G052330.8	5.37399	11.6837	9.55236	14.2433	11.1706	7.64384	5.31324	10.8241	12.9225	9.46199	4.91099	3.91979	4.58877	4.43997	3.90938	3.49981	4.40673	6.63797	5.61623	5.50709	2.98876	3.53597	3.87938	2.36508
TRITD0Uv1G052330.1	0.274374	0.475249	0.227068	0.314736	0.287418	0.461298	0.306593	0.22643	0.562973	0.0886499	2.08456	0.0369869	0.130939	0.224404	0.240484	0.160373	0.0642647	0.338865	0.389428	0.199488	0.106683	0.281183	0.190499	0.0906723
TRITD0Uv1G052330.7	1.70792	2.23942	1.67278	0	2.05273e-05	0	0	0	0	0	0	0	0	0.437461	0.000237852	0	0	2.61817e-10	0	0	8.23463e-08	0	0	3.4189e-05
TRITD0Uv1G052330.3	4.06233	16.1994	11.3171	10.9636	6.74816	3.23959	3.42178	5.27593	8.54695	3.96796	0.10316	4.57987	0.691506	5.06002	2.12012	1.92529	0.000234437	0.0969938	3.11528	3.95946	0.419232	3.03299	3.71009e-05	1.64263
TRITD0Uv1G052330.4	1.1755	0.804817	0.319293	0.845646	1.18797	4.35512	0.274756	4.301e-05	2.99526e-07	4.67479e-06	0	0	2.30766	1.06002	0.102677	1.33698	2.16491	0.204986	3.95569e-08	1.63122e-10	0.633093	1.65865	1.95118e-06	1.61375
TRITD0Uv1G052330.5	0	0	0	0	0	0	0.0286145	0.0540306	0	0	0	0	0	0	0	0.0279287	0	0	0	0	0	0	0	0.0345456
TRITD0Uv1G052330.2	7.20029	0.0572292	5.23206	2.64882	6.7113	3.75279	1.8867	8.42951	4.64916	5.61002	7.9664	0.380314	5.02245	0.273068	4.30772	2.68854	3.63792	7.42076	4.73781	3.52909	4.9897	1.38664	4.55716	1.42435
TRITD0Uv1G134090.1	2335.09	723.955	2132.49	803.338	932.465	2063.61	670.521	461.458	535.433	990.66	755.594	711.346	2759.04	1157.93	4051.11	1595.32	1102.29	1160.24	704.482	761.051	1825.77	320.395	2346.43	1431.65
TRITD0Uv1G018790.3	0	0	0	0	0	0	0	0	0	0	0	0	0	0	0	0	0	0	0	0	0	0	0	0
TRITD0Uv1G018790.5	0	0	0	0	0	0	0	0	0	0	0	0	0	0	0	0	0	0	0	0	0	0	0	0
TRITD0Uv1G018790.2	0	0	0	0	0	0	0	0	0	0	0	0	0	0	0	0	0	0	0	0	0	0	0	0
TRITD0Uv1G018790.6	3.27708	4.28213	3.02123	5.30711	5.4036	3.58125	3.36367	4.16103	5.12731	3.3359	2.44913	3.31031	2.11658	2.58497	2.43033	1.62343	1.67732	2.50405	1.94797	2.77462	2.09137	1.30204	1.22987	1.38224
TRITD0Uv1G018790.4	0	0	0	0	0	0	0	0	0	0	0	0	0	0	0	0	0	0	0	0	0	0	0	0
TRITD0Uv1G018790.7	0	0	0	0	0.0191821	0	0	0	0	0.051773	0	0	0	0	0	0	0	0	0	0	0	0	0	0
TRITD0Uv1G018790.1	0	0	0	0	0	0	0	0.0388882	0	0	0	0	0	0	0	0	0	0	0	0	0	0	0	0
TRITD0Uv1G016680.2	0	0	0	0	0	0	0	0	0	0	0	0	0	0.0482553	0	0	0.017197	0	0	0	0	0	0.0141573	0.0420384
TRITD0Uv1G016680.4	0	0	0	0	0	0	0	0	0	0	0	0	0	0	0	0	0	0	0	0	0	0	0	0
TRITD0Uv1G016680.3	0	0	0	0	0	0	0	0	0	0	0	0	0	0	0	0	0	0	0	0	0	0.0322381	0	0
TRITD0Uv1G016680.5	3.00957	6.98986	6.13505	3.56365	3.23806	2.67697	0.791001	0.662472	1.02114	0.378984	0.331736	0.324203	0.101615	0.228338	0.205409	0.21374	0.114677	0.274761	0.118826	0.401585	0.371186	0.0914096	0.143769	0.142345
TRITD0Uv1G016680.1	2.00194	2.97798	2.52725	3.60637	2.53413	2.35326	0.822514	0.753682	1.6337	0.487898	0.393407	0.257264	0.192502	0.146023	0.161143	0.0971709	0.0920554	0.214264	0.129011	0.419298	0.288775	0.0352332	0.0293751	0.0584975
TRITD0Uv1G012830.1	0	0	0.0786524	0	0.0198874	0	0	0	0	0	0	0	0	0	0	0	0	0	0	0.0134887	0	0	0	0
TRITD0Uv1G059330.1	184.819	216.723	168.361	151.966	157.133	144.712	55.4958	25.92	47.2604	21.1772	23.6967	24.3782	6.42802	8.85793	1.5294	0.353568	0.898933	2.54974	0.97394	1.33966	0.752138	0	0	0
TRITD0Uv1G018850.1	2.03283	2.84322	4.09113	2.8866	4.47505	3.52475	2.98786	2.83765	2.91419	2.65517	4.03112	3.43259	1.54039	2.23782	3.06052	1.58287	1.93767	2.9862	1.64113	2.84375	1.57707	2.35652	1.2816	0.996708
TRITD0Uv1G015770.1	1.1785	1.72452	2.13146	1.88547	2.37832	2.25255	2.51288	2.80162	2.37473	2.30642	2.57572	3.75869	1.13371	1.52682	1.53516	0.968645	0.933263	0.933944	1.12165	2.18596	1.50103	1.08055	1.21439	0.769585
TRITD0Uv1G126950.1	0	0	0	0	0	0	0	0	0	0	0	0	0	0	0	0	0	0	0	0	0	0	0	0
TRITD0Uv1G126580.1	0	0	0	0.343916	1.05209	0	1.04857	1.22251	0.911727	3.83813	4.5666	6.51609	5.27391	7.73709	9.63497	4.82744	3.70504	3.9883	3.96207	6.56694	7.83237	4.31339	4.15502	6.52396
TRITD0Uv1G133970.1	0.850662	2.27956	6.19445	3.64411	3.92303	1.13262	3.25241	3.02483	2.55485	2.94524	1.73256	6.80589	2.02654	3.65788	3.87927	3.5533	1.56681	3.27723	1.95136	1.03164	1.36732	2.40325	2.18769	0.923804
TRITD0Uv1G081170.1	0.0188707	0.0173133	0	0.0271423	0.0168622	0.0266826	0	0.0418953	0.0105152	0.0393252	0.0580191	0.141454	0.171162	0.0458485	0.062209	0	0.0120473	0.120789	0	0	0	0.0376333	0.0522814	0.0063866
TRITD0Uv1G091310.1	0.0957804	0.39188	0.12247	0.0584132	0.118706	0.101011	0	0.020769	0.0323904	0	0.0614466	0	0	0	0	0	0	0	4.08275e-09	0	1.7613e-10	0	0	0
TRITD0Uv1G091310.2	0	0	0	0	0	0	0	0	0	0.0220303	0	0	0	0	0	0	0	0	0	0	0	0	0	0
TRITD0Uv1G091310.3	0.0941205	0.0504829	0	0	0	0.0928486	0.0266863	0	0	0	0	0	0	0	0	0	0	0	0	0	0	0	0	0
TRITD0Uv1G034180.1	0	0	0	0	0	0	0	0	0.0521365	0	0.114466	0	0.10146	0	0	0	0	0.139126	0	0.11516	0	0	0	0
TRITD0Uv1G034180.2	1.82878	2.72784	5.21011	1.87646	1.5292	1.69954	1.67404	2.25195	1.55013	2.94576	2.63331	2.47442	0.667945	2.45519	1.98423	1.04637	1.50217	1.75167	1.67086	2.57961	2.81897	1.43462	1.52604	1.64453
TRITD0Uv1G073690.1	23.8437	22.0039	21.621	22.6673	21.5233	22.2201	18.6116	17.5636	18.594	13.7784	17.219	18.0161	16.6608	14.4737	12.3918	10.4709	11.4014	14.2658	11.1662	10.525	13.4849	10.8014	6.59377	6.99785
TRITD0Uv1G118500.1	0	0	0	0	0	0	0	0	0	0	0	0	0	0	0	0	0	0	0	0.00669548	0	0	0	0
TRITD0Uv1G009860.1	3.28548	4.26718	2.45765	6.04757	6.05474	5.16191	4.01845	17.9941	10.9527	16.4086	14.2564	9.23207	9.11378	7.93807	6.62046	6.06115	6.61	9.22341	9.04082	8.38577	4.7195	8.52013	5.35708	5.75203
TRITD0Uv1G087800.1	0	0	0.164255	0	0	0	0	0.0185675	0.0147391	0.0667266	0	0	0	0	0	0.0107631	0	0	0	0.00609099	0	0.0367212	0	0.0173079
TRITD0Uv1G109050.1	0	0	0	0.205965	0.0592589	0	0	0.0252333	0	0.0261768	0.151514	0	0.0308062	0	0.0306044	0	0	0	0	0.0441071	0	0	0	0
TRITD0Uv1G099110.1	0	0.0404069	0	0	0	0	0.0068504	0	0	0	0	0.016445	0	0	0	0	0.0101112	0	0	0	0	0.0207749	0	0
TRITD0Uv1G012160.1	0	0	0	0	0	0	0	0	0	0	0	0	0	0	0	0	0	0	0	0	0	0	0	0
TRITD0Uv1G102870.4	0.984344	2.61538	2.98702	0.0690208	0.0706314	0	0	0.0474849	0	0.0192055	0.0460131	0.375902	0.297756	0	0.522094	0.058506	0.413563	0	0.0851366	0	0	0.196789	0	0.293829
TRITD0Uv1G102870.3	0	0	0	0.021662	0	0	0.0102571	0.0754798	0	0.032863	0.0134228	0.0607977	0	0.0762701	0.0141022	0	0.0164819	0.0471617	0	0.049676	0	0.0318302	0.0351314	0.0911568
TRITD0Uv1G102870.2	0	0	0	0	0	0	0	0	0	0	0.0361178	0	0.0262901	0	0	0	0	0	0	0	0	0	0	0
TRITD0Uv1G102870.1	3.43688	4.11081	3.72852	7.0642	6.87106	4.66775	5.30518	7.92429	8.56263	7.80787	5.83196	5.50934	4.5053	5.45486	4.41327	4.12822	3.86312	5.18629	3.92993	4.3264	2.78517	2.57267	2.81836	2.06251
TRITD0Uv1G010080.1	0	0	0	0	0	0	0	0.0536604	0	0	0.028966	0	0.0484988	0	0	0.0252402	0.0638644	0.046177	0	0.011526	0.0969732	0	0	0
TRITD0Uv1G036780.1	1.45312	1.4604	2.61473	1.68834	1.1742	1.02229	0.84269	2.92108	1.58708	3.50206	2.1239	7.3133	4.03649	5.94698	6.2696	5.25555	5.35653	4.2643	4.07589	3.48943	3.52559	3.87289	4.98264	4.74141
TRITD0Uv1G036780.2	0	0	0	0	0	0	0	0	0	0	0	0	0	0	0	0	0	0	0	0	0	0	0	0
TRITD0Uv1G023860.1	0	0	0	0	0	0	0	0	0	0	0	0	0	0	0	0	0	0	0	0	0	0	0	0
TRITD0Uv1G023860.2	0	0	0	0	0	0	0	0	0	0	0	0	0	0	0	0	0	0	0	0	0	0	0	0
TRITD0Uv1G008100.6	0	0	0	0	0	0	0	0	0	0	0	0	0	0	0	0	0	0	0	0.0765125	0	0	0	0
TRITD0Uv1G008100.4	0.278442	0.405293	0.369923	0.413887	0.399924	0.271645	0.308493	0.29963	0.432678	0.254553	0.107936	0.402523	0.277672	0.368077	0.202913	0.159974	0.198446	0.139926	0.198043	0.26705	0.188172	0.110509	0.0682994	0.210875
TRITD0Uv1G008100.3	0.389599	0.783657	1.19832	1.1959	0.735588	0.0398185	0.123416	0.0148126	0.000483559	0.161712	0.461506	0.498555	0.00186103	0.596078	0.296359	0.385168	0.181296	0.503647	0.377379	0.0749332	0.351171	0	0.443664	0.325591
TRITD0Uv1G008100.1	0	0	0	0	0	0	0	0	0	0	0	0	0	0	0	0	0	0	0	0	0	0	0	0
TRITD0Uv1G008100.7	0.0803028	0	0.155831	0	0	0	0	0	0.11145	0	0.0259738	0	0	0.0314783	0	0	0	0	0	0	0.0213101	0	0	4.77315e-11
TRITD0Uv1G008100.2	0.313683	0.590188	0	4.1108e-10	0.500438	0.734884	1.17276	0.945411	0.898804	0.698434	0.40614	0.727738	0.467697	0.214139	0.36772	0.278343	0.408411	0.449655	0.16977	0.366659	0.151959	0.444586	0.0793287	2.66948e-05
TRITD0Uv1G008100.5	0	4.86321e-08	0	0	1.54695e-08	0	0	0	0	0	0	0	0.128793	0	0	0	0	0	0	0	0.0447598	0	0	0.0812665
TRITD0Uv1G011710.1	0	0	0	0	0	0	0	0	0	0	0	0	0	0	0	0	0	0	0	0	0	0	0	0
TRITD0Uv1G011710.2	0	0	0	0	0	0	0	0	0	0	0	0	0	0	0	0	0	0	0	0	0	0	0	0
TRITD0Uv1G092810.1	0	0	0	0	0	0	0	0	0	0	0	0	0	0	0	0	0	0	0	0	0	0	0	0
TRITD0Uv1G043520.2	0.224975	0.0519201	0.145028	0.426692	0.421382	0.224554	0.800341	0.548152	0.764917	0.306776	0.401883	1.40419	0.411517	0.398219	0.145505	0.351167	0.356234	0.370074	0.102223	0.286939	0.159657	0.0899477	0.162247	0.09625
TRITD0Uv1G043520.3	7.01704	13.1226	12.6617	11.5636	10.2103	8.33278	7.60557	6.58907	8.39134	5.51886	4.52323	4.13266	3.04588	4.13973	3.3088	3.13922	2.32571	3.97888	3.6561	4.56808	3.00652	2.2001	2.0237	1.82791
TRITD0Uv1G043520.1	0	0	0	0	0	0	0	0	0	0	0	0	0	0	0	0	0	0	0	0	0	0	0	0
TRITD0Uv1G043520.4	0	0	0	0	0.0219572	0.0166079	0	0	0	0	0	0	0	0	0	0	0	0	0	0	0	0	0	0.0104778
TRITD0Uv1G014440.13	0	0	0	0.042074	0.000449044	0	0	0	0	0	0	0	0	0	0	0	0	0	0	0	0.108376	0	0	0
TRITD0Uv1G014440.10	0.00814667	0	0.0020775	0.0579045	0	0.182917	1.03122e-06	0	1.96503e-07	0.00473649	7.65173e-08	0.000436836	0	0.124646	0	5.85506e-07	0	0.00806563	0	0.114147	0.0993012	0	0	0.10005
TRITD0Uv1G014440.25	1.16143e-05	0	0	0	0	0.000228658	1.14539e-09	0	0	2.14747e-06	5.21814e-11	2.05066e-07	0.037843	0	0	3.81187e-10	0.0577656	0.0658981	0	0.0501418	0	0.000480093	0	0.000141265
TRITD0Uv1G014440.21	0	0	0	0	0	0	0	0	0	0	0	0	0	0	0	0	0	0	0	0	0	0	0	0
TRITD0Uv1G014440.22	0	0.126032	0	0	0	0	1.06375e-07	0	0	0	6.70673e-09	3.3798e-05	0	0	0.00021087	5.05288e-08	0.111432	0.087781	0	0	0	0.0270318	4.60585e-05	0
TRITD0Uv1G014440.6	0	0	0	0	0	0	0	0	0	0	0	0	0	0	0	0.00628132	0	0	0	0	0	0	0	0
TRITD0Uv1G014440.15	0	0	0	0	0	0	0.000962118	0	0.00019649	0	0.000116571	0	0	0	0	0.000934889	0	0	0	0	0.000852129	0	0	0
TRITD0Uv1G014440.24	0	0	0	0	0	0	0	0	0	0	0	0	0	0	0	0	0	0	0	0.0240746	0	0	0	0
TRITD0Uv1G014440.9	0	0	0	0.00469195	4.77756e-05	0	0	0	0	0	0	0	0	0.0295983	0	0	0	0	0.000535113	0.0539754	0.0126171	0	0	0
TRITD0Uv1G014440.23	0	0	0	0	0	0	0	0	0	0	0	0	0	0	0	0	0	0.0519788	0	0	0	0	0	0
TRITD0Uv1G014440.1	0	0.181635	0.284047	0.0679788	0.0287838	0	0	0	0.122121	0	0	0	0	0	0	0	0.261117	0.273446	6.47303e-10	0	0.0571768	0	0	0
TRITD0Uv1G014440.19	0	0	0	0	0	0	0	0	0	0	0	0	0	0	0	0	0.00453445	0	0	0	0	0	0	0
TRITD0Uv1G014440.2	0	0	0	0.0382891	0	0	0	0	0	0	0	0	0	0	0	0	0	0	0	0	0.0168158	0	0	0
TRITD0Uv1G014440.7	0	0	0	0	0	0	0	0	0	0	0	0	0	0	0	0.00569862	0	0	0	0	0	0	0	0
TRITD0Uv1G014440.26	0	0	0	0	0	0	0	0	0	0	0	0	0	0	0	0	0	0	0	0	0	0	0	0
TRITD0Uv1G014440.4	0	0	0	0	0	0	0	0	0	0	0	0	0	0	0	0	0	0	0	0	0	0	0	0
TRITD0Uv1G014440.8	0	0	0	0	0.0319325	0	0	0	0	0	0	0	0	0	0	0	0	0	0	0	0	0	0	0
TRITD0Uv1G014440.11	0	0	0	0.0155986	0.0401266	0	0	0	0	0	0	0	0	0	0	0	0	0.00640548	0	0	1.24973e-05	0	0	0
TRITD0Uv1G014440.3	0	0	0	0	0	0	0	0	0	0	0	0	0	0	0	0	0	0	0	0	0	0	0	0
TRITD0Uv1G014440.16	0	0	0	0.00172654	0.00423672	0	0	0	0	0	0	0	0	0	0	0	0	0.000625223	0.0345169	0	1.44399e-06	0	0	0
TRITD0Uv1G014440.14	0	0	0.225769	0	0	0	9.80706e-05	0.0537164	1.95712e-05	0	1.00877e-05	0.0739712	0	0.135704	0.166511	7.96408e-05	0	0.0107178	0.0780057	0	9.32507e-05	0	0.0633461	0
TRITD0Uv1G014440.17	0	0	0	0	0	0	0.0937191	0	0.0200449	0	0.015768	0	0	0	0	0.130523	0	0	0	0	0.0720133	0	0	0
TRITD0Uv1G014440.18	0	0	0	0	0	0	0	0	0	0	0	0	0	0	0	0	0	0	0	0	0	0	0	0
TRITD0Uv1G014440.12	0.0729382	0	0	0	0	0	1.00365e-05	0	1.95718e-06	0.0622059	8.76701e-07	0	0	0	0	6.81389e-06	0	0	0	0	0	0	0	0
TRITD0Uv1G014440.5	0	0	0	0	0	0	0	0	0	0	0	0	0	0	0	0	0	0	0	0	0	0	0	0
TRITD0Uv1G014440.20	0	0	0	0	0	0	0	0	0	0	0	0	0	0	0	1.23876e-08	0.0163479	0	0	0	0	0	0	0
TRITD0Uv1G042530.2	31.6237	38.7771	35.7859	41.596	35.6418	32.3581	29.5594	20.3399	31.4624	15.3677	13.1434	14.4197	6.66121	10.3396	7.75313	4.43696	4.98192	8.62951	5.49193	6.82208	6.36954	5.60747	5.44137	3.29932
TRITD0Uv1G042530.1	0	0	0	0	0	0	0	0	0	0	0	0	0	0	0	0	0	0	0	0	0	0	0	0
TRITD0Uv1G055850.1	0.715394	0	0	0.0837462	0.37913	0.349252	0.159655	0.310656	0.236506	0.0933438	0.277823	0.0997775	0.266493	0.0460754	0.0563312	0.0530527	0	0.11578	0.179569	0.09505	0.148246	0	0.0503713	0.162445
TRITD0Uv1G055850.4	0	0	0	0	0.15912	0	0	0	0	0	0	0	0	0.100721	0	0	0	0	0	0.0469942	0	0	0	0
TRITD0Uv1G055850.3	0.863604	0.21633	0.0356864	0.371626	0.0397285	0.472887	0.0972901	0.251265	0.275853	0.0740788	0.382915	0.0982139	0.256648	0.0401863	0.0397371	0.0345425	0.0467279	0	0	0.0358526	0.0324521	0.0480342	0	0.026079
TRITD0Uv1G055850.2	452.876	382.413	308.774	364.505	405.71	438.982	299.017	339.857	429.978	218.876	246.614	160.696	138.847	116.358	133.697	61.7392	78.9322	116.064	95.4123	117.029	84.5667	121.301	74.8617	53.6046
TRITD0Uv1G000100.1	5.27011	3.29671	5.20688	5.7397	3.47264	3.53467	1.16634	0.238185	0.7757	0.0447344	0.110989	0	0.0415377	0.0286173	0.00991763	0	0.0222725	0	0	0	0	0	0	0
TRITD0Uv1G004640.1	0	0	0	0	0	0	0	0	0	0	0	0	0	0	0	0	0	0	0	0	0	0	0	0
TRITD0Uv1G051710.1	0	0	0	0	0	0	0	0	0	0.00924817	0	0	0	0	0	0	0	0	0	0	0	0	0	0
TRITD0Uv1G056230.2	0.21945	0.280321	0.341175	0.363349	0.221342	0.264121	0.327026	0.263283	0.242096	0.209265	0.179653	0.284581	0.184138	0.276443	0.196091	0.215511	0.181887	0.230871	0.253198	0.112219	0.15062	0.107032	0.0891385	0.119821
TRITD0Uv1G056230.3	0	0.0675296	0	0	0	0	0	0.0433656	0	0.0637805	0.0414109	0	0	0	0	0	0	0.0488941	0.0162061	0	0	0	0	0.021368
TRITD0Uv1G056230.1	0.226481	0.430086	0.31606	0.361931	0.33335	0.372845	0.167191	0.17843	0.246069	0.243351	0.156539	0.168986	0.176381	0.0581326	0.286413	0.0985709	0.129366	0.112522	0.098806	0.131963	0.0731526	0.127399	0.0108447	0.0367404
TRITD0Uv1G113560.2	0	0.126871	0.267313	0.104901	0.168861	0	0.381107	0.618002	0.0615561	0.935278	0.632657	1.44845	0.479914	1.42933	0.314915	0.386663	0.258213	0	0.434998	1.50466	0.822803	0.687961	0.216836	0.24541
TRITD0Uv1G113560.6	0	0	0	0	0	0	0	0	0	0	0	0	0	0	0	0	0	0	0	0	0	0	0	0
TRITD0Uv1G113560.3	0.613953	1.02079	1.1248	0.8336	1.03397	0.845985	1.65353	2.11098	1.45424	2.4266	1.54134	5.82775	1.75701	3.34166	3.6018	3.13844	2.60112	3.9652	3.13139	3.47036	2.57941	1.79852	3.90458	2.21629
TRITD0Uv1G113560.5	0	0	0	0	0	0	0	0	0	0	0	0	0	0	0	0	0	0	0	0	0	0	0	0
TRITD0Uv1G113560.1	0.0768456	0.124371	0.277352	0.121173	0.237651	0	0.0455333	0.375159	0.237323	0.15623	0.192535	0.850401	0.158272	0.455756	0.898284	0.171757	0.124066	0.233609	0.209397	0.2171	0.213776	0.47935	0.51097	0.320655
TRITD0Uv1G113560.4	0.831977	0.284392	0.593105	0.772564	1.18653	2.22741	3.85959	3.83446	1.94455	5.40071	2.76568	15.2679	3.20742	4.1961	5.18233	4.79717	4.37614	5.18946	4.61323	6.48409	4.6705	3.17333	3.49295	3.21794
TRITD0Uv1G065990.17	0.380592	2.71044	2.41762	0.254584	7.79556e-05	0.239815	0.000217543	0	0	0	1.19618e-10	0	0.288733	8.62993e-06	0.348934	0.873504	9.22108e-10	5.94586e-11	1.39508e-10	0	0.117439	0.00389753	0.757459	0.436485
TRITD0Uv1G065990.2	0	0.158167	0.0450488	0	0	0.0970911	0.05372	3.02029e-06	0.0238815	0.0334135	0	0.011513	0.0188884	0.0221087	0	0	0	0.0100289	0	0.0378877	0.0284688	0	0	0.00258231
TRITD0Uv1G065990.3	0	0	0	0	0	0	0	0	0	0	0	0	0	0	0	0	0	0	0	0	0	0	0	0
TRITD0Uv1G065990.19	2.17278	0.328481	0.860111	3.92873	4.24101	2.96643	1.6032	3.72639	4.54437	3.89662	3.14703	2.99753	3.17493	2.89901	3.53896	2.71231	3.14196	2.81114	2.56035	2.31468	1.59709	2.0237	0.681593	2.18489
TRITD0Uv1G065990.5	0.00492875	0	0	0.0101747	0.000174338	0	0	7.46539e-08	0	0	0	0	0	0	0	0	0.0406405	0	0	0	0.0119581	0	0	0
TRITD0Uv1G065990.18	0.0776869	0.546723	1.42345e-06	0	5.2758e-10	0.0570296	0	0.000340739	0	0	0.322707	2.03734e-07	1.30306e-05	8.69784e-05	0.0713888	0	0.00728718	0.185626	0	0.332215	0.0301039	0.161467	7.82966e-11	1.38718e-10
TRITD0Uv1G065990.20	0	0	0.148299	0.0338365	0	0.139528	0	0	0	0	0	0	0.0397404	0	0.0538469	0	0	0	0	0	0	0	0	0.040706
TRITD0Uv1G065990.24	0	0.130369	0	0	0	0.0332015	0	1.11146	0.239749	0	0.224867	0	0	0	0	0	0	0	0.189167	0.522788	0	0.306812	0	0
TRITD0Uv1G065990.8	0	0	0	0	0	0	0	0	0	0	0	0	0	0	0	0	0	0	0	0	0	0	0	0
TRITD0Uv1G065990.22	0	0	0	5.2201e-11	0	0	0.000170503	0	0	0	0	0	0	0	0	0	0	4.62869e-10	0	0	0	0	0	0
TRITD0Uv1G065990.27	0	0	0	0	0	0	0	0	0	0	0	0	0	0	0	0	0	0	0	0	0	0	0	0
TRITD0Uv1G065990.7	0	0	0	0	0	0	0	0	0	0	0	0	0	0	0	0	0	0	0	0	0	0	0	0
TRITD0Uv1G065990.12	0	0	0	0	0	0	0	0	0	0	0	0	0	0	0	0	0	0	0	0	0	0	0	0
TRITD0Uv1G065990.28	0	0	0	0	0	0	0	0	0	0	0	0	0	0	0	0	0	0	0	0	0	0	0	0
TRITD0Uv1G065990.29	0	0	0	0	0	0	0	0	0	0	0	0	0	0	0	0	0	6.35933e-06	0	0	0	0	0	5.64127e-06
TRITD0Uv1G065990.25	1.60242	2.17641	1.66458	4.87188	3.14231	0.930401	3.61426	1.11504	2.207	2.60152	0.741185	1.70782	1.68169	2.70115	1.23252	0.880544	1.72238	1.87309	1.63578	0.926947	1.33529	0.820436	1.01689	1.09246
TRITD0Uv1G065990.14	0	0	0	0	0	0	0	0	0	0	0	0	0	0	0	0	0	0	0	0	0	0	0	0
TRITD0Uv1G065990.4	0	0	0.00826573	0	0	0	0	0.00492796	0.00990118	0	0.00510389	0	0.00825011	0	0	0.00435664	0	0	0	0.00841315	0	0	0	0
TRITD0Uv1G065990.11	0	0	0	0.0483621	0	0	0	0	0.0129628	0	0.0365256	0	0	0	0	0.0401244	0	0	0	0	0	0	0	0
TRITD0Uv1G065990.13	0	0	0	0	0	0	0	0	0	0	0	0	0	0	0	0	0	0	0	0	0	0	0	0
TRITD0Uv1G065990.1	0.0373201	0	0.0192388	0	0.0889382	0	0	0.0231745	0	0	0	0.0406968	0	0	0	0	0	0	0	0	0	0	0	0
TRITD0Uv1G065990.10	0	0.0117304	0	0	0.0272957	0.0340209	0.0230745	0	0	0	0	0	0	0	0	0	0	0	0	0.0108594	0	0	0	0
TRITD0Uv1G065990.26	0	0	0	0	0	0	0	0	0	0	0	0	0	0	0	0	0	0	0	0	0	0	0	0
TRITD0Uv1G065990.6	0	0	0	0	0	0	0	0	0	0	0	0	0	0	0	0	0	0	0	0	0	0	0	0
TRITD0Uv1G065990.21	0	0	0	0.0636266	0	0	0	0	0	0	0	0	0	0	0	0	0	0	0	0	0	0	0	0
TRITD0Uv1G065990.30	0	0	0	0	0	0	0	0	0	0	0	0	0	0	0	0	0	0	0	0	0	0	0	0
TRITD0Uv1G065990.9	0	0	0	0	0	0	0	0	0	0	0	0	0	0	0	0	0	0	0	0.0226234	0	0	0	0
TRITD0Uv1G065990.23	1.28522e-05	0.011538	0	0.137233	0.114197	0.0952548	1.03677	2.32332	1.13955	1.4344	0.921819	0.347306	0.313594	0.677361	0.130362	0.0533066	0.462324	0.800312	0.502899	0.350206	0.00216503	0.00161355	1.39302	3.60217e-10
TRITD0Uv1G065990.16	0	0	0	0	0	0	0	0	0	0	0	0	0	0	0	0	0	0	0	0	0	0	0	0
TRITD0Uv1G065990.15	0.719649	0.207099	0.0402395	0	0.298827	0	0.14196	0.427525	0.0690335	0	0.328152	0.450446	0.0963569	0.0687138	0.294071	0.0870695	0	0.494621	0	0	0.450095	0.0657346	0.185139	0.0745014
TRITD0Uv1G024770.1	0.509393	0	0.455372	0.179276	0.310803	0.620694	0	0.0442193	0.0465408	0.18322	0.427779	0	0.475406	0	0.482092	0.66522	0.474401	0.28334	0.0548217	5.34596	4.4271	0.233445	2.19462	1.83228
TRITD0Uv1G103600.1	0	0	0	0	0	0	0	0	0	0	0	0	0	0	0	0	0	0	0	0	0	0	0	0
TRITD0Uv1G089640.1	0	0	0	0.00828942	0	0	0	0.00944687	0	0	0	0	0	0.0047273	0.0147444	0	0	0	0.0052913	0	0	0.00575638	0	0
TRITD0Uv1G048600.2	0	0	0	0	0	0	0	0	0	0	0	0	0	0	0	0	0	0	0	0	0	0	0	0
TRITD0Uv1G048600.1	0	0	0	0	0	0	0	0	0	0	0	0	0	0	0	0	0	0	0	0	0	0	0	0
TRITD0Uv1G076950.3	0.432067	1.5816	0.804383	0.704966	0.779061	0.320372	0.217925	0.170601	0.277634	0.206671	0	0.123969	0.0720008	0	0.153139	0.0933186	0.0598608	0.10807	0.0310118	0	0	0	0.239181	0.0952583
TRITD0Uv1G076950.2	53.3717	94.1013	75.009	80.8921	76.1032	50.2626	36.8334	49.4409	57.7455	43.3771	30.1913	14.4027	20.8798	21.9006	19.4683	13.8321	16.501	22.3951	19.2823	18.4218	11.5442	10.986	10.4849	9.97838
TRITD0Uv1G076950.1	0.0272051	0.119471	0.0831975	0.209982	0.0314931	0	0	0.125311	0.447371	0.0714588	0.0403144	0	0.0407865	0	0	0.10935	0.0698881	0.0438103	0.0366266	0.170323	0	0.174832	0	0.0156233
TRITD0Uv1G032370.1	0.0801636	0.0445033	0.0903081	0.0567487	0.0893298	0.0483395	0.139311	0.0384802	0.0797073	0.0217335	0.00487298	0.0630254	0.0532057	0.0185233	0.0191238	0.0249447	0	0.0260945	0.0105837	0.0120594	0.0192313	0.0113416	0.0208026	0.013432
TRITD0Uv1G128640.2	0	0	0	0	0	0	0	0	0	0	0	0	0	0	0	0	0	0	0	0	0	0	0	0
TRITD0Uv1G128640.1	0	0.0323255	0.0148648	0	0	0	0	0	0	0	0	0	0	0	0	0	0	0	0	0	0	0	0	0
TRITD0Uv1G042710.3	0.436628	0.488567	1.16206	0.57314	0.384568	0.442462	0.700024	0.341212	0.36281	0.734912	0.43499	0.877104	0.181569	0.33848	0.450582	0.237699	0.04718	0.348232	0.172354	0.235834	0.290582	0.13441	0.281156	0.148748
TRITD0Uv1G042710.2	1.42358	2.28933	2.26092	3.2725	2.69799	2.15295	4.28736	2.78465	3.18949	1.37913	1.17413	2.69909	1.50708	2.31421	1.64921	0.97594	1.26437	1.3418	0.931875	1.09885	0.651322	0.609973	0.918142	0.525019
TRITD0Uv1G042710.1	0.0379247	0.209029	0	0.322278	0.238895	0.92177	1.42388	0	0.149317	0.233165	0.307008	1.34271	0	0.193121	0.883478	0.386748	0	0.564403	0.431316	0.32411	0.145444	0.327589	0	0.152788
TRITD0Uv1G042710.4	2.24775	2.32897	0.855923	1.93285	2.65451	1.75339	1.54009	2.32549	2.53439	1.40625	1.52605	1.33479	1.03733	1.12858	0.628154	0.38052	1.07697	0.939561	0.703532	0.585612	0.754542	0.366951	0.488918	0.308842
TRITD0Uv1G017970.1	0	0	0	0	0	0	0	0	0	0	0	0	0	0	0	0	0	0	0	0	0	0	0	0
TRITD0Uv1G002700.1	0.0239761	0	0	0.0213064	0	0.012227	0	0.0355375	0	0.0228434	0.0221491	0	0.0288932	0.0240003	0.0277837	0.0590866	0.0258146	0	0.0310585	0.0229681	0.0161363	0.0686521	0.00759504	0
TRITD0Uv1G002700.2	0	0	0	0	0	0	0	0	0	0	0	0	0	0	0	0	0	0	0	0	0	0	0	0
TRITD0Uv1G110350.2	0	0	0	0	0	0	0	0	0	0	0	0	0	0	0	0	0	0	0	0	0	0	0	0
TRITD0Uv1G110350.1	0	0	0	0	0	0	0	0	0	0	0	0	0	0	0	0	0	0	0	0	0	0	0	0
TRITD0Uv1G050720.10	0	0	0	0	0	0	0	0	0	0	0	0	0	0	0	0	0	0	0	0	0	0	0	0
TRITD0Uv1G050720.9	0	0	0	0	0	0	0	0	0	0	0	0.0202796	0	0	0	0	0	0	0	0	0	0	0	0
TRITD0Uv1G050720.8	0	0.0189148	0	0	0	0	0	0	0.00919805	0.00491268	0.00266854	0	0	0	0	0	0	0	0	0	3.96071e-07	0	0	0
TRITD0Uv1G050720.1	0	0.00834751	0	0.00246203	0	0	0	0	0	0	0	0.0655147	0	0.0758278	0.0251894	0	0	0	0.026474	0	0.0100918	0	0.110303	0.0276769
TRITD0Uv1G050720.2	0	0	0	0.00793802	0	0	0	0	0	0	0	0	0	0	0	0	0	0	0	0	0.0131804	0	0	0
TRITD0Uv1G050720.7	0	0	0	0	0	0	0	0	0	0	0	0	0	0	0	0	0	0	0	0	0	0	0	0
TRITD0Uv1G050720.12	0	0	0	0	2.04858e-10	0	0	0.00825352	0	9.01454e-11	0	6.52153e-11	0	0	0	2.97999e-05	0	0	6.86355e-10	0	3.3131e-10	0	0.0188522	0.0207296
TRITD0Uv1G050720.5	0	0	0	0	0	0	0	0	0	0	0	0	0	0	0	0	0	0	0	0	0	0	0	0
TRITD0Uv1G050720.11	0	0	0	0	0.00191206	0	0	0	0	0.00615094	0	0.00353643	0	0	0	0.00176365	0	0	0.00211942	0	0.00131337	0	0	0
TRITD0Uv1G050720.4	0	0	0	0	0	0	0	0	0	0	0	0	0	0	0	0	0	0	0	0	0	0	0	0
TRITD0Uv1G050720.13	0.0111485	0.0343957	0.0236115	0	0	0	0	0	0	0	0.00199308	0	0	0	0	0	0	0	0	0.00375164	0	0.0105659	0	0
TRITD0Uv1G050720.3	0	2.18174e-09	0	0	0	0	0	0	0	0	0	0	0	0	0	0	0	0	0	0	0	0	0	0
TRITD0Uv1G050720.6	0.488003	0.210933	0.0749482	0.140866	0.71699	0.76974	1.5639	1.11747	0.728206	0.206907	0.0783953	1.44379	0.254742	0.439631	0.402167	0.47215	0.271324	0	0.334129	0.300678	0.727568	0	0	0.139756
TRITD0Uv1G095470.1	1.95306	2.04827	3.20069	4.17121	4.84233	3.03023	6.26499	7.36937	7.53337	14.9997	16.8779	40.7684	13.2923	19.048	31.5344	24.0492	15.8511	15.8457	11.491	11.7954	15.229	6.8778	11.9693	10.1889
TRITD0Uv1G033740.1	0.00297384	0	0	0	0	0	0	0	0	0	0	0	0	0	0	0	0	0	0	0	0	0	0	0
TRITD0Uv1G003570.2	0	0	0.492361	0	0.801578	0	0	0.0431217	0	0	0.367151	1.89947	0	0	0	0.548587	0	0	0	0	1.1197	0.0640516	0.0667603	0
TRITD0Uv1G003570.1	1.54456	1.28416	1.74794	1.76009	1.2662	3.20126	2.71315	1.55256	1.45921	1.97457	0.592745	1.77035	0.47083	0.633916	1.26257	0.620231	0.647278	0.896981	0.940245	1.1154	0.573963	0.33894	0.30727	0.458314
TRITD0Uv1G052730.1	0	0	0	0	0	0	0	0	0	0	0	0	0	0	0	0	0	0	0	0	0	0	0	0
TRITD0Uv1G023490.1	0	0	0	0	0	0	0	0	0	0	0	0	0	0	0	0	0	0	0	0	0	0	0	0
TRITD0Uv1G061990.1	0.0504133	0	0	0	0	0	0.144928	0	0.0652945	0	0	0.0886226	0	0	0	0	0	0	0	0	0	0	0	0
TRITD0Uv1G103320.3	0	0	0	0	0	0	0	0	0	0	0	0	0	0	0	0	0	0	0	0	0	0	0	0
TRITD0Uv1G103320.2	0	0	0	0	0	0	0	0	0	0	0	0	0	0	0	0	0	0	0	0	0	0	0	0
TRITD0Uv1G103320.1	0	0	0	0	0	0	0	0	0	0	0	0	0	0	0	0	0	0	0	0	0	0	0	0
TRITD0Uv1G065730.7	0.581519	1.60915	1.04321	0.668286	0.505559	0.904221	0.000758014	0.298875	0.4638	0.424	0.225214	0.377342	0.146976	0.172396	0	0.178176	0.0513789	0.35476	0	0.286454	0.0933832	0	0	0.0353494
TRITD0Uv1G065730.4	0	0	0	0	0	0	0.00698514	0	0	0	0	0	0	0	0	0	0	0	0	0	0	0	0	0
TRITD0Uv1G065730.1	0	0	0	0	0	0	0	0	0	0	0	0	0	0	0	0	0	0	0	0.0163972	0	0	0	0
TRITD0Uv1G065730.2	0.00503068	0	0	0	0	0	0	0	0	0	0	0	0	0	0	0	0	0	0	0	0	0	0	0
TRITD0Uv1G065730.8	0.039798	0	0.115818	0.0278099	0	0	0.114302	0.0508839	0.101545	0	0.0485421	0.0616036	0	0	0.13164	0	0	0	0.128886	0.128852	0	0	0	0
TRITD0Uv1G065730.5	0	0	0	0	0	0	0	0	0	0	0	0	0	0	0	0	0	0	0	0	0	0	0	0
TRITD0Uv1G065730.6	2.1743	2.70037	2.94439	3.04148	2.91263	2.62298	3.00307	2.64454	2.61476	2.48423	1.78411	2.63511	1.30494	1.97357	1.37281	1.06403	1.37703	1.06466	1.20514	0.645347	0.998434	0.777208	0.616919	0.76664
TRITD0Uv1G065730.3	0.00015186	0	0	0	0	0	0	0	0	0	0	0	0	0	0	0	0	0	0	0	0	0	0	0
TRITD0Uv1G086230.2	0	0	0	0	0	0	0	0	0	0	0	0	0	0	0	0	0	0	0	0	0	0	0	0
TRITD0Uv1G086230.1	0	0	0	0	0	0	0	0	0	0	0	0	0	0	0	0	0	0	0	0	0	0	0	0
TRITD0Uv1G065720.4	0	0	0	0	0	0	0	0	0	0	0	0	0	0	0	0	0	0	0	0	0	0	0	0
TRITD0Uv1G065720.3	0	0	0	0	0	0	0	0	0	0	0	0	0	0	0	0	0	0	0	0	0	0	0	0
TRITD0Uv1G065720.5	0.108785	0.28259	0.402541	0.220724	0.264979	0.217742	0.133268	0.0873186	0.108768	0.0536172	0.0499814	0.0845592	0.0587759	0.0799563	0.0591406	0.0329039	0.0239921	0.121601	0.0505743	0.131249	0.14187	0.0349951	0.123769	0.0568721
TRITD0Uv1G065720.2	0	0	0	0	0	0	0	0	0	0	0	0	0	0	0	0	0	0	0	0	0	0	0	0
TRITD0Uv1G065720.1	0	0	0	0	0	0	0	0	0	0	0	0	0	0	0	0	0	0.0153923	0	0	0	0	0	0
TRITD0Uv1G054620.3	0	0	0	0	0	0	0	0	0	0	0	0	0	0	0	0	0	0	0	0	0	0	0	0
TRITD0Uv1G054620.4	0.365562	0.0223469	0.328667	0.239046	0.0794537	0	0.109243	0.130274	0.168964	0.0368898	0	0	0	0.146098	0.168466	0	0	0.099303	0.11399	0	0.0254584	0	0.0442884	0.0146466
TRITD0Uv1G054620.2	1.89975e-10	0.407632	0	7.67767e-11	0	0	0	2.66521e-10	0	0	0	0	0	0	0	0	0	0	1.23204e-10	0.040808	0	0	0	0
TRITD0Uv1G054620.5	0.105842	0	0.203765	0.631083	0.458415	0.555491	0	0.0432504	0.000575329	0.0401557	0	0.185143	0.0856725	0	0.130737	5.85735e-07	0.357598	0	0	0	0	0	0.243164	0
TRITD0Uv1G054620.1	0.159444	0.0595806	0.105119	0.0774522	0.0225255	0.0202054	0.0707345	0.0956575	0.115605	0.104584	0.0828981	0.0591572	0.0739946	0.0425052	0	0.0193807	0.129035	0.121633	0.0381737	0.087627	0.0781857	0.0658359	0.075336	0.03943
TRITD0Uv1G054620.8	0	0	0	0	0	4.74686e-05	0	0	0	0	0	0	0	0	4.2382e-08	0.0141199	0	0	0	0	0	0	0	0
TRITD0Uv1G054620.6	0	0	0	0	0	4.74686e-05	0	0	0	0	0	0	0	0	0	0	0	0	0	0	0	0	0	0
TRITD0Uv1G054620.7	0.223696	0.454413	0.883708	0	0.575608	0.572663	0.375192	1.04458	0.657817	0.619364	0.748137	1.23875	0.502364	0.588582	0.75525	0.695448	0.669735	0.607581	0.734495	0.576723	0.452767	0.483595	0.0933851	0.32912
TRITD0Uv1G058920.1	0.0634998	0	0.0994175	0.0502552	0	0	0	0	0	0.0263769	0	0	0	0	0	0	0	0	0	0	0	0	0	0
TRITD0Uv1G106880.1	0.0902933	0	0	0	0	0.0469065	0	0	0	0.102885	0	0	0	0	0.120235	0	0	0.127136	0	0	0.272627	0	0.0622296	0.0304407
TRITD0Uv1G020220.3	0	0	0	6.40976e-06	0	0	0	0	0	0	0	0	0	0	0	0	0	0	0	0	0	0	2.54821e-06	0
TRITD0Uv1G020220.4	0	0	0	0.056221	0	0	0	0	0	0	0	0	0	0	0	0	0	0	0	0	0	0	0	0
TRITD0Uv1G020220.1	0.0341074	0	0.0569985	0	0.0158624	0	0	0	0	0	0	0.0440348	0	0	0	0.0721619	0	0	0	0.0260531	0.074988	0	0	0
TRITD0Uv1G020220.2	0.142559	0.155053	0.356447	0.0526746	0.168375	0.0686699	0	0	0	0.0420385	0	0	0	0	0.0626793	0	0.0361601	0	0.0166967	0.0125951	0.11646	0	0.0332793	0
TRITD0Uv1G123770.1	0	0	0	0	0	0	0	0	0	0	0	0	0	0	0	0	0	0	0	0	0	0	0	0
TRITD0Uv1G059450.1	0	0	0	0	0	0	0	0	0	0	0	0	0	0	0	0	0	0	0	0	0	0	0	0
TRITD0Uv1G059450.3	0	0	0	0	0	0	0	0	0	0	0.0320436	0	0	0.0151625	0	0	0	0	0	0	0	0	0	0
TRITD0Uv1G059450.4	0	0	0	0	0	0.0199439	0	0	0	0	0	0	0	0	0	0	0	0	0	0	0.151087	0	0	0
TRITD0Uv1G059450.2	0	0	0	0	0	0	0	0	0.0261985	0	0	0.0121342	0	0	0	0	0	0	0	0.0114892	0	0	0.02239	0
TRITD0Uv1G101850.1	0.0131029	0	0	0	0.0430386	0	0.143955	4.51752	0.397658	17.3793	28.8879	31.2902	17.4554	27.0014	28.6377	14.8011	8.60093	18.4786	29.5823	22.996	18.702	64.1954	42.7161	22.6449
TRITD0Uv1G013320.1	0	0	0	0	0	0	0	0	0	0	0	0	0	0	0	0	0	0	0	0	0	0	0	0
TRITD0Uv1G039000.5	3.15957	3.19643	2.09362	2.16925	2.57079	2.66244	1.57878	1.9337	2.25184	2.41622	1.83203	1.77486	1.28123	1.30872	1.48357	1.83877	1.46119	2.27603	1.68464	2.02291	1.6414	0.909382	1.66376	1.19534
TRITD0Uv1G039000.4	0	0	0	0	0	0	0	0	0	0	0	0	0	0	0	0	0	0	0	0	0	0	0	0
TRITD0Uv1G039000.6	0	1.3453	2.77966	1.83251	0	0	0.495364	0	0	0	0	0	0	0.650334	0.140378	0	0.0129295	0	0	0	0	0	0	0
TRITD0Uv1G039000.1	0	0	0	0	0	0	0	0.269159	0	0.439299	0.180963	0	0	0.671152	0.172553	0.0595983	0.232561	0	0.132759	0.149746	0	0.202334	0	0
TRITD0Uv1G039000.2	0.0155994	0.0556152	0.499251	0.175388	0.373519	0.11394	0.0868427	0.287572	0.477328	0.19954	0.562563	0.613742	0.283856	0.685886	0.555091	0.755096	0.55955	0.329549	0.356486	0.137072	0.23096	0.096372	0.348007	0.22619
TRITD0Uv1G039000.3	0	0	0	0	0.611242	0	0.261748	0.128049	0.0358281	0.0958297	0.157357	0.694635	0.06429	0	0.134925	0	0.12056	0.113438	0	0.196374	0.0647004	0.0607296	0	0.192964
TRITD0Uv1G112910.1	0	0	0	0	0	0	0	0	0	0	0	0	0	0	0	0	0	0	0	0	0	0	0	0
TRITD0Uv1G139030.1	0	0	0.384893	0.119523	0.138066	0	1.27226	0.254684	0.436756	0	0	0.364323	0.255448	0.0901866	0	0	0	0.0465706	0	0.100315	0.103159	0.580492	0.606318	0.427789
TRITD0Uv1G098150.1	0	0	0	0	0	0.0538099	0	0	0	0	0	0	0	0	0	0	0	0	0	0	0	0	0	0
TRITD0Uv1G092370.1	0	0	0	0	0	0	0	0	0	0	0	0	0	0	0	0	0	0	0	0	0	0	0	0
TRITD0Uv1G049620.4	0.278057	0	0.155918	0.152549	0.419728	0.204688	0	0.10675	0.48295	0.0621751	0	0.0582313	3.31713e-08	0.279747	0.217267	0.392194	0	0.214764	0.399189	0	0.123942	0	0.179623	0.0700196
TRITD0Uv1G049620.2	0	0	0	0	0	0	1.01553e-09	0	0	0	0.0012167	0	0	5.56139e-10	0	0	0.402827	5.32306e-11	0	0.0566713	0	0	0	0
TRITD0Uv1G049620.3	1.21103	1.27344	1.93039	1.9607	1.43126	1.49326	0.790922	1.4374	1.65795	1.35155	1.4719	1.62609	1.0471	0.496134	0.811183	0.427469	0.715987	0.904813	0.834882	1.51794	1.17997	1.03794	0.777105	1.3764
TRITD0Uv1G049620.5	0	0	0	0	0	0	0	0.259205	0	4.67718e-10	0	0	1.68473e-08	0	0	0	0	0	0	0	9.66408e-06	0	0	0
TRITD0Uv1G049620.8	0	0	0	0	0	0	0	0	0	0	0	0	0	0	0	0	0	0	0	0	0	0.0187917	0	0
TRITD0Uv1G049620.9	2.80502	3.46879	4.05645	3.50362	2.94927	3.46086	2.96999	1.64752	1.90539	2.15482	1.72588	2.52858	1.71128	2.80263	2.06709	1.30972	1.57797	2.27382	1.89157	1.45929	1.96433	1.43243	1.979	1.18544
TRITD0Uv1G049620.6	0	0.0884293	0	0	0	0	0	0.00216829	6.01667e-05	2.89568e-08	0.000263823	0.361627	1.47554e-07	0	9.77436e-06	5.65098e-08	0.00361177	0	0	0	0	0	0	0
TRITD0Uv1G049620.1	0.371173	0	0	0.87804	0.546989	0.321129	0.663537	0.903553	0.937919	0.838833	0.309667	0.610817	0.11679	0.573208	0.589911	0.373131	0.0479323	0.952486	0.348912	0.705499	0.358588	0.134545	0.784009	0.227344
TRITD0Uv1G049620.7	0	0	0	0	0	0	0	0.0318622	0	0	0	0	0	0	0	0	0	0.0596149	0	0.0257234	0	0	0	0
TRITD0Uv1G139890.1	0.0324382	0	0	0	0.0150953	0	0	0	0	0	0	0	0	0	0	0	0	0	0	0	0	0	0	0
TRITD0Uv1G144400.1	0	0	0	0	0	0	0	0	0	0	0	0	0	0	0	0	0	0	0	0	0	0	0	0
TRITD0Uv1G003080.2	0	0.305808	0	0.0906215	0	0.23908	0.114514	0.0196715	0.0592804	0.115072	0.17535	0.0313354	0.188895	0.112848	0.41111	0.0776947	0.0964773	0.162131	0.0508091	0.108741	0	0.0984842	0.0226832	0.003698
TRITD0Uv1G003080.3	0	0.181887	0.106471	0	0.241493	0.342795	0	0	0.434111	0.0532651	0	0	0.69342	0	0	0	0.138592	0.527324	0	0.134997	0.141835	0	0	0.158817
TRITD0Uv1G003080.1	0.0190897	0	0.0111876	0	0.0533788	0	0	0	0	0	0	0.127532	0	0.177899	0	0	0	0	0.0404594	0.0950566	0.127008	0	0	0.0422064
TRITD0Uv1G127460.1	0	0	0	0	0	0	0	0	0	0	0	0	0	0	0	0	0	0	0	0	0	0	0	0
TRITD0Uv1G003240.1	0	0	0	0	0	0	0	0	0	0	0	0	0	0	0	0	0	0	0	0	0	0	0	0
TRITD0Uv1G099820.2	0	0	0	0	0	0	0	0	0	0	0	0	0	0	0	0	0	0	0	0	0	0	0	0
TRITD0Uv1G099820.1	0	0	0	0	0	0	0	0	0	0	0	0	0	0	0	0	0	0	0	0	0	0	0	0
TRITD0Uv1G123370.1	0.233875	0.15347	0.302163	0.424705	0.267423	0.290751	0.55219	0.258895	0.432632	0.386384	0.26823	0.30466	0.131269	0.180615	0.0221556	0.0407364	0.122768	0.234485	0.103197	0.108392	0.022312	0.0368765	0.045438	0.0670802
TRITD0Uv1G111290.1	0.0696559	0.383135	0.350868	0.604847	0.117192	0.144341	0	0.0191363	0.215894	0.017973	0	0	0	0.0287457	0	0	0.033558	0	0	0	0.0164133	0.0349926	0.0428514	0.00549723
TRITD0Uv1G065490.1	0.0217796	0.18989	0.0425254	0.245084	0.162805	0.150519	0.299302	0.318448	0.293144	0.346305	0.168976	0.433705	0.0871083	0.139794	0.155736	0.246323	0.19813	0.258963	0.089334	0.0511647	0.017213	0.170009	0.100389	0.0629284
TRITD0Uv1G113950.1	0.00387587	0.0103018	0	0	0	0.0159737	0	0	0	0	0	0	0	0	0	0.0144916	0	0	0	0	0	0	0.0180712	0
TRITD0Uv1G022310.1	0	0	0	0	0	0	0	0	0	0	0	0	0.0273964	0	0.0480286	0	0	0	0	0.0642523	0	0.018467	0.0339783	0.0259585
TRITD0Uv1G022310.2	0	0	0	0	0	0	0	0	0	0	0	0	0	0	0	0	0	0	0	0	0	0	0	0
TRITD0Uv1G143630.1	1.16519	0.45046	0.388484	1.18504	1.27691	1.32826	0.910173	1.90383	1.55914	2.16108	2.39715	3.79637	1.63892	1.53374	1.55628	1.84811	0.97202	1.06459	0.857633	1.65599	1.00055	0.861137	0.98206	1.34553
TRITD0Uv1G095560.1	0.00176525	0	0	0.0085149	0.00742403	0.00365858	0.00766157	0.00726946	0.00237788	0.00683064	0.0102732	0.0156943	0.0105804	0.0218536	0.00757384	0.0155205	0.00566899	0.00273873	0.0108668	0.00415198	0.0104088	0.00295493	0.00271402	0.00974711
TRITD0Uv1G089210.1	0	0	0	0	0	0	0	0.0733312	0	0	0	0	0	0	0	0	0	0	0.22436	0	0	0.994909	0.0445079	1.45383
TRITD0Uv1G041220.1	0.0449621	0.0664505	0.0505831	0.0510644	0.0354518	0	0.1403	4.87448e-06	0	0.0925045	0.188011	0	0.189698	0.046932	0.116307	0.062421	0.131108	0.315237	0	0	2.87252e-09	0.169193	0.438627	0.416638
TRITD0Uv1G041220.3	0.241507	0.372207	0.630651	0.561209	0.522817	0.368628	0.200798	0.440912	0.452278	0.578245	0.599272	0.611798	0.518973	0.918922	0.590235	0.627846	0.634233	0.789518	0.926309	1.40045	1.17393	1.37139	1.72152	1.25153
TRITD0Uv1G041220.2	0.126876	0.134449	0.147003	0	0.0933377	0.0141742	0	0.155291	0.136649	0	0	0.208798	0	0	0	0.151755	0	0.115702	0.215837	0.54792	0.445925	0.269216	0.20796	0.296629
TRITD0Uv1G128360.1	0	0	0	0	0	0	0	0	0	0.0111143	0	0	0	0	0	0	0	0	0	0	0	0	0	0
TRITD0Uv1G115190.1	0	0	0	0	0	0	0	0	0	0	0	0	0	0	0	0	0	0	0	0	0	0	0	0
TRITD0Uv1G031540.1	15.6167	9.89538	7.49526	8.04493	5.7768	10.1889	3.32924	4.76751	3.66588	5.59064	4.67161	3.90475	4.40309	5.26018	5.9803	5.82289	4.63677	6.03388	5.81682	5.62593	4.06106	10.3364	7.84605	4.81338
TRITD0Uv1G007710.1	0	0	0	0	0	0	0	0	0	0	0	0	0	0	0	0	0	0	0	0	0	0	0	0
TRITD0Uv1G003010.1	0.0586903	0	0.183746	0.116367	0.0270176	0.103621	0	0	0.100253	0	0	0	0	0	0.0278719	0	0	0	0.058201	0	0.236801	0	0	0
TRITD0Uv1G000290.2	0	0	0	0	0	0	0	0	0	0	0	0	0	0	0	0	0	0	0	0	0	0	0	0
TRITD0Uv1G000290.1	3.70338	5.9164	5.96732	4.83025	5.53587	4.5598	7.64075	4.99074	6.03676	3.57384	4.32145	10.6141	2.69163	4.21784	4.4899	3.27891	2.96407	3.37285	2.81197	2.64589	1.95838	2.00663	1.70982	1.7859
TRITD0Uv1G009730.1	2.24283	3.45008	4.00503	5.20936	4.85577	3.73847	4.72845	5.90169	5.99344	5.78604	4.88678	5.88805	3.22386	5.6614	4.89413	4.80094	4.58982	5.1989	4.01699	4.72932	3.25745	4.17926	5.2699	3.77818
TRITD0Uv1G079060.1	0	0	0	0	0	0	0	0	0	0	0	0	0	0	0	0	0	0	0	0	0	0	0	0
TRITD0Uv1G022120.2	0.384729	0.322984	0.206976	0.355174	0.217445	0.228326	0.268382	0.111221	0.330875	0.191805	0.135047	0.361697	0.0820972	0.0424834	0.132268	0.057002	0.0373625	0.0846389	0.193239	0.208084	0.101661	0.141731	0.145425	0.0629947
TRITD0Uv1G022120.1	0.650617	0.0273068	0.602757	0.620053	0.53159	0.017856	0.313224	0.141907	0.121528	0.123598	0.144727	0.573882	0	0.108928	0.0451413	0.154562	0.0726357	5.34862e-05	0.0987557	0.0413621	0.352359	0	0.16586	0.221111
TRITD0Uv1G087100.1	0	0	0	0	0	0.00830389	0	0	0	0	0	0	0	0	0	0	0	0.0722264	0	0	0.0203875	0	0	0.0238156
TRITD0Uv1G109300.4	0	0	0	0	0	0	0	0	0	0	0	0	0	0	0	0	0.365158	0	0	0	0	0	0.138464	0.292895
TRITD0Uv1G109300.1	2.95384	4.82037	5.00359	6.38956	6.67589	5.26882	7.21005	8.88736	8.27701	10.3276	8.81005	10.3109	5.40532	10.9624	8.11197	7.03295	7.57264	7.45977	8.63747	6.73621	3.67766	5.71133	6.67029	4.41551
TRITD0Uv1G109300.3	2.67651	0	0	5.9479e-06	1.03633	0.114361	1.29468	0.586362	0	0	0.688185	0	3.09855	0	3.00257e-08	0.986887	0	1.1425	0	0.407006	2.36882	0.0228299	0	0.178938
TRITD0Uv1G109300.2	0.0230115	3.66197e-08	0.0197894	7.24425e-05	0.082344	0	0.00803623	0.138246	0.00116111	0.177921	0.13999	0.0656329	0.0244779	0.00177715	3.86304e-06	0.00509648	0.00149345	0.0313962	0.0823899	0.0209819	0	0.0259488	1.45516e-07	0.00102771
TRITD0Uv1G024230.2	0	0	0	0	0	0	0	0	0	0	0	0	0	0	0	0	0	0	0	0	0	0	0	0
TRITD0Uv1G024230.3	0	0	0	0	0	0	0	0	0	0	0	0	0	0	0	0	0	0	0	0	0	0	0	0
TRITD0Uv1G024230.4	0	0	0	0	0	0	0	0	0	0	0	0	0	0	0	0	0	0	0	0	0	0	0	0
TRITD0Uv1G024230.1	0	0	0	0	0	0	0	0	0	0	0	0	0	0	0	0	0	0	0	0	0	0	0	0
TRITD0Uv1G019890.1	0.0386603	0.0291296	0	0.0733731	0.193887	0.136977	0.0839777	1.05781	0.179682	3.2031	1.91071	1.90392	0.648502	1.62698	0.331859	0.559785	0.826174	0.971082	0.623126	7.41588	3.74688	5.83046	11.5486	2.92469
TRITD0Uv1G040090.1	3.30421	3.84312	2.9321	4.26156	3.31338	4.5918	5.94666	2.2602	1.96411	0.970084	2.21947	3.17295	2.1904	0.706755	3.07021	1.40602	0	0.899783	1.54796	0.84558	0.745877	1.35828	0.790196	1.1756
TRITD0Uv1G101520.1	0	0	0	0	0	0	0	0	0	0.114171	0	0.0808896	0	0	0	0	0	0	0	0	0	0	0	0
TRITD0Uv1G129680.1	0	0	0	0	0	0	0	0	0	0	0	0	0	0	0	0	0	0	0	0	0.309272	0	0	0
TRITD0Uv1G050850.1	25.1093	13.3674	16.6688	44.9513	39.5561	39.8373	13.557	27.2799	24.8495	24.1262	15.1252	7.56004	12.9826	10.2628	11.4273	19.3309	13.2979	16.5618	28.9398	18.2403	11.6796	7.20576	5.8982	9.96757
TRITD0Uv1G052590.1	10.1199	8.08646	21.6719	19.291	15.3631	20.7939	29.8813	15.7257	27.5753	4.35939	5.41689	25.0814	9.44243	41.2132	14.4037	55.4354	6.1961	3.75598	9.29777	3.47197	31.8005	11.4692	11.5985	6.68371
TRITD0Uv1G119140.1	0	0	0	0	0	0	0	0	0	0	0	0	0	0	0	0	0	0	0	0	0	0.10131	0	0
TRITD0Uv1G014690.3	0.0250092	0.0151753	0.0798941	0.100966	0.354046	0.0229342	0.061082	0.100571	0.171006	0.105742	0.184469	0.0162514	0.161945	0.127896	0	0.0138374	0.181398	0.07545	0.0703642	0.0962072	0.0507365	0.0757161	0.0403968	0.0779976
TRITD0Uv1G014690.1	0	0	0	0	0	0	0	0	0	0	0	0	0	0	0	0	0	0	0	0	0	0	0	0
TRITD0Uv1G014690.2	0.298398	0.38749	0.955618	0.15045	0	0.501798	0.352344	0.438866	0.130927	0.500393	0.446038	0.52576	0.11235	0.0831081	0.367768	0.310555	0.211219	0.190167	0.363215	0.184691	0.307949	0.274602	0.556484	0.0642201
TRITD0Uv1G124550.1	0	0	0	0	0	0	0	0	0	0	0	0	0	0	0	0	0	0	0	0	0	0	0	0
TRITD0Uv1G065690.1	0	0	0	0	0	0	0	0	0	0	0	0	0	0	0	0	0	0	0	0	0	0	0	0
TRITD0Uv1G040730.1	0.349504	0.49179	0.467211	0.422987	0.284346	0.418359	0.212794	0.133788	0.237543	0.121589	0.120164	0.403005	0.00627009	0.141944	0.022126	0.00644446	0.0331794	0.0802641	0.0239254	0.300557	0.295834	0.0434563	0.198661	0.0563514
TRITD0Uv1G122740.1	0	0	0	0	0	0	0	0	0	0	0	0	0	0	0	0	0	0	0	0	0	0	0	0
TRITD0Uv1G091150.1	0.431242	0	0	0	0	0	0.464989	0	0.622143	0	0.897342	0	0.118941	0	0	0	0	0.223686	0	0	0	0	0	0
TRITD0Uv1G050620.1	1.09561	0.916513	1.85769	1.51206	1.77073	2.05264	1.90023	4.28712	2.8593	3.6318	3.58669	6.4366	1.94912	3.8973	4.26968	3.00892	3.72224	4.15673	4.89869	3.71978	1.50387	5.2005	3.54817	2.89379
TRITD0Uv1G015110.1	0	0	0	0.0298461	0.0347066	0	0.00447098	0.034602	0.0392559	0.0106849	0.00599699	0.0826542	0.0145886	0	0.0353164	0	0	0.0128338	0.00638174	0.472073	0.177952	0	0.256538	0
TRITD0Uv1G022320.2	6.95263	8.58929	9.28021	12.2877	13.44	10.4224	11.9129	20.7203	18.185	19.168	15.9792	20.9779	11.8377	15.7065	15.1691	13.0049	13.474	15.4638	14.7564	12.2184	9.04654	12.962	12.3812	10.6949
TRITD0Uv1G022320.1	0	0.113104	0.154689	0.115946	0	0.043463	0.23639	0.290146	0.132725	0.0681305	0.110623	0.137913	0.263167	0.0409256	0.040248	0.0785967	0.0541995	0	0.165237	0.112822	0	0.111797	0.0976963	0.111125
TRITD0Uv1G040760.2	0.0607588	0.0886001	0.0892407	0.246841	0.294132	0.0912958	0.0784001	0.186094	0.274216	0.039018	0.145132	0.0507122	0.00766533	0.0738966	0.0910346	0.00734449	0.0288841	0.083682	0.102705	0.162978	0.039287	0.0204598	0.0880808	0.0389598
TRITD0Uv1G040760.1	0.318047	0.031314	0.341275	0.437259	0.151085	0.250582	0	0.080331	0	0.118741	0.0940536	0.320638	0.249997	0.24191	0	0.0745239	0.0611971	0	0.00315245	0	0.258482	0.158539	0.0551056	0.0272596
TRITD0Uv1G019620.1	1.22183	2.49653	1.90769	0.742619	1.0867	1.04653	0.985176	0.793033	0.331463	0.677323	0.622886	2.40269	2.21833	1.45785	1.06861	0.662187	1.03344	0.790073	0.433524	0.414501	1.41469	0.677087	0.267085	0.897753
TRITD0Uv1G019620.2	1.62801	1.84269	2.58059	3.93567	3.60789	2.97774	3.23328	4.96683	4.83186	4.39394	3.27674	2.65721	1.85111	2.27249	2.67827	2.25129	2.09197	3.06305	2.27821	2.13839	1.22427	1.37655	1.8176	1.12271
TRITD0Uv1G121570.1	0	0	0	0.0398059	0	0	0	0	0	0	0	0	0	0	0	0	0	0	0	0	0	0	0	0
TRITD0Uv1G038730.1	0.0669554	0.0962441	0.0455932	0.0198864	0.0231296	0.0273831	0.0200929	0.00583963	0.00564156	0.0160649	0.0149762	0.0255624	0.0120106	0.036768	0.0146836	0.00509006	0.00331216	0.0032127	0.0160047	0.0124429	0.0138139	0.115486	0.0931854	0.0880301
TRITD0Uv1G093200.1	0	0.180441	0	0	0	0	0	0	0	0	0	0	0	0	0	0	0	0	0	0	0	0	0	0
TRITD0Uv1G039100.3	0	1.66121e-10	4.97388e-07	0	0	0.0896585	0	0.155331	0	0.132274	0	0	0	0.149286	0	0	0	0	0	0	0.0397421	0	1.99468e-09	0
TRITD0Uv1G039100.2	0	0	0	0	0	0	0.17659	0	0.162465	0	0	0	0	0	0	0	0	0	0	0	0	0	0	0
TRITD0Uv1G039100.4	0.443784	0	0	0.126428	0.141068	0.113535	0.118708	0.224151	0.283259	0.283025	0	0.120349	0.693891	0.247003	0.296284	0.130989	0	0.936152	0.431684	0	0.366967	0	0	0.199514
TRITD0Uv1G039100.1	9.36934	14.4829	18.0872	11.4016	13.7666	11.1988	9.93073	4.957	8.29208	7.30274	5.88963	11.1353	5.69357	8.59883	8.73006	6.16089	5.93502	6.53691	4.75468	3.18143	4.74265	3.07605	3.73915	2.89847
TRITD0Uv1G039100.5	3.32838	3.80888	3.2373	5.68925	5.78377	5.02954	3.858	6.14355	5.94843	4.40463	4.01665	4.81395	2.42862	3.92626	3.55541	3.40572	3.63003	3.43256	3.23763	3.89272	1.79203	3.43572	2.43597	1.99514
TRITD0Uv1G071250.1	0	0	0	0	0	0	0	0	0	0	0	0	0	0	0	0	0	0	0	0	0	0	0	0
TRITD0Uv1G075070.1	0	0.0479739	0.0121523	0.0062695	0.0291589	0	0.0112746	0	0.00704427	0.02017	0	0	0.00616637	0	0	0	0.0167004	0	0	0	0	0	0	0
TRITD0Uv1G018230.9	0	0	0	0.0997718	0.369737	0	0.326874	7.49883e-06	0.00070465	0.0011079	0.298925	1.15755	0.0591628	0.143396	0.0156126	0.463718	0.619553	0	0.0765202	0.0366186	0.476977	0	0.111487	1.1422e-09
TRITD0Uv1G018230.13	0	0	0	0.207346	0.308707	0	0	0.284248	0	0.236499	0.229947	0	0.0333354	0	0	0	0.0786754	0.945845	0.215509	0.116583	0	0	0	0.00918069
TRITD0Uv1G018230.15	0.106315	0	0	0	0.254473	0	0	0	0.121863	0	0.225204	0.248594	0.0211785	0	0	0.105747	0	0.0868566	0.0491425	0.164635	0.140952	0	0.0968531	0
TRITD0Uv1G018230.11	0.175473	0.692674	0.666847	0.220686	0.668762	0.207311	1.02998	0.430116	0.491279	0.740666	0.159136	0.755221	0.707201	0.817385	0.572633	0.580782	0.399955	0.223611	0.737401	0.8363	0.900644	0.376687	0.428137	0.346678
TRITD0Uv1G018230.1	0	0	0	0	0	0	0	0	0	0	0	0	0	0	0	0	0	0	0	0	0	0	0	0
TRITD0Uv1G018230.8	0	0	0	0	0	0	0	0	0	0	0	0	0	0	0	0	0	0	0	0	0	0	0	0
TRITD0Uv1G018230.6	0	0	0	0	0	0	0	0	0	0	0	0	0	0	0	0	0	0	0	0	0	0	0	0
TRITD0Uv1G018230.5	0	0	0	0	0	0	0	0	0	0	0	0	0	0	0	0	0	0	0	0	0	0	0	0
TRITD0Uv1G018230.14	0.123607	0.0781585	0.0830227	0	0.290345	0	0.558717	0.170123	0.149403	0.176092	0.127591	0.25919	0	0.177182	0.207405	0.600143	0	0.0996013	0	0	0	0	0.125455	0
TRITD0Uv1G018230.2	1.0804	2.29869	1.94034	1.73873	2.30435	1.24382	1.97753	2.52919	2.70453	2.98016	1.57615	0.962708	1.39369	1.95977	1.67364	1.72615	1.69736	2.00633	1.70751	2.10681	1.2871	1.00977	1.29396	1.24372
TRITD0Uv1G018230.3	0.0593655	0.18655	0.921966	0.322751	0.666045	0.0771638	0.328832	0.185132	0.26397	0.118455	0.150336	0.382068	0.182711	0	0.117883	0.13268	0.0804472	0.0864194	0	0.140317	0.0862486	0.0755579	0.062148	0
TRITD0Uv1G018230.4	0	0	0	0	0	0	0	0	0	0	0	0	0	0	0	0	0	0	0	0	0	0	0	0
TRITD0Uv1G018230.7	0	0	0	0	0	0	0	0	0	0	0	0	0	0	0	0	0	0	0	0	0	0	0	0
TRITD0Uv1G018230.12	0.373399	0.584508	0.409466	0.244525	0	0.162029	0	0	0.131336	0.0443758	0.0623867	0.0355709	0.0451463	0.141568	0.204608	0	0.221016	0.239437	0.160496	0.0891923	0.190073	0.254396	0.0987171	0.0672668
TRITD0Uv1G018230.10	0.530491	0.839254	0.763723	0.596443	0.737284	0.768471	0.0718578	0.377877	0.344708	0.0586927	0.26805	0.559092	0	0.0268829	0.0525435	0.0355212	0.264208	0.151687	0.358111	0.284045	0.29118	0	0.216431	0.376966
TRITD0Uv1G085000.2	1.71543	3.88256	2.45355	1.99176	3.3911	1.64898	0.899509	0.504657	1.38552	0.333825	0.193187	0.0918068	0	0.0958804	0.0294867	0	0	0	0.0197537	0	0.051229	0	0	0
TRITD0Uv1G085000.1	0.727605	0.114301	0	0.426969	0.216485	0.992216	0.0690429	0.067388	0.416964	0	0.0937795	0.089186	0.187115	0	0	0	0.145449	0	0	0	0	0	0	0
TRITD0Uv1G085000.3	0	0	0	0	0	0	0	0	0	0	0	0	0	0	0	0	0	0	0	0	0	0	0	0
TRITD0Uv1G061620.1	0	0	0	0	0	0	0	0	0	0	0	0	0	0	0	0	0	0	0	0	0	0	0	0
TRITD0Uv1G129850.1	0	0	0	0	0	0	0	0	0	0	0	0	0	0	0	0	0	0	0	0	0	0	0	0
TRITD0Uv1G054870.1	0	0	0	0	0	0	0	0	0	0	0	0	0	0	0	0	0	0	0	0	0	0	0	0
TRITD0Uv1G131750.1	0	0	0	0	0	0	0	0	0	0	0	0	0	0	0	0	0	0	0	0.0147024	0	0	0	0
TRITD0Uv1G087410.1	3.23812	3.7145	3.12436	4.20222	3.92805	4.05796	4.7021	4.76893	4.97825	4.44608	3.8236	10.5412	5.02749	4.00311	5.26003	3.23477	4.16652	4.06629	2.60363	2.41723	5.00173	2.17905	2.41522	2.59925
TRITD0Uv1G058190.2	0	0	0	0	0	0	0	0	0	0	0	0	0	0	0	0	0	0	0	0	0	0	0	0
TRITD0Uv1G058190.1	0.365805	0.105673	0.423079	0.0573546	0.155429	0.411666	0	0.187587	0	0.711025	0.808874	0.292528	0	0	0.0994627	0.000139851	0.0215438	0	0	0.679588	0.170483	0.265005	0.209335	0.11706
TRITD0Uv1G058190.5	0	0	0	0	0	0	0	0	0	0	0	0	0	0	0	0	0	0	0	0	0	0	0	0
TRITD0Uv1G058190.4	0.0019078	0.346309	0.587465	0.284983	0.309696	0	0	0.137081	0.0254047	0.522039	1.07981	0.400175	0.228061	0.828299	0.0227725	0.022756	0	0.552746	0	0.264139	0.200533	1.60946e-06	0	0.173958
TRITD0Uv1G058190.3	0.825205	0.59397	2.14919	0.570212	0.723698	0.504537	0.199731	0.52526	0.173023	1.46596	1.83079	2.21717	0.436034	1.13554	0.387353	0.0210658	0.701397	0.4562	0.225354	2.38554	0.652183	1.24192	0.445515	0.312264
TRITD0Uv1G058190.6	0	0	0	0	0.028227	0	0.0051546	0	0.0907162	0.206614	0.454974	0	1.08049e-10	0.236503	0.122125	0	0.184653	0.127329	0.0514327	0	0.142809	0.239666	0.400775	0.0460439
TRITD0Uv1G024750.1	0	0	0	0	0	0	0	0.0476553	0	0	0	0	0	0	0	0.221725	0	0	0.354422	0	0	0.983516	1.19472	0.419914
TRITD0Uv1G024750.2	0	0	0	0	0	0	0	0	0	0.0970888	0	0.515198	0	1.21493	0.396975	0	0.629455	0.780544	0	0.573678	0.702742	4.96957	7.35847	2.73564
TRITD0Uv1G045930.2	4.93862	7.91156	7.23171	4.33678	4.781	2.74858	2.43331	0.381292	0.914631	0.723622	1.1304	1.58152	0.715889	0.972332	0.509766	0.30694	0.32035	0.186492	0.18073	2.07903	1.03419	0.262721	0.60264	0.133429
TRITD0Uv1G045930.1	4.52714	6.01196	4.92169	4.82938	3.58382	6.38763	2.97473	3.07794	2.86881	2.14565	1.96454	1.88984	0.859048	1.30224	0.596361	0.504697	0.709803	0.769395	0.702215	1.8444	1.03488	0.517507	1.36654	0.497433
TRITD0Uv1G042290.1	3.05865e-10	4.97644e-06	3.87816e-07	1.50391e-05	9.78309e-06	9.04401e-06	0	1.95676e-05	7.30772e-06	1.84012e-06	1.81271e-06	2.52398e-06	1.11095e-06	4.39971e-06	8.71485e-06	1.36117e-06	4.87959e-07	4.23234e-06	8.74461e-06	5.48355e-06	0	1.93077e-05	2.00747e-06	0
TRITD0Uv1G042290.2	9.62445e-06	0.821376	0.024915	0.603881	0.492211	0.360868	0	0.34051	0.354809	0.338257	0.180531	0.493789	0.131366	0.335215	0.317604	0.154484	0.144472	0.306319	0.198512	0.255366	0	0.259697	0.165671	0
TRITD0Uv1G121430.1	0	0	0	0	0	0	0	0	0	0	0	0	0	0	0	0	0	0	0	0	0	0	0	0
TRITD0Uv1G058310.2	0.252183	0	0	0	0	0.198751	0	0	0	0	0	0	0	0	0	0	0	0.104229	0.0988036	4.74751e-08	0	0	0	0
TRITD0Uv1G058310.1	0.128884	0.519241	0.393116	0.57895	0.485803	0.0659358	0.553075	0.312248	0.315034	0.157656	0.101575	0.219567	0.0498443	0.0583967	0.0389898	0.041405	0.0976344	0	0	0.197068	0.126882	0.102887	0.155668	0.0341336
TRITD0Uv1G066830.8	0	0	0	9.50915e-10	0	0	0	3.91584e-09	0	0	0	0	0	0	3.87476e-09	0	0	0	0	0	0	6.76781e-09	0	1.0257e-09
TRITD0Uv1G066830.7	0	0	0	4.62601e-08	0	0	0	1.38894e-07	0	0	0	0	0	0	1.8215e-07	0	0	0	0	0	0	2.19604e-07	0	4.41809e-08
TRITD0Uv1G066830.5	1.23352e-05	4.12546e-05	2.99795e-05	3.41609e-05	5.26854e-05	6.96629e-05	2.64394e-05	0	2.39397e-05	0	0	8.13689e-06	1.12994e-06	9.86664e-06	0	0	3.60334e-07	2.60167e-06	2.64664e-06	4.01416e-05	6.07607e-05	4.90801e-06	0	5.43921e-06
TRITD0Uv1G066830.6	0	0	0	0.00571612	0	0	0	0.00660131	0	0	0	0	0	0	0.020301	0	0	0	0	0	0	0.00798639	0	0.00377588
TRITD0Uv1G066830.4	0.0199078	0.240115	0.0800939	0.0668168	0.121305	0.128852	0.0567721	0	0.0569318	0	0	0.0446516	0.00427121	0.0302067	0	0	0.00294889	0.00789315	0.00355327	0.0964279	0.0960586	0.00460369	0	0.00918357
TRITD0Uv1G066830.9	0.00456179	0	0	0	0	0	0	0	0	0	0	0	0	0	0	0	0	0	0	0	0	0	0	0
TRITD0Uv1G066830.2	0	0	1.71693e-07	0	0	0	0	0	0	0	0	0	0	0	0	0	0	0	0	0	0	0	0	0
TRITD0Uv1G066830.3	0	0	0	0	0	0	0	0	0	0	0	0	0	0	0	0	0	0	0	0	0	0	0	0
TRITD0Uv1G066830.1	0.056096	0	0.0772547	0.0380726	0.0281899	0.0226746	0.085336	0.0355325	0.0264314	0.0243771	0.0181649	0.0760984	0.00181618	0	0.0200311	0.0134841	0	0	0.016403	0	0	0.014672	0.0316543	0.0388599
TRITD0Uv1G020390.1	1.35278	2.28489	2.87249	1.59664	2.39015	1.95084	1.89325	2.5337	1.40138	3.19209	3.11843	6.58626	1.99614	2.83433	2.98774	2.08916	3.64749	2.60355	2.73226	3.37365	2.42264	3.12827	4.32426	2.03886
TRITD0Uv1G124130.1	0	0	0	0	0	0	0	0	0	0	0	0	0	0	0	0	0	0	0	0	0	0	0	0
TRITD0Uv1G122650.1	0.0254549	0	0.105312	0	0	0.0441323	0	0.0247469	0	0	0	0	0	0	0	0	0	0	0	0.0411207	0.0841009	0	0	0
TRITD0Uv1G055650.1	0	0	0	0	0	0	0	0	0	0	0	0	0	0	0	0	0	0	0	0	0	0	0	0
TRITD0Uv1G098340.1	0.0292222	0	0	0.142973	0.0431844	0.103738	0.0260174	0	0	0	0	0	0.0254405	0.0305625	0.0186627	0.0215996	0	0	0.0136271	0.0103477	0	0	0	0.00344075
TRITD0Uv1G055300.1	0.0391458	0.0758907	0.0344117	0.247118	0.0547155	0.0305756	0.0106	0.0131779	0	0.0125405	0	0.0125581	0.0237676	0.578082	0.0419636	0.111373	1.30031	0	0.0149488	0.0339604	0.0712089	0	0.074547	0.076124
TRITD0Uv1G090970.1	0	0	0	0	0	0	0	0	0	0	0	0	0	0	0	0	0	0	0	0	0	0	0	0
TRITD0Uv1G000360.3	1.87253	2.42875	2.37875	2.38837	1.90438	1.8901	1.47951	1.25576	1.50787	1.36611	0.83056	1.01589	0.742791	1.10795	0.74351	0.814522	0.70202	0.589434	0.812705	1.04736	1.15698	0.85952	0.890718	0.888232
TRITD0Uv1G000360.1	0.0965374	0.054071	0	0.095211	0.0201408	0.0631005	0.241635	0.0960081	0.091818	0.0731256	0.240403	0.233646	0.108302	0.0303394	0.22798	0.08191	0.156697	0.436712	0.135683	0.449857	0.198175	0.504137	0.374206	0.361181
TRITD0Uv1G000360.4	0	0	0	0	0	0	0	0	0	0	0	0	0	0	0	0	0	0	0	0	0	0	0	0
TRITD0Uv1G000360.7	0	0	0	0	0	0	0	0	0	0	0	0	0	0	0	0	0	0	0	0	0	0	0	0
TRITD0Uv1G000360.5	0	0	0	0	0	0	0	0	0	0	0	0	0	0	0	0	0	0	0	0	0	0	0	0
TRITD0Uv1G000360.6	0	0	0	0	0	0	0.0970394	0	0.184079	0	0	0	0	0	0	0.11874	0	0	0	0	0	0	0	0
TRITD0Uv1G000360.2	10.3353	15.0261	22.8382	8.77039	9.82113	9.57036	7.31452	3.69586	4.57623	4.61989	2.2625	7.79632	4.16295	5.08706	5.31785	4.83608	2.76345	4.36653	4.02623	4.41812	6.73382	3.61182	3.28354	4.88892
TRITD0Uv1G092330.1	0.018782	0	0	0	0	0.0129568	0	0.00864332	0.00846116	0	0	0.0237839	0	0	0	0	0.0100619	0	0.019313	0	0	0	0	0
TRITD0Uv1G076050.1	2.08126	2.94695	4.9704	4.0541	4.31663	4.48407	5.63271	7.80986	6.63623	9.76904	10.8586	22.744	9.28701	11.4894	14.1768	10.2797	7.95088	9.3415	6.89801	6.90759	5.11727	4.42375	4.67637	5.60208
TRITD0Uv1G032650.1	0	0	0.0271025	0.00139923	0	0	0	0	0	0	0	0	0	0	0	0.0173433	0	0	0	0	0	0	0	0
TRITD0Uv1G039540.2	0.370509	0	0	0.566752	1.95493	0.865183	0.298704	0.427183	0.483692	0.433021	0.281169	0	0.000152414	0.638853	2.69326e-08	0	0	0	0	0	0	2.04196e-08	1.65682e-10	0.0444342
TRITD0Uv1G039540.1	15.0079	18.4837	16.6683	39.3378	31.129	26.9378	30.011	25.2997	35.1131	22.9655	20.6014	13.587	13.7842	16.4711	11.375	9.56069	10.8421	14.8915	11.4542	9.05172	7.68525	6.68026	7.67591	6.0408
TRITD0Uv1G039540.3	36.6214	47.7561	42.0961	52.1099	46.3058	40.4539	31.7922	32.9925	42.8426	28.3703	25.1034	16.5942	15.0284	20.9642	18.1451	12.6219	15.0078	17.9076	14.6525	14.59	10.334	11.2237	9.81187	7.76185
TRITD0Uv1G039540.4	0.64789	0.170048	0.354949	0.142914	0	0.233353	0.112212	0.092655	0.0690498	0.0672779	0.0245267	0.117011	0.0297607	0.0120018	0.0601995	0.0201065	0.0421466	0.0915855	0.0813269	0.039314	0.0366549	0.0140162	0	0.0611101
TRITD0Uv1G064740.1	0	0	0	0	0	0	0	0	0	0	0	0	0	0	0	0	0	0	0	0	0	0	0	0
TRITD0Uv1G071350.1	0	0	0	0	0	0	0	0	0	0	0	0	0	0	0	0	0	0	0	0	0	0	0	0
TRITD0Uv1G101750.1	0	0	0	0	0	0	0	0	0	0	0	0	0	0	0	0	0	0	0	0	0	0	0	0
TRITD0Uv1G029300.2	1.34994	0	0.962065	1.38597	2.54216	1.0131	3.60461	2.93574	1.71872	2.14693	2.79283	8.29723	1.43094	3.38366	3.97184	1.85068	1.84452	1.59666	2.70796	2.4035	1.02989	1.26362	0.619933	1.59188
TRITD0Uv1G029300.1	3.76025	4.64038	2.30063	3.37292	3.59374	3.75338	4.37466	3.83605	3.60514	2.58591	2.31233	4.68952	1.95198	1.82003	2.18085	1.97453	2.04311	1.61783	0.709863	0.720171	1.9219	0.883883	0.646771	1.08562
TRITD0Uv1G024990.1	0	0	0	0.0548358	0	0.127612	0	0	0	0	0	0	0	0	0	0.0934745	0	0	0.0254191	0	0	0	0	0.157836
TRITD0Uv1G118780.1	0	0	0	0	0	0	0	0	0	0	0	0	0	0	0	0	0	0	0	0	0	0	0	0
TRITD0Uv1G066810.2	0	0	0	0	0	0	0	0	0	0	0	0	0	0	0	0	0	0	0	0	0	0	0	8.72676e-10
TRITD0Uv1G066810.1	0	0	0	0	0	0	0	0	0	0	0	0	0	0	0	0	0	0	0	0.0212207	0.0120613	0	0	0.00557794
TRITD0Uv1G123490.1	0	0	2.11669	0.597303	0	1.33041	0	0	0.101115	0.188771	0	0	0	0.182876	0.520071	0	0.217188	0	0	0	0	0	0	0
TRITD0Uv1G021650.1	7.61487	14.8973	12.0711	9.59599	8.17555	7.41136	6.73252	2.95828	4.68545	2.19758	1.21263	0.887354	0.628074	1.22787	0.969606	0.683894	0.414194	0.552721	0.659601	0.699049	0.846689	0.423574	0.346784	0.474877
TRITD0Uv1G090230.1	0	0	0	0	0	0	0	0	0	0	0	0	0	0	0	0	0	0	0	0	0	0	0	0
TRITD0Uv1G090230.3	0	0	0	0	0	0	0	0	0	0	0.0232719	0	0	0	0	0	0	0	0	0	0	0	0	0
TRITD0Uv1G090230.2	0	0	0	0	0	0	0.0331735	0	0	0	0	0	0	0	0	0	0	0	0	0	0	0	0	0
TRITD0Uv1G057910.1	0	0	0	0	0	0	0	0	0	0	0	0	0	0	0	0	0	0	0	0	0	0	0	0
TRITD0Uv1G092910.1	0.00594768	0	0.0627817	0	0	0	0	0.00908756	0	0	0	0	0	0	0.00246359	0	0	0.00130041	0	0.0103303	0.0551764	0	0	0
TRITD0Uv1G137750.1	0	0	0	0	0	0	0.0276321	0	0	0	0	0	0	0	0	0	0	0	0	0.0456284	0	0	0	0
TRITD0Uv1G091800.1	0	0	0	0	0	0	0	0	0	0	0	0	0	0	0	0	0	0	0	0	0	0	0	0
TRITD0Uv1G087050.1	0	0	0.0031308	0	0	0	0	0.00379134	0	0	0	0	0	0	0	0	0	0	0	0	0	0	0.00417545	0
TRITD0Uv1G087050.2	0	0	0	0	0	0	0	0.0195	0	0	0	0	0.0186927	0.0411352	0	0	0	0	0	0.0336655	0	0	0	0
TRITD0Uv1G012930.1	0	0	0	0	0	0	0.0404377	0	0.0555713	0	0.00929663	0	0	0	0	0	0	0	0	0	0	0	0	0
TRITD0Uv1G012930.3	0.0503505	0.105291	0.0799767	0.0597814	0.0152761	0.0444442	0.05105	0.0360942	0.0933717	0.0748382	0.0996728	0.121726	0.103913	0.0842431	0.138984	0.0268757	0.02319	0.146033	0.0279421	0.159889	0.233578	0.0915	0.0299658	0.0895483
TRITD0Uv1G012930.2	0.0383344	0.0164492	0.0150357	0.0306347	0.109133	0	0	0.0511708	0.0117059	0.0775941	0.064751	0.0165877	0	0	0.0182518	0.0325555	0.0203871	0.0588382	0.0193598	0	0	0.0209384	0	0
TRITD0Uv1G111100.1	0.0379123	0.213273	0	0	0	0	0	0	0	0	0	0	0	0	0	0	0	0	0	0	0	0	0	0
TRITD0Uv1G144700.1	0	0	0.0180045	0	0	0.146912	0.244473	0	0	0	0	0	0	0	0	0	0	0.0439437	0.0637192	0	0	0	0	0
TRITD0Uv1G051220.1	10.7724	12.0068	9.84835	11.218	10.2147	10.2027	7.98093	4.72606	6.59451	4.05003	3.46514	4.48181	2.55775	2.5114	2.09184	1.79882	2.47736	3.01566	2.05247	3.2222	3.4654	2.57666	1.99821	1.8848
TRITD0Uv1G068510.1	0	0.0763874	0	0.0254174	0	0.0488972	0	0.0219426	0	0	0	0	0.0125046	0.0434498	0	0	0	0.0163771	0	0	0	0	0	0.00837615
TRITD0Uv1G021380.2	0	0	0	0	0	0	0	0	0	0	0	0.249649	0.039008	0	0.0963216	0	0	0.151388	0.141582	0.0413289	0	0	0	0.0434837
TRITD0Uv1G021380.1	1.30692	1.6512	5.29777	0.608101	0.714624	0.959291	0.179074	0.393019	0.474338	0.373903	0.270178	0.44902	0.0677472	0.601184	0.153881	0.40079	0.592459	0.532769	0.427708	0.231574	0.877069	0.0161171	0.237099	0.103468
TRITD0Uv1G066540.17	1.01311	0.636318	1.27729	0.105393	0.841243	0.266409	0	0	0	0.537008	0	0	0	0	0	0	0	0	0.349971	0.141752	0	0	0.942557	0
TRITD0Uv1G066540.1	1.50188	0.667834	2.42232	1.53579	0.311648	1.09562	0.217431	0.364068	0.409202	0.406855	0.755078	0.0989971	0.862854	0.726309	0.364414	0.121506	0	0.161757	0	0.34132	1.24053	0	0.329897	0
TRITD0Uv1G066540.8	0	0	1.78458e-08	0.623171	0.453278	0	0	0	0.266409	0	0.256775	0.966	0.70365	0.719242	0	5.39989	0	0	0.981949	0	0	0	0	0
TRITD0Uv1G066540.18	0.0730072	0.0795902	0.302722	0.172917	0	1.11018	0	0.135496	0.114674	0.215614	0.134874	0	0	0.0983427	0	0	0.272581	0	0.147344	0.349988	0	0.144296	0.121516	0.116721
TRITD0Uv1G066540.4	14.4381	6.22355	4.9183	4.76181	6.4507	5.53058	2.99393	3.32987	4.14078	4.06574	2.57444	3.57848	4.67527	2.3662	2.75242	1.94853	0.770999	2.05959	2.24393	3.17433	5.74166	1.13194	1.32637	1.89446
TRITD0Uv1G066540.16	2.67713	13.1716	66.3271	0	0.586201	0.869184	17.009	0.401088	1.13179	0	0	0	2.95125	1.46147	1.16289	0	0.438816	0.446458	0	0	0.000568098	0	0	0.26422
TRITD0Uv1G066540.13	1.2113	0.647271	0.750141	0.693576	1.27504	0.661411	0.635385	0.613531	0.551281	0.930585	0.689672	1.88573	0.478641	0.44201	1.26848	0.698486	0.0528015	0.409438	0.196279	0.526508	0.675023	0.167765	0.0477834	0.215266
TRITD0Uv1G066540.2	1.53128	1.20594	1.34524	2.60165	1.34721	1.34497	0.0991253	0.971719	1.72742	1.03389	1.30715	1.11924	0.402069	0.924849	0.837916	0.576775	0.506833	1.05625	0.595732	0.684312	0.951889	0.146111	0.314619	0.280193
TRITD0Uv1G066540.19	0.249015	0.113303	0.0874599	0.345312	0.102655	0.318101	0.0734803	0.33867	0.0966462	0.0472742	0.280494	0.102097	0.0979765	0	0.0552862	0.102156	0	0.0559164	0.113917	0.122168	0.226386	0.0626713	0.107018	0.104534
TRITD0Uv1G066540.10	0	0	6.45407	0	0	0	0	0.174463	0	0	0.240085	0	0	0	0	0	0	0	0	0	0	0	0	0
TRITD0Uv1G066540.11	0.134546	0.166379	0.214652	0.581942	0.33274	0.952054	0	0.130877	0	0.227653	0.263014	0.0999453	0.356127	0.110309	0.314485	0	0.138746	0.144006	0.266768	0.213024	0.369783	0	0	0
TRITD0Uv1G066540.5	0.0669472	0	0	0	0	0	0.0662026	0	0	0	0	0	0	0	0.083989	0	0	0	0	0.0768039	0	0	0	0
TRITD0Uv1G066540.14	0	0	0	0	0	0	0	0.168475	0	0	0	0	0	0	0	0	0	0	0	0	0	0	0	0
TRITD0Uv1G066540.6	242.62	285.04	195.703	290.172	295.761	331.559	218.906	239.546	285.239	209.228	196.359	144.261	92.9561	131.852	120.44	80.7432	91.3875	124.086	100.656	140.48	130.992	63.5784	65.695	60.0692
TRITD0Uv1G066540.3	200.623	158.19	168.437	126.609	140.382	159.424	91.32	105.496	116.332	89.294	95.161	78.9238	61.5729	59.1416	65.7101	39.7691	38.9041	57.6164	48.2479	67.9258	82.9281	26.6095	25.5352	30.1552
TRITD0Uv1G066540.9	0.617268	0.250921	0.0750186	0.0943423	0.110686	0.0849875	0.0799565	0.320974	0.254522	0	0.464676	0.235558	0.210619	0.107023	0.121683	0.463452	0	0	0.149785	0	0.492963	0	0.141745	0
TRITD0Uv1G066540.7	0.315862	0.224393	0	0.288104	0.342673	0	0	0.157322	0.14154	0.138119	0.329508	0	0.136291	0	0	0	0.171526	0	0	0.132952	0.603371	0.179151	5.15116e-08	0
TRITD0Uv1G066540.12	0	0	0	0	0	0	0.0838836	0.326543	0	0	0	0	0	0	0	0	0	0	0	0	0	0	0	0
TRITD0Uv1G066540.15	0.125693	0.483042	0.684825	0	0.31306	0.207623	0	0.241289	0.11145	0.210315	0	0	0	0.311643	0.0985423	0	0.256532	0	0.125156	0.099144	0	0	0	0.112501
TRITD0Uv1G134540.2	0	0	0	0	0	0	0	0	0	0	0	0	0	0	0	0	0	0	0	0	0	0	0	0
TRITD0Uv1G134540.1	0	0	0	0	0	0.0125459	0	0	0	0	0	0	0	0	0	0	0	0	0	0	0	0	0	0
TRITD0Uv1G083170.2	0	0	0	0	0	0	0	0	0.00406434	0	0	0.0102484	0	0	0	0	0	0	0	0.0221465	0	0	0	0.0648828
TRITD0Uv1G083170.1	0	0	0	0	0.0729701	0	0	0	0	0	0	0	0	0	0	0	0	0	0	0.00528782	0	0	0	0
TRITD0Uv1G036910.1	1.28524	1.20813	0.638698	2.1941	1.20894	1.62488	0.428261	0.885716	0.590027	0.259695	0.208866	1.02685	0	0.174383	0.0910754	0	0.105232	0	0	0.0855428	0.0847157	0.34395	0.188078	0
TRITD0Uv1G036910.2	181.445	141.74	119.185	142.251	132.687	172.342	84.1947	72.225	99.9242	50.0417	42.3105	39.9265	25.6227	35.0639	26.6648	19.8675	16.4577	32.2689	26.9705	27.0204	30.0119	27.2988	12.0269	12.9646
TRITD0Uv1G036910.6	0	0	0	0	0	0	0	0	0	0	0	0	0	0	0	0	0	0	0	0	0	0	0	0.0881566
TRITD0Uv1G036910.5	41.5897	27.8037	23.9619	13.3687	14.2134	15.3557	16.0529	18.2191	16.0565	8.13655	8.23282	7.30442	4.16293	2.55907	3.9036	0.425118	0.800575	4.20499	2.1554	6.05896	2.0807	2.63146	4.07118	2.87106
TRITD0Uv1G036910.3	0.0543849	0	0	0.0541962	0.0644077	0	0	0	0	0	0	0	0	0	0	0	0	0	0	0	0	0	0	0
TRITD0Uv1G036910.4	77.7841	67.7301	64.4224	51.2208	57.7582	64.1137	29.507	32.4507	41.2047	21.1731	20.2072	14.646	10.4438	13.0685	12.6071	7.41624	5.84332	13.1533	9.72598	13.8812	14.2142	10.2906	7.84068	4.88841
TRITD0Uv1G108150.1	0	0	0.0387006	0.0211247	0	0	0	0.00728543	0.00733841	0.00675609	0	0	0.00835563	0	0	0	0	0	0	0.00608936	0	0	0	0
TRITD0Uv1G055400.1	0.526415	0.617179	0.648045	0.699056	0.601998	0.634202	0.530043	0.4271	0.582723	0.291185	0.161052	0.461784	0.142159	0.172405	0.145988	0.115813	0.0406094	0.195179	0.289716	0.211181	0.153707	0.180716	0.19036	0.11434
TRITD0Uv1G015900.1	0	0	0	0	0	0	0	0	0	0	0	0	0	0	0	0	0	0	0	0	0	0	0	0
TRITD0Uv1G044060.1	0.0112664	0.36649	0.0642844	0.0658514	0.0612272	0	0.0356066	0.102519	0.0436186	0	0.0318183	0	0.0267831	0	0	0	0.0701261	0	0	0.0251901	0	0	0	0
TRITD0Uv1G016440.1	1.1388	1.39747	1.84295	1.16646	0.902282	1.1631	0.379251	0.540724	0.394833	0.547917	0.326707	0.507694	0.257529	0.451428	0.350194	0.478147	0.522479	0.511712	0.569398	0.618264	0.533458	1.83406	1.41362	0.707635
TRITD0Uv1G012920.1	0	0.0530071	0.0052022	0.0172546	0.00634918	0.0137499	0	0	0	0	0.0129558	0.011177	0.0157866	0.012241	0	0.0185731	0	0	0.0230353	0.0290608	0.0209231	0	0.0149785	0
TRITD0Uv1G076740.1	0	0	0	0	0	0	0	0	0	0	0	0	0	0	0	0	0	0	0	0	0	0	0	0
TRITD0Uv1G022740.1	0	0.235683	0.056899	0.113514	0.0295215	0	0	0	0	0	0	0.0666154	0	0.0437075	0	0	0.0250531	0	0	0.0165403	0	0	0	0.159466
TRITD0Uv1G045740.1	0	0.184935	0	0	0	0	0	0	0	0	0	0	0	0	0	0	0	0	0	0	0	0	0	0
TRITD0Uv1G088590.1	0	0	0	0	0	0	0	0	0	0	0	0	0	0	0	0	0	0	0	0	0	0	0	0
TRITD0Uv1G024000.1	0	0	0	0.481719	0.579458	0	0.243873	8.91774	2.29847	12.5006	7.24388	16.7494	8.06419	22.4074	12.6124	15.4921	6.52238	17.0726	22.6531	30.1746	36.1345	14.2181	19.7989	12.9046
TRITD0Uv1G059190.2	2.92468	3.15143	3.97871	5.77998	5.12658	1.28305	6.34405	4.20416	4.41282	3.59295	0.591367	3.31661	2.48121	3.20492	2.0676	0.000514098	2.25308	0.0724845	2.16926	1.11882	1.97821	0.996059	1.36492	1.1622
TRITD0Uv1G059190.1	1.41949	3.81543	2.92324	5.5024	7.21342	6.06971	5.14909	7.71719	8.58141	6.1702	5.48442	5.68584	1.3765	3.62622	4.00592	4.02665	2.19466	5.72026	2.79336	3.4637	0.886199	1.8582	1.50156	1.00602
TRITD0Uv1G110630.1	0	0	0	0	0	0	0	0	0.0082164	0	0	0	0	0.00855326	0	0	0	0	0	0	0	0	0	0
TRITD0Uv1G110630.2	0	0	0	0	0	0	0	0	0	0	0	0	0	0	0	0	0	0	0	0	0	0	0	0
TRITD0Uv1G110630.3	0	0	0	0	0	0	0	0	0	0	0	0	0	0	0	0	0	0	0	0	0	0	0	0
TRITD0Uv1G012720.1	0	0	0	0	0	0	0	0	0	0	0.00385878	0	0	0	0	0	0	0	0	0	0	0	0	0
TRITD0Uv1G018350.1	0	0	0	0	0	0	0	0	0	0	0	0	0	0	0	0	0	0	0	0	0	0	0	0
TRITD0Uv1G124320.1	0	0	0	0	0	0	0	0	0	0	0	0	0	0	0	0	0	0	0	0	0	0	0	0
TRITD0Uv1G124320.3	0	0	0	0	0	0	0	0	0	0	0	0	0	0	0	0	0	0	0	0	0	0	0	0
TRITD0Uv1G124320.2	0	0	0	0	0	0	0	0	0	0	0	0	0	0	0	0	0	0	0	0	0	0	0	0
TRITD0Uv1G036360.1	0	0	0	0	0	0	0	0	0	0	0	0	0	0	0	0	0	0	0	0	0	0	0	0
TRITD0Uv1G026420.1	0	0	0	0	0	0	0	0	0	0	0	0	0	0	0	0	0	0	0	0	0	0	0	0
TRITD0Uv1G111200.11	0	0	0	0	0	0	0	0	0	0	0	0	0	0	0	0	0	0	0	0	0	0	0	0
TRITD0Uv1G111200.4	0	0	0	0	0	0	0	0	0	0	0	0	0.0627433	0	0.10128	0.0702781	0	0	0	0	0.139091	0	0	0
TRITD0Uv1G111200.10	0	0	0	0	0	0	0	0	0	0	0	0	0	0	0	4.65194e-07	0	0	0	0	0	0	0	0
TRITD0Uv1G111200.8	0	0	0	0	0	0	0	0	0	0	0	0	0	0	0	0	0	0	0	0	0	0	0	0
TRITD0Uv1G111200.9	0.155817	0.341489	0	0	0.154436	0	0.220297	0	0.18992	0	0.173757	0	0	0	0	0.0473212	0	0	0	0	0	0	0	0.17294
TRITD0Uv1G111200.3	0	0.394559	0.913223	0.0924436	0.0628155	0.403196	0.0906826	0.337299	0	0.285781	0	0.187238	0.164377	0.87015	0.264686	0.287927	1.06033	1.28506	0.694068	0.460263	1.14001	0.100407	0.920057	0.149507
TRITD0Uv1G111200.5	0.465226	1.69018	2.80739	0.229632	0.357317	0.000708574	0.434979	0.787666	0.253885	0.208176	0.335762	0.552354	0.279586	1.47939	0.931838	1.50341	3.15247	2.73923	1.36026	0.81797	4.27344	0.637895	4.19309	2.40763
TRITD0Uv1G111200.2	0	0	0	0	0	0	0	0	0	0	0.0168668	0	0	0	0	0	0.268673	0	0.0788037	0	0	0.0519238	0	0
TRITD0Uv1G111200.1	0	0	0.410951	0.110932	0	0	0	0.0843248	0	0.0571563	0	0	0	0.0170618	0	7.2352e-10	0	0.204982	0	0.0354048	0	0	0.346428	0.00891805
TRITD0Uv1G111200.6	0	0	0	0	0	0	0	0	0	0	0	0	0	0	0.0971255	0	0.0622814	0.12933	0	0	0	0	0	0
TRITD0Uv1G111200.7	0	0	0	0	0	0	0.000137951	0	0	0	0	0	0	0	0	0	0	0	0	0	0	0	0.416164	0
TRITD0Uv1G002640.2	0	0	0	0	0	0	0	0	0	0	0	0	0	0	0	0	0	0	0	0	0	0	0	0
TRITD0Uv1G002640.1	0	0	0	0	0	0	0	0	0	0	0	0	0	0	0	0	0	0	0	0.212074	0	0	0	0
TRITD0Uv1G052400.4	13.7518	19.6151	16.2916	10.8677	13.7427	15.7868	9.52791	5.66531	7.1816	5.12812	5.10813	7.17557	1.92281	4.54083	3.92855	2.16303	2.2495	3.33862	1.9705	4.60746	5.3995	3.39779	2.04929	1.47882
TRITD0Uv1G052400.3	0	0	0	0	0	0	0	0	0	0	0	0	0	0	0	0	0	0	0	0	0	0	0	0
TRITD0Uv1G052400.5	0	0	0	0	0	0	0	0	0	0	0	0	0	0	0	0	0	0	0	0	0	0	0	0
TRITD0Uv1G052400.2	0	0	0	0	0	0	0	0	0	0	0	0	0	0	0	0	0	0	0	0	0	0	0	0
TRITD0Uv1G052400.1	0	0	0	0	0	0	0	0	0	0	0	0	0	0	0	0	0	0	0	0	0	0	0	0
TRITD0Uv1G129020.1	0	0	0	0	0	0.00833963	0	0	0	0	0	0	0	0	0	0	0	0	0	0	0	0	0	0
TRITD0Uv1G097000.1	0	0	0	0	0	0	0	0	0	0.00464389	0.00562005	0	0.00210103	0	0	0	0	0	0	0	0	0	0	0
TRITD0Uv1G097000.2	0	0	0.096152	0	0	0	0	0	0	0	0	0	0	0	0	0	0	0	0	0	0	0	0	0
TRITD0Uv1G042870.2	0.0143959	0.0606556	0.120301	0.0282438	0.0521797	0.0299283	0	0	0.0113129	0.0161075	0	0.0922714	0	5.52049e-05	0.0104747	0.015311	0	0.0257697	0	0.284443	0.126971	0	0	0.00666126
TRITD0Uv1G042870.3	0	0	0	0.0218337	0	0	0	0	0	0	0	0	0	0.0405209	0	0	0	0	0.0148508	0	0	0	0	0
TRITD0Uv1G042870.1	0	0	0	0	0	0.0234239	0.0102155	0.00656269	0	0	0	0	0	0.0242133	0.00297724	0	0.00756765	0	0	0	0	0	0	0
TRITD0Uv1G098410.1	0	0	0	0	0	0	0.00350886	0	0	0	0	0	0	0	0	0	0	0	0	0	0	0	0	0
TRITD0Uv1G098410.2	0	0	0	0	0	0	0	0	0	0	0	0	0	0	0	0	0	0	0	0	0	0	0	0
TRITD0Uv1G107750.1	0	0	0	0	0	0	0	0	0	0	0	0	0	0	0	0	0	0	0	0	0	0	0	0
TRITD0Uv1G093230.1	0.00736481	0	0.0291858	0.0180707	0.0551962	0	0.0283323	0.169775	0.0431949	0.24059	0.11106	0.376536	0.326912	0.329778	0.290175	0.653378	0.432273	0.592727	0.559386	0.696184	0.661525	0.64706	0.65848	0.73635
TRITD0Uv1G093230.2	0.0228103	0.0401215	0	0.0230002	0.056246	0.0310845	0	0.0330884	0.0729557	0.0826089	0.0301965	0.432536	0	0.212338	0.589432	0.20176	0.0722076	0.206586	0.165594	0.214724	0.366046	0.117098	0.152625	0.320905
TRITD0Uv1G023620.1	0.804122	1.12202	1.09392	1.12732	0.815894	0.742378	0.738687	0.512653	0.443198	0.423734	0.405238	0.790892	0.169842	0.859725	0.4778	0.372127	0.357914	0.394118	0.448503	0.46076	0.404919	0.311658	0.171689	0.298985
TRITD0Uv1G032210.1	0	0	0	0	0	0	0	0	0	0	0	0	0	0	0	0	0	0	0	0	0	0	0	0
TRITD0Uv1G088210.1	0	0	0	0	0	0	0	0	0	0	0	0	0	0	0	0	0	0	0	0	0	0	0	0
TRITD0Uv1G088210.2	0	0	0	0	0	0	0	0	0	0	0	0	0	0	0	0	0	0	0	0	0	0	0	0
TRITD0Uv1G076100.6	2.31139	1.99717	1.56662	0.00910967	1.90122	1.93317	1.03888	3.15138	4.64385	1.04145	4.17872	0	2.45503e-10	0.0470038	0.565594	0.00720494	0.121085	1.6038	1.17789	3.70026e-06	0.00202099	1.14442	0.842479	0.346534
TRITD0Uv1G076100.9	3.11293	1.0839	1.31819	3.15476	3.97226	4.23609	4.23468	6.94066	4.56877	4.36713	2.029	3.18564	3.67143	3.02928	2.63295	2.25497	3.66286	3.0539	2.7934	3.58015	2.71791	0.67707	0.690369	1.17479
TRITD0Uv1G076100.3	0	0	0	0	0	0	0	0	0	0	0	0	0	0	0	0	0	0	0	0	0	0	0	0
TRITD0Uv1G076100.7	0.0129362	0	0	9.91747e-10	8.07072e-09	0.832498	0	0.201343	1.88751e-06	0.666642	0.679049	0	0	2.97219e-07	0.101443	0	0.487858	3.23855e-10	0.12471	0.258812	1.39977	0	0.0603726	1.10725
TRITD0Uv1G076100.8	0	0.0297164	0.0201836	0	0	0	0	0	0	0	0	0	0.037494	0	0.0615606	0	0.0665177	0	0	0	0	0	0.0647566	0.0166782
TRITD0Uv1G076100.1	25.115	24.9452	31.3829	15.2695	25.7084	18.218	20.8693	19.3222	19.0427	14.1079	17.3711	19.2883	22.1112	17.304	16.4915	15.2062	15.0113	13.0018	12.7802	8.57127	12.9994	7.42542	9.03813	9.83035
TRITD0Uv1G076100.5	5.56344e-06	0.500303	1.92453	4.67256	0.053572	0.655113	0.00535201	0.0237724	0.496956	0.923159	0	0.777661	1.82878	2.67024	0.110218	1.52643	5.63507e-06	0.0850674	2.9917e-07	2.87281e-07	0.38848	0.0013029	0.622761	5.61043e-08
TRITD0Uv1G076100.2	2.22077	5.43318	7.45903	5.22622	7.08071	2.79631	6.82369	4.61071	5.7533	6.92121	4.08471	7.85585	2.26171	5.72665	5.24027	2.82066	2.80091	5.47958	3.77755	4.32786	1.89407	1.66004	2.47744	1.75476
TRITD0Uv1G076100.4	0.257535	0.537511	0.369071	0.498319	0.858556	0.129091	0.798411	0.28659	0.671556	0.754766	0.695162	1.56324	0.399117	0.348587	0.856158	0.194866	1.02839	0.592128	0.32704	0.274706	0.127568	0.318042	0.132818	0.0310445
TRITD0Uv1G076100.11	0.375369	0.51558	0.788969	0.130129	0.750702	0.973813	0.825664	1.2667	1.01373	0.66923	0.27063	1.2704	0.459722	0.495573	0.338152	0.593514	0.79656	0.393193	0.779202	0.391181	0.157052	0.770469	0.21787	0.14412
TRITD0Uv1G076100.10	2.18508	2.59697	4.43431	9.56446	7.89089	5.05172	9.43986	11.0665	13.4766	11.0188	11.5199	8.27918	4.36728	7.14753	5.68212	4.09657	3.88009	7.77016	4.5996	5.04224	2.98514	3.48807	5.19292	3.1221
TRITD0Uv1G107390.2	0	0	0.00190975	0	0	0	0	0	0	0	0	0	0	0	0.0424285	0	0.00862001	0	0	0	0	0	0	0
TRITD0Uv1G107390.8	0.00603673	0.0410661	0.0168105	0.0346728	0	0	0.00703986	0	0	0	4.17123e-07	0	0.0763093	0.0319954	0	0	0.0224099	0	0	0	2.8053e-06	0.0142117	0	0
TRITD0Uv1G107390.7	0	0	0	0	0.0177178	0.0265921	0	0.0479943	0.0530076	0.00836929	0.0612885	0	0	0	0.126023	0.0771675	0	0	0	0.0518033	0.0183397	0	0.025809	0.012734
TRITD0Uv1G107390.1	0	0.0110695	0	0	0.0368868	0	0.0287126	0	0	0	0	0	0	0	0	0	0	0	0.0425881	0	0	0.0285868	0.0760336	0.0602992
TRITD0Uv1G107390.4	0	0	0	0	0	0	0	0	0	0	0	0	0	0	0	0	0	0	0	0	0	0	8.74118e-06	0.0145642
TRITD0Uv1G107390.5	0.00767435	0	0	0	0.064174	3.16113e-09	0	0	0	0	0.0229327	0	0	0	0.0124512	0.0206279	0	0	0.00512748	0.00356969	0.00017731	0.0171117	0	0
TRITD0Uv1G107390.6	0	0	0	0	1.45981e-07	0	0	0	0	0.0610506	2.77107e-06	0	0	0	0	1.0958e-05	0.0429454	0.0770333	0	0	0.0403504	0	0	0.0358385
TRITD0Uv1G107390.3	0	0	0	0	0	0	0	0	0	0	0	0	0	0	0	0	0	0	0.00476196	0	0	0	0.0393156	0
TRITD0Uv1G007040.1	0	0.285646	0.00111859	8.53943e-09	0.0385351	0	0.10271	0	0.0435337	0	0	0	1.18595e-08	0.066172	0.108396	0	0	0.0289196	1.87333e-10	0	2.01668e-11	0.000192289	0	0.142621
TRITD0Uv1G007040.2	0.220486	0.0854769	0.291917	0.621522	0.568461	0.43631	0.601991	1.27882	1.03422	1.54436	1.42366	1.96317	0.765603	1.21983	0.678183	1.08764	1.10625	0.942568	1.16325	1.82968	1.0463	1.53095	1.62541	1.09823
TRITD0Uv1G055000.5	0	0	0	0	0	0	0	0	0	0	0	0	0	0	0	0	0	0	0	0	0	0	0	0
TRITD0Uv1G055000.3	0	0	0	0	0	0	0	0	0	0	0	0	0	0	0	0	0	0	0	0	0	0.100422	0	0
TRITD0Uv1G055000.2	0.964949	1.31914	1.42457	1.98754	1.66698	1.18584	1.29203	2.10655	1.71794	1.54151	1.25123	1.63113	1.07867	1.69691	1.17883	0.832855	1.19918	1.47694	1.13156	1.21553	1.04529	0.758035	0.801627	0.798495
TRITD0Uv1G055000.4	0	0	0	0	0	0	0	0	0	0	0	0	0.0788226	0	0	0	0	0	0	0	0	1.04405e-09	0	0
TRITD0Uv1G055000.1	0	0	0	0	0	0	0	0.0575919	0.121943	0.0737752	0.200693	0.179953	0.0220324	0	0	0.139128	8.80455e-05	0	0	0	0	0	0.102798	0
TRITD0Uv1G003130.1	0	0	0	0	0	0	0	0	0	0	0	0	0	0	0	0	0	0	0	0	0	0	0	0
TRITD0Uv1G003130.2	0	0	0	0	0	0	0	0	0	0	0	0	0	0	0	0	0	0	0	0	0	0	0	0
TRITD0Uv1G003130.3	0	0	0	0	0	0	0	0	0	0	0	0	0.00879608	0	0	0	0	0	0	0	0	0	0	0
TRITD0Uv1G095170.1	0	0	0	0	0	0	0	0	0	0	0	0	0	0	0	0	0	0	0	0	0	0	0	0
TRITD0Uv1G017110.1	20.5319	10.6096	37.4978	33.4002	38.4083	0.148451	40.1007	53.435	43.1251	73.3613	66.5972	137.152	76.2676	97.7676	77.8505	86.8691	76.1652	73.6405	43.3519	52.0762	61.389	37.8262	45.9172	48.6343
TRITD0Uv1G031460.1	14.6777	13.492	12.0894	16.5929	20.7917	19.2238	30.4023	35.7215	31.7991	30.0492	28.0487	64.7431	21.485	27.9773	35.2233	19.1031	18.2664	24.1992	21.5277	20.478	14.121	10.3404	7.80086	11.3659
TRITD0Uv1G102940.1	0.791028	0.836234	1.31725	1.2094	1.32552	1.05245	1.3318	1.46968	0.989503	1.18591	0.879157	2.21862	1.12434	1.20653	1.23497	1.47115	0.870943	1.1041	1.21604	1.30761	0.585056	0.961962	0.749205	1.31425
TRITD0Uv1G018800.6	9.47704e-05	0	0.00033692	0.163459	0.271851	0	0.0385552	0.104706	0	0	0	0.671558	3.56615e-05	0	0.173326	0.0858522	2.41834e-09	0	5.45477e-06	0	8.42237e-05	0	0	0
TRITD0Uv1G018800.2	0	0	0	0	0.0486251	0	0	0	0	0	0	0	0	0	0	0	0	0	0	0.0355896	0	0	0	0
TRITD0Uv1G018800.4	0.0258232	0	0	0.083009	0.118495	0	0.0489123	0.0823167	0.0247668	0	0	0.0759236	0	0.105293	0.0607239	0	0	0.0947052	0	0	0	0.036858	0	0
TRITD0Uv1G018800.1	2.18803	5.8489	2.68988	5.21062	5.04205	3.01225	3.11274	3.43389	3.94964	3.32509	2.20583	3.07803	1.22801	3.18813	2.54936	2.29597	2.15109	3.33649	2.47737	2.51536	1.23227	1.50052	1.8006	1.26381
TRITD0Uv1G018800.3	0	0	0	0	0	0	0	0	0	0	0	0	0	0	0	0	0	0	0	0	0	0	0	0
TRITD0Uv1G018800.5	0.395686	0	2.52994	0	0	0	0	0	0	0	0	0	0.566408	0	0	0	5.73062e-05	0	0.0153293	0	0.715863	0	0	0
TRITD0Uv1G117110.1	0.490681	0.345695	1.58034	0.215514	0.390799	0.210952	0	0.116556	0.11959	0.0881896	0.0226801	0.0213532	0.0102673	0.571549	0.089953	0.0310408	0.0373722	0.0356839	0.220926	0.076024	0.0444388	0.0124641	0.0921655	0.0402726
TRITD0Uv1G000580.1	0.00706176	0	0	0	0	0	0	0	0	0	0	0	0	0	0	0	0	0	0	0	0	0	0	0
TRITD0Uv1G032680.2	0	0	0	0	0	0	0	0	0	0	0	0	0	0	0	0	0	0	0	0	0	0	0	0
TRITD0Uv1G032680.1	0	0	0	0	0	0	0	0	0	0	0	0	0	0	0	0	0	0	0	0	0	0	0	0
TRITD0Uv1G133980.1	0	0	0	0	0	0	0	0	0	0	0	0	0	0	0	0	0	0	0	0	0	0	0	0
TRITD0Uv1G096100.1	0	0	0	0	0	0	0	0	0	0.00251245	0	0	0	0	0	0	0	0	0	0	0	0	0	0
TRITD0Uv1G093680.1	0	0.380761	0.164404	0.0853734	0.385135	0.310026	0.0615168	0	0.114452	0.0478014	0.0330066	0	0	0	0	0	0	0.0991636	0.10973	0.323242	0.0773834	0	0	0
TRITD0Uv1G091300.2	0	0	0	0	0	0	0	0	0	0	0	0	0	0	0	0	0	0	0	0	0	0	0	0
TRITD0Uv1G091300.1	0	0	0	0	0	0	0	0	0	0	0	0	0	0	0	0	0	0	0	0	0	0	0	0
TRITD0Uv1G121780.1	0	0	0	0	0	0	0	0	0	0	0	0	0	0	0	0	0	0.0506584	0	0	0	0	0	0
TRITD0Uv1G128800.1	0.159386	0.0200269	0.130918	0.0190415	0.0452321	0.233492	0	0	0.0207141	0.0402601	0	0.139321	0	0.136785	0	0	0	0	0	0	0	0	0	0
TRITD0Uv1G046970.1	1.04297	1.27206	0.364477	0.627056	0.400391	0.35631	0.794481	0.666823	0.531404	0.634712	0.402866	0.802458	0.657466	0.34355	0.665401	0.409732	0.367062	0.587943	0.348841	0.450158	0.437641	0.348752	0.4736	0.598956
TRITD0Uv1G046970.3	0	0.107472	0.079518	0	0.0277249	0.042967	0	0.029166	0.0946349	0.104783	0.173055	0.164786	0.306529	0.449494	0.0940533	0	0.0358973	0.0649427	0.126767	0.0260834	0.182381	0	0.0303687	0.0834921
TRITD0Uv1G046970.2	8.24831	7.40055	8.10981	6.36498	7.51856	7.6315	5.26926	9.73344	8.09546	7.58203	8.74513	11.2061	7.79088	8.83296	10.9055	7.99141	7.62557	7.60216	8.24053	8.2263	6.8828	5.8416	5.1997	6.97734
TRITD0Uv1G046970.4	5.89239	5.59705	4.76414	6.49255	7.33465	7.09173	7.2621	9.4479	8.88215	11.0673	9.28358	13.1849	7.58708	8.94915	10.9643	10.1614	7.87871	7.79644	8.36402	7.60583	5.29058	6.15069	6.87461	5.47734
TRITD0Uv1G039530.2	0	0	0	0	0	0	0	0.0643597	0	0	0	0	0	0	0	0.027092	0	0	0	0	0	0	5.2142e-05	5.67358e-05
TRITD0Uv1G039530.3	0	0	0	0	0	0.0165818	0	0	0	0	0	0	0.0167634	0	0	0	0	0	0	0	0	0	0	0
TRITD0Uv1G039530.1	0.190662	0.515165	0.735948	1.50112	0.770174	0.345911	0.811945	0.828343	0.480588	0.406963	0.242068	0.571394	0.256338	0.50229	0.599342	0.474015	0.512283	0.700374	0.488375	0.394705	0.160817	0	0.027417	0.0169643
TRITD0Uv1G048110.1	0	0	0	0	0	0	0	0	0	0.0111143	0	0	0	0	0	0	0	0	0	0	0	0	0	0
TRITD0Uv1G012460.1	0.563021	1.06033	1.10995	0.401253	0.466463	0.831023	0.429985	0.335204	0.255459	0.28911	0.25366	0.282904	0.143173	0.348904	0.522367	0.369314	0.292577	0.491312	0.243301	0.426715	0.209101	0.0926158	0.444234	0.255315
TRITD0Uv1G114050.3	0	0	0	0.00735155	0	0	0.142889	2.47058	1.45618	2.80807	4.17674	0.00583641	2.46757	1.89162	4.2821	1.34298	2.92559	4.2756	3.01151	5.25903	0	6.36316	5.54327	3.76922
TRITD0Uv1G114050.1	0	0	0	0.0388551	0.367815	0.338031	2.6991	3.41332	2.58162	4.81062	6.19712	5.56743	5.20936	5.78115	6.55844	6.28994	7.31587	7.1586	6.18277	5.21449	4.37945	5.63575	6.2031	6.3131
TRITD0Uv1G114050.2	0	0	0	0	0.248691	0	0.349512	4.6793	1.38463	4.48284	8.17185	1.17893	8.86479	2.16474	3.26363	3.09654	6.3499	6.27125	5.55175	8.93814	3.54641	7.77605	4.31819	2.77495
TRITD0Uv1G003310.6	3.49388	2.52877	2.99497	6.71602	5.65565	4.47417	2.53038	4.94113	6.67761	2.79782	2.09208	1.28247	1.19595	1.06109	0.921842	0.857084	0.813337	1.55596	1.29784	1.82107	0.92013	0.88604	1.50483	0.624104
TRITD0Uv1G003310.5	0	0	0	0	0	0	0	0.046739	0.0450125	0	0	0	0	0	0	0	0	0	0	0.0399798	0	0	0	0.0395773
TRITD0Uv1G003310.2	0	0	0	0	0	0	0	0	0	0	0	0	0	0	0	0	0	0	0	0	0	0	0	0
TRITD0Uv1G003310.4	0.116451	0.254571	0.0443211	0.244293	0.0483431	0.0853902	0.0413512	0.00742906	0.053922	0.0641137	0	0	0.0330293	0.0167451	0	0	0.124833	0	0	0.00547916	0.0558528	0.0230362	0	8.54893e-07
TRITD0Uv1G003310.3	0.0175981	0	0	0.110802	0.0333217	0.0293178	0.0210806	0.0431907	0.0183572	0.016667	0	0.0708212	0.0296497	0.0362528	0.0192469	0	0	0.0158093	0	0.00816761	0.0164282	0.012423	0.0398573	0
TRITD0Uv1G003310.1	9.95053	14.9664	11.5565	12.1779	12.2031	8.37147	3.99825	6.70867	8.99236	4.06607	3.09393	2.15698	2.44824	1.99869	1.79517	1.38413	1.6306	2.63933	2.01967	2.88406	2.14325	2.06972	1.7739	1.6349
TRITD0Uv1G097740.1	0	0	0	0	0	0	0	0	0	0	0	0	0	0	0	0	0	0	0	0.023625	0	0	0	0
TRITD0Uv1G060940.1	0.782234	1.64426	0.158132	0	0	0	0	0	0	0.567436	0	0	0	3.45633e-06	4.08891e-10	0	0	0	0	0	0	0	0	0
TRITD0Uv1G060940.8	0	0	0	1.65034	0	1.24561e-08	4.93852	0.0633216	0.432925	2.37945e-09	0	5.01158e-08	0	2.87179	0	0	0.0269549	0	1.39419e-09	0	0	0	0	0
TRITD0Uv1G060940.5	0	9.72882e-07	8.76847e-11	7.69801e-06	0	5.3121e-07	0.00201473	5.2837e-08	0	0.268386	0	0	1.41545e-08	2.98028e-09	0	0	1.56545e-06	0	6.62219e-08	0	0.127027	1.16911e-07	0	0
TRITD0Uv1G060940.3	0	0.0277839	4.83483	0.529461	0	0	2.90925	0.863313	0	0	0	0	0	2.81209	0.244066	1.46102e-10	0	4.18164e-06	0	0	0	0	0.788772	0.274478
TRITD0Uv1G060940.9	0.0921074	0	0.779485	0.300492	0.704258	0.209751	0.635595	2.30389	1.86179	1.80194	1.00031	4.02231	0.733864	1.46301	1.40622	0.721051	0.90647	1.9077	1.16826	1.55621	0.27988	1.09724	1.32596	1.19082
TRITD0Uv1G060940.4	9.41541	10.1745	6.85598	12.7524	12.4676	9.77712	7.83753	11.492	13.7532	10.7489	7.81648	13.0943	7.34626	5.68381	8.36132	7.7358	8.72316	7.60796	6.90841	6.95059	5.75824	7.72432	8.56997	7.58071
TRITD0Uv1G060940.11	1.89076	0	0	0	0	0.969666	0	3.43413	0.235364	1.46326	1.96788	0.775626	0.994595	0	0.254179	0	0.0696664	0	0.000190785	0.378191	1.65256	1.05414	0.175752	0
TRITD0Uv1G060940.10	0	0	0	0	0	0	0	0	0	0	0	0	0	0	0	0	0	0	0	0	0	0	0	0
TRITD0Uv1G060940.7	0	0	0	0	0	0	0	0	0	0	0	0	0	0	0	0	0	0	0	0	0	0	0	0
TRITD0Uv1G060940.6	0	0.0180285	0	0.0272816	0.190673	0.0129626	0.250075	0.117111	0.167991	0.0611666	0.115886	0.388873	0.092213	0.125055	0.227953	0.0581541	0.182329	0.302605	0.135847	0.101287	0.0339113	0.12686	0.0820357	0.0489262
TRITD0Uv1G060940.2	0	0	0	0	0	0	0	0	0	0	0	0	0	0	0	0	0	0	0	0	0	0	0	0.0524153
TRITD0Uv1G045830.2	0	0	0	0	0	0	0	0	0	0	0	0	0	0	0	0	0	0	0	0	0	0	0	0
TRITD0Uv1G045830.1	0	0	0	0	0	0	0	0	0	0	0	0	0	0	0	0	0	0	0	0	0	0	0	0
TRITD0Uv1G045830.3	0	0	0	0	0	0	0	0	0	0	0	0	0	0	0	0	0	0	0	0	0	0	0	0
TRITD0Uv1G045830.4	0	0	0	0	0	0	0	0	0	0	0	0	0	0	0	0	0	0	0	0	0	0	0	0
TRITD0Uv1G059370.1	70.2595	30.9868	34.1243	160.443	102.028	112.288	54.5019	9.21884	26.8454	3.71768	2.33744	0.160418	0.694095	0.487764	0.234459	0.0698762	0.065424	0.251584	0.0206791	0	0	0	0	0
TRITD0Uv1G092160.1	0	0	0	0.0377009	0.0218919	0.0664311	0	0	0	0.0398646	0	0	0	0	0	0	0	0	0	0	0	0	0	0
TRITD0Uv1G092160.2	0	0	0	0	0.0727474	0	0	0.063034	0	0	0	0.309222	0	0	0	0	0	0	0	0	0	0.164493	0	0.0789912
TRITD0Uv1G095650.1	0	0	0	0	0	0	0	0	0	0	0	0	0	0	0	0	0	0	0	0	0	0	0	0
TRITD0Uv1G110850.1	0	0	0	0	0	0	0	0	0	0	0	0	0	0	0	0	0	0	0	0	0	0	0	0
TRITD0Uv1G018400.1	44.612	30.1395	44.7563	32.4946	37.4377	47.946	37.8921	41.8481	26.1813	54.2859	40.7773	75.8734	45.7932	45.3903	43.9126	34.1281	31.7079	34.5033	24.9311	44.0143	63.3936	33.9376	36.8481	26.0793
TRITD0Uv1G136660.1	0	0	0	0	0	0	0	0	0	0	0	0	0	0	0	0	0	0	0	0	0	0	0	0
TRITD0Uv1G044950.3	0.118452	0	0	0	0	0	0	0	0	0	0	0	0	0	0	0	0	0	0	0	0	0	0	0
TRITD0Uv1G044950.4	15.1251	23.326	25.5696	21.9776	20.5492	18.2364	12.3522	10.3957	16.4349	11.0944	9.20034	12.7962	6.46502	11.7084	8.16914	6.35597	6.28246	9.81815	5.4156	6.38957	8.55206	4.7298	6.54549	4.80725
TRITD0Uv1G044950.1	11.3326	12.5821	10.2932	21.2548	15.5205	13.7069	12.9888	11.927	16.7401	11.4976	10.8941	13.8893	8.76086	9.58416	7.71531	7.37773	7.05506	8.68486	8.86263	6.60509	6.45249	6.41764	7.30186	5.8326
TRITD0Uv1G044950.2	1.4217e-10	0	0.0119239	0	0	8.90617e-06	3.30303	3.10481	0.00421565	1.66394	0	0.000236009	5.02162e-07	0	0	0.293591	0.599547	0.592514	0.000902601	1.8726	0.478665	0.146031	0.140843	1.7923e-06
TRITD0Uv1G082810.2	0	0.102702	0.000138338	0.153056	0.243475	2.19498e-07	0.873484	0.535551	0	0.170289	0.509885	0.000116379	8.44626e-05	0.000114247	0.000346475	4.9171e-05	0.487757	3.93467e-05	1.81565e-07	0.0779963	0	0.00026738	0.100208	2.3639e-05
TRITD0Uv1G082810.3	0	0	0	0	0	0	0	0	0	0	0	0	0.123719	0	0	0	1.82991e-05	0	0.517062	0	0	0	0	0
TRITD0Uv1G082810.4	0	0.0227053	0.772458	0	0	0.000853362	1.29165e-08	6.658e-10	0	0.159601	0	1.58559	0.780849	0.725182	1.24019	0.433906	2.24768e-05	0.237848	0.000443056	0	0	0	2.61317e-10	0.069447
TRITD0Uv1G082810.1	1.73198	1.73658	2.6769	2.1398	1.36751	1.52693	0.504954	0.699903	1.49391	0.84487	0.467986	0.246808	2.96429e-05	0.27546	0	0.123199	0.172621	0.777291	0.000408659	0.998071	1.42848	0.441384	1.80153	0.531014
TRITD0Uv1G002140.1	0.0995143	0	0	0.14705	0	0.0796008	0.0533109	0.212194	0.155962	0.21475	0.319979	0.774324	0.324168	0.270853	0.987947	0.195581	0.0390932	0.372926	0.437112	0.0263849	0.317449	0.0779995	0	0.0179917
TRITD0Uv1G111610.1	0	0	0	0	0	0	0	0	0	0	0	0	0	0	0	0	0	0	0	0	0	0	0	0
TRITD0Uv1G046380.1	0.174864	0.179414	0.273666	0.292641	0.347693	0.33098	0.502461	0.510241	0.418876	0.830785	0.696283	3.01389	0.698714	1.45769	1.35376	0.985701	0.822228	1.2084	0.963807	1.66572	1.17945	0.25249	0.425205	0.483387
TRITD0Uv1G028300.1	6.89137	3.39347	9.5246	4.40867	4.25793	2.67989	0.319866	0.272821	0.623847	0.122714	0.391086	0.26933	0.0648336	0.473994	0	0.130387	0	0.372926	0	4.30074	5.29082	0	0	0
TRITD0Uv1G033520.1	1.44673	1.88212	2.01961	1.75219	1.75159	1.71994	1.38408	1.71356	1.45698	1.19517	0.894533	1.21967	0.879805	0.833554	0.799848	0.576574	0.676952	0.729618	0.593215	0.774653	0.740367	1.24445	1.20591	0.883927
TRITD0Uv1G014830.2	0	0	0	0	0	0	0	0	0	0	0	0	0	0	0	0	0	0	0	0	0	0	0	0
TRITD0Uv1G014830.1	0	0	0	0	0	0	0	0	0	0	0	0	0	0	0	0	0	0	0	0	0	0	0	0
TRITD0Uv1G039200.1	129.144	349.225	294.135	301.697	288.729	307.375	154.713	79.7919	137.859	50.3198	53.0421	41.5724	6.34744	27.2977	13.5401	6.215	8.32034	19.5537	10.1976	32.5194	15.1357	10.2268	5.38613	2.50928
TRITD0Uv1G039200.2	0	0.100796	0	0	0	0	0	0	0	0	0	0	0	0	0	0	0	0	0	0	0	0	0	0
TRITD0Uv1G039200.3	62.555	52.9562	35.2438	30.2001	31.663	34.0234	16.4146	15.3751	16.2259	5.81056	6.39062	4.11298	1.85804	3.86218	2.13666	0.830102	1.21365	2.50123	1.13523	5.75285	4.5636	1.26567	1.548	0.213969
TRITD0Uv1G125830.1	0	0	0	0	0	0	0	0	0	0	0	0	0	0	0	0	0	0	0	0	0	0	0	0.00552758
TRITD0Uv1G125830.2	0	0	0	0	0	0	0	0	0	0	0	0	0	0	0	0	0	0	0	0.0523523	0	0	0	0
TRITD0Uv1G057110.1	2.34185	0.584852	0.842495	1.04699	2.46311	1.76529	4.5732	1.48481	2.09086	0.910235	2.36342	8.01588	3.48503	4.85156	3.98666	4.40358	4.0704	0.335273	2.53942	1.64483	3.81258	0.609064	2.3883	3.50806
TRITD0Uv1G001270.1	0	0	0	0	0	0	0.469993	0.0617331	0	0	0	0.47653	0.125906	0.330254	0	0.0584822	0	0	0	0.787053	0.923069	0	0.896385	0.114226
TRITD0Uv1G135900.1	0	0	0	0	0	0	0	0	0	0	0	0	0	0	0	0	0	0	0	0	0	0	0	0
TRITD0Uv1G135900.2	0	0	0	0	0	0	0	0	0	0	0	0	0	0	0	0	0	0	0	0	0	0	0	0
TRITD0Uv1G092820.1	0	0	0	0	0	0	0	0	0	0	0	0	0	0	0	0	0	0	0	0	0	0	0	0
TRITD0Uv1G022430.1	0	0	0	0	0	0	0	0	0	0	0	0	0	0	0	0	0	0	0	0	0	0	0	0
TRITD0Uv1G031800.2	0	0	0	0	0	0	0	0	0	0	0	0	0	0	0	0	0	0	0	0	0	0	0	0
TRITD0Uv1G031800.1	0	0	0	0	0	0	0	0	0	0	0	0	0	0	0	0	0	0	0	0	0	0	0	0
TRITD0Uv1G106270.1	0	0	0	0	0	0	0	0	0	0	0	0	0	0	0	0	0	0	0	0	0	0.000663118	0	0
TRITD0Uv1G106270.2	0.0752938	0.1721	0.387554	0.0314829	0.0792446	0.0647618	0.0504228	0	0	0	0	0	0	0.0182541	0.00474004	0	0.0213597	0.0206979	0	0.617842	0.0413901	0.0221648	0.417685	0.0176843
TRITD0Uv1G106270.3	0	0	0	0.00247213	0	0	0	0	0	0	0	0	0	0	0	0	0	0	0	0	0	0	0	0.0146901
TRITD0Uv1G052530.1	0	0	0.143066	0	0	0	0	0	0	0	0	0	0	0	0	0	0	0	0	0	0	0	0	0
TRITD0Uv1G025950.1	1.09187	1.98307	1.59391	1.72031	1.86192	1.57487	1.76102	1.21949	1.71583	0.958858	1.0543	0.761393	0.490014	0.829064	0.472278	0.587422	0.484289	0.900741	0.769258	0.562906	0.674377	0.233802	0.509749	0.505865
TRITD0Uv1G025950.2	0	0	0	0	0	0	0	0	0	0	0	0	0	0	0	0	0	0	0	0	0	0	0	0
TRITD0Uv1G089460.1	1.35307	0.495211	2.64855	0.247643	0.64216	1.84794	0.727439	0.164896	0.33919	0.681216	0.624224	4.4176	1.75091	1.05222	2.78618	1.36242	1.36639	2.08404	0.485006	0.846764	1.52175	0.424839	2.37709	1.01878
TRITD0Uv1G028850.1	0	0	0.43852	0.298907	0.111632	0.0925762	0.200231	0	0.413751	0	0	0.224229	0.232136	0	0.654092	0.210377	0.249903	0.232382	0.230827	0	0.561897	0	0	0
TRITD0Uv1G038200.1	1.82892	1.21183	1.08169	1.22497	1.3436	2.11331	0.596779	1.05535	1.2217	0.718333	0.604134	0.880843	0.5417	0.583437	0.357781	0.492404	0.497554	0.619352	0.66347	0.991185	1.27953	0.875641	0.80189	0.550544
TRITD0Uv1G038200.3	0.0225777	0.0511209	2.84139	1.89178	1.28376	0.70285	0.642259	0.577981	1.86404e-08	0.279593	0.155974	0	0.000138909	0.614106	0.388045	2.17492e-10	0.367387	0.529269	0.308131	0.28683	0.23793	0.397959	0.419327	0.539474
TRITD0Uv1G038200.2	1.48531	3.68778	0.00685219	0.00585924	0.00351462	0.00221202	0.00184599	0.00275058	0.353588	0.00037523	0.00029483	0.236637	0.297753	0.00134481	0.00127144	0.609611	0.000382742	0.00118393	0.00129234	0.108793	0.000784239	0.0022117	0.000866897	0.00194562
TRITD0Uv1G016970.1	0.0978645	0.0505938	0.0917644	0	0.150468	0	0.0953999	0	0	0	0	0	0	0	0	0	0	0	0	0	0	0	0	0
TRITD0Uv1G016970.2	0	0	0	0	0	0	0	0	0	0	0	0	0	0	0	0	0	0	0	0	0	0	0	0
TRITD0Uv1G016970.3	0	0	0	0.105921	0	0.0695375	0	0	0.0647395	0	0	0	0	0.218877	0	0.0312247	0	0	0.0186174	0.0139848	0	0	0	0
TRITD0Uv1G134740.1	0	0	0	0	0	0	0	0	0	0	0	0	0	0	0	0	0	0	0	0	0	0	0	0
TRITD0Uv1G133050.1	0	0	0	0	0	0	0	0	0	0	0	0	0	0	0	0	0	0	0	0	0	0	0	0
TRITD0Uv1G071210.1	0	0	0	0	0	0	0	0	0	0	0	0	0	0	0	0	0	0	0	0	0	0	0	0
TRITD0Uv1G071210.2	0	0	0	0	0	0	0	0	0	0	0	0	0	0	0	0	0	0	0	0	0	0	0	0
TRITD0Uv1G032520.1	0	0	0	0	0	0	0	0	0	0	0	0	0	0	0	0	0	0	0	0	0	0	0	0
TRITD0Uv1G112050.1	0	0	0	0	0	0	0	0	0	0	0	0	0	0	0	0	0	0	0	0	0	0	0	0
TRITD0Uv1G018000.1	0	0	0.00555366	0	0	0	0	0	0	0.00615247	0	0	0.00562511	0	0.00678779	0.0059246	0	0	0	0	0.0273312	0	0	0
TRITD0Uv1G021450.1	0	0	0	0	0	0	0	0	0	0	0	0	0	0	0	0	0	0	0	0	0	0	0	0
TRITD0Uv1G114250.1	0.0557855	0.101873	0.0148527	0.169856	0.0572716	0.0653689	0.0380978	0	0.0165457	0.0283829	0.0908562	0.0540774	0.0549143	0.0708417	0.0634525	0.077606	0	0.054146	0.0652783	0.040564	0.0286542	0.0155708	0.0965889	0.0514933
TRITD0Uv1G036490.1	0	0	0	0	0	0	0	0	0	0	0	0	0	0	0	0	0	0	0	0	0	0	0	0
TRITD0Uv1G022350.1	0	0	0	0.0169949	0	0	0	0	0	0	0	0	0	0	0	0	0	0	0	0	0	0	0	0
TRITD0Uv1G022350.2	0.81152	1.73575	1.33907	1.20976	1.04437	0.743263	0.885816	0.599996	0.978948	0.579358	0.509945	0.478839	0.159243	0.520373	0.235992	0.303685	0.239275	0.458578	0.379474	0.452516	0.228517	0.319154	0.272148	0.273222
TRITD0Uv1G022350.3	0.0128914	0	0	0.0209009	0	0	0	0	0	0	0	0	0	0	0	0	0	0	0	0	0	0	0	0
TRITD0Uv1G099790.1	0	0	0	0	0	0	0	0	0	0	0	0	0	0	0	0	0	0	0	0	0	0	0	0
TRITD0Uv1G096240.1	0	0	0	0	0	0	0	0	0	0	0	0	0	0	0	0	0	0	0	0	0	0	0	0
TRITD0Uv1G115290.1	20.0675	45.8222	59.7824	4.05581	8.15727	8.92882	0.55879	0	0.235327	0	0	0.0960093	0.0806523	0.0730081	0.0114913	0.210019	0	0.0133017	0.354853	0.0897246	0	0.0275104	0.14561	0.0606804
TRITD0Uv1G003140.1	0	0	0	0	0	0	0	0	0	0	0	0	0	0	0	0	0	0	0	0	0	0	0.00819635	0
TRITD0Uv1G051830.1	0.055425	0.135527	0.247929	0.129756	0.196403	0.257764	0.117434	0.128426	0.0459659	0.177148	0.0334354	0.187086	0.0838565	0.249465	0.145922	0.0877967	0.0368923	0.132336	0.0813024	0.174109	0.0954267	0.14606	0.0804235	0.102871
TRITD0Uv1G010360.1	0	0	0	0	0	0	0	0	0	0	0	0	0	0	0	0	0	0	0	0	0	0	0	0
TRITD0Uv1G052600.1	0	0	0	0	0	0	0	0	0	0	0	0	0	0	0	0	0	0	0	0	0	0	0	0
TRITD0Uv1G004450.1	0	0	0	0	0	0	0	0	0	0	0	0	0	0	0	0	0	0	0	0	0	0	0	0
TRITD0Uv1G033460.1	0	0	0	0	0	0	0	0	0	0	0	0	0	0	0	0	0	0	0	0	0	0	0	0
TRITD0Uv1G008730.11	0	0.00288627	0.000991648	0	0.00303581	0	0	0	0	0	0	0	0	0	0	0	0	0	0	0	0	0.00367357	0	0
TRITD0Uv1G008730.16	0	0	0	0	0	0	0	0	0	0	0	0	0	0	0	0	0	0	0	0	0	0	0	0
TRITD0Uv1G008730.7	0	0	0	0	0	0	0	0	0	0	0	0	0	0	0	0	0	0	0	0	0	0	0	0
TRITD0Uv1G008730.2	0	0	0	0	0	0	0	0	0	0	0	0	0	0	0	0	0	0	0	0	0	0	0	0
TRITD0Uv1G008730.6	0	0	0	0	0	0	0	0	0	0	0	0	0	0	0	0	0	0	0	0	0	0	0	0
TRITD0Uv1G008730.1	0	0	0	0	0	0	0	0	0	0	0	0	0	0	0	0	0	0	0	0	0	0	0	0
TRITD0Uv1G008730.17	0	0	0	0	0	0	0	0	0	0	0	0	0	0	0	0	0	0	0	0	0	0	0	0
TRITD0Uv1G008730.8	0	0	0	0	0	0	0	0	0	0	0	0	0	0	0	0	0	0	0	0	0	0	0	0
TRITD0Uv1G008730.4	0	0	0	0	0	0	0	0	0	0	0	0	0	0	0	0	0	0	0	0	0	0	0	0
TRITD0Uv1G008730.15	0	0	0	0	0	0	0	0	0	0	0	0	0	0	0	0	0	0	0	0	0	0	0	0
TRITD0Uv1G008730.10	0	0	0.0141285	0	0	0	0	0	0	0	0	0	0	0	0	0	0	0	0	0	0	0	0	0
TRITD0Uv1G008730.13	0	0	0	0	0	0	0	0	0	0	0	0	0	0	0	0	0	0	0	0	0	0	0	0
TRITD0Uv1G008730.3	0	0	0	0	0	0	0	0	0	0	0	0	0	0	0	0	0	0	0	0	0	0	0	0
TRITD0Uv1G008730.5	0	0	0	0	0	0	0	0	0	0	0	0	0	0	0	0	0	0	0	0	0	0	0	0
TRITD0Uv1G008730.9	0	0	0	0	0	0	0	0	0	0	0	0	0	0	0	0	0	0	0	0	0	0	0	0
TRITD0Uv1G008730.14	0	0	0	0	0	0	0	0	0	0	0	0	0	0	0	0	0	0	0	0	0	0	0	0
TRITD0Uv1G008730.12	0	0	0	0	0	0	0	0	0.0119507	0	0	0	0	0	0	0	0	0.00454581	0.0135772	0	0	0	0	0
TRITD0Uv1G043710.1	0.0605101	0	0.0315018	0	0	0	0.015808	0	0	0	0	0	0	0	0	0.0928156	0	0	0	0	0.0395096	0	0	0
TRITD0Uv1G043710.2	0	0.0983307	0	0.0978317	0.0787431	0.038712	0.0936431	0.198031	0.176986	0.201462	0.344948	0.536877	0.268046	0.205933	0.303259	0	0.100217	0.232542	0.182746	0.117926	0	0.177996	0.374929	0.0740946
TRITD0Uv1G079860.1	0	0	0	0	0	0	0	0	0	0	0	0	0	0	0	0	0	0	0	0	0	0	0	0
TRITD0Uv1G010720.1	0	0	0	0	0	0	0	0	0	0	0	0	0	0	0	0	0	0	0	0	0	0	0	0
TRITD0Uv1G116010.1	0	0	0	0	0	0	0	0.0112439	0.00546513	0	0	0	0	0.0110384	0.0344024	0.0998959	0	0.0437636	0.00621827	0.0528169	0.00458327	0.0135693	0	0.0577975
TRITD0Uv1G032420.1	0	0.029378	0	0	0	0	0	0	0	0	0	0	0	0	0	0	0	0	0	0	0	0	0	0.0176679
TRITD0Uv1G096160.1	0	0	0	0	0	0	0	0	0	0	0	0	0	0	0	0	0	0	0	0	0	0	0	0
TRITD0Uv1G123730.1	0	0	0	0	0	0	0	0	0	0	0	0	0	0	0	0	0	0	0	0	0	0	0	0
TRITD0Uv1G048680.2	0	0	0	0.034752	0.00737388	0	0	0	0	0.0255213	0.0209781	0	0.0212099	0	0.027174	0	0	0.0711958	0	0	0	0	0	0
TRITD0Uv1G048680.1	0	0	0	0	0	0	0	0	0	0	0	0	0	0	0	0	0	0	0	0	0	0	0	0
TRITD0Uv1G048680.4	0	0	0	0	0	0	0	0	0	0	0	0	0	0	0	0	0	0	0	0	0.00168315	0	0	0
TRITD0Uv1G048680.3	0	0	0	0	0	0	0.0237402	0	0	0	0	0	0.010687	0.00490068	0	0	0	0	0.00855244	0	0	0	0	0
TRITD0Uv1G094520.1	0	0	0	0	0	0	0	0	0	0	0	0	0	0	0	0	0	0	0	0	0	0	0	0
TRITD0Uv1G022410.1	0	0.307475	0.553612	0	0	0	0	0	0	0	0	0	0	0	0	0	0	0	0	0	0	0	0	0
TRITD0Uv1G022410.3	5.40229e-07	0	0	0	0	5.97826e-07	0	0	0	0	0	0	0	0	0	0	1.54752e-08	0	3.7567e-07	0	0	0	0	0
TRITD0Uv1G022410.6	0	0	0	0	0.0152003	0	0	0	0.0144417	0.0278334	0	0	0	0.0299003	0.0155598	0	0	0	0	0	0.0267162	0	0	0
TRITD0Uv1G022410.5	0.00132186	0.0250266	0.20973	0	0	0.00172321	0	0	0	0	0	0	0	0	0	0	0.000207293	0	0.000734845	0	0	0	0	0
TRITD0Uv1G022410.4	0.018006	0	0	0	0	0.024798	0	0	0	0	0	0	0	0	0	0	0.00498809	0	0.0092864	0	0	0	0	0
TRITD0Uv1G022410.2	0	0	0	0	0	0	0	0	0	0	0	0	0	0	0	0	0	0	0	0	0	0	0	0
TRITD0Uv1G028400.1	0.0185575	0	0.0378755	0.18454	0.065731	0.0552614	0.00448287	0	0.0393588	0.107131	0.255429	0.146763	0.0146283	0.106041	0.00590175	0.0102855	0.0199313	0	0.0319928	0.0915912	0	0.0104708	0.0032019	0.0132125
TRITD0Uv1G059110.2	0	0	0	0	0	0	0	0	0	0.0265356	0	0	0	0	0	0	0	0	0	0	0	0	0	0
TRITD0Uv1G059110.1	0	0	0	0	0	0	0	0.0064121	0	0.0142898	0	0	0	0	0	0	0	0	0	0.00547967	0	0	0	0
TRITD0Uv1G125290.1	0.198604	0	0.504385	0.272314	0.307115	0.317338	0	0	0	0.200058	0.0761558	1.30932	0	0	0	0	0	0.165717	0.0806647	0	0	0	0	0
TRITD0Uv1G051890.1	0	0	0	0	0	0	0	0	0.0444278	0	0	0	0	0	0	0	0.163575	0	0	0.0190222	0	0	0	0
TRITD0Uv1G122560.1	0	0	0	0	0	0	0	0	0	0	0	0	0	0	0	0	0	0	0	0	0	0	0	0
TRITD0Uv1G107000.1	0	0	0	0	0	0	0	0	0	0	0	0	0	0	0	0	0	0	0	0	0	0	0	0
TRITD0Uv1G105730.1	0	0	0	0	0	0	0	0	0	0	0	0	0	0	0	0	0	0	0	0	0	0	0	0
TRITD0Uv1G115790.1	0	0	0	0	0	0	0	0	0	0	0	0	0	0	0	0	0	0	0	0	0	0	0	0
TRITD0Uv1G022400.1	7.35499	9.2808	9.00037	10.6919	10.6163	8.07342	7.30473	7.95397	10.5606	7.5982	8.36708	6.521	5.21312	6.82923	5.75314	4.36704	3.69552	4.49039	3.55278	2.77083	1.86525	1.57492	1.53159	1.62007
TRITD0Uv1G022400.2	0.106385	0	0.833438	0.15001	0.176999	0.101384	0.107366	0	0.235463	0.516278	0.0540097	0	0	0.0799925	0.21907	0.0340336	0.404155	0	0	0	0	0	0	0
TRITD0Uv1G102600.1	0	0	0	0	0	0	0	0	0	0	0	0	0	0	0	0	0	0	0	0	0	0	0	0
TRITD0Uv1G102600.2	0	0	0	0	0	0	0	0	0	0	0	0	0	0	0	0	0	0	0	0	0	0	0	0
TRITD0Uv1G031450.2	0	0	0	0	0	0	0	0	0	0	0	0	0	0	0	0	0	0	0	0	0	0	0	0
TRITD0Uv1G031450.1	0	0	0	0	0	0	0	0	0	0	0	0	0	0	0	0	0	0	0	0	0	0	0	0
TRITD0Uv1G051150.1	0	0	0	0	0	0	0	0	0	0	0	0	0	0	0	0	0	0	0	0	0	0	0	0
TRITD0Uv1G058230.1	0	0	0	0	0	0	0	0	0	0	0	0	0	0	0	0	0	0	0	0	0	0	0	0
TRITD0Uv1G019960.1	0.0371133	0	0.0434668	0.0186642	0.0433986	0	0.0335767	0.106328	0.0167244	0.119925	0.0640376	0.386832	0.0827058	0	0.396397	0.20115	0.109363	0	0.313438	0.383821	0.079002	0.00519429	0.118547	0.0294084
TRITD0Uv1G144550.1	0	0	0	0	0	0	0	0	0	0	0	0	0	0	0	0	0	0	0	0	0	0	0	0
TRITD0Uv1G003590.1	53.5262	60.9043	57.789	50.1756	57.3519	65.4811	51.0424	51.4595	58.7484	49.3417	49.371	61.204	37.8465	43.8073	46.6612	33.893	34.5106	38.0382	33.0474	36.331	26.618	28.5788	25.4129	23.2397
TRITD0Uv1G130340.1	0	0	0	0	0	0	0	0	0	0	0	0.362015	0	0	0	0	0	0	0	0	0	0	0	0
TRITD0Uv1G067450.4	0	0	0	0	0	0	0	0	0	0	0	0	0	0	0	0	0	0	0	0	0	0	0	0
TRITD0Uv1G067450.2	0	0	0	0	0	0	0	0	0	0	0	0	0	0	0	0	0	0	0	0	0	0	0	0
TRITD0Uv1G067450.1	0	0	0	0	0	0	0	0	0	0	0	0	0	0	0	0	0	0	0	0	0	0	0	0
TRITD0Uv1G067450.3	0	0	0	0	0	0	0	0	0	0	0	0	0	0	0	0	0	0	0	0	0	0	0	0
TRITD0Uv1G031920.1	0	0	0	0	0	0	0	0	0	0	0	0	0	0	0	0	0	0	0	0	0	0	0	0
TRITD0Uv1G031920.2	0	0	0	0	0	0	0	0	0	0	0	0	0	0	0.192983	0	0	0	0.046298	0	0	0	0	0
TRITD0Uv1G009060.4	23.4018	16.5864	27.8737	16.3794	14.351	19.7515	15.1395	5.62795	8.52551	3.87504	4.07731	2.44966	3.44963	5.2297	1.85047	1.6699	1.9081	2.45244	1.38363	1.11557	2.07807	1.52528	1.4614	2.07593
TRITD0Uv1G009060.1	71.0445	74.6995	84.6397	90.9243	102.667	105.812	103.266	86.8417	102.114	83.1791	91.9229	76.6845	58.243	66.5593	58.0099	56.3852	47.9698	61.0194	49.1993	48.5866	62.06	46.4755	43.2762	39.2558
TRITD0Uv1G009060.5	0.528198	0.267923	3.3766	0.847851	1.01335	2.40264	1.91071	1.5026	1.2956	0.447014	0.616735	0.717175	0.946552	0.6499	0.266107	0.679662	0.117956	0.752899	0.423462	0.111125	0.785556	0.471059	0.770009	0
TRITD0Uv1G009060.2	1.61329	2.51424	1.03017	1.85101	1.54307	1.01574	0.58791	1.00037	0.926444	0.56611	0.235827	0.347113	0.279469	0.960905	0.264348	0.754969	0.459028	0	0.290581	0.159977	2.03585	0.0928488	0.599561	0.0579834
TRITD0Uv1G009060.3	0	0.0964357	0.344151	0.108797	0.359699	0.630729	0.368859	0.442791	0	0.216426	0.236885	0.10685	0.100642	0.243339	0.129326	0	0.263983	0.461639	0.122983	0.0946281	0	0.140294	0	0.462454
TRITD0Uv1G044620.1	0.835439	1.16616	1.63869	1.94495	0.980865	1.31999	1.68073	1.15617	1.17387	1.23429	0.991115	2.17392	0.84195	1.24858	1.25911	0.582335	0.90173	1.0601	0.799103	0.711711	1.08238	0.593517	0.834064	0.724893
TRITD0Uv1G117610.1	0	0	0	0	0	0	0	0.000387066	0	0.000127501	0.000250562	0.000759477	4.80635e-05	0.376324	0.000139523	0	0.20732	0.000609401	0.0301439	6.65658	2.95027	0	0	0.0811846
TRITD0Uv1G117610.2	0	0	0	0	0	0	0	0.0229313	0	0.020805	0.0318864	0.131848	0.00677478	0	0.0116574	0	0	0.0673815	0	0	0	0	0	6.8755e-10
TRITD0Uv1G061430.3	0	0	0	0	0	0	0	0	0	0	0	0	0	0	0	0	0	0	0	0	0	0	0	0
TRITD0Uv1G061430.2	0	0	0	0	0	0	0	0	0	0	0	0	0	0	0	0	0	0	0	0	0	0	0	0
TRITD0Uv1G061430.1	0.0308181	0.0935625	0.272104	0.176428	0.138106	0.115242	0.115825	0.0912232	0.107546	0.0949166	0.0817796	0.294126	0.0296322	0.115855	0.236628	0.135823	0.176292	0.192808	0.0698088	0.0778122	0.0696881	0.0333646	0.0655533	0.063272
TRITD0Uv1G036200.1	0	0	0	0	0	0	0	0	0	0	0	0	0	0	0	0	0	0	0	0	0	0	0	0
TRITD0Uv1G099070.1	0.0261609	0.0765507	0	0.524918	0.270729	0.180326	0.725986	1.98563	0.800589	1.13339	1.04501	0.949185	0.630471	0.672138	0.819557	0.760736	0.955602	1.10658	0.809599	0.394971	0.377583	0.218341	0.412892	0.110773
TRITD0Uv1G020760.1	0.0807715	0.0739637	0.189423	0.124651	0.20925	0.144664	0.287114	0.245591	0.1679	0.132522	0.184063	0.342862	0.197816	0.237562	0.329722	0.131885	0.184353	0.31953	0.175412	0.343397	0.142507	0.398885	0.576731	0.169024
TRITD0Uv1G101710.1	0	0	0	0	0	0	0	0	0	0	0	0	0	0	0	0	0	0	0	0	0	0	0	0
TRITD0Uv1G054690.2	0	0	0	0	0	0	0	0	0	0.0164694	0	0.019907	0.0103129	0.0117429	0	0	0	0	0.00654711	0	0	0	0	0.0167191
TRITD0Uv1G054690.1	0	0	0	0	0	0.0118	0.00248607	0	0	0	0.00666886	0.01828	0	0	0.0229148	0.0485515	0	0.0178299	0	0	0	0.00386563	0	0
TRITD0Uv1G033590.1	0	0	0	0.00715293	0.024949	0	0	0	0	0	0	0	0	0	0	0	0	0	0	0	0	0	0	0
TRITD0Uv1G044280.1	0	0	0.701625	0	0	0	0	8.914e-07	0.0542639	0.10653	0	0.126689	0	0	0.0179473	0.233039	0	0.224512	0	0.0543601	0.30842	0.272027	0.129819	0
TRITD0Uv1G044280.3	0	0	0.324634	0	0	0	0	0.103681	0	0	0	0	0	0	0	0.126378	0	0.0391501	0	0.170635	0	0	0	0
TRITD0Uv1G044280.2	0	0	0.23123	0	0	0	0.0195866	0.0695617	0	0	0.0524708	0	0	0.0497501	0.0443805	0	0	0	0	0.426174	0.377466	0	0.0269451	0.0406992
TRITD0Uv1G003330.1	0	0	0	0	0.0380668	0	0	0.0334486	0	0	0	0	0	0	0	0	0	0	0	0.0291602	0	0	0	0
TRITD0Uv1G021610.1	0.0328169	0	0	0	0.0230213	0	0	0	0.0370459	0.0353749	0	0	0	0	0	0	0	0	0	0	0	0	0	0
TRITD0Uv1G097270.1	0	0	0.395913	0	0	0	0	0	0	0	0	0	0	0	0	0	0	0	0	0	0	0	0	0
TRITD0Uv1G073210.1	0	0	0	0	0	0	0	0	0	0	0	0	0	0	0	0	0	0	0	0.00338314	0.00633528	0	0	0
TRITD0Uv1G121110.1	0	0	0	0	0	0	0	0	0	0	0	0	0	0	0	0	0	0	0	0	0	0	0	0
TRITD0Uv1G060110.1	0	0	0	0	0	0	0	0	0	0	0	0	0	0	0	0	0	0	0	0	0	0	0	0
TRITD0Uv1G016310.1	0	0	0	0	0	0	0	0	0	0	0	0	0	0	0	0	0	0	0	0	0	0	0	0
TRITD0Uv1G051390.1	0	0	0	0	0	0	0	0	0	0	0	0	0	0	0	0	0	0	0	0	0	0	0	0
TRITD0Uv1G038670.1	0.0773107	0.0425738	0.0129489	0	0	0	0	0	0	0.0705514	0	0.0569645	0.0404767	0.227438	0.0315629	0.0140089	0	0	0	0.0380372	0.108569	0.0182141	0.0502662	0.0938977
TRITD0Uv1G007160.6	2.04489	3.87286	2.71828	0.307207	0.983235	0.469856	0.499166	3.53047e-10	0	0	0.608113	0.223954	0.489351	0	0.000107472	0.125182	0	0.275174	0	0.133783	0.484612	0.110331	8.70856e-10	0.171027
TRITD0Uv1G007160.5	0	0	0	0.010843	0.0541673	0.0102404	0	0	0	0	0	0	0	0	0	0	0	0	0	0.0419952	0	0	0	0
TRITD0Uv1G007160.1	1.57276	0.818219	0.557721	1.50552	1.69245	1.32538	3.13142	2.36839	1.91844	2.1752	2.23631	2.681	1.40531	1.29021	1.29573	1.27585	1.28808	1.52469	0.785614	0.855017	0.45175	0.652993	0.909962	0.542604
TRITD0Uv1G007160.4	0	0	0	0	0	0	0	0	0.0339631	0	0	0	0	0	0	0	0	0	0	0	0	0	5.57729e-08	1.28243e-06
TRITD0Uv1G007160.3	0.856878	3.12308	4.06258	3.25322	2.48524	1.4706	1.46266	1.43325	2.0549	1.10441	0.509534	0.567825	0.142685	0.850284	0.482612	0.543943	0.397187	0.235444	0.611819	0.440789	0.302028	0.324967	0.135051	0.331506
TRITD0Uv1G007160.2	2.13113	5.59643	2.88413	3.48412	3.92865	3.29772	1.53768	3.51411	3.21092	2.46386	1.44942	1.94019	0.818729	1.38902	1.36834	0.774511	0.821025	1.84876	1.65052	1.95559	0.801454	0.610681	0.793357	0.369389
TRITD0Uv1G059000.4	0	0	0	0	0	0	0	0	0	0	0	0	0	0	0	0	0	0	0	0	0	0	0	0
TRITD0Uv1G059000.2	0	0	0	0	0	0	0	0	0	0	0	0	0	0	0	0	0	0	0	0	0	0	0	0
TRITD0Uv1G059000.3	0	0	0	0	0	0.0108661	0.0342824	0.0146284	0	0.0136273	0	0	0	0.0506914	0.0150513	0.0131553	0.0253894	0	0	0.0187647	0	0	0.00813642	0.0125642
TRITD0Uv1G059000.1	0	0	0	0	0	0	0	0	0	0	0	0	0	0	0	0	0	0	0	0	0	0	0	0
TRITD0Uv1G023300.1	0	0	0	0	0	0	0	0	0.0115641	0	0.00410381	0	0	0	0	0	0.0136101	0	0	0.0135971	0	0	0	0.0226781
TRITD0Uv1G023300.2	0	0	0	0	0	0	0	0	0	0	0	0	0	0	0	0	0	0	0	0	0.0113917	0	0.0215719	0
TRITD0Uv1G137050.1	0	0	0	0	0	0	0	0	0	0	0	0	0	0	0	0	0	0	0	0	0	0	0	0
TRITD0Uv1G103630.1	0	0	0	0	0	0	0	0	0.0381739	0	0	0	0	0	0	0.0410567	0	0	0	0	0	0.254492	0	0.780799
TRITD0Uv1G003460.1	0	0	0	0	0	0	0	0	0	0	0	0	0	0	0	0	0	0	0	0	0	0	0	0
TRITD0Uv1G036540.1	4.02622	6.31088	5.94805	4.35304	4.91711	4.27705	1.86335	2.59985	2.92766	2.3693	1.8883	1.52843	1.26158	1.34329	1.27462	1.3234	1.17907	1.92321	1.38347	2.41948	1.25311	1.20885	1.38254	1.27483
TRITD0Uv1G036540.2	0	0	0	0.0594256	0	0	0	0	0	0	0	0	0	0	0	0	0	0	0	0	0	0	0	0
TRITD0Uv1G052570.1	0.0069971	0.0274865	0.12295	0.0590687	0	0.101502	0	0	0.00942793	0.00902648	0	0.0177697	0.0251555	0.0192502	0.0700506	0.00878724	0	0.0217143	0.0323112	0.0164641	0.0907104	0	0.107602	0.0220848
TRITD0Uv1G023230.1	0	0	0	0	0	0	0	0	0	0	0	0	0	0	0	0	0	0	0	0	0	0	0	0
TRITD0Uv1G042660.3	0	0	0	0	0	0	0	0.00660145	0	0	0	0	0	0	0	0	0	0.00736971	0	0	0	0	0	0
TRITD0Uv1G042660.4	0	0	0	0	0	0	0	0	0	0	0	0	0	0	0	0	0	0	0	0.00641982	0	0	0	0
TRITD0Uv1G042660.2	0	0	0	0	0	0	0	0	0	0	0	0	0	0	0	0	0	0	0	6.84131e-11	0	0	0	0
TRITD0Uv1G042660.1	0	0	0	0	0	0	0	0	0	0	0	0	0	0	0	0	0	0	0	0	0	0	0	0
TRITD0Uv1G018530.1	0	0	0	0	0	0	0	0	0	0	0	0	0	0	0	0	0	0	0	0	0	0	0	0
TRITD0Uv1G130020.1	0	0	0	0	0	0	0	0	0	0	0	0	0	0	0	0	0	0	0	0	0	0	0	0
TRITD0Uv1G080780.1	0	0	0	0	0	0	0	0	0	0	0	0	0	0	0	0	0	0	0	0	0	0	0	0
TRITD0Uv1G058140.1	0	0	0.081318	0	0	0	0	0.00871068	0	0	0	0	0	0	0	0	0	0	0	0	0	0	0.00972875	0
TRITD0Uv1G031700.2	0	0	0	0	0	0	0	0	0	0	0	0	0	0	0	3.27364e-08	0	0.0917734	0	0	0	0	0	0
TRITD0Uv1G031700.1	0	0	0	0	0	0	0	0	0	0	0	0	0	0	0	0.0281769	0	0	0	0	0	0	0	0
TRITD0Uv1G017180.1	0	0	0	0.038202	0.0448343	0.0281868	0	0	0.0911995	0	0	0	0	0.126101	0	0	0	0	0	0	0	0	0.0494838	0
TRITD0Uv1G017180.2	19.8677	22.6773	22.8056	26.4354	30.7224	28.1033	28.8665	27.2388	28.1416	20.7812	19.0704	30.6273	14.4744	21.1715	19.5844	14.7523	11.914	18.4158	15.9118	15.5839	13.1229	10.1125	9.25045	9.05802
TRITD0Uv1G114330.1	0	0	0	0	0	0	0	0	0	0	0	0	0	0	0	0	0	0	0	0	0	0	0	0
TRITD0Uv1G046320.1	0.255752	0	1.43849	0.0828299	0.554171	0	0.734439	0.333019	0.0855738	0.159191	0	0.980991	0	0.288288	0.278158	0	0.419955	0	0	0	0.328489	0	0.327509	0.270742
TRITD0Uv1G101600.9	0	0	0	0	0	0	0	0	0	0	0	0	0	0	0	0	0	0	0	0	0	0	0	0
TRITD0Uv1G101600.5	2.45455e-06	0	0	0	0	0	0	0	0	0	0	0	0	0	0	0	0	0	0	0	0	0	0	0
TRITD0Uv1G101600.6	0	0	0.0132886	0	0	0	0	0	0	0	0	0	0	0	0	0	0	0	0	0	0	0	0	0
TRITD0Uv1G101600.2	0	0	0	0	0.0032132	0	0	0	0	0	0	0	0	0	0	0	0	0	0	0	0	0	0	0
TRITD0Uv1G101600.3	0	0	0	0	0	0	0	0	0	0	0	0	0	0	0	0	0	0	0	0	0	0	0	0
TRITD0Uv1G101600.7	0.0201817	0	0	0	0	0	0	0	0	0	0	0	0	0	0	0	0	0	0	0	0	0	0	0
TRITD0Uv1G101600.10	0.00573413	0.0458286	0	0	0.0271562	0	0	0	0	0	0	0	0	0	0	0	0	0	0	0	0.00495693	0	0	0
TRITD0Uv1G101600.1	0	0	0	0	0	0	0	0	0	0	0	0	0	0	0	0	0	0	0	0	0	0	0	0
TRITD0Uv1G101600.4	0	0	0	0	0	0	0	0	0	0	0	0	0	0	0	0	0	0	0	0	0	0	0	0
TRITD0Uv1G101600.8	0	0	0	0	0	0	0	0	0	0	0	0	0	0	0	0	0	0	0	0	0	0	0	0
TRITD0Uv1G061710.1	0	0	0	0	0	0	0	0	0	0	0	0	0	0	0	0	0	0	0	0	0	0	0	0
TRITD0Uv1G006660.1	0.0902242	0	0	0	0	0	0	0	0	0	0.0887067	0	0.107531	0	0.0904823	0	0	0	0	0	0	0	0	0
TRITD0Uv1G033360.5	2.94904e-06	0.000109957	0	0	0	0	0	1.47222e-09	0	0.295561	0	0	0.092763	0	9.26146e-11	0	0	0	0	0	6.39186e-06	2.73523e-07	0	0.000377577
TRITD0Uv1G033360.1	3.68238	2.07115	0.379926	5.67175	4.38265	3.5348	1.8688	13.8313	10.327	9.35354	8.31605	4.30149	7.74275	4.00609	3.70804	4.16716	5.4602	7.73041	8.41354	6.43627	3.72848	3.47242	2.72699	3.31999
TRITD0Uv1G033360.3	0	0	0	0	0	0	0	0.0481738	0.0439359	0	0.0528944	0	0.0758156	0.0367734	0	0	0	0	0	0	0	0	0	0
TRITD0Uv1G033360.8	5.48023	8.29063	9.86252	3.87815	7.87045	4.79639	0.415118	3.07769	6.70927	6.00096	3.02538	3.72547	7.01167	2.0912	3.92202	5.81045	4.90254	2.70029	5.98294	4.74881	4.36112	3.91856	3.35234	2.33929
TRITD0Uv1G033360.6	0.000208046	4.82505	2.12511	6.99245	5.54196	0.890716	5.17182	2.64293	2.39201	2.33844	0.791963	1.11868	0.00353449	6.56475	4.34977	1.76193	0.702097	3.71768	0.196485	0.00123779	0.840411	0.553922	0.904553	0.583588
TRITD0Uv1G033360.2	0	0	0	0	0	0	1.01618	0.000191081	0.947511	0.661935	0.416249	0	0.466871	0	0	0	0	0	0	0	0.329114	0	0	0
TRITD0Uv1G033360.4	1.8355	3.78669	3.5106	6.47109	6.32566	3.90385	2.77991	10.5426	9.2288	8.33109	6.4585	4.23291	2.96496	5.196	5.36821	4.44366	3.98903	7.60141	4.92843	5.06737	1.85299	3.68143	3.2373	2.02153
TRITD0Uv1G033360.7	0	0	0	0	0.0361115	0	0	0	0	0.0219127	0	0	0	0	0	0.0172648	0	0	0	0.0565534	0.0138913	0	0	0
TRITD0Uv1G005790.1	0	0	0	0	0	0	0	0	0	0	0	0	0	0	0	0	0	0	0	0	0	0	0	0
TRITD0Uv1G005790.4	0	0	0	0	0	0	0	0	0	0	0	0	0	0	0	0	0	0	0	0	0	0	0	0
TRITD0Uv1G005790.2	0	0	0	0	0	0	0	0	0	0	0	0	0	0	0	0	0	0	0	0	0	0	0	0
TRITD0Uv1G005790.3	0	0	0	0	0	0	0	0	0	0	0	0	0	0	0	0	0	0	0	0	0	0	0	0
TRITD0Uv1G121650.1	0	0	0.0254046	0	0	0.0122557	0	0.0262432	0	0.0207378	0	0	0	0	0.00889567	0	0	0.0190035	0	0	0	0	0	0
TRITD0Uv1G103640.1	0	0	0	0	0.0095372	0	0	0	0	0	0	0	0	0	0	0	0	0	0	0	0	0	0.0155768	0
TRITD0Uv1G059420.2	0	0	0	0	0	0	0	0	0	0	0	0	0.071412	0	0	0	0	0	0	0	0	0	0	0
TRITD0Uv1G059420.1	988.923	1002.24	1040.69	962.096	1059.96	1197.61	912.435	676.862	861.138	621.578	663.982	586.047	407.918	476.187	424.602	353.52	394.7	458.167	351.485	448.913	523.009	369.762	389.697	283.53
TRITD0Uv1G009570.4	2.54169	4.35584	3.87596	3.46298	3.22413	1.73392	2.02937	0.526044	1.24071	1.27543	0.523043	1.15346	0.766796	1.66197	0.959718	0.783702	1.05885	0.6444	0.360863	0	0.833333	0.386241	0.714057	0.509129
TRITD0Uv1G009570.2	0	0	0	0	0	0	0	0	0	0	0	0	0	0	0	0	0	0	0	0	0	0	0	0
TRITD0Uv1G009570.1	1.45344	1.28679	0.936905	2.05925	1.39523	2.13537	1.07633	2.31634	1.83518	1.29559	1.17185	1.79752	0.77828	0.565848	0.720671	0.713212	0.603202	0.849742	0.965177	1.4973	0.389714	0.705	0.293478	0.854299
TRITD0Uv1G009570.3	0.134133	0	0.168418	0.0359713	0	0	0.287014	0.0674175	0	0.054707	0	0.0823587	0	0.0958826	0.0545626	0.0298977	0	0	0	0	0	0.0998553	0.0882747	0.0492898
TRITD0Uv1G096310.1	0	0	0	0	0	0	0	0	0	0	0	0	0	0	0	0	0	0	0	0	0	0	0	0
TRITD0Uv1G041810.1	0	0	0	0	0	0	0	0	0	0	0	0	0	0	0	0	0	0	0	0	0	0	0	0
TRITD0Uv1G118550.1	0	0	0	0	0	0	0.0332885	0	0	0	0	0	0	0	0	0	0	0	0	0	0	0.0480981	0	0
TRITD0Uv1G071370.1	0	0	0	0	0	0	0	0	0	0	0	0	0	0	0	0	0	0	0	0	0	0	0	0
TRITD0Uv1G105230.1	0	0	0	0	0	0	0	0	0	0	0	0	0	0	0	0	0	0	0	0	0	0	0	0
TRITD0Uv1G087270.1	0	0	0	0	0	0	0	0	0	0	0	0	0	0	0	0	0	0	0	0	0	0	0	0
TRITD0Uv1G087810.1	0	0.0399922	0	0.0125717	0.0172063	0	0.0380491	0	0.0283392	0.200357	0	0	0.349976	0.0527578	0	0	0	0.0205498	0	0.057272	0	0	0.00456958	0.00889208
TRITD0Uv1G025840.1	0	0	0	0	0	0	0.303031	0	0	0	0	0	0	0	0	0	0	0	0	0	0	0	0	0.13345
TRITD0Uv1G004980.2	0.464325	0.3393	0.132195	0.358897	0.542105	0.521869	0.477523	0.489972	0.432855	0	0.349516	0.746482	0	0	0.118527	0.0951679	0.131128	0.0440016	0.135731	0.0748611	0	0	0	0.114505
TRITD0Uv1G004980.1	0.249691	0.119167	0.420678	0.433438	0.400548	0.323333	0.88215	0.121659	0.456054	0.799869	0.31155	0.145743	0.429102	0.694721	0.390279	0.0410225	0.13807	0.420481	0	0.253211	0.361549	0.141817	0.140698	4.06728e-07
TRITD0Uv1G109510.1	0.0359617	0.0846826	0	0	0.0100814	0.0824117	0	0	0.0484162	0.0649182	0	0	0	0	0	0	0	0.0111559	0.0221299	0.0253549	0	0.0361009	0	0
TRITD0Uv1G003250.1	0.360694	0.796038	1.44553	0.171966	0.585512	0.345683	0.0515982	0.0432734	0.0638647	0.102064	0.0461199	0.0101037	0.00954488	0.0218065	0.0113389	0	0.0127208	0.0368484	0.0121748	0.0371056	0.0427005	0	0.303909	0.0460243
TRITD0Uv1G062660.5	0	0	0	0	0	0	0	0	0	0	0	0	0	0	0	0	0	0	0	0	0	0	0	0
TRITD0Uv1G062660.3	0	0	0	0	0	0	0.019492	0	0	0	0	0	0	0	0	0	0	0	0	0	0	0	0	0
TRITD0Uv1G062660.1	0.145344	0	0	0	0	0	0	0	0	0	0	0	0	0	0	0	0	0	0	0	0	0	0	0
TRITD0Uv1G062660.2	0.0176306	0	0	0	0	0.0323469	0	0	0	0	0	0	0.0216069	0	0	0	0	0	0	0	0.0283561	0	0	0
TRITD0Uv1G062660.4	0	0	0	0	0	0	0	0	0	0	0	0	0	0	0	0	0	0	0	0	0	0	0	0
TRITD0Uv1G024090.1	0.0659824	0	0	0.0748135	0.0861813	0.127526	0.201729	0.254404	0.134944	0.208906	0.198427	0.621585	0.214548	0.374929	0.37181	0.395993	0.312257	0.366731	0.428704	0.251876	0.321173	0.207043	0.160095	0.265753
TRITD0Uv1G024090.2	0	0.0286429	0.0859645	0	0	0	0	0	0	0	0	0	0	0	0	0	0	0	0	0	0	0	0	1.83548e-08
TRITD0Uv1G008510.2	0	0	0	0	0	0	0	0	0	0	0	0	0	0	0	0	0	0	0	0	0	0	0	0
TRITD0Uv1G008510.1	0	0.0814983	0.0843669	0.0282302	0.0656367	0.13777	0	0.0213271	0.05244	0.0502403	0	0	0	0.075171	0.0335024	0	0	0.0241989	0	0	0.102083	0	0	0.0675032
TRITD0Uv1G054480.1	0.00818157	0	0	0	0.0343669	0	0	0	0	0	0	0	0	0	0.0116982	0	0	0	0	0.0286685	0	0	0	0
TRITD0Uv1G052950.3	182.179	116.402	100.61	49.6998	71.9725	76.2388	44.8741	46.776	57.4616	25.1472	20.3152	25.2617	40.9212	21.978	20.0222	14.1595	10.95	16.4427	13.0153	17.8196	22.554	6.08432	9.92906	10.0507
TRITD0Uv1G052950.1	12.6902	6.54934	5.24225	10.1945	6.11082	8.57494	7.9857	3.28015	7.76608	5.66768	7.60769	2.80758	7.12925	3.33431	2.2409	1.22776	2.18253	2.6453	2.30814	2.81294	5.6132	0.764694	1.04566	0.932028
TRITD0Uv1G052950.4	181.515	153.704	110.956	137.922	153.484	173.957	76.642	152.189	171.508	83.7101	110.6	55.7453	51.5792	39.1344	51.1483	23.7899	31.2874	51.7057	43.232	50.5226	31.0994	53.5462	23.4826	20.8916
TRITD0Uv1G052950.2	0.0545731	0	0	0	0	0	0	0	0	0	0	0	0	0	0	0	0	0	0	0	0	0	0	0
TRITD0Uv1G058490.2	0	0	0	0	0	0	0	0.0155631	0	0.0298832	0.0169842	0.121145	0.0287115	0.0643039	0.0669407	0.0297646	0.0374218	0.0720587	0.0355968	0	0	0	0	0
TRITD0Uv1G058490.1	0	0	0	0	0	0	0	0	0	0	0	0	0.381275	0	0.0889567	0.262014	0.200624	0.0950177	0.185661	0	0	0	0	0
TRITD0Uv1G008880.1	0.0729066	0	0	0	0	0	0	0	0	0	0	0	0	0	0	0	0	0	0	0	0	0	0	0
TRITD0Uv1G057420.2	0	0.539751	0.16591	0.0775989	0	0	0.315483	0	0	0	0.0960377	0.367577	1.12586	0	0.262076	0	0.394034	0	0	0	0.235928	0	0	0
TRITD0Uv1G057420.1	3.38982	1.97578	3.59825	1.46348	1.63165	1.9039	1.29057	1.28418	2.0806	1.01774	1.34099	2.52374	1.43775	0.403658	0.928718	0.236708	0.480635	0.821153	0.0675331	1.05372	0.924403	0.516342	1.14211	0.56411
TRITD0Uv1G051350.3	0.0197262	0.0849852	0.0807641	0.182029	0.0648594	0.0283775	0.0755757	0.0476837	0	0.0565786	0.0650252	0.154113	0	0.131574	0	0.117834	0	0	0.0183766	0.0464216	0	0	0	0.0307126
TRITD0Uv1G051350.2	2.17071	2.25039	2.22006	3.21189	2.54622	2.46467	1.50305	1.19654	2.06735	0.913752	0.539842	0.678526	0.548982	0.378308	0.383016	0.0434806	0.187134	0.510502	0.33786	0.426508	0.516919	0.33789	0.48061	0.176084
TRITD0Uv1G051350.1	2.90205	6.97835	5.46198	3.29513	3.50898	2.4671	0.928498	1.25761	1.84236	0.726765	0.62526	0.815184	0.150749	0.636398	0.577477	0.352523	0.198397	0.537342	0.429673	0.790937	0.431285	0.497663	0.576485	0.353068
TRITD0Uv1G104740.1	0.0351755	0.09487	0.1175	0.0520851	0.0542166	0.0453968	0.0615047	0.062294	0.0849757	0.0419154	0.0463473	0.139989	0.0329587	0.0341297	0.0438648	0.0256632	0.00856281	0.0218578	0.0186973	0.0451443	0.0902042	0.0250075	0.029662	0.0165365
TRITD0Uv1G059440.4	1.10983	0.249425	0.764109	0.806151	0.809945	0.435928	0.119145	0.0140542	0.472672	0.271421	0.0953534	0.250842	0.26627	0.220108	0.162211	0.284708	0	0.063536	0.283927	0	0.308978	0.543334	0.253181	0.244427
TRITD0Uv1G059440.5	0.48627	0.458183	1.01706	0.483526	0.635195	0.833323	0.168701	0.233345	0.420846	0.589579	0.562076	0.389561	0.309919	0.488156	0.332546	0.542963	0.171125	0.371457	0.396246	0.260029	0.0789139	0.227183	0.471499	0.300492
TRITD0Uv1G059440.1	0.303189	0.478423	0	0.0983841	0	0.467266	0.271473	0.855989	0.392875	0.726237	0.93064	0.855755	0.0831257	0.790111	0.857642	0	0.106551	0.375034	0.0798358	0.176549	0.232864	0.772742	0.826501	0.442731
TRITD0Uv1G059440.2	0	0	0	0	0	0	0.285835	0.189851	0.140773	0	2.4561e-07	0	0.0499128	0	0	0.0268845	0.0697443	4.24446e-09	0.483656	0.547765	0	4.87417e-08	0	0.0213574
TRITD0Uv1G059440.3	0	0.337124	0.562963	0.147237	0.141593	0.516304	0.237638	0.22191	0	0.176122	0.342643	0.296377	0.130032	0.394966	0.284704	0	0.246194	0.507948	0	0.176475	0.251175	0	0	0
TRITD0Uv1G065520.5	0	0	0	0	0	0	0	0	0	0	0	0	0	0	0	0	0	0	0	0	0	0	0	0
TRITD0Uv1G065520.2	0	0	0	0	0	0	0	0	0	0	0	0	0	0	0	0	0	0	0	0.00779519	0	0	0	0
TRITD0Uv1G065520.3	0	0	0	0	0	0	0	0	0	0	0	0	0	0	0	0	0	0	0	0	0	0	0	0
TRITD0Uv1G065520.1	0	0	0	0	0	0	0	0	0	0	0	0	0	0	0	0	0	0	0	0.00779519	0	0	0	0
TRITD0Uv1G065520.4	0	0	0	0	0.021662	0	0	0	0	0	0	0	0	0	0	0	0	0	0	0	0	0	0	0
TRITD0Uv1G065520.6	0	0	0	0	0	0	0	0	0	0	0	0	0	0	0	0	0	0	0	0	0	0	0	0
TRITD0Uv1G038090.1	0	0	0	0	0	0	0	0	0	0	0	0	0	0	0	0	0	0	0	0	0	0	0	0
TRITD0Uv1G038090.6	0	0.0286317	0	0	0	0	0	0.00753611	0.0147167	0	0	0	0	0	0	0.0271524	0	0	0.016777	0	0	0.0365569	0	0
TRITD0Uv1G038090.5	0	0	0	0	0	0	0	0	0	0	0	0	0	0	0	0	0	0	0	0	0	0	0	0
TRITD0Uv1G038090.7	0	0	0	0	0	0	0	0	0	0	0	0	0	0	0	0	0	0	0	0	0	0	0	0
TRITD0Uv1G038090.2	0	0	0	0	0	0	0	0	0	0	0	0	0	0	0	0	0	0	0	0	0	0	0	0
TRITD0Uv1G038090.4	0	0	0	0	0	0	0	0	0	0	0	0	0	0	0	0	0	0	0	0	0	0	0	0
TRITD0Uv1G038090.3	0	0	0	0	0	0	0	0	0	0	0	0	0	0	0	0	0	0	0	0	0	0	0	0
TRITD0Uv1G003290.2	0	0	0	0	0	0	0	0	0	0	0	0	0	0	0	0	0	0	0	0	0	0	0	0
TRITD0Uv1G003290.1	0	0	0	0	0	0	0	0	0	0	0	0	0	0	0	0	0	0	0	0	0	0	0	0
TRITD0Uv1G120740.1	0	0	0	0	0	0	0	0	0	0	0	0	0	0	0	0	0	0	0	0	0.00173305	0	0	0
TRITD0Uv1G058460.1	0	0	0	0	0	0	0	0	0	0	0	0	0	0	0	0	0.0114342	0	0	0.00857727	0	0	0.00368859	0
TRITD0Uv1G058460.2	0	0	0	0	0	0	0	0	0	0	0	0	0	0	0	0	0	0	0	0	0	0	0	0
TRITD0Uv1G003500.3	0	0	0	0	0	0	0	0	0	0.0179182	0	0	0	0	0	0	0	0	0.0233863	0	0	0	0	0
TRITD0Uv1G003500.2	1.95749	2.72226	2.97838	2.62941	3.8028	2.43912	2.33706	3.32159	2.8609	2.18216	1.84336	2.16472	1.31808	1.5341	1.5689	1.6584	1.25785	2.13821	1.61453	1.85949	1.00102	0.892445	0.834761	0.976938
TRITD0Uv1G003500.1	0	0	0	0.419587	0.0936405	0	0	0	0.0386605	0	0.0372812	0	0	0	0	0.0585951	0	0	0.151384	0	0	0	0	0
TRITD0Uv1G019980.2	0	0	0	0	0	0	0	0	0	0	0	0	0	0	0	0	0	0	0	0	0	0	0	0
TRITD0Uv1G019980.1	2.19219	3.65776	3.72764	3.60466	3.21267	2.23999	2.26919	2.53284	2.39563	2.05622	1.87227	2.23715	1.72364	2.14365	1.9014	1.36155	1.19466	1.91519	1.41049	1.24698	1.54261	0.785791	0.720158	0.51896
TRITD0Uv1G092870.1	0	0	0	0	0	0	0	0	0	0	0	0	0	0	0	0	0	0	0	0	0	0	0	0
TRITD0Uv1G030960.3	0	0	0	0	0	0	0.111687	0	0	0	0	0	0	0	0	0	0	0	0	0	0	0.0397812	0	0
TRITD0Uv1G030960.4	2.63321	3.26655	3.89204	4.55198	4.41197	3.42865	3.22671	3.71651	3.91718	3.99184	3.71176	2.63476	2.03365	2.97438	2.33573	1.56963	2.24089	2.66215	2.1522	1.92624	1.61289	1.53386	1.47239	1.31463
TRITD0Uv1G030960.2	1.14362	0.884867	1.36298	2.31328	1.43768	2.37814	1.39609	2.63727	2.04317	2.57647	3.06081	2.45235	1.25729	1.10809	1.0921	0.887545	1.36254	2.08518	1.77794	2.38981	1.57502	2.18797	2.13725	2.13332
TRITD0Uv1G030960.1	0.749916	0.513097	2.04811	0.187679	0.489152	0.000265896	0.979516	0	0.220263	8.54545e-06	0	0.102706	0.0974528	0.559983	0.468804	0.185654	0.693745	0	0.159122	0	0.763493	0	0.739632	0.937133
TRITD0Uv1G056970.1	0.0578945	0	0.17709	0	0	0	0	0	0	0	0.116436	0	0	0	0	0	0	0.314995	0	0	0	0	0	0
TRITD0Uv1G120940.1	0	0	0	0	0	0	0	0	0	0	0	0	0	0	0	0	0	0	0	0	0	0	0	0
TRITD0Uv1G117460.1	0	0	0	0.0146293	0	0	0.0852065	0.0415361	0	0	0	0	0	0	0	0	0	0	0	0	0	0	0	0
TRITD0Uv1G091810.1	0	0	0	0	0	0	0	0	0	0	0	0	0	0	0	0	0	0	0	0	0	0	0	0
TRITD0Uv1G010470.1	0	0	0	0	0	0	0	0	0	0	0	0	0	0	0	0	0	0	0	0	0	0	0	0
TRITD0Uv1G036420.16	0	0	0	0	0	0	0	0	0	0	0	0	0	0	0	0.0141124	0	0	0	0	0	0	0	0
TRITD0Uv1G036420.10	0	0	0	0	0	0	0	0	0	0	0	0	0	0	0	0	0	0	0	0	0	0	0	0
TRITD0Uv1G036420.27	0	0	0	0	0	0	0	0	0	0	0	0	0	0	0	0	0	0	0	0	0	0	0	0
TRITD0Uv1G036420.4	0	0	0	0	0	0	0	0	0	0	0	0	0	0	0	0	0	0	0	0	0	0	0	0
TRITD0Uv1G036420.30	0	0	0	0	0	0	0	0	0	0	0	0	0	0	0	0	0	0	0	0	0	0	0	0
TRITD0Uv1G036420.13	0	0	0	0	0	0	0	0	0	0	0	0	0	0	0	0	0	0	0	0	0	0	0	0
TRITD0Uv1G036420.28	0	0	0	0	0	0	0	0	0	0	0	0	0	0	0	0	0	0	0	0	0	0	0	0
TRITD0Uv1G036420.23	0	0	0	0	0	0	0	0	0	0	0	0	0	0	0	0	0	0	0	0	0	0	0	0
TRITD0Uv1G036420.9	0	0	0	0	0	0	0	0	0	0	0	0	0	0	0	0	0	0	0	0	0	0	0	0
TRITD0Uv1G036420.22	0	0	0	0	0	0	0	0	0	0	0	0	0	0	0	0	0.0177806	0	0	0	0.0410404	0	0.0337429	0.00859409
TRITD0Uv1G036420.26	0	0	0	0	0	0	0	0	0	0	0	0	0	0	0	0	0	0	0	0	0	0	0.0168715	0
TRITD0Uv1G036420.2	0	0	0	0	0	0	0	0	0	0	0	0	0	0	0	0	0	0	0	0	0	0	0	0
TRITD0Uv1G036420.11	0	0	0	0	0	0	0	0	0	0	0	0	0	0	0	0	0	0	0	0	0	0	0	0
TRITD0Uv1G036420.18	0	0	0	0	0	0	0	0	0	0	0	0	0	0	0	0	0	0	0	0	0	0	0	0
TRITD0Uv1G036420.19	0	0	0	0	0	0	0	0	0	0	0	0	0	0	0	0	0	0	0	0	0	0	0	0.0601587
TRITD0Uv1G036420.20	0	0	0	0	0	0	0	0	0	0	0	0	0	0	0	0	0	0	0	0	0	0	0	0
TRITD0Uv1G036420.8	0.0333715	0.157169	0.156508	0.146934	0.0155243	0.139355	0	0	0	0	0	0	0	0	0	0	0	0	0	0	0	0	0	0
TRITD0Uv1G036420.21	0	0	0	0	0	0	0	0	0	0	0	0	0	0	0	0	0	0	0	0	0	0	0	0
TRITD0Uv1G036420.6	0	0	0	0	0	0	0	0	0	0	0	0	0	0	0	0	0	0	0	0	0	0	0	0
TRITD0Uv1G036420.12	0	0	0	0	0	0	0	0	0	0	0	0	0	0	0	0	0	0	0	0	0	0	0	0
TRITD0Uv1G036420.25	0	0	0	0	0	0	0	0.0163604	0	0	0.00896255	0	0	0	0	0	0	0	0	0	0.0924581	0	0.0186831	0
TRITD0Uv1G036420.3	0	0	0	0	0	0	0	0	0	0	0	0	0	0	0	0	0	0	0	0	0	0	0	0
TRITD0Uv1G036420.24	0	0	0	0	0	0	0	0	0	0	0	0	0	0	0	0	0	0	0	0	0	0	0	0
TRITD0Uv1G036420.5	0	0	0	0	0	0	0	0	0	0	0	0	0	0	0	0	0	0	0	0	0	0	0	0
TRITD0Uv1G036420.31	0	0	0	0	0	0	0	0	0	0	0	0.0415112	0	0	0	0	0	0.012601	0	0	0	0	0	0
TRITD0Uv1G036420.14	0	0	0	0	0	0	0	0	0	0	0	0	0	0	0	0	0	0.0569995	0.0187613	0	0	0	0	0.00949648
TRITD0Uv1G036420.15	0	0	0	0	0	0	0	0	0.0147393	0	0	0	0	0	0	0	0	0	0	0	0	0	0	0
TRITD0Uv1G036420.32	0	0	0	0	0.0172391	0	0	0	0	0.0157537	0	0	0	0	0	0	0	0	0.0187613	0	0	0	0	0
TRITD0Uv1G036420.1	0	0	0	0	0	0	0	0	0	0	0	0	0	0	0	0	0	0	0	0	0	0	0	0
TRITD0Uv1G036420.17	0	0	0	0	0	0	0	0	0.0147393	0	0	0	0	0	0	0	0	0	0	0	0	0	0	0
TRITD0Uv1G036420.7	0	0	0	0	0	0	0	0	0	0	0	0	0	0	0	0	0	0	0	0	0	0	0	0
TRITD0Uv1G036420.29	0	0	0	0	0	0	0	0	0	0	0	0	0	0	0	0	0	0	0	0	0	0	0	0
TRITD0Uv1G114880.1	0	0	0	0	0	0	0	0	0	0	0	0	0	0	0	0	0	0	0	0	0	0	0	0
TRITD0Uv1G115620.4	0	0	0	0	0	0	0	0	0	0	0	0	0	0	0	0	0	0	0	0	0	0	0	0
TRITD0Uv1G115620.2	0.0176306	0	0	0	0	0.0323469	0	0	0	0	0	0	0.0216069	0	0	0	0	0	0	0	0.0283561	0	0	0
TRITD0Uv1G115620.1	0.145344	0	0	0	0	0	0	0	0	0	0	0	0	0	0	0	0	0	0	0	0	0	0	0
TRITD0Uv1G115620.5	0	0	0	0	0	0	0	0	0	0	0	0	0	0	0	0	0	0	0	0	0	0	0	0
TRITD0Uv1G115620.3	0	0	0	0	0	0	0.019492	0	0	0	0	0	0	0	0	0	0	0	0	0	0	0	0	0
TRITD0Uv1G026080.1	0.495921	0.668578	0.505761	0.811631	0.831349	0.980545	0.758788	0.663083	0.709057	0.842582	0.551543	1.04295	0.34975	0.52857	0.54931	0.29129	0.339429	0.680629	0.445285	0.241669	0.216411	0.215637	0.1445	0.195235
TRITD0Uv1G026080.2	0	0	0	0	0	0	0	0.0673129	0.0867127	0	0	0	0.0886063	0	0	0.139837	0.0494871	0	0	0.197192	0.0430968	0	0.0202911	0
TRITD0Uv1G009890.1	0	0	0	0	0	0	0	0	0	0.0070504	0	0	0	0	0	0	0	0	0	0	0	0	0	0
TRITD0Uv1G116270.1	0	0	0	0.06769	0.0143058	0	0	0	0.00680835	0	0	0	0	0	0.00731735	0	0	0	0	0	0	0.0254072	0.0233652	0
TRITD0Uv1G030270.2	5.05496	6.1317	5.22538	7.0578	6.89827	7.27111	3.40882	1.28112	3.39461	1.29445	0.75797	1.00973	0.219729	0.54747	0.330057	0.147639	0.265612	0.330212	0.306526	0.475449	0.146503	0.255864	0.212492	0.226199
TRITD0Uv1G030270.1	0.665938	0	0	0	0	0	1.18616	0.134208	0.400973	0	0	0.943147	0	0.125203	0	0.0344788	0.0384012	0.0679618	0	0	0	0.171582	0	0
TRITD0Uv1G117770.1	0	0	0	0	0	0	0	0	0	0	0	0	0	0	0	0	0	0	0	0	0	0	0	0
TRITD0Uv1G104620.1	0	0	0	0	0	0	0.0178365	0	0	0	0	0	0	0	0	0	0.0295756	0	0	0	0	0	0	0.0151055
TRITD0Uv1G030550.1	62.8349	65.6734	60.0315	53.9448	59.4003	60.9928	70.0912	60.5634	50.5995	50.3542	51.1624	76.8032	33.729	41.778	44.5164	25.8991	20.8995	33.2751	25.0993	25.206	16.2006	7.08087	10.4105	14.1737
TRITD0Uv1G024260.2	0	0	0	0	0	0.0354283	0	0.108712	0	0.141384	0.0404111	0	0	0	0.0617981	0	0	0	0	0.091121	0	0.0713127	0.13135	0
TRITD0Uv1G024260.3	0	0	0	0	0	0.526023	0	1.17038	0.505893	2.15703	3.06296	1.09049	0.840407	0	0	1.38361	1.13588	5.06481	0	4.60584	6.57689	0.36683	1.35131	1.57522
TRITD0Uv1G024260.1	0	0	0.0405455	0	0.0044344	0.0243925	0.147315	1.14121	0.322644	3.21238	3.14639	2.59347	1.72354	1.87268	1.29495	1.49053	1.8994	1.91786	2.09732	7.80418	5.87548	6.49467	8.40541	4.10588
TRITD0Uv1G119080.1	0	0	0	0	0	0	0	0	0	0	0	0	0	0	0	0	0	0	0	0	0	0	0	0
TRITD0Uv1G026640.2	0	0	0	0	0	0	0	0.0324885	0	0	0	0	0	0	0	0	0	0	0	0	0	0	0	0
TRITD0Uv1G026640.1	0	0	0	0	0	0	0	0	0	0	0	0	0	0	0	0	0	0	0.0170121	0	0	0.00926658	0	0
TRITD0Uv1G042730.6	0	0	0	0	0	0	0	0	0	0	0	0	0	0	0	0	0	0	0	0	0	0	0	0
TRITD0Uv1G042730.1	0	0	0	0	0	0	0	0	0	0	0	0	0	0	0	0	0	0	0	0	0	0	0	0
TRITD0Uv1G042730.5	0	0.0583184	0	0	0.13499	0	0.153748	0.05939	0.0842034	0.0385858	0	0.0555815	0.0480995	0	0.0752003	0.141596	0.0464525	0.0206978	0	0.0155347	0.031205	0	0.074704	0.0694236
TRITD0Uv1G042730.2	26.3084	30.7668	25.2383	38.7325	37.0976	29.6435	30.373	35.7425	39.7227	30.6687	26.4746	18.7384	19.6601	22.479	18.3755	11.5951	14.6376	19.7628	15.7916	12.8274	9.57237	8.62126	7.71442	7.60453
TRITD0Uv1G042730.4	0	0	2.6203	0.0560792	0	0	0	0	0	0	0	0	0	0	0	0	0	0	0	0	0	0	0	0
TRITD0Uv1G042730.3	0.240855	0.165982	0.0776184	0.403851	0.278029	0.299475	0.447345	0.406892	0.355479	0.417195	0.680352	0.0560076	0.358133	0.207212	0.193568	0.220965	0.113005	0.180841	0.144666	0.260596	0.26972	0.157783	0.160519	0.236721
TRITD0Uv1G042730.7	0.0187501	0	0	0	0	0.17499	0.115541	0	0.0527366	0	0	0.080007	0.0788708	0.0708009	0	0	0	0.152965	0.0530329	0	0	0	0.190588	0
TRITD0Uv1G054830.1	0	0	0	0	0	0	0	0	0	0	0	0	0	0	0	0	0	0	0	0	0	0	0.0164445	0
TRITD0Uv1G125920.1	0	0	0	0	0	0	0	0	0	0	0	0	0	0	0	0	0	0	0	0	0	0	0	0
TRITD0Uv1G026760.3	0	0	0	0	0	0	0	0	0	0.0233679	0.0268584	0	0	0	0	0	0	0	0	0	0.049635	0	0	0
TRITD0Uv1G026760.1	0	0	0	0.0237313	0	0	0	0	0	0	0	0	0	0	0	0	0	0	0	0	0	0	0	0
TRITD0Uv1G026760.2	0	0	0	0	0	0	0	0	0	0	0	0	0	0	0	0	0	0	0	0	0	0	0	0
TRITD0Uv1G004100.1	3.13901	4.49493	4.13739	4.20786	3.78511	3.10717	2.3454	2.19631	2.94687	1.39688	1.09493	1.50572	0.628544	1.23223	0.687194	0.639725	0.389553	0.893962	0.769814	1.17619	0.582173	0.723577	0.55587	0.519147
TRITD0Uv1G004100.2	0	0	0	0	0	0	0	0	0	0	0	0	0	0	0	0	0	0	0	0	0	0	0	0
TRITD0Uv1G135550.1	0	0	0	0	0	0	0	0	0	0	0	0	0	0	0	0	0	0	0	0	0	0	0	0
TRITD0Uv1G032390.1	0	0	0	0	0	0	0	0	0	0	0	0.344439	0	0.0784807	0	0	0	0	0	0	0	0	0	0.0440255
TRITD0Uv1G110470.1	0	0	0	0	0.0208492	0	0	0	0	0	0	0	0	0	0	0	0	0	0	0.00420818	0	0	0	0
TRITD0Uv1G044300.1	8.80925	14.9893	12.5962	10.1029	9.45762	9.10489	2.55241	1.66225	2.01335	0.768894	0.792397	2.52703	0.781845	1.07795	0.797938	0.466036	0.735471	0.657018	0.499767	0.976834	1.41284	0	0.0844895	0.31393
TRITD0Uv1G077030.3	0	0	0	0	0	0	0	0	0	0	0	0	0	0	0	0	0	0	0	0	0	0	0	0
TRITD0Uv1G077030.1	2.42721	3.80266	3.2776	2.78707	3.19989	2.6643	1.56813	2.73159	2.37522	2.19602	2.093	1.5976	1.43582	1.8038	1.57778	0.95587	1.35916	0.759799	1.4066	0.718049	0.716462	0.428598	0.429625	0.668046
TRITD0Uv1G077030.2	0	0	0	0	0	0	0	0	0	0	0	0	0	0	0	0	0	0	0	0	0	0	0	0
TRITD0Uv1G020830.1	0	0	0	0.00327808	0	0	0.00552641	0	0	0	0	0	0	0	0	0	0	0	0	0	0	0	0	0
TRITD0Uv1G106030.1	0	0	0	0	0	0	0.0173998	0	0	0	0	0	0	0	0	0	0	0	0	0	0	0	0	0
TRITD0Uv1G035830.1	0.298755	0	0	0.385668	0.0727474	0	0	0.126068	0.377609	0	0	0	0	0	0	0	0	0	0	0.38247	0.512593	0	0	0.0197478
TRITD0Uv1G035830.3	0	0	0	0	0	0	0	0	0	0	0	0	0	0	0	0	0	0	0	0	0	0	0	0
TRITD0Uv1G035830.2	0.0227806	0	0.112573	0	0	0	0.0416149	0	0.0292954	0	0	0	0	0	0	0	0	0	0	0	0	0	0	0
TRITD0Uv1G035890.1	25.7664	48.1335	34.2164	27.8776	34.4306	28.9119	32.1652	37.0298	33.7279	39.1972	26.5851	64.0957	24.0212	41.6955	43.1776	29.9641	26.3494	31.7096	25.1741	22.2817	15.301	11.9692	14.0445	13.4794
TRITD0Uv1G035890.2	0.0263068	0	0	0	0	0	0	0	0	0	0.114178	0	0	0	0	0	0	0	0.111749	0	0	0	0	0
TRITD0Uv1G035890.3	0.0381824	0	0	0.0737154	0.0667319	0.0861109	0	0.0536138	0.0243057	0	0.0874495	0.0444401	0	0.0566479	0.0969192	0.021727	0	0	0	0.0760223	0	0.121516	0.213005	0
TRITD0Uv1G035890.4	0	0.0260608	0.0196664	0	0	0	0.185368	0	0	0.108116	0	0.0340027	0.0280696	0.0685581	0	0	0	0	0.0426526	0.0293385	0.025979	0	0	0
TRITD0Uv1G059210.3	0	0	0	0	0	0	0	0	0	0	0	0	0	0	0	0	0	0	0	0	0	0	0	0
TRITD0Uv1G059210.1	0	0	0	0	0	0	0	0	0	0	0	0	0	0	0	0	0	0	0	0	0	0	0	0
TRITD0Uv1G059210.2	0	0	0	0	0	0	0	0	0	0	0	0	0	0	0	0	0	0	0	0	0	0	0	0
TRITD0Uv1G059210.4	0.0224108	0	0	0	0	0	0	0	0	0	0	0	0	0	0	0	0	0	0	0	0	0	0	0
TRITD0Uv1G117150.1	0	0	0	0	0	0	0.0332885	0	0	0	0	0	0	0	0	0	0	0	0	0	0	0.0480981	0	0
TRITD0Uv1G020990.1	0	0	0	0	0	0	0	0	0	0	0	0	0	0	0	0	0	0	0	0	0	0	0	0
TRITD0Uv1G135730.1	0.0104517	0	0.0116103	0	0	0	0	0	0	0	0	0	0.0123434	0	0	0.0289614	0	0	0	0	0	0	0	0
TRITD0Uv1G135730.2	0	0	0.0956447	0.0189426	0	0	0.0490378	0.0205533	0	0.0170614	0.107556	0	0.0393824	0	0	0	0	0.0963909	0	0	0	0	0	0.0363604
TRITD0Uv1G098650.1	0	0	0	0	0	0	0	0	0	0	0	0	0	0	0	0	0	0	0	0	0	0	0	0
TRITD0Uv1G003970.1	0	0	0	0	0	0	0	0	0	0	0	0	0	0	0	0	0	0	0	0	0	0	0	0
TRITD0Uv1G026580.1	0.813546	0.220755	0.737099	0.544811	0.345328	0.464218	0.531172	0.6212	0.238183	0.356511	0.0813789	0.650035	0.96804	0.227618	0.326682	0.283552	0.213999	0.299511	0.0905122	0.341182	0.587702	0.176753	0.0662647	0.394979
TRITD0Uv1G062370.1	0.00824622	0	0	0	0.0114927	0	0	0.0436277	0.0108719	0.0105025	0.0179251	0	0.0152074	0.0169705	0.0235593	0.0787052	0	0.0253331	0.00625377	0.00469615	0	0	0	0
TRITD0Uv1G018280.1	0	0	0	0	0	0	0	0	0	0	0	0	0	0	0	0	0	0	0	0	0	0	0	0
TRITD0Uv1G093690.1	0	0	0	0	0	0	0	0	0	0	0	0	0	0	0	0	0	0	0	0	0	0	0	0
TRITD0Uv1G042890.2	0	0.21107	0	0	0	0	0	0	0	0	0	0	0	0	0	0	0	0	0	0	0	0	0	0
TRITD0Uv1G042890.1	0.490148	0.500474	0.703638	0.0230583	0.0826421	0.194187	0.0217818	0.0271857	0.0493019	0.0973069	0.0291764	0.170747	0.142751	0.214194	0.179359	0.0231896	0.0944937	0.141613	0.187944	0.198915	0.351451	0	0.133261	0
TRITD0Uv1G051980.1	4.49494	9.31842	6.78065	5.36512	4.73318	4.45588	1.21327	1.82834	2.03884	0.560971	0.589562	0.611217	0.108207	0.185819	0.150284	0.132143	0.186438	0.372363	0.219227	0.281724	0.337916	0.238344	0.161332	0.259934
TRITD0Uv1G109730.1	0.0169239	0	0.193326	0.01994	0	0	0	0	0	0	0	0	0	0	0	0	0	0	0	0	0	0	0	0
TRITD0Uv1G122320.1	1.1255	1.46829	1.44725	2.01976	2.92797	2.08782	2.15751	2.994	1.04989	2.91018	2.09284	2.41277	1.60027	1.75156	1.45842	1.5484	1.82686	1.8931	1.68985	1.70017	1.58805	0.726697	0.914194	1.15162
TRITD0Uv1G039590.1	0	0	0	0.0853707	0	0	0.0844188	0	0	0	0	0	0	0	0	0	0	0	0	0	0.447036	0	0	0
TRITD0Uv1G054900.2	0	0	0	0	0	0	3.14223e-08	0	0	0	0	0	0	0	0.0175349	0	0	0	0	0	0	0	0	0
TRITD0Uv1G054900.1	0.514376	0.306709	0.521972	0.733744	0.765853	0.664575	0.703165	1.11326	0.812813	0.991101	0.493229	1.1653	0.528102	0.918058	0.688941	0.617178	0.826496	0.516677	0.506883	0.718989	0.515677	0.24827	0.29177	0.491457
TRITD0Uv1G053740.5	6.22688	6.70284	6.30684	3.44631	3.25157	1.97586	1.61621	3.59154	3.30197	2.48582	1.78398	2.53832	1.62088	2.25498	2.10958	1.35893	1.77378	1.47193	1.69184	2.36337	1.47454	1.12789	1.13743	1.55102
TRITD0Uv1G053740.4	0	0	0	0	0	0.0908103	0	0	0	0	0	0	0.0328657	0	0	0.0352374	0	0	0	0	0	0	0	0
TRITD0Uv1G053740.3	0	0	0	0	0	0	0	0	0	0	0	0	0	0	0	0	0	0	0	0	0	0	0	0
TRITD0Uv1G053740.9	17.7189	34.2156	32.5357	20.8441	24.2387	13.3328	12.5833	6.74521	10.5339	9.41371	6.27529	9.40155	3.3047	9.8498	7.23915	7.40377	6.24478	8.15509	6.91238	5.30601	4.07723	4.96113	6.5403	4.97109
TRITD0Uv1G053740.7	0.0286999	0	0.0572383	0.210339	0.147825	0.0542473	0.0458197	0.0438582	0.0423412	0.199329	0.109784	0.392048	0.0169128	0.054806	0.160156	0.195389	0.022166	0.135437	0.0446208	0.160641	0.105441	0	0	0.0600923
TRITD0Uv1G053740.8	0	0	7.86464e-07	0.0621112	0.795674	1.38992e-10	0	0.218454	0.438053	0	7.81545e-08	0	0	0	0	0	0	0	0	0	0	0	0.000109754	0
TRITD0Uv1G053740.2	9.67083	6.15107	7.9776	19.3198	11.7773	13.9966	11.3441	14.1877	15.9984	9.91794	9.35264	6.27702	6.81537	8.44927	5.60197	3.68269	4.95631	6.63044	6.91535	9.03539	6.74361	3.22814	3.72911	2.76194
TRITD0Uv1G053740.1	29.156	17.6472	11.1101	34.8578	33.2872	29.2875	27.1555	29.9388	35.0249	20.6312	25.5872	28.6772	11.8721	15.5507	14.9496	15.6953	14.9996	17.3685	15.3976	15.2998	23.0153	9.06219	11.452	6.27095
TRITD0Uv1G053740.6	0.102372	0	0.448717	0.418437	0.0684776	0.76082	0	0	0.059812	0.239859	0.0692256	0.22196	0.237099	0	0.392541	0	0	0.371354	0.20829	0	0.0879196	0.075305	0.0903728	0.0755311
TRITD0Uv1G105210.2	0	0	0	0	0	0	0	0	0	0	0	0	0	0	0.0412942	0	0	0	0	0	0	0	0	0
TRITD0Uv1G105210.1	0.0579572	0	0	0	0	0	0	0.02439	0	0	0	0.0771101	0	0	0.0412942	0	0	0	0	0	0	0	0	0
TRITD0Uv1G112470.1	0.000880685	0	0	0.00106576	0.0024788	0	0	0.0173627	0	0.0263483	0.026978	0.417334	0.0113603	0.218641	0.0266575	0.00329	0.0649247	0.0553246	0.00766907	0.529684	0.13891	0.00578974	0.0804942	0.0407334
TRITD0Uv1G112470.2	0	0	0	0	0	0	0	0	0	0	0	0	0	0	0	0	0	0	0	0	0	0	0	0
TRITD0Uv1G112470.3	0	0	0	0	0	0	0	0	0	0	0	0	0.0128123	0	0.0105748	0	0.044915	0.0757957	0.0304861	0	0	0	0	0
TRITD0Uv1G021090.2	0	0	0	0	0.0142127	0	0.0330469	0.0409831	0.0270616	0.0390703	0	0.0522925	0.0495023	0	0.0290773	0.0257508	0	0.0156902	0.0310446	0	0	0.016831	0	0
TRITD0Uv1G021090.1	0	0	0	0.0269111	0	0	0	0	0	0	0	0	0	0	0	0	0	0	0	0	0	0	0	0
TRITD0Uv1G021090.3	0	0.196303	0	0	0.0949013	0	0	0.113611	0	0	0.0330464	0.46533	0.208633	0.0314195	0.163734	0.120308	0	0.104028	0	0.148132	0.321302	0.0727598	0	0
TRITD0Uv1G124340.1	0	0	0	0	0	0	0	0	0	0	0	0.157867	0	0	0	0	0	0	0	0	0	0	0	0
TRITD0Uv1G059840.1	0	0	0	0	0	0	0	0	0	0	0	0	0	0	0	0	0	0	0	0	0	0.11321	0	0
TRITD0Uv1G059840.4	0	0	0	0	0.698189	0	0	0	0	0	0	0.768657	0	0.899662	0.206274	0	0	0.18685	0	0.211036	1.65868	0	1.33359	0
TRITD0Uv1G059840.2	0	0	0	0	0	0	0	0	0	0	0	0	0	0	0	0	0	0	0	0	0	0	0	0
TRITD0Uv1G059840.3	0	0	0	0	0	0	0	0	0	0.049476	0	0	0	0	0	0	0	0	0	0	0	0	0	0
TRITD0Uv1G105910.1	9.49544e-10	0	11.9761	3.81813e-09	2.20673e-09	1.92294e-09	1.05616e-09	1.37424e-07	1.10843e-08	0	4.19118e-10	0	0	0	4.71308e-09	0	0	9.96111e-10	4.9968e-09	4.73653e-09	0	9.00404e-09	0	1.70015e-09
TRITD0Uv1G105910.3	0	0.172141	0	0	0	0	0	0	0	0	0	0	0	0	0	0	0	0	0	0	0	0	0	0
TRITD0Uv1G105910.2	11.8252	12.7877	8.77071e-07	23.2122	17.3118	18.3882	18.3112	20.193	22.3516	17.4646	14.9798	7.06886	5.98914	9.30898	4.97069	4.3129	5.32901	11.9268	5.50396	6.53097	5.31696	3.51626	5.02796	2.40435
TRITD0Uv1G124860.1	0	0	0	0	0	0	0	0.0267786	0	0	0	0	0.0125241	0	0	0	0	0	0	0	0	0	0	0
TRITD0Uv1G107260.1	0	0	0	0	0	0	0	0	0	0	0	0	0	0	0	0	0	0	0	0	0	0	0	0
TRITD0Uv1G021900.1	0.0584072	0.0516731	0	0.0796366	0.0124782	0.00848168	0.0714709	0.0518173	0.0859763	0.119052	0.0994353	0.0875761	0.0188283	0.0499017	0.119794	0.0524766	0.0120812	0.0633986	0.101732	0.0528144	0.079815	0.134755	0.0378001	0.092288
TRITD0Uv1G009430.1	0	0	0	0	0	0	0	0	0	0	0	0	0	0	0	0	0	0	0	0	0	0	0	0
TRITD0Uv1G021840.1	0	0	0	0	0	0	0	0	0	0.0272924	0	0	0	0	0	0	0	0	0	0	0	0	0	0
TRITD0Uv1G021840.2	0.934993	1.09878	1.09739	1.66474	2.51798	1.84142	3.13465	3.27396	3.19504	2.45989	2.19207	3.79865	2.36847	2.99596	3.36863	2.92697	2.14411	2.67045	2.0935	1.86076	1.63024	1.93203	1.73621	2.30341
TRITD0Uv1G017170.2	0.212589	0	0	0.112829	0	0	0.582572	0	0	0	0	0	0.315994	0.430875	0	0	0	0	0	0	0.755396	0	0	0
TRITD0Uv1G017170.3	0.0327929	0	0	0	0.0750475	0	0.0139971	0	0.0230752	0.0186258	0	0.138469	0	0.0170636	0	0.0391459	0.0203851	0	0.0211548	0	0.0511392	0.0204156	0	0.0702586
TRITD0Uv1G017170.1	0.967955	1.22352	1.66608	1.21532	1.44466	1.29832	1.02709	3.32627	2.81518	2.06747	1.78099	2.09434	0.738857	1.99215	1.39258	1.11566	1.32503	1.73611	2.07317	1.78015	0.599792	1.10244	1.39	0.889943
TRITD0Uv1G015060.1	0.0955307	0	0	0.0529492	0.183066	0	0.147398	0.260592	0	0.0541473	0	0.0638952	0	0.0619905	0.0625818	0	0	0	0.0644077	0	0	0.0685905	0	0
TRITD0Uv1G091970.1	0	0	0	0	0	0	0	0	0	0	0	0	0	0	0	0	0	0	0	0	0	0	0	0
TRITD0Uv1G068410.1	52.7178	71.7395	75.499	163.838	32.3829	43.2127	34.9794	5.24262	7.5408	1.34	0.159036	0	0.25965	0	0	0	0	0	0	0	0	0	0	0
TRITD0Uv1G142870.1	0	0	0.596562	0	0	0	0	0	0	0	0	0	0	0	0	0	0	0	0	0	0	0	0	0
TRITD0Uv1G016780.3	0	0	0	0	0	0	0	0	0	0	0	0	0	0	0	0	0	0	0	0	0	0	0	0
TRITD0Uv1G016780.4	0	0	0	0	0	0	0	0	0	0	0	0	0	0	0	0	0	0	0	0	0	0	0	0
TRITD0Uv1G016780.2	0	0	0	0	0	0	0	0	0	0	0	0	0	0	0	0	0	0	0	0	0	0	0	0
TRITD0Uv1G016780.1	0	0	0	0	0	0	0	0	0	0	0	0	0	0	0	0	0	0	0	0	0	0	0	0
TRITD0Uv1G016780.6	0	0	0	0	0	0	0	0	0	0	0	0	0	0	0	0	0	0	0	0	0	0	0	0
TRITD0Uv1G016780.5	0	0	0	0	0	0	0	0	0	0	0	0	0	0	0	0	0	0	0	0	0	0	0	0
TRITD0Uv1G006680.1	2335.09	723.955	2132.49	803.338	932.465	2063.61	670.521	461.458	535.433	990.66	755.594	711.346	2759.04	1157.93	4051.11	1595.32	1102.29	1160.24	704.482	761.051	1825.77	320.395	2346.43	1431.65
TRITD0Uv1G061570.1	0	0	0	0	0	0	0	0	0	0	0	0	0	0	0	0	0	0	0	0	0	0	0	0
TRITD0Uv1G074050.1	0.0490848	0	0	0	0	0	0	0	0	0	0	0	0.0603186	0	0	0	0	0	0	0	0	0	0	0
TRITD0Uv1G114500.1	0.164614	0	0.106557	0.202521	0.372773	0	0.258147	0.461246	0.245296	0.505483	0.254518	1.26165	0.352178	0.824328	0.600434	0.452015	0.303377	0.695783	0.366194	0.572856	0.531204	0.0702936	0.118362	0.180524
TRITD0Uv1G079840.1	0.0179406	0	0.0335962	0	0	0	0	0.00505043	0.0196123	0.0139999	0	0.0269867	0	0.009888	0.0154068	0.0312816	0.0231364	0.00560371	0	0	0	0	0.011164	0.00864624
TRITD0Uv1G018630.1	0	0	0	0	0	0	0	0	0	0	0	0	0	0	0	0	0	0	0	0	0	0	0	0
TRITD0Uv1G116430.1	0	0	0	0	0	0	0	0	0	0	0	0	0	0	0	0	0	0	0	0	0	0	0	0
TRITD0Uv1G115570.1	2.5284	4.71986	3.36568	1.66797	2.00626	2.55688	0.341667	0.42913	0.490689	0.650576	0.24684	0.660245	0.0739939	0.615779	0.322183	0.312378	0.450108	0.256534	0.526756	0.174179	1.33286	0.0790226	0.173534	0.152463
TRITD0Uv1G117990.1	150.512	258.152	285.492	142.736	90.3474	109.262	46.2521	23.7636	29.4734	16.3704	8.86221	4.1645	8.01617	3.99037	3.52016	1.77491	2.19086	3.12179	1.19326	0.50489	0.611624	0.0340903	0.00785299	0.0595391
TRITD0Uv1G043700.1	0	0	0	0	0	0	0	0	0	0	0	0	0	0	0	0	0	0	0	0	0	0	0	0
TRITD0Uv1G043700.2	26.2531	33.0861	28.4364	35.2999	30.8345	32.205	26.0205	29.9833	32.1004	25.7013	22.0868	21.7147	16.672	22.0706	18.0782	12.8027	12.9154	17.1966	15.3299	16.3347	11.3178	12.1961	10.9599	9.54827
TRITD0Uv1G043700.3	0.0519976	0.083835	0.170222	0.0562548	0.0992628	0.112168	0.0367494	0.0470979	0	0.101394	0.0169493	0	0.0983207	0	0.0540971	0.0151954	0.0354928	0.0183712	0.0176803	0.0289672	0.200798	0.0186135	0	0.00967038
TRITD0Uv1G023540.1	0	0	0	0	0	0	0	0	0	0	0	0	0	0	0	0	0	0	0	0	0	0	0	0
TRITD0Uv1G023540.2	0	0	0	0	0	0	0	0	0.00342953	0	0	0	0	0	0	0	0	0	0	0.00906823	0	0	0	0
TRITD0Uv1G074760.1	0	0	0	0	0	0	0	0	0	0	0	0	0	0	0	0	0	0	0	0	0	0	0	0
TRITD0Uv1G013190.1	4.13422	11.3844	7.9477	7.31358	6.00547	5.12149	3.17069	2.80868	2.41547	2.19134	2.00215	3.28185	1.47237	2.47147	2.519	2.30272	1.97457	2.71034	2.38896	3.04301	1.57213	2.97518	2.89054	2.1953
TRITD0Uv1G066670.10	0	0	0	0	0	0	0	0	0	0	0	0	0	0.0236144	0	0	0	0	0	0	0.0172473	0	0	0
TRITD0Uv1G066670.9	0	0	0	0	0	0	0	0	0	0	0	0	0	0	0	0	0	0	0	0	0	0	0	0
TRITD0Uv1G066670.3	0	0	0	0	0.0237958	0	0	0	0.0620773	0	0	0	0	0	0.130262	0	0	0	0	0	0	0	0	0
TRITD0Uv1G066670.8	0	0	0	0	0	0	0	0	0	0	0	0	0	0	0	0	0	0	0	0	0	0	0	0
TRITD0Uv1G066670.14	0	2.89027e-10	0	0	0	0	0	0	0	0	0	0	0	0	0	0	0	0	0	0	0	0	0	0
TRITD0Uv1G066670.5	0	0	0	0	0	0	0	0	0	0	0	0	0	0.0651761	0	0	0	0	0	0	0	0	0	0
TRITD0Uv1G066670.19	0	0	0	0	0	0	0	0.0288849	0	0	0	0	0	0	0	0	0	0	0	0	0	0	0.13939	0.030577
TRITD0Uv1G066670.15	0.190337	0.0677686	0.292086	0.158818	0.114373	0.0459772	0.13483	0.118476	0.042792	0.154921	0	0.0363337	0.157812	0.0285411	0	0.0118097	0.152477	0	0.0559935	0.0348566	0	0	0.119977	0.0551965
TRITD0Uv1G066670.2	0	0	0	0	0	0	0	1.418e-06	0.216999	2.91772e-06	0	0	0	0.109581	0	1.31258e-10	0.256959	0	0	0	0	0	0	0
TRITD0Uv1G066670.16	0	0	0	0	0	0.0382411	0	0	0	0	0	0	0.0768899	0	0	0	0	0	0	0	0	0	0	0
TRITD0Uv1G066670.17	1.02566e-10	2.48675e-10	0	0	0.196956	0	0.172512	0	0	0	0	0	0	0.074972	0	0.124069	0.0515374	0	0	0	5.79944e-09	0	0	0
TRITD0Uv1G066670.1	0	0	0	0	0	0	0	0	0.000522978	5.37332e-11	0	0	0	0	0	0	0.000124387	0	0	0	0	0	0	0
TRITD0Uv1G066670.4	0	0	0	0	0	0	0.0267409	0	0	0	0	0	0	0	0	0	0	0	0	0	0	0	0	0
TRITD0Uv1G066670.20	1.12021	0.503502	0.230691	0.152871	0	0	0.00130844	0	0	0	0	0.025931	0.659631	7.42428e-05	0.291756	0	0	0	0	0.312438	0.109163	0.630772	0.085761	0.237984
TRITD0Uv1G066670.13	0	0	0	0	0	0	0	0	0	0	0	0	0	0	0	0	0	0	0	0	0	0	0	0
TRITD0Uv1G066670.18	0	0	0	0	0	0	0	0	0	0	0	0	0	0	0	0	0	0	0	0	0	0	0	0
TRITD0Uv1G066670.22	0	1.26358	0.285206	0.0870429	0.229629	0.0504238	0	0	0	0	0	0	0.0313791	0	4.68573e-05	0	0	0	0	0	0	0	0	1.64221e-05
TRITD0Uv1G066670.11	2.10366	2.96608	2.4527	4.91666	4.38058	3.45093	3.21848	6.00571	5.66952	5.61999	4.27379	3.87699	3.41339	4.35441	3.48596	3.68242	3.83502	4.76991	4.32977	3.83598	3.09337	2.27986	2.91999	2.34724
TRITD0Uv1G066670.12	0	0	0	0.0242545	0	0.032891	0	0	0	0	0	0.0216395	0	0	0	0	0	0.033672	0	0	0	0	0	0
TRITD0Uv1G066670.7	0	0	0	0	0	0	0	0	0	0	0.112144	0	0	0	0	0	0	0	0	0	0	0	0	0
TRITD0Uv1G066670.21	0.0430217	0.331804	1.22578	0.0197805	0.277755	0.000101635	0	0	0	0	9.96192e-11	0.115895	0	0.172645	0.907035	0	0.131297	0	0	1.32634e-05	1.21193e-09	0	0.000622278	0.396377
TRITD0Uv1G066670.6	0	0	0	0	0	0	0	0	0	0	0	0	0	0	0	0	0	0	0	0	0	0	0	0
TRITD0Uv1G114540.1	0	0.253364	0	0	0	0	0	0	0	0.0867099	0	0	0	0	0	0	0	0	0	0	0	0	0.198347	0
TRITD0Uv1G032320.1	0.00154336	0	0	0.00139923	0.0182081	0	0	0	0	0	0	0	0	0	0	0	0	0	0	0	0	0	0	0
TRITD0Uv1G105710.2	0	0	0	0	0	0	0	0	0.264499	0	0	0	0	0	0	0	0	0	0	0	0	0	0	0
TRITD0Uv1G105710.1	0.344605	1.08195	0.651025	0.403726	0	0.801544	0.804871	0.58295	0.399426	0.399884	0.0784026	0.408681	0	0.118697	0.118977	0	0.349427	0.0778442	0.2537	0.379832	0.0584286	0.0220522	0.233138	0.128264
TRITD0Uv1G017090.10	0	0	0	0	0	0	0	0	0	0	0	0	0	0	0	0	0	0	0	0	0	0	0	0
TRITD0Uv1G017090.1	0	0	0	0.0688684	0.0119729	0.31233	0.0970843	0.291719	0.230797	0.369393	0.0871213	0	0.183536	0.238629	0.511769	0	0.0414398	0	0.00473017	0.00439216	0.111116	0	0.0191959	0.0962962
TRITD0Uv1G017090.5	0	0	0	0	0	0	0	0	0	0	0	0	0	0	0	0	0	0	0	0	0	0	0	0
TRITD0Uv1G017090.7	0	0	0.0119262	0	0	0	0	0	0	0	0	0.0147963	0	0	0	0	0	0.0524173	0	0	0	0	0	0
TRITD0Uv1G017090.9	0.812949	0.794412	1.62739	0.300207	0.995251	0.99587	0.492018	0.580612	0.620108	0.809204	0.908917	0.622401	0.552469	0.320024	0.6254	0.744292	0.353526	0.402425	0.547753	0.234835	0.566506	0.285207	0.189569	0.177619
TRITD0Uv1G017090.6	0	0.375978	0.0194206	0.212804	0	0	0	0.0490271	0.0431174	0	0	0.0914648	0	0	0	0	0.107098	0	0	0.0510669	0.126153	0	0	0
TRITD0Uv1G017090.4	0	0	0	0	0	0	0	0	0	0	0	0	0	0	0	0	0	0	0	0	0	0	0	0
TRITD0Uv1G017090.11	0.860038	2.06557	2.02533	1.72686	1.69584	2.95588	1.76321	1.60093	1.64116	1.23818	1.0958	0.258711	0.871651	1.35668	0.931317	0.0974593	0.984173	0.667503	1.26799	0.802469	0.196415	0.69581	0.960693	0.590941
TRITD0Uv1G017090.3	0.626347	0.370583	0.392168	1.4149	0.16517	0.257927	0.844348	0.769881	0.543818	2.75286e-10	3.7374e-05	1.75712	0	3.14919e-07	0.0857204	0	0.231703	0.527421	0.240419	0.611599	7.84797e-11	0.437107	0.417097	0.140659
TRITD0Uv1G017090.2	0.0304077	0.0243295	0	0.241048	0.0421998	0.0138695	0.118278	0.0448388	0.0408229	1.82224e-08	4.05747e-06	0	0	0	0.00503429	0	0.00615815	0.0161236	0	0.0275377	0	0.0261923	0.0138575	0
TRITD0Uv1G017090.8	0	0	0.0273566	0	0	0	0	0	0	0	0	0	0	0	0	0	0	0	0	0	0	0	0	0
TRITD0Uv1G051210.1	0	0	0	0	0	0	0	0	0	0	0	0	0	0	0	0	0	0	0	0	0	0	0	0
TRITD0Uv1G036650.1	0	0	0	0	0	0	0	0	0	0	0	0	0	0	0	0	0	0	0	0	0	0	0	0
TRITD0Uv1G040240.1	0.361505	0.525083	1.68974	0.482339	0.188545	0.113816	0.0265441	0.301993	0.0661245	0.288078	0.2887	1.56487	0.0218832	0.883716	0.0349735	0	0.108075	0.461241	0.0188628	2.88351	1.68678	0	0.610132	0.00969027
TRITD0Uv1G000200.2	0	0	0	0	0	0	0	0	0	0	0	0	0	0	0	0	0	0	0	0.163759	0	0	0	0
TRITD0Uv1G000200.1	0.029951	0.0311316	0.146506	0.00990638	0.0268865	0.0139637	0.00889483	0.0116876	0.0168992	0.0089006	0	0.0016923	0.00158935	0.0018779	0	0	0.0030269	0.0106761	0	0.0953466	0.0349156	0	0.00213414	0
TRITD0Uv1G032830.4	0	0	0	0	0	0	0	0	0	0	0	0	0	0	0	0	0	0	0	0	0	0	0	0
TRITD0Uv1G032830.1	0	0	0	0	0	0	0	0	0	0	0	0	0	0	0	0.0250916	0	0	0	0	0	0	0	0
TRITD0Uv1G032830.2	0	0	0	0	0	0	0	0	0	0	0	0	0	0	0	0	0	0	0	0	0	0	0	0
TRITD0Uv1G032830.3	0	0	0	0	0	0	0	0	0	0	0	0	0	0	0	0	0	0	0	0	0	0	0	0
TRITD0Uv1G124930.1	0	0	0	0	0	0	0	0	0	0	0	0	0	0	0	0	0	0	0	0	0	0	0	0
TRITD0Uv1G055100.1	0.486591	0.26575	1.02418	1.09731	0.437013	0.449215	0.896744	0.151466	0.355579	0	0.0909285	0.222051	0.0433411	0.262245	0.407094	0.170654	0.150319	0.0955421	0.0929055	0.0661614	0.145719	0	0	0.136685
TRITD0Uv1G131500.1	0.576186	0.4805	0	0.185918	0	0	0	0.128825	0	0	0.249972	0.31438	0	0.0456047	0	0	0.087566	0.258892	0	0	0.197373	0	0	0.827218
TRITD0Uv1G110040.1	0	0	0	0	0	0	0	0	0	0	0	0	0	0	0	0	0	0	0	0	0	0	0	0
TRITD0Uv1G084940.1	0	0	0	0	0	0	0	0	0	0	0	0	0	0	0	0	0	0	0	0	0	0	0	0
TRITD0Uv1G003900.1	0.211185	0	0.041031	0	0.518411	0.0748149	0.223574	0.0404643	0.127093	0.125431	0.0488273	0.0481612	0.0472475	0.329762	0.194875	0	0.053935	0.102905	0	0.0708341	0	0.159579	0	0
TRITD0Uv1G001350.3	0	0	0	0	0	0	0	0	0	0	0	0	0	0	0	0	0	0	0	0	0	0	0	0
TRITD0Uv1G001350.4	0	0	0	0	0	0	0	0	0	0	0	0	0	0	0	0	0	0	0	0	0	0	0	0
TRITD0Uv1G001350.7	0	0	0	0	0	0	0	0	0	0	0	0	0	0	0	0	0	0	0	0	0	0	0	0
TRITD0Uv1G001350.6	0	0	0	0	0	0	0	0	0	0	0	0	0	0	0	0	0	0	0	0	0	0	0	0
TRITD0Uv1G001350.2	0	0	0	0	0	0	0	0	0	0	0	0	0	0	0	0	0	0	0	0	0	0	0	0
TRITD0Uv1G001350.5	0	0	0	0	0	0	0	0	0	0	0	0	0	0	0	0	0	0	0	0	0	0	0	0
TRITD0Uv1G001350.1	0	0	0	0	0	0	0	0	0	0	0	0	0	0	0	0	0	0	0	0	0	0	0	0
TRITD0Uv1G034900.1	0.0805226	0.262864	0	0.0961829	0.0670134	0.101783	0.0521078	0.124608	0.0418321	0.0406636	0	0	0	0	0	0.124109	0	0.0245618	0.0483587	0.0538348	0.125309	0.026069	0.0240237	0.0121361
TRITD0Uv1G121460.1	0	0	0	0	0	0	0	0	0	0	0	0	0	0	0	0	0	0	0	0	0	0	0	0
TRITD0Uv1G121460.2	0	0	0	0	0	0	0	0	0	0	0	0	0	0	0	0	0	0	0	0	0	0	0	0
TRITD0Uv1G008790.1	0.869927	1.40886	1.41956	0.946716	0.814583	0.929951	0.454409	0.515233	0.489282	0.418794	0.477506	0.627958	0.185624	0.398808	0.250284	0.15311	0.185973	0.331785	0.154051	1.21653	0.651013	0.189475	0.437401	0.158205
TRITD0Uv1G008790.3	0	0	0	0	0	0	0	0	0	0	0	0	0	0	0	0	0	0	0	0	0	0	0	0
TRITD0Uv1G008790.2	0	0	0	0	0	0	0	0	0	0	0	0	0.0363887	0	0	0	0	0	0	0	0	0	0	0
TRITD0Uv1G130690.1	0	0	0	0	0	0	0	0	0	0	0	0	0	0	0	0	0	0	0	0	0	0	0	0
TRITD0Uv1G027010.1	0	0	0	0	0	0	0	0	0	0	0	0	0	0	0	0	0	0	0	0	0	0	0	0
TRITD0Uv1G051540.1	24.6129	21.8938	17.8273	38.924	49.2323	32.9655	45.1116	110.472	78.8279	107.159	68.9506	100.573	94.268	100.233	100.426	106.577	96.2516	111.17	106.902	90.2064	81.5876	61.1428	58.5386	74.2362
TRITD0Uv1G018040.2	0	0	0	0	0	0	0	0	0	0	0	0	0	0	0	0	0	0	0	0	0	0	0	0
TRITD0Uv1G018040.1	0	0	0	0	0	0	0	0	0	0	0	0	0	0	0	0	0	0	0	0	0	0	0	0
TRITD0Uv1G132530.1	0	0	0	0	0	0	0	0	0	0	0	0	0	0	0	0	0	0	0	0	0	0	0	0
TRITD0Uv1G020190.1	0.729671	0.902605	1.76902	3.00293	2.33838	1.50113	1.75054	1.41847	1.71619	2.16946	2.19642	7.62646	2.69215	3.49733	2.85991	1.58995	1.19999	1.61139	1.49268	1.28574	1.36939	0.277232	1.52656	1.03883
TRITD0Uv1G003450.1	0	0	0	0	0	0	0	0	0	0	0	0	0	0	0	0	0	0	0	0	0	0	0	0
TRITD0Uv1G121480.1	0	0	0	0	0	0	0	0	0	0	0	0	0	0	0	0	0	0	0	0	0.00685234	0	0	0
TRITD0Uv1G146680.2	0	0.0981783	0.122111	0	0.440304	0	0	0	0	0.222145	0.100613	0	0	0	0	0	0.0441075	0	0	0	0	0	0	0
TRITD0Uv1G146680.1	0	0	0	0	0	0	0	0	0	0	0	0	0	0	0	0	0	0	0	0	0	0	0	0
TRITD0Uv1G120360.1	0	0.0375408	0	0	0	0	0	0	0	0	0	0	0	0	0	0	0	0	0	0.016685	0	0	0	0
TRITD0Uv1G107760.1	17.6061	24.0871	27.3831	15.3291	14.3642	13.9544	4.31083	5.64306	6.58264	3.81122	3.6816	7.1651	3.037	3.92195	3.75936	2.54349	3.12579	3.07946	2.76508	3.17195	4.76433	1.77885	2.85292	2.3729
TRITD0Uv1G009750.1	0	0.107792	0.144611	0	0	0	0	0	0	0.0539652	0	0.0740575	0	0	0	0	0	0.021714	0	0.0710383	0.0589638	0	0.044062	0
TRITD0Uv1G054850.1	0	0	0	0	0	0	0	0	0	0	0	0	0	0	0	0	0	0	0	0	0	0	0.125098	0
TRITD0Uv1G106370.1	0	0	0	0	0	0	0	0	0	0	0	0	0	0	0	0	0	0	0	0	0	0	0	0
TRITD0Uv1G106290.1	0.00554269	0	0	0	0.0233493	0	0	0	0	0	0	0	0	0	0	0	0	0	0	0	0	0	0	0.00881342
TRITD0Uv1G106290.2	0	0	0	0	0	0	0	0	0	0.0129404	0	0	0	0	0	0	0	0	0	0	0	0	0	0
TRITD0Uv1G108140.1	0	0	0	0	0	0	0	0	0	0	0	0	0	0	0	0	0	0	0	0	0	0	0	0
TRITD0Uv1G108140.2	0	0	0	0	0	0	0	0	0	0	0	0	0	0	0	0	0	0	0	0	0	0	0	0
TRITD0Uv1G077820.1	0	0	0	0	0	0	0	0	0	0	0	0	0	0	0	0	0	0	0	0	0	0	0	0
TRITD0Uv1G012550.1	0	0	0	0	0	0	0	0	0	0	0	0	0	0	0	0	0	0	0	0	0	0	0	0
TRITD0Uv1G012550.2	0	0	0	0	0	0	0	0	0	0	0	0	0	0	0	0	0	0	0	0	0	0	0	0
TRITD0Uv1G033500.2	0	0	0	0	0	0	0.0798673	0	0	0	0	0.0347072	0.0863182	0	0	0	0	0	0	0	0	0	0	0
TRITD0Uv1G033500.1	2.37477	3.4074	3.57784	3.9157	3.45748	3.56103	4.32793	3.58794	3.57071	4.0049	3.42047	4.9864	2.53599	4.58169	4.02628	3.33198	3.12943	3.49798	2.60495	2.8492	2.18632	2.2063	2.8253	3.03079
TRITD0Uv1G033500.3	0	0	2.78982e-09	0	0.469111	0	0.160721	0.0683988	0	0.0979707	0	0.129029	0.0942952	0.0979829	0	0.00172228	0.136816	0	0	0	0	0	0	0
TRITD0Uv1G018160.1	0	0	0	0	0	0	0	0	0	0	0	0	0	0	0	0	0	0	0	0	0	0	0	0
TRITD0Uv1G012950.1	0	0	0	0	0	0	0	0	0	0	0	0	0	0	0	0	0	0	0	0	0	0	0	0
TRITD0Uv1G087780.1	0.0130192	0	0.00190975	0	0	0	0	0	0.042244	0.0246433	0.079353	0	0.0873952	0	0.0424285	0	0.00862001	0.0716802	0.041736	0.0382905	0.0878602	0	0	0.0932201
TRITD0Uv1G024970.2	0.0147976	0	0.0420893	0	0.00518422	0	0	0	0	0.0236026	0	0	0	0	0.00529038	0	0	0.0229434	0.0341282	0.0607827	0	0.0494776	0.0340874	0.0524345
TRITD0Uv1G024970.1	0	0	0	0	0	0	0	0	0	0	0	0	0	0	0	0	0	0	0	0	0	0	0	0
TRITD0Uv1G137880.1	0	0	0	0	0	0	0	0	0	0	0	0	0	0	0	0	0	0	0	0	0	0	0	0
TRITD0Uv1G087020.1	0	0	0	0	0	0	0	0	0	0	0	0	0	0	0	0	0	0	0	0	0	0	0	0
TRITD0Uv1G003630.1	0	0	0	0	0	0	0	0	0	0	0	0	0	0	0	0	0	0	0	0	0	0	0	0
TRITD0Uv1G057670.1	0.167069	0.653121	0.617714	0.244653	0.363294	0.151835	0	0.0817251	0.25182	0.0784312	0	0.581851	0	0	0	0	0	0	0	0.139718	0	0	0.427843	0
TRITD0Uv1G134520.1	0	0	0	0	0	0	0	0	0	0	0	0	0	0	0	0	0	0	0	0	0	0	0	0
TRITD0Uv1G062610.1	0	0.012745	0	0	0	0	0	0	0	0	0	0	0	0	0	0	0	0	0	0	0	0	0	0
TRITD0Uv1G026610.1	0	0	0	0	0	0	0	0	0	0	0	0	0	0	0	0	0	0	0	0	0	0	0	0
TRITD0Uv1G054840.1	0	0	0	0	0	0	0	0	0	0	0	0	0	0	0	0	0	0	0	0	0	0	0.04549	0
TRITD0Uv1G092150.1	0	0.190004	0	0.107248	0.307682	0.100076	0	0	0.242464	0	0.0627549	0.129262	0.0640987	0.437166	0	0	0.211764	0	0	0.229597	0	0.138616	0.132745	0.0324634
TRITD0Uv1G014190.1	0.554728	0.485257	0.685474	1.0555	1.14369	1.03338	1.77241	1.61302	1.23784	1.54203	1.17783	2.64746	0.375906	1.14455	1.43012	0.79717	0.803231	1.47954	0.682697	0.880341	0.537488	0.289944	0.495658	0.339749
TRITD0Uv1G140740.1	4.8972	3.98966	0.527814	1.36173	0.779424	4.50938	0	1.19503	0.731496	1.34926	0.928262	3.23205	2.75297	2.39599	9.80259	2.39592	1.06201	1.05103	2.07701	1.91352	1.68038	0.225701	5.62416	1.28899
TRITD0Uv1G048910.1	0.389273	0	0	0.151353	0.262208	0.27644	0.275921	0.227199	0.0395088	0.116962	0.0909285	0.399692	0	0.131123	0.0904654	0.0853272	0.501062	0.42994	0	0.0992421	0	0	0.0922779	0
TRITD0Uv1G007100.1	0	0	0	0	0	0	0	0	0	0	0	0	0	0	0	0	0	0	0	0	0	0	0	0
TRITD0Uv1G117510.1	0.0223033	0.0728924	0.0938024	0	0.0210867	0.0446182	0.0334434	0.0689725	0.0222622	0.0411124	0.0582031	0.0643902	0.132472	0	0.0919754	0.02273	0.132892	0.0363632	0.0116893	0.101602	0.0925027	0.0899472	0.23834	0.0872893
TRITD0Uv1G018490.7	0	0	0	0	0	0	0	0	0	0	0	0	0	0	0	0	0	0	0	0	0	0	0	0
TRITD0Uv1G018490.1	6.41644	1.46939	5.18197	1.38547	0	1.59187	0	0.151536	0.244839	0	0	0	2.19948	0	0	0.201998	0	0	0	0	2.08405	0	0	0
TRITD0Uv1G018490.3	0.0494089	0	0	0	0.0619065	0.0684349	0	0	0	0	0	0	0	0	0	0	0	0.075481	0	0	0	0	0	0
TRITD0Uv1G018490.4	0.0350363	0	0.140041	0.119211	0	0	0	0	0.0500151	0	0.220878	0.167664	0	0	0	0	0	0	0	0	0	0	0	0
TRITD0Uv1G018490.5	0	0.029902	0	0.0316136	0	0.0805657	0	0	0	0	0	0	0	0	0	0	0	0.0455089	0	0	0	0	0.0508397	0
TRITD0Uv1G018490.6	0	0	0	0	0	0	0	0	0	0	0	0	0	0	0	0	0	0	0	0	0	0	0	0
TRITD0Uv1G018490.2	12.257	27.8874	20.0512	18.8635	18.8065	15.4528	18.8603	11.5517	13.6938	9.74146	7.01388	14.5103	4.95896	8.12256	8.1521	5.91928	5.97153	6.66812	6.28714	7.03434	4.38185	5.83783	6.75483	4.67137
TRITD0Uv1G051480.1	0	0	0	0	0	0	0	0	0	0	0	0	0	0	0	0	0	0	0	0	0	0	0	0
TRITD0Uv1G096450.1	0	0	0	0	0	0	0	0	0	0	0	0	0	0	0	0	0	0	0	0	0	0	0	0
TRITD0Uv1G004140.1	5.56781	10.8848	14.1115	11.8055	10.2695	12.6368	7.12573	4.49698	4.72324	2.64832	2.08191	3.02826	0.469262	1.05818	0.160122	1.11793	0.75234	0.449174	0.123774	0.280854	0.467781	0	0.0512154	0.252306
TRITD0Uv1G107030.1	0.213523	0.0943804	0	0.178847	0.100256	0.0763194	0.0628362	0.0810467	0	0	0.0134496	0	0.0112153	0.112504	0.0370288	0	0	0.106895	0.0801472	0	0	0	0	0.0722165
TRITD0Uv1G026040.1	0.103107	0.207424	0	0.125387	0.208093	0.0928737	0.15411	0.0838084	0.142017	0.0656607	0.0344706	0.0763116	0.0455604	0.0523779	0.0464178	0.0417785	0.0298123	0.0519817	0.0971026	0.0189098	0.0194564	0.0385474	0	0.0482359
TRITD0Uv1G026040.5	0.0147095	0.0332112	0.207043	0.138043	0.0189351	0.0598242	0.0695644	0.0674845	0.0529636	0.107301	0	0	0	0	0.0272954	0	0.0765658	0	0.00480449	0.0156652	0.172175	0	0.0355044	0.00975775
TRITD0Uv1G026040.4	0	0	0	0	0	0	0	0	0.166004	0	0	0	0	0	0	0	0	0	0	0.0134942	0	0	0	0
TRITD0Uv1G026040.2	0	0	0.0923742	0.0232863	0	0.0457799	0	0.0439365	0.0175628	0.0569082	0.0364868	0.107762	0	0.0158382	0	0	0.0177971	0.0989747	0	0.0125951	0	0.0168622	0	0
TRITD0Uv1G026040.3	0	0	0	0	0	0	0	0	0	0	6.35151e-05	0	0	0	0	0	0	0	0	0	0	0	0.0210442	0
TRITD0Uv1G098120.1	0	0	0	0	0	0	0	0	0	0	0	0	0	0	0	0	0	0	0	0	0	0.0177285	0	0
TRITD0Uv1G051510.1	0	0	0	0	0	0	0	0.0201473	0.00891384	0.0147721	0.0335563	0.07116	0	0.0430634	0.0197475	0	0	0	0.0197775	0.0219443	0	0.0975564	0	0.00903458
TRITD0Uv1G051510.5	0	0	0	0	0	0	0	0	0	0	0	0	0	0	0.0495167	0	0	0	0	0	0	0	0	0
TRITD0Uv1G051510.3	0	0	0	0	0	0	0	0	0	0	0	0	0	0	0	0	0	0	0	0	0	0	0	0
TRITD0Uv1G051510.4	0	0.199107	0.407853	0.155655	0	0	0.191822	0.226851	0.206153	0.273999	0.271803	0.646355	0.131416	0.38726	0.522904	0.127074	0.0871018	0.613647	0.20019	0.489908	0.379471	0.318312	0.499481	0.480173
TRITD0Uv1G051510.2	0	0	0	0	0	0	0	0	0	0	0	0	0	0	9.81097e-08	0	0	0	0	0	0	0	0	0
TRITD0Uv1G051510.6	0.214747	0	0	0.0111792	0.266424	0.183148	0	0.0509088	0	0.06728	0	0.269858	0.0619553	0.243721	0.0138174	0.357233	0.27521	0.11704	0.292732	0.0399449	0.0794693	0.0387333	0.0432849	0.312512
TRITD0Uv1G014050.1	0	0	0	0	0	0	0	0	0	0	0	0	0	0	0	0	0	0	0	0	0	0	0	0
TRITD0Uv1G094580.1	0	0	0	0	0	0	0	0	0	0	0.0364373	0.425659	0	0.199925	0	0	0.0285115	0.108996	0	1.51429	1.15428	0	0	0
TRITD0Uv1G065410.1	78.9778	96.6049	80.9503	165.84	133.602	88.3422	52.6613	68.3362	115.721	63.7577	61.3225	36.2547	36.6183	81.7325	59.4025	134.516	77.6306	117.457	147.541	201.427	156.771	470.735	166.476	146.002
TRITD0Uv1G097260.1	0.00176525	0	0	0.0085149	0.00742403	0.00365858	0.00766157	0.00726946	0.00237788	0.00683064	0.0102732	0.0156943	0.0105804	0.0218536	0.00757384	0.0155205	0.00566899	0.00273873	0.0108668	0.00415198	0.0104088	0.00295493	0.00271402	0.00974711
TRITD0Uv1G068270.1	0	0	0	0	0	0.0532125	0	0.055713	0	0	0	0.0684773	0	0	0	0	0	0	0	0	0	0	0	0
TRITD0Uv1G111350.1	0.0438247	0.0329057	0.0439956	0.0302231	0.0702752	0.0906977	0.101949	0.138293	0.109995	0.0404532	0.0455707	0.0792798	0.0897211	0.0258456	0.134332	0.00784824	0.0201239	0.019456	0.0772519	0.0295962	0.029296	0.0105118	0.0772133	0.014877
TRITD0Uv1G047580.1	15.2673	29.1643	25.395	25.3822	23.8308	23.8263	17.6632	17.3726	19.7216	17.2382	16.1299	13.2986	6.74418	14.8516	12.5636	9.0555	10.2502	13.4151	10.0579	9.21534	7.1732	11.2047	9.19804	6.70629
TRITD0Uv1G031060.2	0	0	0	0	0	0	0	0	0	0	0	0	0	0	0	0	0	0	0	0	0	0	0	0
TRITD0Uv1G031060.1	0	0	0	0	0	0	0	0	0	0	0	0	0	0	0	0	0	0	0	0	0	0	0	0
TRITD0Uv1G006330.3	288.898	264.931	264.604	347.845	467.274	378.743	525.366	750.669	670.202	717.218	632.458	535.156	502.107	556.822	520.529	319.113	322.528	438.284	342.13	269.779	232.738	160.835	149.215	144.275
TRITD0Uv1G006330.1	20.4568	19.8793	20.4814	53.6607	61.0285	44.8147	83.4038	104.539	107.059	127.927	107.164	75.7155	72.3532	91.3331	70.0167	50.7137	55.6579	78.6089	56.9222	42.3795	40.1188	20.8417	20.7428	16.9137
TRITD0Uv1G006330.2	0.298116	0.437671	0.0685883	0.0358095	0.418822	0.151555	0.0320981	0.429078	0.661423	0.503265	0.606042	0.399933	0.241578	0.530864	0.211934	0.328123	0.334356	0.18483	0.186932	0.145081	0	0.101188	0	0.0240776
TRITD0Uv1G067270.1	0	0	0	0	0	0	0	0	0	0	0	0	0	0	0	0	0	0	0	0	0	0	0	0
TRITD0Uv1G035610.3	0	0	0	0	0	0	0	0	0	0	0	0	0	0	0	0	0	0	0	0	0	0	0	0
TRITD0Uv1G035610.2	0	0	0	0.870103	1.587e-05	0.0527203	0.926796	0.18666	0.128054	0	0.265565	0.0122458	0	0	0.351472	0.317907	0	0	0.432419	0	0	0	0	0
TRITD0Uv1G035610.6	0.224236	1.24188	1.48441	1.48984	0.600687	0.841516	0.565902	0.219985	0.36936	0.443504	0.252628	1.15276	0.402602	0.0217186	0.776805	0.662028	0.166874	0.391789	0.651415	0.250764	0.665352	0.545725	0.773881	0.441055
TRITD0Uv1G035610.1	0.277757	0	1.25019	0.434	0.455915	0.121716	0	0.171964	0	0.329643	0	0	0.0669143	0.663482	0	0.14689	0.545959	0.109702	0	0.0584648	0.0837304	0.274185	0.679363	0.139186
TRITD0Uv1G035610.5	0.811225	0	1.4973	0.632746	0.954895	0.158707	0.526406	0	0.000172381	0.160637	0.13262	0	0.160715	1.13588	0	0.400393	0.726978	0.00234086	0.0401725	0.130536	0.000374009	0	1.07639	0.425875
TRITD0Uv1G035610.4	0.286369	1.36059	0.281978	0.593688	0.771943	0.597438	0.153262	0.776237	0.957032	0.592034	0.414622	0.611452	0.198386	0	0.209444	0	0.268107	0.905489	0.390716	0.758703	0.334502	0.934642	0.573709	0.472714
TRITD0Uv1G133230.1	0.0195634	0	0.734984	0	0.0270176	0	0	0	0	0	0	0.052103	0	0	0	0	0	0	0	0	0	0	0	0
TRITD0Uv1G114850.1	0.0254549	0	0.105312	0	0	0.0441323	0	0.0247469	0	0	0	0	0	0	0	0	0	0	0	0.0411207	0.0841009	0	0	0
TRITD0Uv1G014210.1	0.16161	0.920957	1.33055	0.291471	1.39372	1.03319	1.14696	0.341342	0.539384	0.464962	0.402982	0.974843	0.556746	0.203003	0.20435	0.0658011	0	0.576942	0.139925	0.943851	1.62796	0.224595	0.724253	0.848233
TRITD0Uv1G042350.7	0.0290884	0	0.0752285	0.145083	0.202935	0	0	0.0722274	0	0.12201	0.395582	0	0.18995	0.0823195	0.181729	0.468264	0	0.141435	0	0.0910266	0.176302	0	0	0.191151
TRITD0Uv1G042350.5	2.06185	0.896021	1.26956	1.42566	3.53535	2.58959	3.07253	3.22714	2.77122	1.2496	1.82561	1.13903	0.797418	0.747439	2.193	1.37607	1.3273	1.05824	0.840584	1.56994	0.750062	0.442899	0.951847	0.985478
TRITD0Uv1G042350.6	0	0	0	0	0	0	0	0	0	0	0	0	0	0	0	0	0	0	0	0	0	0	0	0
TRITD0Uv1G042350.4	0.138924	0.318095	0.16438	0.356139	0.0506214	0	0.228139	0.0603219	0.0884046	0.0343409	0.0447024	0.359895	0	0.100236	0.300677	0.174072	0.139919	0.119803	0.118173	0	0.0306321	0.299169	0.161741	0.0634667
TRITD0Uv1G042350.3	4.09362	5.52251	5.33655	5.28266	5.51828	4.9994	5.9803	6.87725	6.76117	6.64935	5.03068	9.07822	3.71449	4.99486	6.14001	4.3745	4.67628	5.2007	4.33192	4.82766	3.83944	3.8249	4.00313	3.52538
TRITD0Uv1G042350.2	0.513209	3.379	2.87293	3.9986	2.17083	3.84127	5.84379	0.477918	2.73209e-09	5.40526	0.991528	5.28605	6.85112	7.08383	1.32395	3.49181	0.236746	3.82766	2.61613	8.97153e-06	4.77364	2.85856	2.39946	1.2605
TRITD0Uv1G042350.1	7.97541	5.89133	5.18092	8.71141	7.64017	0	2.52024	1.50129	2.95808	2.83934	5.31703	11.4614	4.29538	1.64454	2.27198	0.771032	4.16497	4.31317	4.96199	5.73724	3.39034	1.25182	0.509685	3.47012
TRITD0Uv1G000550.1	0.0429609	0.0622108	0.0347097	0	0	0	0	0.00528719	0	0.0217963	0.0162499	0	0	0	0.00796543	0.0229982	0.0119805	0.0290563	0.017373	0	0	0.0379955	0	0.030064
TRITD0Uv1G000550.2	0.00371943	0	0	0.0049195	0.0200264	0	0.00883652	0	0.0111657	0	0	0.0303504	0.0166367	0.00559729	0	0	0	0	0	0.0221651	0.0113884	0	0	0
TRITD0Uv1G035260.1	0	0	0	0	0	0	0	0	0	0	0	0	0	0	0	0	0	0.0135488	0	0	0	0	0	0
TRITD0Uv1G100600.1	0	0	0	0	0	0	0	0	0	0	0	0	0	0	0	0	0	0	0	0	0	0	0	0
TRITD0Uv1G010700.1	2.45044	1.71419	0.978535	1.33874	1.40183	2.39811	4.97819	4.39195	2.30467	4.08458	3.36974	11.8404	3.93797	5.17601	5.34467	7.21309	5.06467	3.8138	2.1836	1.38849	2.00528	0.920565	2.84313	3.21457
TRITD0Uv1G093220.1	0	0	0	0	0	0	0	0	0	0	0	0	0	0	0	0	0	0	0	0	0	0	0	0
TRITD0Uv1G122990.1	0	0	0	0	0	0	0	0	0	0	0	0	0	0	0	0	0	0	0	0	0	0	0	0
TRITD0Uv1G102140.1	0	0	0	0	0	0	0	0	0	0.114171	0	0.0808896	0	0	0	0	0	0	0	0	0	0	0	0
TRITD0Uv1G118290.1	0.0035305	0	0.024815	0.00709575	0.0336353	0	0.0204309	0.0145389	0.0145373	0	0	0.0406557	0	0	0	0.00443443	0	0.0112278	0	0	0.0138785	0	0	0.00278489
TRITD0Uv1G021080.1	0	0.232198	0.0140221	0.0810242	0.115549	0.115523	0.0957699	0.157299	0.109947	0.114081	0.0730893	0.337559	0.0139098	0.143538	0.0336457	0.162007	0.14729	0.0223624	0.114417	0.0294749	0.211999	0.0692061	0.127068	0.129159
TRITD0Uv1G021080.2	0	0	0.053629	0	0	0	0	0	0	0	0	0	0.0284792	0	0	1.42693e-06	0	0.101899	0	0.0893932	0	0	0	0
TRITD0Uv1G051920.1	0.00937136	0	0	0	0.0131046	0	0	0.037967	0	0	0.0680574	0	0.0908582	0	0.0803749	0	0.090053	0.0144761	0.0429931	0	0.0339478	0	0	0
TRITD0Uv1G043330.1	0.204581	0.385138	0.217623	0.0653722	0.194232	0.0746835	0	0.099859	0.0325605	0.00778038	0	0.0685121	0	0	0	0	0	0	0	0	0.0421315	0.0202242	0.0092838	0.00477209
TRITD0Uv1G064420.1	14.5118	19.778	17.3976	20.9496	20.7632	18.8264	15.6911	11.5115	14.982	7.13701	8.0107	6.94902	3.88187	5.35236	3.88905	1.56076	2.90678	4.1336	3.00834	4.27609	2.5808	4.03654	3.92758	2.2324
TRITD0Uv1G106050.1	0	0	0	0	0	0	0	0	0	0	0	0	0	0	0	0	0	0	0	0	0	0	0	0
TRITD0Uv1G003730.1	0	0	0	0.0228202	0.0265274	0	0	0	0	0	0	0.0486359	0.0230058	0	0	0	0	0	0	0	0	0	0	0
TRITD0Uv1G050210.2	0.72751	0.293999	0.49098	1.12682	0.930753	1.03798	0.470079	0.323797	0.257674	0.114217	0.0262354	0.192778	0.0919993	0.422876	0.129612	0.187798	0.345915	0	0.217195	0.160192	0.0482353	0	0.0808352	0.0135664
TRITD0Uv1G050210.1	0	0	0	0	0	0	0	0	0	0	0	0	0	0	0	0	0	0	0	0	0	0	0	0
TRITD0Uv1G116450.2	0.000197871	0	0	0	0	4.53942e-09	2.31791e-05	1.21674e-08	3.87805e-07	6.27562e-06	4.567e-06	0	3.07027e-05	0.0305211	1.33775e-05	8.56243e-07	3.21657e-06	4.94685e-07	1.74182e-08	9.77068e-08	0.000357444	8.40463e-07	1.5601e-06	2.89066e-06
TRITD0Uv1G116450.1	0.196203	0.370068	0.292122	1.1896	1.92749	1.30825	1.68751	3.31342	2.53957	6.02717	4.19207	3.38186	4.04844	4.61473	3.174	5.8099	4.25862	5.01893	6.45639	26.2217	16.4961	23.1608	33.8258	16.8858
TRITD0Uv1G088480.1	0	0	0	0	0	0	0	0	0	0	0	0	0	0	0	0	0	0	0	0	0	0	0	0
TRITD0Uv1G009680.1	0	0	0	0	0	0	0	0	0	0	0	0	0	0	0	0	0	0	0	0	0	0	0	0
TRITD0Uv1G056490.1	0.0458622	0	0	0.0327912	0	0	0	0	0	0	0.0417264	0	0	0	0	0	0.0862335	0	0	0.0649942	0	0	0	0
TRITD0Uv1G056490.2	8.81549	13.5414	11.8793	11.7978	11.8049	12.7751	14.1696	10.5337	11.7761	9.37685	8.2325	10.485	6.17868	6.91405	7.12651	6.07101	6.75821	7.57401	6.57975	5.04359	4.54835	5.58726	3.79548	5.09689
TRITD0Uv1G020380.2	0.00583626	0.0706977	0.0547316	0	0.0659616	0.0288731	0	0.134976	0.00809567	0.121791	0.0727927	0.106802	0.135424	0.128914	0.15048	0.115295	0.10391	0.137662	0.210694	0.0717408	0.0706671	0.0501844	0.0919194	0
TRITD0Uv1G020380.3	0	0	0	0	0	0	0	0	0	0	0	0.0124201	0	0	0	0	0	0	0	0	0	0	0	0
TRITD0Uv1G020380.1	0.107966	3.95012e-08	0	0.0807558	0.0373099	0	0	0.0585028	0.0189975	0	0	0	0.160977	0	0.0665739	0.203931	0.142145	0.402782	0.109004	0.0939574	0.00798701	0.0171436	0.05047	0.0264525
TRITD0Uv1G103140.1	0.511855	0.758296	0.339659	0	0.0972069	0.374043	0.311489	0.895795	0.733552	0.609573	1.11265	0.84165	1.00281	0.882095	0.892128	0.766015	0.708305	0.945759	1.25665	1.02915	0.403003	0.523975	0.0470354	0.534749
TRITD0Uv1G052450.3	0	0	0	0	0	0	0	0	0	0	0	0	0	0	0	0	0	0	0	0	0	0	0	0
TRITD0Uv1G052450.4	0	0	0	0	0	0	0	0	0	0	0	0	0	0	0	0	0	0	0	0	0	0	0	0.00533509
TRITD0Uv1G052450.2	0	0	0	0	0	0	0	0	0	0	0	0	0	0	0	0	0	0	0	0	0	0	0	0
TRITD0Uv1G052450.1	0	0	0	0	0	0	0	0	0	0	0	0	0	0	0	0	0	0	0	0	0	0	0	0
TRITD0Uv1G012870.5	0	0	0	0	0	0	0	0	0	0	0	0	0	0	0	0	0	0	0	0	0	0	0	0
TRITD0Uv1G012870.3	0	0	0	0	0	0	0	0	0	0	0	0	0	0	0	0	0	0	0	0	0	0	0	0
TRITD0Uv1G012870.4	0	0	0	0	0	0	0	0	0	0	0	0	0	0	0	0	0	0	0	0	0	0	0	0
TRITD0Uv1G012870.2	0	0	0	0	0	0	0	0	0	0	0	0	0	0	0	0	0	0	0	0	0	0	0	0
TRITD0Uv1G012870.1	0	0	0	0	0	0	0	0	0	0	0	0	0	0	0	0	0	0	0	0	0	0	0	0
TRITD0Uv1G114870.1	0.0439348	0.0391021	0.0205649	0.0531992	0.0577454	0.0391648	0.070099	0.053854	0.0481603	0.057231	0.0384698	0.161146	0.0482179	0.109001	0.0712778	0.0364205	0.0803263	0.077861	0.0273584	0.0530112	0.0369601	0.00498058	0.00913373	0.0237996
TRITD0Uv1G047860.3	0	0	0	0	0	0	0	0	0	0	0	0	0	0	0	0	0	0	0	0	0	5.10191e-10	0	0
TRITD0Uv1G047860.4	0.646694	1.92871	0.696052	0.216456	1.48731	0.699521	0.300142	0	0.219795	0.226635	0.22043	0.030576	0.0550649	0.396832	0.116829	0.198965	0.167661	0.0546872	0.0604528	0.279736	0.00887232	0.135551	0.233595	0
TRITD0Uv1G047860.1	0	0	0	0.0857287	0.173357	0	0.0454104	0.0228311	0.0799038	0	0	0.0300816	0.135188	0	0	7.49588e-09	0.0327827	0	0.0240388	0.039238	0.0960694	0.000529493	1.35215e-10	0.0275797
TRITD0Uv1G047860.5	0	0	0	0	0	0	0	0	0	0	0	0	0	0	0	0	0	0	0	0	0	0	0	0
TRITD0Uv1G047860.6	0	0	0	0	0	0	0	0	0	0	0	0	0	0	0	0	0	0	0	0	0	0	0	0
TRITD0Uv1G047860.2	1.01992	1.44489	1.30797	1.6947	1.18907	1.14327	0.685482	0.919524	1.20243	0.634502	0.588611	0.467234	0.156607	0.36872	0.258969	0.254071	0.152872	0.399283	0.204137	0.286704	0.164989	0.228919	0.182033	0.146173
TRITD0Uv1G000090.1	0	0	0	0	0	0	0	0	0	0	0	0	0	0	0	0	0	0	0	0	0	0	0	0
TRITD0Uv1G000090.2	18.3214	23.2426	26.9585	33.5005	43.043	40.929	59.038	44.5975	50.605	48.2481	44.0962	88.5768	35.2079	43.7864	50.6742	43.2882	39.5521	40.0591	31.4945	34.6344	39.7047	31.7599	40.9266	28.5805
TRITD0Uv1G000090.3	0	0	0	0	0	0	0	0	0	0	0	0	0	0	0	0	0	0	0	0	0	0	0	0
TRITD0Uv1G120770.1	0	0	0	0	0	0	0	0	0	0	0	0	0	0	0	0	0	0	0	0	0	0	0	0
TRITD0Uv1G084200.3	0	0	0	0	0	0	0	0	0	0	0	0	0	0	0	0	0	0	0	0.0306121	0	0	0.00343682	0
TRITD0Uv1G084200.4	0	0	0	0	0	0	0	0	0	0	0	0	0	0	0	0	0	0	0	0.0504833	0	0	0	0
TRITD0Uv1G084200.2	0	0	0	0	0	0	0	0	0	0	0	0	0	0	0	0	0	0	0	0	0.00254516	0	0	0
TRITD0Uv1G084200.1	0	0	0	0	0	0	0	0	0	0	0	0	0	0	0	0	0	0	0	0	0.00254516	0	0	0
TRITD0Uv1G001590.1	0	0	0	0	0	0	0	0	0	0	0	0	0	0	0	0	0	0	0	0	0	0	0	0
TRITD0Uv1G042030.3	0	0	0	0	0	0	0	0	0	0	0	0	0	0	0	0	0	0	0	0	0	0	0	0
TRITD0Uv1G042030.2	7.78449	17.3402	14.1024	9.98264	8.36209	6.03047	1.46135	0.660458	2.79206	0.153355	0.218885	0.18588	0.161027	0.122818	0.113766	0.0469905	0.099997	0.0438428	0.0556007	0.226439	0.147491	0.00882908	0	0.0460719
TRITD0Uv1G042030.1	3.0011	5.53334	4.27255	4.9571	4.77419	3.50391	3.08808	2.7676	3.15385	2.60534	2.23565	3.77882	2.01636	2.55628	2.38316	1.68588	1.71042	1.71646	1.42229	1.76499	1.56033	0.957728	1.07712	1.08763
TRITD0Uv1G078380.1	1.81193	5.19034	5.84848	6.80267	1.3304	2.24862	0.326592	0	0	0	0	0	0	0	0	0	0	0	0	0	0	0	0	0
TRITD0Uv1G112420.2	0	0.0386491	0	0	0	0	0	0	0	0	0	0.388889	0	0.105443	0	0	0	0	0	0.173325	0.198597	0.0206426	0.0405501	0.0417697
TRITD0Uv1G112420.1	0	0	0	0	0	0	0	0	0	0	0	0	0	0	0	0	0	0	0	0	0	0	0	0
TRITD0Uv1G112420.4	0	0	0	0	0	0	0	0	0	0	0	0	0.0128123	0	0.0105748	0	0.044915	0.0757957	0.0304861	0	0	0	0	0
TRITD0Uv1G112420.3	0.000880685	0	0	0.00106576	0.0024788	0	0	0.0173627	0	0.0263483	0.026978	0.417334	0.0113603	0.218641	0.0266575	0.00329	0.0649247	0.0553246	0.00766907	0.529684	0.13891	0.00578974	0.0804942	0.0407334
TRITD0Uv1G118800.1	0	0	0	0	0	0	0	0	0	0	0	0	0	0	0	0	0	0	0	0	0	0	0	0
TRITD0Uv1G104430.1	0.15958	0.0597861	0	0.105003	0.13325	0.0142562	0	0.0961829	0.0860437	0.284647	0.20853	0.132879	0.0962732	0.359633	0.140081	0.433162	0.156914	0.763114	0.540268	3.14322	3.4111	3.33685	4.14938	2.10423
TRITD0Uv1G023350.5	0.154977	0	1.27025	0	0.822454	0	1.13574	0.224017	1.0755	0	0	0	0	1.06985	0	0	0	0	0.242879	0	0.00221291	0	0	0
TRITD0Uv1G023350.3	0	0	0	0	0	0	0	0	0	0	0	0	0	0	0	0	0	0	0	0	0	0	0	0
TRITD0Uv1G023350.1	0	0	0	0.0220172	0	0	0	0	0	0	0	0	0	0	0	0	0	0	0	0	0	0	0	0
TRITD0Uv1G023350.4	0.295889	0.419937	0.249181	0.666772	0.540977	0.513695	0.108487	0.333072	0.461371	0.199589	0.148212	0.245657	0.10269	0.247657	0.230915	0.157713	0.0740397	0.428702	0.223931	0.112213	0.0691589	0.185501	0.0534878	0.0479383
TRITD0Uv1G023350.6	2.15962	2.25923	0.914288	2.16221	3.59633	3.55422	4.00598	2.2003	1.80435	2.96018	2.99713	9.45092	4.16721	1.69314	4.71063	5.06024	2.62898	4.06645	2.56676	2.54618	4.86603	3.03523	1.8602	2.71789
TRITD0Uv1G023350.2	1.01601	1.08188	1.56682	1.66087	1.39391	1.17967	2.13037	1.05407	1.36005	1.36565	1.07456	3.41794	0.949316	1.86711	1.48842	0.77989	0.987976	1.03504	0.848351	1.20242	0.966568	0.633877	0.746216	0.878932
TRITD0Uv1G056990.1	0	0.146234	0.562522	0	0.113895	0	0	0	0	0.0538073	0.387774	0	0	0	0	0	1.12368	0	0	0	0	0.261801	0	0
TRITD0Uv1G144020.2	0	0	0	0	0	0	0	0	0	0	0	0	0	0	0	0	0	0	0	0	0	0	0	0
TRITD0Uv1G144020.1	0	0	0	0	0	0	0	0	0	0	0	0	0	0	0	0	0	0	0	0	0	0	0	0
TRITD0Uv1G036400.1	0	0	0	0	0	0	0	0	0	0	0	0	0	0	0	0	0	0	0	0	0	0	0	0
TRITD0Uv1G100670.1	0	0	0	0	0	0	0	0	0	0	0	0	0	0	0	0	0	0	0	0	0	0	0	0
TRITD0Uv1G097330.1	0	0	0	0	0	0	0	0	0	0	0.0186992	0	0	0	0	0	0	0	0	0	0	0	0	0
TRITD0Uv1G097330.2	0	0	0	0	0	0	0	0	0	0	0	0	0	0	0	0	0	0	0.0445316	0	0.0222401	0	0	0
TRITD0Uv1G099520.2	0	0	0	0	0	0	0	0	0	0	0	0	0	0	0	0	0	0	0.0926498	0	0	0	0	0
TRITD0Uv1G099520.5	0.056427	0	0	0	0	0	0	0	0.0855828	0	0	0.385347	0	0	0	0	0.347798	0	0	0.124825	0	0	0	0.118175
TRITD0Uv1G099520.3	1.284	1.6617	2.1683	4.24822	3.58486	2.4568	3.1583	5.42123	5.21747	6.15282	4.43408	6.0712	3.26211	5.08708	4.08203	4.35306	3.77866	4.03126	3.71243	3.34018	2.53218	2.50498	2.53855	2.16433
TRITD0Uv1G099520.4	0.0484568	0	0	0.068203	0.233539	0	0.311743	0.150575	0.176631	0.210155	0.388634	0.050939	0	0.0786527	0.198908	0	0.142613	0.376143	0	0.050753	0	0	0	0.106753
TRITD0Uv1G099520.1	6.63719	7.88279	6.73558	10.4729	11.2662	7.83582	10.4176	19.4286	16.9564	20.351	15.2467	15.0692	15.0187	16.1573	15.2573	11.4691	13.8179	17.6403	12.3519	12.0272	10.6698	6.70011	8.80835	9.23684
TRITD0Uv1G018030.1	7.11171	10.7845	13.2267	3.84791	3.36673	5.16581	0.86619	0.701432	2.27472	1.94289	1.51221	1.88651	2.70564	2.23433	2.611	1.58306	1.01739	0.755495	2.01324	0.596052	2.98075	1.13615	1.22509	1.15011
TRITD0Uv1G018030.3	10.5133	17.3618	13.1284	18.9072	17.0428	11.292	8.23321	14.3713	15.2014	10.4059	7.37821	6.24444	5.59245	7.4311	6.33498	5.60594	5.71584	8.03146	8.00495	6.82597	4.57225	4.60394	3.15229	3.26196
TRITD0Uv1G018030.4	0	0	0	0.000926536	3.22519e-05	1.45908e-06	0	5.87872e-11	1.48481e-08	1.44797e-10	0	0	0	1.0323e-09	0	1.76496e-06	0	0	0.000236049	0	0	0	0.333319	0
TRITD0Uv1G018030.2	0	0	0	0	0	0	0	0	0	0	0	0	0	0	0	0	0	0	0	0	0	0	0	0
TRITD0Uv1G000490.1	3.63118	8.24606	10.531	5.04192	4.50013	9.57051	4.58083	2.50994	4.13284	1.38173	2.37932	2.30147	1.05584	2.77771	0.640488	0.279482	0.25078	0.786055	0.247549	1.26384	2.65076	0.607859	0.0512154	0.302767
TRITD0Uv1G052160.7	0	0	7.46157e-09	0	0.0828912	0	0	0	0	0	0	0	0	0	0	0	0	0	0	0	0	0	0	0
TRITD0Uv1G052160.6	0	0.0768661	0	0	0.0206689	0	0.0417609	0	0	0	0	0	0	0	0.0465059	0.0907365	0	0.0325596	0	0	0.0203436	0	0	0
TRITD0Uv1G052160.2	0	0	0	0	0	0	0	0	0	0	0	0	0	0	0	0	0	0	0	0.0200659	0	0	0	0
TRITD0Uv1G052160.1	0	0	0	0	0	0.210906	0	0.159184	0.227634	0	0.648588	0.912843	0.50592	1.06885	4.47075e-05	1.18284	0.23608	1.72439e-05	0	0.912041	0.8451	0.43969	0	0.223803
TRITD0Uv1G052160.4	3.91108	5.05605	3.76675	8.32098	8.67689	5.51461	3.56418	3.69792	5.83432	3.37422	1.96484	1.94801	2.52585	3.01321	3.46678	2.58767	2.26133	5.3651	3.94178	5.63378	2.9912	2.29241	0.77453	1.36042
TRITD0Uv1G052160.3	0.112638	0.150462	0.298289	0.285978	0.0835783	0.323884	0.199411	0	0.0475419	0	0	0.194721	0.0188756	0.054187	0.135998	0.223633	0.147209	0.264271	0.149587	0.146565	0.100704	0	0.0611842	0.059701
TRITD0Uv1G052160.5	0	0	0	0	0	0	0	0	0	0	0	0	0	0	0	0	0	0	0	0	0	0	0	0
TRITD0Uv1G026400.1	0.0435555	0.18202	0	0	0	0	0	0	0	0	0	0	0	0	0	0	0	0	0	0	0	0	0	0
TRITD0Uv1G013350.1	0	0	0	0	0	0	0	0	0	0	0	0	0	0	0	0	0	0	0	0	0	0	0	0
TRITD0Uv1G013350.2	0	0	0	0	0	0	0	0	0	0	0	0	0	0	0	0	0	0	0	0.0686471	0.0809252	0.0194835	0.187802	0.0321914
TRITD0Uv1G013980.2	0	0	0	0	0	0	0	0	0	0	0	0	0	0	0	0	0	0	0	0	0	0	0	0
TRITD0Uv1G013980.5	0	0	0	0	0	0	0	0	0	0	0	0	0	0	0	0	0	0	0	0	0	0	0	0
TRITD0Uv1G013980.3	0	0	0	0	0	0	0	0	0	0	0	0	0	0	0	0	0	0	0	0	0	0	0	0
TRITD0Uv1G013980.1	0	0	0	0	0	0	0	0	0	0	0	0	0	0	0	0	0	0	0	0	0	0	0	0
TRITD0Uv1G013980.4	0	0.038621	0	0	0	0	0	0	0	0	0	0.0156669	0	0	0	0.0103693	0	0	0	0	0	0	0	0
TRITD0Uv1G056010.1	0.204409	0.233658	0.399687	0.309464	0.272775	0.207394	0.34238	0.20959	0.291432	0.15775	0.113847	0.504004	0.0821376	0.159425	0.12321	0.12367	0.0434005	0.168305	0.129885	0.182006	0.0759411	0.11902	0.193063	0.117213
TRITD0Uv1G108130.2	0.196203	0.370068	0.292122	1.1896	1.92749	1.30825	1.68751	3.31342	2.53957	6.02717	4.19207	3.38186	4.04844	4.61473	3.174	5.8099	4.25862	5.01893	6.45639	26.2217	16.4961	23.1608	33.8258	16.8858
TRITD0Uv1G108130.1	4.41459e-07	0	0	0.03247	0	0.0593642	0.0126475	0.0239791	0.041254	0.206063	0.0424619	0.219906	0.11976	0.0297313	0.0859058	0.129491	0.173966	0.146806	0.262648	0.52669	1.13286	0.312606	0.63802	0.298167
TRITD0Uv1G115180.1	0	0	0	0	0	0	0	0	0	0	0	0	0	0	0	0	0	0	0	0	0	0	0	0
TRITD0Uv1G062530.1	0.707195	1.27719	0.937558	1.13338	0.904582	0.636908	0.463065	0.620579	0.632774	0.414886	0.322975	0.712063	0.342751	0.404901	0.347509	0.180694	0.226456	0.445203	0.403061	0.387421	0.322463	0.324338	0.19176	0.146624
TRITD0Uv1G104240.1	166.443	168.645	209.2	186.725	209.532	229.782	141.637	80.9326	129.358	69.3632	88.7106	64.1799	31.8244	56.6303	52.2838	24.8294	27.8299	47.5836	32.8181	44.3434	38.0085	14.7469	15.376	11.3444
TRITD0Uv1G017030.1	0	0	0	0	0	0	0	0	0	0	0	0	0	0	0	0	0	0	0	0	0	0	0	0
TRITD0Uv1G109960.1	0	0	0	0	0	0	0	0	0	0	0	0	0	0	0	0	0	0	0	0	0	0	0	0
TRITD0Uv1G084290.1	0	0.0444675	0	0	0	0.00581217	0	0	0	0.014556	0	0.00710358	0	0.00774053	0.0241346	0	0.0180881	0.0262446	0	0.013344	0.0130732	0	0	0.0134068
TRITD0Uv1G002970.1	0	0	0	0	0	0	0	0	0	0	0	0	0	0	0	0	0	0	0	0	0	0	0	0
TRITD0Uv1G117700.1	0	0	0	0	0	0	0	0	0	0	0	0	0	0	0	0	0	0	0	0	0	0	0	0
TRITD0Uv1G014370.1	0	0	0	0.0276755	0	0.00794142	0	0	0	0	0	0	0	0	0	0	0	0	0	0.0717602	0	0	0.152698	0
TRITD0Uv1G138800.1	0.30041	0.251519	0	0	0	0.348844	0	0.0303552	0.155452	0	0	0.515658	0	0.587975	0	0	0.164697	0	0	0.116106	0	0.603426	0.49936	0.165534
TRITD0Uv1G043220.2	0	0	0	0	0	0	0	0	0	0	0	0	0	0	0	0	0	0	0	0	0	0	0	0
TRITD0Uv1G043220.5	0	0	0	0	0.143675	0	0	0	0	0	0	0	0	0	0	0	0	0	0	0	0	0	0	0
TRITD0Uv1G043220.6	0.0376795	0.0142774	0	0.090807	0	0	0	0	0.00996847	0.0166663	0.0488383	0.0275449	0.0709658	0	0.0206242	0	0.0110992	0	0	0	0	0	0.0432405	0
TRITD0Uv1G043220.4	0.0534622	0.223542	0.0546046	0.0753215	0.210041	0.174966	0.0890197	0.251968	0.0403535	0.334057	0.0714721	0.0920842	0.0833086	0.27788	0.336743	0.0830859	0.105514	0.0241829	0.181125	0.0481832	0.136188	0.104596	0.0245075	0.10763
TRITD0Uv1G043220.3	1.27598	2.37596	2.60579	1.82161	1.81988	1.56854	1.70141	2.3162	2.28041	2.31039	2.16752	3.25807	1.07989	2.27059	1.78921	1.26052	1.59505	1.85057	1.27309	1.53995	0.948083	0.403275	0.813796	0.784849
TRITD0Uv1G043220.1	0.466906	2.23979	1.23237	1.21982	1.57761	0.986795	2.30334	1.29322	0.952874	1.79994	1.77067	2.23867	1.98766	1.66074	1.1502	0.673307	1.25	1.17752	0.288061	0.317342	1.14667	0.978388	0.347662	0.504639
TRITD0Uv1G010800.2	0	0	0.689174	0	0	0	0.300875	0	0	0.244785	0	0	0	0	0	0	0	0	0.261613	0.182095	0	0	0	0
TRITD0Uv1G010800.1	79.4939	127.306	139.363	182.005	226.411	172.273	304.537	235.543	234.515	238.089	240.622	231.099	141.852	203.21	181.772	104.201	117.107	170.218	126.853	108.847	103.096	95.0107	95.9342	78.9257
TRITD0Uv1G010800.3	0	0	0	0	0	0	0	0	0	0	0	0	0.221138	0	0	0	0	0	0	0	0	0	0	0
TRITD0Uv1G094560.1	0	0	0.0215186	0	0	0	0	0	0	0	0.0470172	0.246531	0	0.215145	0	0	0	0	0	0.835432	0.8749	0	0	0
TRITD0Uv1G024370.6	0	0	0	0	0	0	0	0	0	0	0	0	0	0	0	0	0	0	0	0	0	0	0	0
TRITD0Uv1G024370.1	0	0	0	0	0	0	0	0	0	0	0	0	0	0	0	0	0	0	0	0	0	0	0	0
TRITD0Uv1G024370.8	0	0	0	0	0	0	0	0	0	0	0	0	0	0	0	0	0	0	0	0	0	0	0	0
TRITD0Uv1G024370.7	0	0	0	0	0	0	0	0	0	0	0	0	0	0	0	0	0	0	0	0	0	0	0	0
TRITD0Uv1G024370.4	0	0	0	0	0	0	0	0	0	0	0	0	0	0	0	0	0	0	0	0	0	0	0	0
TRITD0Uv1G024370.2	0	0	0	0	0	0	0	0	0	0	0	0	0	0	0	0	0	0	0	0	0	0	0	0
TRITD0Uv1G024370.3	0	0	0	0	0	0	0	0	0	0	0	0	0	0	0	0	0	0	0	0	0	0	0	0
TRITD0Uv1G024370.5	0	0	0	0	0	0	0	0	0	0	0	0	0	0	0	0	0	0	0	0	0	0	0	0
TRITD0Uv1G010260.1	0	0	0	0	0	0	0	0	0	0	0	0	0	0	0	0	0	0	0	0	0	0	0	0
TRITD0Uv1G014570.2	0	0	0	0	0	0.00418345	0	0	0	0	0	0	0	0	0	0	0	0.0126667	0	0.03577	0.049857	0	0.0395928	0
TRITD0Uv1G014570.1	0	0	0	0	0	0	0.00242178	0	0	0	0	0.00560487	0	0	0	0	0	0	0	0	0	0	0	0.0035634
TRITD0Uv1G016920.1	0	0	0	0	0	0	0	0	0	0	0	0.00626585	0	0.0205404	0	0	0	0	0	0.00592359	0	0	0	0
TRITD0Uv1G015970.1	0.11897	0	0	0	0	0	0	0	0	0	0	0	0	0	0	0	0	0	0	0	0.393752	0	0	0
TRITD0Uv1G061120.1	8.36488	5.46213	7.33347	5.00606	5.19999	6.882	4.07835	0.192581	0.485138	0	0	0	0.109528	0	0	0	0	0	0	0	0	0	0	0
TRITD0Uv1G093650.1	0	0	0	0	0	0	0	0	0	0	0	0	0	0	0	0	0	0	0	0	0	0	0	0
TRITD0Uv1G057840.5	0	0	0	0	0	0	0	0	0	0	0	0	0	0	0	0	0	0	0	0	0	0	0	0
TRITD0Uv1G057840.4	0	0	0	0	0	0	0	0	0.0107873	0	0	0	0	0	0	0	0	0	0	0	0	0	0	0
TRITD0Uv1G057840.3	0	0	0	0	0	0	0	0	0	0	0	0	0	0	0	0	0	0	0	0	0	0	0	0
TRITD0Uv1G057840.2	0	0	0	0	0	0	0	0	0.000343232	0	0	0	0	0	0	0	0	0	0	0	0	0	0	0
TRITD0Uv1G057840.6	0	0	0	0	0	0	0	0	0	0	0	0	0	0	0	0	0	0	0	0	0	0	0	0
TRITD0Uv1G057840.1	0	0	0	0	0	0	0	0	0	0	0	0	0	0	0	0	0	0	0	0	0	0	0	0
TRITD0Uv1G018010.4	0.0130244	0	0	0	0	0.0973525	0	1.7424e-10	0	0	0	0.127186	0.0452389	0.10102	0	0	0	0	0	0	0	0	0	0.0471289
TRITD0Uv1G018010.1	0	0	0	0	0	0	0	0	0	0	0	0	0	0	0	0	0	0	0	0	0	0	0	0
TRITD0Uv1G018010.3	0	0	0	0	0.0269587	0	0	0	0	0	0	0	0	0	0	0	0	0	0	0	0	0	0	0
TRITD0Uv1G018010.2	0.0483316	0.417399	0.504704	0.433086	0.177043	0	0.1484	0.0658894	0.0651873	0.0501618	0.0852603	0	0	0	0.0139879	0	0	0.030211	0	0	0	0.0162153	0.0596376	0
TRITD0Uv1G023980.1	0	0	0	0	0	0	0	0	0	0	0	0	0.00614525	0.00712086	0	0	0	0	0	0	0.0059851	0	0.00923396	0
TRITD0Uv1G045750.4	0	0	0	0.0526419	0	0	0	0	0	0.0228858	0	0	0	0	0.0766446	0	0	0	0	0	0	0	0	0
TRITD0Uv1G045750.3	0	0	0	0	0	0	0.00955247	0	0	0.0553857	0	0	0	0.155739	0.000275428	0.0254233	0.0341631	0	0	0	0	0	0	0
TRITD0Uv1G045750.2	0	0	0	0	0	0	0	0	0	0	0	0	0	0	0	0	0	0	0	0	0	0	0	0
TRITD0Uv1G045750.1	0	0	0	0	0	0	0	0	0	0	0	0	0	0	0	0	0	0	0	0	0	0	0	0
TRITD0Uv1G042540.2	0	0	0	0.00664667	0	0	0	0	0	0.00712467	0.00801597	0	0	0	0	0	0	0	0	0	0	0	0	0
TRITD0Uv1G042540.1	0.0326707	0.0359124	0.0573844	8.05719e-09	0.0458814	0	0.0413995	0.075616	0.0886043	1.25548e-09	3.00983e-09	0	0	0	0	0	0	0	0	0	0	0	0	0
TRITD0Uv1G040750.2	0	0.15011	0.361689	0	0.0282543	0.20104	0	0	0	0.0606478	0.165491	0.114235	0	0	0.0186061	0	0	0.0652012	0	0	0	0	0.130313	6.52064e-07
TRITD0Uv1G040750.1	0	0.0892251	0	0	0	0	0	0.0527606	0.014461	0	0	0	0	0	0	0.0133246	0	0	0	0	0.0350384	0	0	0.039122
TRITD0Uv1G040750.4	0.213725	0.783081	1.37257	0	0.239783	0.56766	0.482499	0.30892	0.167049	0.14367	0	0.328378	0	0.122508	0.120531	0.00126851	0	0	0.00203824	0.0333001	0.298641	0.19338	0.145699	0.0835839
TRITD0Uv1G040750.3	0.160532	0.179377	0.1076	0.720932	0.258073	0.122707	0.175787	0.106449	0.0528877	0.0635855	0	0.251146	0.0328245	0.0111316	0	0.0142172	0.0222985	0	0.0718644	0.397063	0.120485	0.026554	5.26601e-07	0.113064
TRITD0Uv1G104690.1	0	0.0276335	0	0.0128989	0.0299835	0	0.0116233	0	0	0.0205926	0	0	0	0	0.0153442	0.00784765	4.49053e-07	0.0165441	0	0.030874	0	0	0	1.88546e-06
TRITD0Uv1G115010.1	0	0	0	0	0	0	0	0	0	0	0	0	0	0	0	0	0	0	0	0	0	0	0	0
TRITD0Uv1G105120.1	0	0	0	0	0	0	0	0	0	0	0.12203	0	0	0.203015	0	0	0	0	0	0.0155843	0	0	0	0
TRITD0Uv1G068560.3	0	0	0	0	0	0	0	0	0	0	0	0	0	0	0	0	0	0	0	0	0	0	0	0
TRITD0Uv1G068560.1	0	0	0	0	0	0	0	0	0	0	0	0	0	0	0	0	0	0	0	0	0	0	0	0
TRITD0Uv1G068560.2	0	0	0	0	0	0	0	0	0	0	0	0	0	0	0	0	0	0	0	0	0	0	0	0
TRITD0Uv1G111460.3	0	0	0.24591	0.0625364	0	0	0	0.015167	0	0	0	0	0	0	0.204445	0.115808	0	0	0	0	0	0	0.216352	0.0643398
TRITD0Uv1G111460.2	0.266486	0.406532	0.227961	0.493232	0.396848	0.49169	0.514063	0.381685	0.529778	0.344527	0.263246	0.62034	0.195176	0.201212	2.76645e-10	0	0.121968	0.116649	0.149449	0.265381	0.0610075	0.166863	0.0705417	0.115843
TRITD0Uv1G111460.1	0	0	0	0	0	0	0	0	0	0	0	0	0	0	0	0	0	0	0	0	0	0	0	0
TRITD0Uv1G032730.1	0	0	0	0	0	0	0	0	0	0	0	0	0	0	0	0	0	0	0	0	0	0	0	0
TRITD0Uv1G110600.1	62.8349	65.6734	60.0315	53.9448	59.4003	60.9928	70.0912	60.5634	50.5995	50.3542	51.1624	76.8032	33.729	41.778	44.5164	25.8991	20.8995	33.2751	25.0993	25.206	16.2006	7.08087	10.4105	14.1737
TRITD0Uv1G062470.2	0.00786027	0.027983	0	0	0.0619421	0.141662	0	0	0	0	0.0179567	0	0	0	0.0247751	0.101547	0	0	0	0	0	0	0	0.083551
TRITD0Uv1G062470.1	0.0297425	0.0604092	0.112866	0.106952	0.0420188	0	0.0217772	0.0741479	0.0731392	0.0701651	0.0652481	0.146371	0	0.0717495	0	0	0.0606525	0.082155	0.0408869	0.0558834	0.0763145	0.0485451	0.0263933	0
TRITD0Uv1G051340.1	4.78424	4.10627	4.3168	6.16215	7.81249	6.14242	9.37544	15.0753	14.4152	14.1791	14.8309	12.9026	13.4172	13.1859	13.3436	11.8487	12.5668	13.8187	11.6715	13.7551	10.2814	13.1858	12.6976	10.9617
TRITD0Uv1G051340.2	0.198909	0	0	0	0.0626593	0	0.38928	0.405431	0.244652	0.640057	0.0835754	0.410242	0.0678626	0.279314	0.0663692	0.444198	0.367529	0.399713	0.157311	0.264092	0.120648	0.503038	0.40034	0.116983
TRITD0Uv1G058260.1	0.0015911	0.0406194	0.00372249	0.0188171	0.0157074	0	0	0.00227271	0.00438475	0.00831723	0.00697282	0.00989764	0.0130162	0.0153615	0	0.00197206	0.0102827	0	0	0	0.0213372	0	0	0.00344072
TRITD0Uv1G138930.1	0	0	0	0	0	0	0	0	0	0	0	0	0	0	0	0	0	0	0	0	0.0134216	0	0	0
TRITD0Uv1G142660.1	0	0	0.506913	0.0548358	0.0627177	0.127612	0.0510627	0.155455	0.166593	0.11056	0.0851432	0	0.0825654	0.143857	0.104789	0.0934745	0.215384	0.202139	0.0254191	0.362509	0.367337	0	0.361623	0.157836
TRITD0Uv1G021540.2	0.0246752	0	0	0	0	0.11104	0	0	0	0	0	0	0	0	0	0	0	0	0	0	0	0	0	0
TRITD0Uv1G021540.1	0	0	0.125508	0.025202	0.0390639	0	0	0	0	0	0	0	0	0	0	0	0	0	0	0	0	0	0	0
TRITD0Uv1G137220.1	0	0	0	0	0	0	0	0	0	0	0	0	0	0	0	0	0	0	0	0	0	0	0	0
TRITD0Uv1G080770.1	0	0	0	0	0	0	0	0	0	0	0	0	0	0	0	0	0	0	0	0	0	0	0	0
TRITD0Uv1G100530.1	0	0	0	0	0	0	0	0	0	0	0	0	0	0	0	0	0	0	0	1.25234e-10	0	1.27827e-09	0	8.72676e-10
TRITD0Uv1G100530.2	0	0	0	0	0	0	0	0	0	0	0	0	0.00879623	0	0	0	0	0	0	0.00860464	0	0.0122554	0	0.0290596
TRITD0Uv1G100530.3	0	0	0	0	0	0	0	0	0	0	0	0	0	0	0	0	0	0	0	0	0	0	0.00558201	0
TRITD0Uv1G024270.13	0	0	0	0	0	0	0	0	0	0	0	0	0	0	0	0	0	0	0	0	0	0	0	0
TRITD0Uv1G024270.9	0	0	0	0	0.0175959	0	0	0	0	0	0	0	0	0.0148298	0	0	0.0162538	0	0	0	0	0	0	0
TRITD0Uv1G024270.3	0	0	0	0	0	0	0	0	0	0	0	0	0	0	0	0	0	0	0	0	0	0	0	0
TRITD0Uv1G024270.17	0	0	0.0835347	0	0	0	0	0	0	0	0	0	9.06861e-10	0	0	0	0	0	1.20557e-10	0	0	0	0	0
TRITD0Uv1G024270.15	0	0	0	0	0	0	0	0	0	0	0.0572745	0	0	0	0	0	0	0	0	0	0	0	0	0
TRITD0Uv1G024270.14	0	0	0	0	0	0	0.0406176	0	0	0	0	0	0	0	0	0	0	0	0.0549622	0.0496142	0	0	0	0
TRITD0Uv1G024270.7	0	0	0	1.73683	0.976295	0.561252	1.13436	2.26253	2.87576	1.77199	1.89203	0.638227	0.671316	1.45223	0.294359	0.802501	0.927121	1.51959	0.33109	2.05484	0.905476	0.882489	1.76145	1.03182
TRITD0Uv1G024270.10	1.94365	1.74566	1.4123	1.71678	1.98601	1.55877	1.29071	1.63194	1.6173	1.5886	1.20365	0.514354	1.53134	0.892336	1.26038	0.882043	0.981326	1.36308	1.53862	1.40253	1.81246	1.50375	1.58328	1.28912
TRITD0Uv1G024270.1	0	0	0	0	0	0	0.459522	0	0.54238	0	0	0	0	0	0	0	0	0	0	0	0	0	0	0
TRITD0Uv1G024270.2	0	0	0	0.680496	0.881295	1.15368e-05	0	1.43591	0.0701747	2.66384	2.48616	2.33732	0.129498	0	1.43692	0.13364	0.341411	0.730126	0.354489	1.03529	0	1.25475	1.00232	0
TRITD0Uv1G024270.12	0	0	0	0	0	0	0	0	0	0	0	0	0	0	0	0	0	0	0	0	0	0	0	0
TRITD0Uv1G024270.6	0	0	0	1.87333e-08	2.94645e-10	0	0	0.0907645	6.09564e-10	4.80312e-09	0	1.00342	0	0	0	6.86765e-10	0.393248	0.493181	7.148e-10	0	0	0	0	0
TRITD0Uv1G024270.11	0	0	0	0.259599	0.0058105	0	1.64022e-07	0	0.0124669	0.738889	2.75113e-07	1.15292e-08	1.74317e-08	0	0	0.0427331	2.73272e-06	0.00481176	0.00429854	1.97842e-05	1.82268e-07	0	5.63754e-08	0
TRITD0Uv1G024270.18	0.655851	1.37915	1.67847	2.08454e-05	0.40483	0.721766	0	8.5989e-07	0.0165463	0	0	0.0818715	2.37836e-06	0.136009	1.17004	4.6408e-08	0.125759	0.167036	0.529622	0.074159	0.17604	0.69301	0.418286	0.412109
TRITD0Uv1G024270.8	0	0	0	0	0	0	0	0	0	0	0	0	0	0	0.0325231	0	0	0	0.0705871	0	0	0	0	0
TRITD0Uv1G024270.16	0	0	0	0	0	0	0	0	0	0	0	0	0	0	0	0	0	0	0	0	0	0	0	0
TRITD0Uv1G024270.5	0	0	0	0	0	0	0	0	0	0	0	0	0	0	0.0233478	0	0.0335092	0	0	0	0	0.0462665	0	0
TRITD0Uv1G024270.4	0	0	0	0	0	0	0	0	0	0	0	0	0	0	0	0	0	0	0	0	0	0	0	0
TRITD0Uv1G134300.1	0	0	0	0	0	0	0	0	0	0	0	0	0.0256352	0	0	0.0266492	0	0	0	0	0	0	0	0
TRITD0Uv1G119130.1	0	0	0	0	0	0	0	0	0	0	0	0	0	0	0	0	0	0	0	0.0634786	0	0	0	0
TRITD0Uv1G106320.4	0	0	0	0	0.0210479	0	0	0	0	0.0239465	0	0	0	0	0	0	0	0	0	0	0	0	0	0
TRITD0Uv1G106320.3	1.05743	2.10066	2.41868	2.59983	2.31801	1.78989	2.21649	2.18466	2.14617	1.97274	1.72831	2.18669	1.03949	2.0008	1.37647	1.40047	1.11304	1.48337	1.45618	1.37984	1.0491	1.27464	1.30136	1.29221
TRITD0Uv1G106320.1	0	0	0.103311	0	0	0	0.0252145	0	0.0503226	0	0.0228606	0	0	0	0	0	0.0229551	0	0	0	0	0	0	0.0414728
TRITD0Uv1G106320.2	0	0	0	0	0	0	0	0	0	0	0	0	0	0	0	0	0	0	0	0	0	0	0	0
TRITD0Uv1G106320.5	1.31195e-08	0	0	0	0	0	0	7.55618e-05	0	0	2.71023e-06	0	0	0	0	0	0.162955	0	0	0	0.035236	0	0	0
TRITD0Uv1G064510.1	0	0	0	0	0	0	0	0	0	0	0	0	0	0	0	0	0	0	0	0	0	0	0	0
TRITD0Uv1G111620.5	0	0	0	0	0	0	0	0	0	0	0	0	0	0	0	0	0	0	0	0	0	0	0	0
TRITD0Uv1G111620.4	3.40445	4.80129	3.26756	2.98465	3.67453	3.1958	2.78651	3.58747	2.73443	3.48643	2.37516	4.06344	2.46227	2.75551	2.90629	1.89585	2.00249	2.8302	1.95153	2.62704	2.72262	2.25569	1.80378	2.37612
TRITD0Uv1G111620.6	0	0	0.103311	0	0	0	0.0252145	0	0.0503226	0	0.0228606	0	0	0	0	0	0.0229551	0	0	0	0	0	0	0.0414728
TRITD0Uv1G111620.2	0	0	0	0	0.0210479	0	0	0	0	0.0239465	0	0	0	0	0	0	0	0	0	0	0	0	0	0
TRITD0Uv1G111620.1	1.31195e-08	0	0	0	0	0	0	7.55618e-05	0	0	2.71023e-06	0	0	0	0	0	0.162955	0	0	0	0.035236	0	0	0
TRITD0Uv1G111620.3	1.05743	2.10066	2.41868	2.59983	2.31801	1.78989	2.21649	2.18466	2.14617	1.97274	1.72831	2.18669	1.03949	2.0008	1.37647	1.40047	1.11304	1.48337	1.45618	1.37984	1.0491	1.27464	1.30136	1.29221
TRITD0Uv1G035250.2	0	0	0	0	0	0	0	0	0	0	0	0	0	0	0	0	0.0139541	0	0	0	0	0	0	0
TRITD0Uv1G035250.1	0	0	0	0	0	0	0	0	0	0	0	0	0	0.0543218	0	0	0	0	0	0	0	0	0	0
TRITD0Uv1G131200.1	0	0	0	0	0	0	0	0	0	0	0	0	0	0	0	0	0	0	0	0	0	0	0	0
TRITD0Uv1G048900.3	4.27373	3.22154	4.35284	5.60498	6.23017	4.8969	3.73936	4.29046	5.54676	3.10366	2.91938	1.71829	1.92513	1.9699	0.731118	0.709946	1.91135	1.60949	1.19641	1.50426	1.67638	0.644418	1.69813	1.07972
TRITD0Uv1G048900.1	4.14701	2.94034	3.55449	6.30187	4.67803	3.2334	3.10037	4.25116	5.1172	3.07938	3.03468	1.54208	1.51656	1.29055	0.865801	0.623563	0.603062	2.29962	1.4063	1.54682	1.70758	0.502415	1.54502	0.822069
TRITD0Uv1G048900.4	0.85034	2.72254	0.817131	0.231363	0.0276436	1.43362	0.689669	0.85308	2.03982	1.00203	0.772486	0.0629618	1.69166e-07	1.01975e-07	0.521034	1.92406e-06	0.269041	0.00452117	0.332499	0.720809	0.668219	0.264198	0.812228	0.302413
TRITD0Uv1G048900.5	0	0	0	0	0	0	0	0.385406	0	0	0.345719	0	0	0.296753	0	0	0	0	0	0	0	0	0	0
TRITD0Uv1G048900.2	0.223173	0	0.62908	2.44024	2.17248	0.827072	1.63998	0.743911	0.468821	2.09577	1.13734	1.00824	0.728884	1.00352	0.54745	0.464459	0.000808227	0.856714	0	0.949202	0.00372572	0.3313	0.0117745	0.139329
TRITD0Uv1G087220.1	0	0	0	0	0	0	0	0	0	0	0	0	0	0	0	0	0	0	0	0	0	0	0	0
TRITD0Uv1G129360.3	0	0.212048	0.195721	0.371462	0.425203	0.796629	0.463601	0.860791	1.36807	1.20895	1.47754	2.64	2.06227	1.80735	1.37558	1.07018	0.282885	0.193526	0.516035	1.09833	0.202187	0.849839	1.33903	0.553675
TRITD0Uv1G129360.1	0	0	0.476653	0.406997	0.270325	0.730209	0.306924	0.579338	0.574617	0.518519	0.722651	2.81667	0.676612	0.820638	0.876887	0.513913	0.169494	0	0.0817805	0.403914	0	0.542117	0.81867	0.0551326
TRITD0Uv1G129360.2	0.101163	0.0367271	0.18136	0.0432475	0.199122	0.257564	0.25912	0.292235	0.458736	0.301803	0.902027	0.667149	0.0664802	0.438251	0.517865	0.361579	0.760592	0.370578	0.398454	0.915746	0.0708224	0.330222	0.212841	0.558344
TRITD0Uv1G006260.2	0.649026	1.69648	0.937018	2.19843	2.19107	1.36511	0.93593	1.3978	1.25553	0.981997	0.978169	0.967853	0.265385	0.854765	0.663462	0.37024	0.369045	0.530794	0.409335	1.07617	0.326107	0.0753011	0.429994	0.0788931
TRITD0Uv1G006260.1	0.57152	0.271141	0.591601	0.758035	0.50147	0.351705	0.237939	0.220895	0.426577	0.225298	0.102554	0.194331	0.0887026	0.293251	0.0707988	0.0130072	0.14229	0.17264	0.067485	0.314911	0.271884	0.0512779	0.141793	0
TRITD0Uv1G127620.1	0	0	0	0	0	0	0	0	0	0	0	0	0	0	0	0	0	0	0	0	0	0	0	0
TRITD0Uv1G114460.1	0	0	0	0	0	0	0	0	0	0	0	0	0	0	0	0	0	0	0	0	0	0	0	0
TRITD0Uv1G048590.1	1.84142	2.11106	1.92	2.87278	1.50827	2.05213	1.09472	0.991765	0.967399	0.426363	0.410552	0.765762	0.44868	0.487671	0.362715	0.251816	0.501782	0.303654	0.376016	0.531022	0.259532	0.374112	0.275382	0.279506
TRITD0Uv1G048590.3	0.625089	0.688548	1.29168	0.679243	0.354409	0.300575	0.174443	0.244433	0.126395	0.113623	0.196995	0.160359	0.177186	0.170428	0.0842212	0.110468	0.0837137	0.126607	0.113917	0.0877593	0.142881	0	0.048804	0.0849633
TRITD0Uv1G048590.2	0	9.15638e-09	0	0	0	0	0	0	0	0.357908	0	0.0538428	0	0	0	0	0	0.00998831	0	0	0	0	0.0197321	0
TRITD0Uv1G004510.1	1.40126	1.41296	1.12443	1.24729	0.729022	0.905856	0.297094	0.0774498	0.166451	0.0216785	0	0	0	0	0	0	0.0179584	0.0608	0	0	0	0	0	0
TRITD0Uv1G134750.1	0	0.010939	0	13.8114	0	0	4.2e-05	0	0	0	0	0	0	0	0	0	0.260309	0	0	0	0	0	0	0
TRITD0Uv1G051140.3	0.122914	0	0.19715	0.188583	0.184043	0.200436	0.152514	0.0254813	0.174722	0.0436676	0	0.103167	0	0	0	0	0	0.109376	0.0511885	0.0807579	0.0141694	0	0	0
TRITD0Uv1G051140.4	0.104272	0.268051	0.0853375	0.136904	0.0838685	0.074479	0.0727115	0.0788097	0	0.0982908	0.0589765	0	0	0.0990639	0	0	0	0	0	0	0	0	0	0
TRITD0Uv1G051140.2	0	0	0.140617	0	0	0	0	0	0	0	0	0	0.037857	0	0	0	0	0	0	0	0	0	0.0781421	0
TRITD0Uv1G051140.1	0	0	0	0	0.0818294	0.0344983	0.136	0.0527669	0.0675849	0	0	0.0213234	0	0	0.0297465	0.0259233	0.00669708	0	0	0.0281135	0	0	0	0.0332917
TRITD0Uv1G103080.2	0	0	0	0	0	0	0	0	0	0	0	0	0	0	0	0	0	0	0	0	0	0	0	0
TRITD0Uv1G103080.1	0	0	0	0	0	0	0	0	0	0	0	0	0	0	0	0	0	0	0	0	0	0	0	0
TRITD0Uv1G103080.3	0	0	0	0	0	0	0	0	0	0	0	0	0	0	0	0	0	0	0	0	0	0	0	0
TRITD0Uv1G034020.6	0	0	0	0	0	0	0	0	0	0	0	0	0	0	0	0	0	0	0	0	0	0	0	0
TRITD0Uv1G034020.5	0	0	0	0	0.0633679	0	0	0	0	0	0	0	0	0	0	0	0	0	0	0	0	0	0	0
TRITD0Uv1G034020.3	0	0.164807	0.0934832	0	0	0	0	0	0	0	0	0	0	0	0	0.0506954	0	0	0	0	0	0	0	0
TRITD0Uv1G034020.7	0	0	0	0	0	0	0.68691	0	7.35336e-10	0	0	0	0.123631	0	0.0348692	0	0	0.272738	0	0	0	0	0	0.147835
TRITD0Uv1G034020.4	0.519225	0.564143	0.00236042	0.483207	0.406004	0.632392	0.35258	0.627425	0.691925	1.16268	1.75691	1.12827	1.19262	1.23078	0.599909	1.38877	1.57215	1.33233	0.690395	1.11113	1.38626	0.642264	1.0677	1.20974
TRITD0Uv1G034020.2	0	0	0.433774	0	0	0	0	0	0	0	0	0	0	0	0	0	0	0	0	0	0	0	0	0
TRITD0Uv1G034020.1	0	0	0	0	0	0	0	0	0	0.0502322	0	0	0.0113596	0	0.0194697	0	0.0171317	0.0192291	0.0315924	0.0212642	0	0	0.0608608	0.00807934
TRITD0Uv1G016280.9	0	0	0	0	0	0	0	0	0	0	0	0	0	0	0	0	0	0	0	0	0	0	0	0
TRITD0Uv1G016280.6	0	0.00251593	0	0.00282065	0	0	0.00163329	0	0	0	0.00135585	0.00397642	0.000177276	0	0	0	0	0.00209121	0	0.0073397	0.0283757	0	0.0102944	0.0141809
TRITD0Uv1G016280.11	0	0	0	0	0	0	0	0	0	0	0	0	0	0	0	0	0	0	0	0	0	0	0	0
TRITD0Uv1G016280.5	0	0	0	0	0	0	0	0	0	0	0	0	0	0	0	0	0	0	0	0	0	0	0	0
TRITD0Uv1G016280.4	0	0	0	0	0	0	0	0	0	0	0	0	0	0	0	0	0	0	0	0	0	0	0	0
TRITD0Uv1G016280.10	0	0	0	0	0	0	0	0	0	0	0	0	0	0	0	0	0	0	0	0	0	0	0	0
TRITD0Uv1G016280.1	0	0	0	0	0	0	0	0	0	0	0	0.122811	0	0	0	0	0	0	0	0.10854	0	0	0	0.0820873
TRITD0Uv1G016280.2	0	0	0	0	0	0	0	0	0	0	0	0	0	0	0.0442743	0.0577128	0.0258071	0	0.0770057	0	0.12788	0.0578179	0	0.224574
TRITD0Uv1G016280.3	0	0	0	0	0	0	0	0	0	0	0	0	0	0	0	0	0	0	0	0	0	0	0	0
TRITD0Uv1G016280.8	0	0	0	0	0	0.0434886	0	0	0	0	0	0	0	0.00528683	0	0	0.0607717	0	0	0	0	0	0	0
TRITD0Uv1G016280.12	0	0	0	0	0	0	0	0	0	0	0	0	0	0	0	0	0	0	0	0	0.00966069	0	0	0
TRITD0Uv1G016280.7	0	0.0601831	0	0.0460025	0	0	0.0276137	0	0	0	0.0280693	0.0970702	0.00378347	0	0	0	0	0.039926	0	0.126145	0.447518	0	0.204284	0.215167
TRITD0Uv1G116900.1	0	0	0	0	0	0	0	0	0	0	0	0	0	0	0	0	0	0	0	0	0	0	0	0
TRITD0Uv1G032670.1	0	0	0	0	0	0	0	0	0	0	0	0	0	0.041405	0	0	0	0	0	0	0	0.0101121	0.0092838	0.0143163
TRITD0Uv1G068180.1	0	0	0	0	0.630136	0	0.0927711	0	0.0357544	0.0355763	0	0	0.0766114	0	0	0	0.0903594	0	0	0	0.266404	0	0	0
TRITD0Uv1G100810.1	0	0	0	0	0	0	0	0	0	0	0	0	0	0	0	0	0	0	0	0.0032838	0	0	0	0
TRITD0Uv1G038220.1	0	0	0	0	0	0	0	0	0	0	0	0	0	0	0	0	0	0	0	0.011761	0	0	0	0.00523942
TRITD0Uv1G012620.1	0	0	0.4464	0	0	0.570125	0	0	0.535961	0	0	0	0	0	0	0	0	0	0	0	0	0	0	0
TRITD0Uv1G105830.1	0	0	0	0	0	0	0	0	0	0.0215845	0	0.441075	0	0.11452	0	0	0	0.045601	0	0.623734	0.10978	0	0	0
TRITD0Uv1G109700.1	0	0	0	0	0	0	0	0	0	0	0	0	0	0	0	0	0	0	0	0	0	0	0	0
TRITD0Uv1G122420.1	0.0363782	0	0	0	0.0336807	0.034996	0	0	0	0	0	0	0	0	0	0	0	0	0	0	0	0	0	0
TRITD0Uv1G118140.1	0	0.109929	0	0	0	0.0274972	0	0	0	0	0	0	0	0	0	0	0	0.119305	0.0100311	0.0812468	0	0	0.133101	0
TRITD0Uv1G000310.2	0.0901017	0.749907	0.368056	0.894527	0.197957	0.0440366	0.548235	0.225236	0.141945	0.0969847	0.145629	0.192232	0	0.113955	0.101138	0	0	0.208865	0.112669	0.111829	0	5.98929e-06	0	0
TRITD0Uv1G000310.3	0	0	0	0	0	0	0	0	0	0	0	0	0	0	0	0	0	0	0	0	0.00753506	0	0	0
TRITD0Uv1G000310.1	0.816669	1.5038	1.17991	0.353587	0.831985	1.01148	0.281548	0.440923	0.520416	0.729552	0.216517	0.702345	0.357913	0.317672	0.323359	0.392819	0.435024	0.141859	0.220688	0.337292	0.354637	0.380923	0.266855	0.508007
TRITD0Uv1G026650.1	0	0	0	0	0	0	0	0	0.0179501	0	0	0	0	0	0	0	0	0	0	0	0	0	0	0
TRITD0Uv1G032870.1	0.019477	0.0310581	0.0182381	0.0424104	0.0109596	0	0	0	0	0	0	0	0	0	0	0	0	0	0	0	0	0	0	0
TRITD0Uv1G079010.1	13.2267	20.4548	21.5527	28.2408	18.9281	27.3782	23.0751	21.9284	23.2962	16.7396	13.2872	41.716	12.2698	19.9424	17.0246	12.7338	13.3656	14.9089	13.5371	12.2895	12.5303	8.45452	9.50609	9.04939
TRITD0Uv1G012330.1	0	0	0	0	0.0143372	0.00315241	0.0144087	0.0327598	0	0.0169927	0.0159698	0.0352198	0.0101097	0.038511	0.036605	0.0248512	0	0	0.0104781	0	0.0205089	0.0276048	0.00981705	0.0190337
TRITD0Uv1G012330.2	0	0.00286444	0.0650844	0	0.0153284	0	0.00338661	0	0.0304714	0	0.0209458	0.0647416	0	0	0.0232031	0	0.0133546	0	0.000949319	0.0345058	0	0	5.32805e-10	0
TRITD0Uv1G114950.1	0.167338	0.425507	0	0	0.445214	0	0	0.265112	0	0	0.282417	0	0	0.101202	0	0	0	0.112786	0	0.184458	0.143481	0	0	0
TRITD0Uv1G114950.2	62.9322	64.489	57.8418	70.2076	67.6821	66.2016	71.4747	42.5648	55.0395	33.9595	32.709	42.8899	26.1462	27.4512	23.8788	13.0561	12.7717	22.9735	13.3537	10.8234	14.226	9.10339	6.24275	7.17416
TRITD0Uv1G000370.27	0	0	0	0	0	0	0	0	0	0	0	0	0	0	0	0	0	0	0	0	0.0230635	0	0	0
TRITD0Uv1G000370.15	0	0	0	0	0	0	0	0	0	0	0	0	0	0	0	0	0	0	0	0	0	0	0	0
TRITD0Uv1G000370.5	0	0	0	0.0397738	0	0	0.0426309	0	0	0	0	0	0	0	0	0.0433165	0	0.153351	0	0.0420447	0.0717266	0	0	0.136774
TRITD0Uv1G000370.14	0	0	0	0	0	0	0	0	0	0	0	0	0	0	0	0	0	0	0	0	0	0	0	0
TRITD0Uv1G000370.2	0	0	0	0	0	0	0	0	0	0	0	0	0	0	0	0	0	0	0	0	0	0	0	0
TRITD0Uv1G000370.18	0	0.277957	0	0.0467488	0.0243461	0	0	0.0594115	0.015823	0.0258527	0.0245946	0.0651081	0	0	0	0	0.075771	0	0	0.0368447	0.044341	0.0375418	0	0.0652293
TRITD0Uv1G000370.7	0	0	0	0	0	0	0	0	0	0	0	0	0	0	0	0	0	0	0	0	0	0	0	0
TRITD0Uv1G000370.26	0	0	0	0	0	0	0	0	0	0	0	0	0.0512207	0	0	0.0260282	0	0	0	0	0	0	0.0128678	0.0401752
TRITD0Uv1G000370.8	0	0	0	0	0	0	0	0	0.00928086	0	0	0	0	0	0	0	0	0	0	0.0131595	0	0	0	0
TRITD0Uv1G000370.9	0.0592555	0.0756494	0.00110116	0.410788	0.194247	0.0558725	0.225188	0.429415	0.238037	0.39026	0.327148	0.582382	0.148216	0.348818	0	0.0607139	0.00361743	0.101853	0.0143236	0.709092	0.627236	0.0710044	0.254334	0.000362873
TRITD0Uv1G000370.12	0	0.270045	0.390306	0.229827	0.161286	2.00778	0.336902	0.50941	0.607097	0.595659	0	0.346726	0.0146047	0.259941	0	0	0.47049	0.185148	0.207704	0.697994	1.22988	0	0.381996	0
TRITD0Uv1G000370.24	0	0	0	0	0	0	0	0	0	0	0	0	0	0	0	0	0	0	0	0	0	0	0	0
TRITD0Uv1G000370.23	0	0	0	0	0	0	0	0	0	0	0	0.0103778	0	0	0.0349102	0	0	0	0	0	0	0	0	0.0319209
TRITD0Uv1G000370.3	0	0	0	0	0	0	0	0.0223062	0.0193089	0.0589072	0.0907971	0.159877	0	0.0743953	0.0526078	0	0	0.0214928	0	0.019803	0	0	0.0180276	0
TRITD0Uv1G000370.17	0	0	0	0	0	0	0	0	0	0	0	0	0	0	0	0	0	0	0	0	0	0	0	0
TRITD0Uv1G000370.28	0	0	0	0	0.017681	0.0518461	0	0.0176191	0.011425	0.0108856	0	0.036858	0	0	0.00599761	0	0	0.0130753	0.00650138	0	0	0.00709219	0.0166864	0.00433637
TRITD0Uv1G000370.21	0	0	0	0	0	0	0	0	0	0	0	0.147844	0	0	0	0	0.0263957	0.104365	0	0	0	0	0	0
TRITD0Uv1G000370.20	0	0	0	0	0	0	0	0	0	0	0	2.20766e-07	0	0.329445	0	0	0	0	0	0	0	0	0	0
TRITD0Uv1G000370.11	0.125054	0.11776	0.246133	0.0808764	0.189182	0.133428	0.0896924	0.167822	0.1653	0.171643	0.102025	0.269437	0.0786593	0.0785227	0.0718163	0.104454	0.00912002	0.201664	0.141144	0.28605	0.325028	0.138292	0.162422	0.127621
TRITD0Uv1G000370.22	0	0	0.0652116	0	0	0	0	0	0	0	0.0645444	0	0	0.0610839	0	0.070562	0	0.0856332	0	0	0.0136801	0	0	0
TRITD0Uv1G000370.13	0	0	0	0	0	0	0	0	0	0	0	0	0	0	0	0	0	0	0	0	0	0	0	0
TRITD0Uv1G000370.19	0	0	0.556814	0.0898506	0	0.149678	0	0.040367	0	0.185456	3.12675e-10	0	0	0.0196575	0	0.0465789	0.0220185	0	0	0.0282747	0	0	0.220051	0
TRITD0Uv1G000370.10	0.238963	0	0.404231	0.0858328	0.200077	0.163153	0.0436124	0.113979	0.203797	0.0513956	0.117645	0.225836	0	0	0.0913799	0.0538872	0.112467	0.11454	0.157022	0.256625	0.134415	0	0.05371	0.144497
TRITD0Uv1G000370.6	0	0	0	0	0	0	0	0	0	0	0	0	0	0	0	0	0	0	0	0	0	0	0	0
TRITD0Uv1G000370.4	0	0	0.118237	0	0	0	0	0	0	0	0	0	0	0	0.0378248	0	0	0	0	0	0	0	0.0225295	0
TRITD0Uv1G000370.1	0	0	0	0	0.145836	0	0	0.104431	0.123683	0.159875	0.0710765	0	0	0.0397258	0.0409728	0	0.016608	0	0	0.0262465	0	0	0	0
TRITD0Uv1G000370.25	0	0	0	0	0	0	0	0	0	0	0	0	0	0	0	0	0	0	0.011877	0	0	0	0	0
TRITD0Uv1G000370.16	0	0	0	0	0	0	0	0	0	0	0	0	0	0	0	0	0	0	0	0	0	0	0	0
TRITD0Uv1G066590.1	0	0	0	0	0	0	0	0	0	0	0	0	0	0	0	0	0	0	0	0	0	0	0	0
TRITD0Uv1G066590.4	0	0	0	0	0	0	0	0	0	0	0	0	0	0	0	0	0	0.0233847	0	0	0	0	0	0.00300521
TRITD0Uv1G066590.3	0	0	0	0	0	0	0	0	0	0	0	0	0	0	0	0	0	0	0	0	0	0	0	0
TRITD0Uv1G066590.2	0	0	0	0	0	0	0	0	0	0	0	0	0	0	0	0	0	0	0	0	0	0	0	0
TRITD0Uv1G003160.1	0	0	0	0	0	0	0	0	0	0	0	0	0	0	0	0	0	0	0	0	0	0	0	0
TRITD0Uv1G003160.2	0	0	0	0	0	0	0	0	0	0	0	0	0	0	0	0	0	0	0	0	0	0	0	0.00338253
TRITD0Uv1G110290.1	0	0	0	0	0	0	0	0	0	0	0	0	0	0	0	0	0	0	0	0	0	0	0	0
TRITD0Uv1G110290.3	0	0	0	0.00554446	0	0	0	0	0	0	0	0	0	0	0	0	0	0	0	0	0	0	0	0
TRITD0Uv1G110290.2	0	0	0	0	0	0	0	0	0	0	0	0	0	0	0	0	0	0	0	0	0	0	0	0
TRITD0Uv1G121560.1	0	0	0	0	0	0	0	0	0	0	0	0	0	0	0	0	0	0	0.0114107	0	0	0	0	0
TRITD0Uv1G009900.1	0	0	0	0	0	0	0	0	0	0	0	0	0	0	0	0	0	0	0	0	0	0	0	0
TRITD0Uv1G018870.2	2.63675	3.15328	1.53871	3.0473	2.84576	1.96489	2.77206	2.68884	3.21186	2.07764	1.6287	2.42604	1.72394	1.61256	1.20749	1.2356	1.39293	1.08639	1.49715	1.81751	0.995874	1.48697	1.29592	1.19697
TRITD0Uv1G018870.3	0.665793	1.94415	1.67582	1.41658	1.708	1.57109	0.485632	0.564437	1.05819	0.460006	0.543734	0.313626	0.0925457	0.355466	0.583375	0	0	0.716704	0.0672435	0.560832	0.795185	0.177655	0.173073	0.109439
TRITD0Uv1G018870.1	0	1.1424e-07	0.501533	0	0	0	0	0.0366106	0	0	0	0	0	0	0	0.301109	0	0	0	0	0	0	0	0
TRITD0Uv1G120100.1	0	0	0	0	0	0	0	0	0	0	0	0	0	0	0	0	0	0	0	0	0	0	0	0
TRITD0Uv1G077900.1	0	0	0	0	0	0	0	0	0	0	0	0	0	0	0	0	0	0	0	0	0	0	0	0
TRITD0Uv1G002610.1	0.00431154	0	0	0	0	0.0118863	0	0.00531051	0.00389281	0	0	0	0	0	0	0	0.00554668	0	0	0.00511162	0.00334538	0	0	0.0011414
TRITD0Uv1G122680.1	0	0	0	0	0	0	0	0	0	0	0	0.011177	0	0	0	0	0	0	0	0.00995994	0	0	0	0
TRITD0Uv1G116470.1	0	0	0	0	0	0	0	0	0	0	0	0	0	0	0	0	0	0	0	0	0	0	0	0
TRITD0Uv1G116360.1	0	0.00540942	0.0797236	0.0382236	0	0	0.0496361	0	1.18264e-10	0	0.166926	1.18397	0.491059	0	0.473771	0.169114	0	0	0	0.274063	0.400448	0.00271005	0	0.20957
TRITD0Uv1G126610.1	0	0	0	0	0	0	0	0	0	0	0	0	0	0	0	0	0	0	0.251818	0.196896	0	0	0	0
TRITD0Uv1G110420.1	0	0	0	0	0	0	0	0	0	0	0	0	0	0	0	0	0	0	0	0	0	0	0	0
TRITD0Uv1G119560.1	0	0	0	0	0	0	0	0	0	0	0	0	0	0	0	0	0	0	0	0	0	0	0	0
TRITD0Uv1G053390.1	0.0345612	0	0	0	0.0709314	0.374192	0	0.0378161	0.0578921	0	0	0.0478632	0	0	0	0.0807057	0	0	0	0	0	0	0	0
TRITD0Uv1G018550.4	0.0243119	0.177038	0	0.217003	0.158972	0	0.0239221	0.058713	0.085134	0.196427	0.262599	0.484743	0.0910758	0.289861	0.475491	0.562918	0.491998	0.139174	0.136939	0.0493698	0.148025	0.0733786	0.100133	0.197481
TRITD0Uv1G018550.3	34.3468	41.3806	40.5308	41.866	43.7753	48.8353	51.9073	44.5149	40.1248	49.9837	43.8575	107.971	44.1465	72.5543	67.4969	59.9408	46.3002	49.766	49.4814	41.6309	43.5634	41.6432	51.0998	40.7813
TRITD0Uv1G018550.2	0	0	0	0.26151	0.12873	0.096616	0	0.160411	0.0400043	0.0745635	0.0436507	0	0	0.130579	0.172349	0.0749181	0	0	0.0901591	0.0666303	0	0.0949863	0.183704	0
TRITD0Uv1G018550.1	1.76022	3.54249	2.00405	2.52408	2.18754	2.8676	3.67801	2.1814	3.3783	3.04063	3.19488	8.17969	1.01663	4.25682	4.69395	2.93464	4.71559	2.69214	3.40145	2.86712	0.500474	6.59274	4.16431	2.72849
TRITD0Uv1G034060.12	0	0	0	0	0	0	0	0	0	0	0	0	0	0	0	0	0	0	0	0	0	0	0	0
TRITD0Uv1G034060.18	0	0	0	0	0	0	0	0	0.0274397	0	0	0	0.0036034	0	0	0.0255391	0	0.0315844	0	0	0	0.0568258	0	0
TRITD0Uv1G034060.9	0	0	0	0	0	0	0	0	0	0	0	0	0	0	0	0	0	0	0	0	0	0	3.6816e-05	0
TRITD0Uv1G034060.16	0	8.43279e-05	0	0	0	0	0	0	0	0	0	0	0	0	0	0	0	0	0	0	0	0	0	0
TRITD0Uv1G034060.13	0	0	0	0	0	0	0.0322422	0	0	0	0	0	0	0	0	0	0	0	0	0	0.0965028	0	0	0.0394452
TRITD0Uv1G034060.6	0	0	0	0.017719	0	0	0	0	0	0	0	0	0	0	0	0	0	0	0	0	0	0	0	0
TRITD0Uv1G034060.10	0.0113399	0	0	0	0	0	0	0	0	0	0	0	0	0	0.0103042	0	0.0082075	0	0	0	0	0	0	0
TRITD0Uv1G034060.17	0	0.0345184	0	0	0	0	0	0	0	0	0	0	0	0	0	0	0	0	0	0	0	0	0	0
TRITD0Uv1G034060.7	0	0	0.0114029	0	0	0	0	0	0	0	0	0	0	0	0	0	0	0	0	0	0.0382694	0	5.4791e-05	0
TRITD0Uv1G034060.19	0	0	0	0	0	0	0	0	0	0	0	0	0	0	0	0	0	0	0	0	0	0	0	0
TRITD0Uv1G034060.1	0.0280073	0.0506445	0.113288	0	0.0184386	0	0	0	0	0.00343947	0	0.0118185	0.00631788	0	0	0	0	0	0	0.183268	0.0239853	0	0	0
TRITD0Uv1G034060.11	0	0	0	0	0	0	0	0	0	0	0	0	0	0	0	0	0	0	0	0	0	0	0	0
TRITD0Uv1G034060.2	0	0.0506445	0.113288	0	0.0184386	0	0	0	0	0.00343947	0	0.0118185	0.00631788	0	0	0	0	0	0	0	0.0239853	0	0	0
TRITD0Uv1G034060.20	0	0	0	0	0	0	0	0	0	0	0	0	0	0	0	0	0	0	0	0	0	0	0	0
TRITD0Uv1G034060.3	0	0.0136088	0.110108	0	0.0174615	0.0152668	0	0	0.00813322	0	0.00866345	0.0394698	0.00478075	0.0542085	0	0.00738266	0.0157342	0.0232062	0.00462048	0.076504	0.110317	0.00504673	0	0.0119603
TRITD0Uv1G034060.4	0	1.42156e-10	0.201913	0.0178544	0	0	0.00532564	0.0173663	0	0.00588618	0	0	0.00352973	0.0235253	0	0	0	0	0	0.00519694	0	0	0.0405267	0
TRITD0Uv1G034060.8	0	0	0	0	0	0	0	0	0	0	0	0	0	0	2.27949e-09	0	8.21075e-11	0	0	4.79171e-11	0	0	0.00522072	0
TRITD0Uv1G034060.15	0	0	0	0	0	0	3.29142e-08	0	0	0	0	0	0	0	0	0	0	0	0	0	1.10853e-07	0	0	7.50987e-08
TRITD0Uv1G034060.5	0	0	0	0	0	0	0	0	0	0	0	0	0	0	0	0	0	0	0	0	0	0	0.06612	0
TRITD0Uv1G034060.14	0.0122064	0	0	0	0	0	0	0	0	0	0	0	0	0.0149394	0.00646306	0	0	0	0	0	0	0	0	0
TRITD0Uv1G034060.21	0.0872128	0	0	0	0	0	0	0	0	0	0	0.00181353	0	0	0	0	0	0	0.0454056	0.0114953	0	0	0	0
TRITD0Uv1G119210.1	0	0	0	0	0	0	0	0	0	0	0	0	0	0	0	0	0	0	0	0	0	0	0	0
TRITD0Uv1G104390.1	0	0	0	0	0	0	0	0	0	0	0	0	0	0	0	0	0	0	0	0.0201062	0.0938952	0	0	0
TRITD0Uv1G041790.1	0.0714174	0.0445545	0.138056	0.100275	0.139592	0.159488	0.36232	0.409821	0.261178	1.22839	1.14063	3.5444	1.33657	2.44325	2.25374	2.09715	2.42004	1.9619	2.55936	4.04525	2.49872	3.40421	2.47184	3.21808
TRITD0Uv1G041790.2	0	0.0337802	0	0	0.0236117	0	0	0.0167277	0	0	0	0.0825997	0	0	0	0	0	0	0.077779	0.0297626	0.0318119	0	0.0605712	0
TRITD0Uv1G006480.4	19.9077	8.79658	12.0928	16.1036	10.1346	11.5401	1.91825	13.5927	10.612	25.1619	12.4572	5.23474	24.7373	22.5022	65.1332	21.9294	21.7356	30.1008	17.6468	21.2174	14.517	6.88335	33.5442	7.02682
TRITD0Uv1G006480.3	7.99117	0	0	0	0	0	0	3.37728	0	3.69757	2.63473	2.02078	1.7741	1.33522	10.754	3.20562	5.69737	6.95722	3.8392	0.633072	1.9927	0	1.4814	1.22884
TRITD0Uv1G006480.1	0.130468	0.16844	0.420771	0.0862978	0.506297	0.0829983	0.208018	0.233979	0.431198	0.267942	0.877944	0.407489	0.291936	0.199723	1.56345	0.799132	0.459538	0.224568	0.795051	0.485447	0	0.932907	0.599697	0.363794
TRITD0Uv1G006480.2	0	0	0	0	0	0.0617982	0	0	0.0669174	0	0	0	0	0	0.17796	0	0	0.091624	0.115198	0	0.0988992	0	0	0
TRITD0Uv1G120410.1	0	0	0	0	0	0	0	0	0	0	0	0	0	0	0	0	0	0	0	0	0	0	0	0
TRITD0Uv1G089120.2	0.00970284	0.110323	0.0665608	0.0123135	0.0150074	0.116067	0.0234434	0.0186311	0.0449442	0.0169905	0.0191817	0.13333	0	0	0.0187692	0	0	0	0	0	0	0	0.04304	0
TRITD0Uv1G089120.1	11.1228	11.8463	10.1639	11.6807	11.1732	11.8063	7.06344	9.5716	10.0633	6.41005	5.71708	4.24047	3.48062	3.68688	3.46564	1.96459	3.1367	3.60486	3.45254	4.49773	3.37752	1.45833	2.07392	1.8789
TRITD0Uv1G001380.1	0	0	0	0	0	0	0	0	0	0	0	0	0	0	0	0	0	0	0	0	0	0	0	0.0754342
TRITD0Uv1G017000.1	0	0	0	0	0	0	0	0	0	0	0	0	0	0	0	0	0	0	0	0	0	0	0	0
TRITD0Uv1G114140.1	0	0	0	0	0	0	0	0	0	0	0	0	0	0	0	0	0	0	0	0	0	0	0	0
TRITD0Uv1G105770.1	0	0	0	0	0	0	0	0.00501509	0	0	0	0	0	0	0	0	0	0	0	0	0	0	0	0
TRITD0Uv1G029060.3	0	0	0	0	0	0	0	0	0	0	0	0	0	0	0	0	0	0	0	0	0	0	0	0
TRITD0Uv1G029060.7	0	0	0	0	0.0118888	0	0	0	0.014029	0	0	0	0	0	0	0	0	0	0	0	0	0	0	0
TRITD0Uv1G029060.4	0	0	0	0.0656003	0	0	0	0	0	0	0	0	0	0	0	0	0	0	0	0	0	0	0	0
TRITD0Uv1G029060.2	0	0	0	0	0.0639064	0	0	0	0	0	0	0	0	0	0	0	0	0	0	0	0	0	0	0
TRITD0Uv1G029060.1	3.54529	5.25613	4.87444	5.97388	5.51824	4.00967	3.58884	4.55524	5.35345	3.92155	2.47965	3.11151	2.68555	3.33495	2.08393	2.28623	2.08513	2.82385	2.67205	2.7718	2.10717	2.1871	2.0142	2.33895
TRITD0Uv1G029060.6	0	0	0	0	0	0	0	0	0	0	0	0	0	0	0	0	0	0	0	0	0	0	0	0
TRITD0Uv1G029060.5	0	0	0	0	0	0	0	0	0	0	0	0	0	0	0	0	0	0	0	0	0	0	0	0
TRITD0Uv1G071610.3	0	0	0	0	0	0.677441	0	0	0	0	0	0	0	0.264089	0	0	0.280797	0	0	0	0	0	0	0.0871684
TRITD0Uv1G071610.2	0	0	0	0	0	0	0	0	0	0	0	0	0	0	0	0	0	0	0	0	0	0	0	0
TRITD0Uv1G071610.1	0	0	0	0.0117789	0.984656	0.0898336	10.633	48.8753	33.4233	137.203	231.806	67.4573	150.396	141.994	127.262	79.6593	99.5611	165.011	79.5704	62.8388	36.8248	25.5311	7.18092	28.9523
TRITD0Uv1G118730.1	0	0	0	0	0	0	0	0	0	0	0	0	0	0	0	0	0	0	0	0	0	0	0	0
TRITD0Uv1G048660.2	0	0	0	0	0	0	0	0	0	0	0	0	0	0	0	0	0	0	0	0	0	0	0	0
TRITD0Uv1G048660.1	0	0	0	0	0	0	0	0	0	0	0	0	0	0	0	0	0	0	0	0	0	0	0	0
TRITD0Uv1G043200.1	0	0.0196532	0	0	0.00785963	0.0269925	0	0	0.00604579	0	0	0.00181774	0	0	0	0	0.00472413	0	0	0.0160216	0.00978931	0	0.0206162	0
TRITD0Uv1G043200.2	0	0	0.0162373	0	0.000525491	0	0	0.00282392	0	0	0	0	0	0	0.0113555	0	0	0.00931806	0	0	0	0	0	0.00160617
TRITD0Uv1G066250.1	0.18189	0.0573391	0.17783	0.0724972	0.3368	0.127509	0	0	0.138321	0	0.0876752	0	0	0	0	0	0	0	0	0.0339662	0	0	0	0.0229522
TRITD0Uv1G120150.1	0	0.272663	0	0	0	0	0	0	0	0	0	0	0	0	0	0	0	0	0	0	0	0	0.0126495	0
TRITD0Uv1G023530.1	0.0662404	0	0.0721025	0	0	0.19062	0.0650953	0.134	0.280867	0	0.228567	0	0.0819474	0	0	0	0	0	0	0	0	0	0	0
TRITD0Uv1G144840.1	0	0	0	0	0	0	0	0	0	0	0	0	0	0	0	0	0	0	0	0	0	0	0	0
TRITD0Uv1G061600.2	0	0	0	0	0	0	0	0	0	0	0	0	0	0	0	0	0	0	0	0	0	0	0	0
TRITD0Uv1G061600.1	0	0	0	0	0	0	0	0	0	0	0	0	0	0	0	0	0	0	0	0	0	0	0	0
[truncated: 194,158 more rows]
