# Supplementary material for: Gene expression profile of the developing endosperm in durum wheat provides insight into starch biosynthesis
Source: BMC Plant Biol. 2023 Jul 18;23:363. doi: 10.1186/s12870-023-04369-7 (PMC10353290; doi:10.1186/s12870-023-04369-7)
Supplement: Supplementary file 3 [file 12870_2023_4369_MOESM3_ESM.xlsx]

## Sheet: 6 dpa vs. 8 dpa
	baseMean	log2FoldChange	lfcSE	stat	pvalue	padj
TRITD0Uv1G003600	907231	4.45289	0.743741	5.98716	2.1354e-09	3.14025e-07
TRITD0Uv1G003650	7.15814e+06	9.37159	0.551001	17.0083	7.12857e-65	2.44203e-60
TRITD0Uv1G008380	134.112	1.05482	0.323805	3.25757	0.00112369	0.0217605
TRITD0Uv1G007040	571.058	0.875299	0.217674	4.02115	5.79142e-05	0.00217815
TRITD0Uv1G010520	276.232	2.08479	0.589946	3.53386	0.000409538	0.0102856
TRITD0Uv1G014630	930.968	2.88194	0.364471	7.90719	2.63264e-15	1.07365e-12
TRITD0Uv1G010800	832.589	0.819275	0.221268	3.70264	0.000213369	0.00615268
TRITD0Uv1G023160	1593.77	1.28735	0.270903	4.75209	2.01322e-06	0.000132374
TRITD0Uv1G031220	11634.7	3.47413	0.724625	4.79438	1.63178e-06	0.000111672
TRITD0Uv1G031830	1334.12	5.76893	0.444543	12.9772	1.64751e-38	6.27098e-35
TRITD0Uv1G036640	88.7476	1.15327	0.275363	4.1882	2.81172e-05	0.00120401
TRITD0Uv1G033010	260801	8.97649	0.605021	14.8366	8.48924e-50	7.2704e-46
TRITD0Uv1G021520	4646.4	1.76117	0.452931	3.88839	0.000100912	0.00340249
TRITD0Uv1G033050	109758	6.13988	0.664777	9.236	2.55878e-20	2.43489e-17
TRITD0Uv1G033040	209124	5.72539	0.683379	8.37807	5.38049e-17	3.17792e-14
TRITD0Uv1G032980	293179	8.75199	0.591257	14.8024	1.41434e-49	9.69019e-46
TRITD0Uv1G024000	527.791	2.48152	0.812147	3.05551	0.00224682	0.036335
TRITD0Uv1G051540	11702.8	0.761362	0.26085	2.91877	0.00351416	0.0489568
TRITD0Uv1G049670	489.4	1.31804	0.205408	6.41669	1.39267e-10	2.47195e-08
TRITD0Uv1G076070	563.525	0.839036	0.263878	3.17964	0.00147457	0.0267472
TRITD0Uv1G049830	40.9444	3.27314	0.700116	4.67514	2.93751e-06	0.000183967
TRITD0Uv1G053380	313.334	0.809914	0.27747	2.91892	0.00351243	0.0489526
TRITD0Uv1G046220	57.2174	2.84858	0.527409	5.40108	6.62401e-08	6.68031e-06
TRITD0Uv1G052360	523.142	0.60873	0.151002	4.03127	5.5476e-05	0.00209762
TRITD0Uv1G059190	1649.42	0.723254	0.167147	4.32704	1.51125e-05	0.000726099
TRITD0Uv1G071610	2775.34	2.8749	0.749205	3.83726	0.000124412	0.00400563
TRITD0Uv1G078340	166055	5.89701	0.645094	9.14132	6.16921e-20	5.56154e-17
TRITD0Uv1G049430	1672.74	1.37066	0.317006	4.32376	1.53395e-05	0.000734792
TRITD0Uv1G062430	799.983	1.06001	0.24839	4.26751	1.97663e-05	0.000901645
TRITD0Uv1G051880	1887.81	0.820215	0.26932	3.0455	0.00232293	0.0372375
TRITD0Uv1G053030	422.048	3.51302	0.632165	5.55712	2.74266e-08	3.03244e-06
TRITD0Uv1G116450	2266.22	1.85456	0.434273	4.27049	1.95048e-05	0.000892091
TRITD1Av1G002230	372147	10.0501	0.611339	16.4395	9.97919e-61	1.70929e-56
TRITD1Av1G002070	12277.2	5.41811	0.616012	8.79547	1.42452e-18	1.06086e-15
TRITD1Av1G031150	3499.16	0.650264	0.195045	3.33391	0.00085633	0.0177145
TRITD1Av1G002200	1.95846e+06	8.15074	0.613257	13.2909	2.61428e-40	1.11947e-36
TRITD1Av1G004990	45.1276	2.53053	0.788635	3.20875	0.00133314	0.0247799
TRITD1Av1G002790	535768	6.27944	0.679073	9.24707	2.3073e-20	2.25832e-17
TRITD1Av1G023830	590.403	0.817438	0.271803	3.00747	0.00263433	0.0404319
TRITD1Av1G032930	555.457	0.670462	0.228296	2.93682	0.00331601	0.0472335
TRITD1Av1G049300	727.787	3.01802	0.461352	6.54168	6.08326e-11	1.15775e-08
TRITD1Av1G002120	1.40316e+06	7.65526	0.595559	12.8539	8.17677e-38	2.80112e-34
TRITD1Av1G002310	5114.63	6.45044	0.400099	16.1221	1.78433e-58	2.03753e-54
TRITD0Uv1G099070	84.1773	2.76867	0.551893	5.01667	5.25748e-07	4.1885e-05
TRITD1Av1G036690	12834.4	1.02407	0.316315	3.23751	0.00120576	0.0229605
TRITD1Av1G027420	693.431	0.877061	0.208361	4.20934	2.56119e-05	0.00111769
TRITD1Av1G005730	256.163	1.72288	0.507703	3.39347	0.000690122	0.0150985
TRITD0Uv1G089180	1656.1	1.77034	0.443856	3.98855	6.64784e-05	0.00243307
TRITD1Av1G006670	17489.1	1.43754	0.472334	3.04347	0.00233866	0.0374022
TRITD1Av1G018740	147.707	1.64863	0.511532	3.22292	0.00126889	0.0238575
TRITD1Av1G026200	919.758	1.13867	0.31498	3.61505	0.000300289	0.00804929
TRITD0Uv1G108130	2266.22	1.85456	0.434273	4.27049	1.95048e-05	0.000892091
TRITD0Uv1G114050	8454.62	4.95507	0.709437	6.98451	2.85843e-12	7.09573e-10
TRITD1Av1G044620	94075.8	1.6733	0.413353	4.04811	5.1633e-05	0.00198295
TRITD1Av1G013580	2215.06	1.10496	0.376338	2.93608	0.00332384	0.0472549
TRITD0Uv1G108590	52716.9	4.88366	0.7155	6.82553	8.76034e-12	1.92374e-09
TRITD1Av1G039700	141.43	1.73035	0.351334	4.9251	8.43178e-07	6.4046e-05
TRITD1Av1G049500	3914.73	0.884847	0.243058	3.64047	0.000272138	0.00743891
TRITD0Uv1G130960	1.39179e+06	5.19578	0.676238	7.68337	1.54957e-14	5.58775e-12
TRITD1Av1G002360	883273	5.81791	0.64557	9.01204	2.02256e-19	1.68992e-16
TRITD1Av1G032650	450.945	1.43262	0.293176	4.88653	1.02627e-06	7.56063e-05
TRITD1Av1G021620	150646	6.93878	0.665799	10.4217	1.97306e-25	2.93874e-22
TRITD1Av1G140780	2344.85	0.62584	0.187915	3.33044	0.000867085	0.0178294
TRITD1Av1G127510	3541.54	0.909349	0.230317	3.94825	7.87238e-05	0.00280337
TRITD1Av1G127450	1500.73	0.624746	0.192124	3.25179	0.00114679	0.022083
TRITD1Av1G130150	427.129	1.09721	0.281878	3.8925	9.92176e-05	0.00336444
TRITD1Av1G114700	6652.6	0.662137	0.184649	3.58593	0.000335883	0.00881037
TRITD1Av1G160500	107.316	1.58447	0.396114	4.00002	6.33361e-05	0.00233937
TRITD1Av1G205620	4838.32	1.23667	0.289381	4.27351	1.9242e-05	0.000885344
TRITD1Av1G141230	33934.2	1.34531	0.229473	5.86258	4.55734e-09	6.09847e-07
TRITD1Av1G107460	1629.64	2.08979	0.717035	2.91448	0.00356281	0.0493336
TRITD1Av1G162460	2900.45	1.20682	0.162596	7.42217	1.15217e-13	3.6211e-11
TRITD1Av1G111250	651.028	0.882311	0.223544	3.94693	7.91601e-05	0.00281598
TRITD1Av1G201270	37.7938	2.27528	0.654261	3.47763	0.000505859	0.012093
TRITD1Av1G132960	847.002	2.45671	0.482204	5.09475	3.49196e-07	2.91056e-05
TRITD1Av1G211970	51.6872	2.63453	0.875905	3.00778	0.00263163	0.0404268
TRITD1Av1G139180	752.677	0.901216	0.288896	3.11952	0.00181148	0.0312152
TRITD1Av1G123850	566.746	0.888507	0.260859	3.40608	0.000659038	0.0146569
TRITD1Av1G175130	501.469	0.741433	0.218492	3.39341	0.000690275	0.0150985
TRITD1Av1G189370	68.5416	1.26035	0.338614	3.72207	0.000197593	0.00579534
TRITD1Av1G147230	165.312	1.24403	0.419695	2.96412	0.00303555	0.0446112
TRITD1Av1G210720	20341.4	0.675862	0.165837	4.07547	4.59217e-05	0.00179787
TRITD1Av1G087480	65.4152	1.02797	0.320106	3.21133	0.00132121	0.0246249
TRITD1Av1G206540	1031.46	1.05201	0.271011	3.8818	0.000103686	0.00347552
TRITD1Av1G180520	736.885	2.3307	0.699483	3.33203	0.000862137	0.0177728
TRITD1Av1G157950	601.099	0.804638	0.234123	3.43681	0.000588604	0.0134605
TRITD1Av1G210730	697559	3.21392	0.508428	6.32129	2.59382e-10	4.42072e-08
TRITD1Av1G102510	304.479	2.48115	0.469366	5.28616	1.24909e-07	1.16277e-05
TRITD1Av1G097060	278.435	0.684391	0.189963	3.60276	0.000314862	0.0083809
TRITD1Av1G198060	1961.45	1.38316	0.352635	3.92234	8.76915e-05	0.00303439
TRITD1Av1G182800	250.491	0.839161	0.287618	2.91763	0.00352705	0.0490764
TRITD1Av1G152790	10873	1.01773	0.237344	4.28802	1.80274e-05	0.000836809
TRITD1Av1G170890	11989.2	0.635929	0.193929	3.27918	0.0010411	0.0205561
TRITD1Av1G198930	763.651	2.74696	0.465001	5.90744	3.47472e-09	4.81917e-07
TRITD1Av1G149730	460.229	1.15723	0.304873	3.79576	0.000147189	0.0045964
TRITD1Av1G161100	118.669	3.60279	0.715909	5.03247	4.84209e-07	3.90295e-05
TRITD1Av1G180270	625.91	1.03637	0.27875	3.71792	0.000200869	0.00586185
TRITD1Av1G205700	7299.82	0.992363	0.186272	5.32749	9.9577e-08	9.55098e-06
TRITD1Av1G132030	2362.3	1.24327	0.251745	4.93861	7.86833e-07	6.0301e-05
TRITD1Av1G199930	66.4422	2.29883	0.77962	2.94865	0.00319164	0.0461528
TRITD1Av1G106590	824.771	1.23233	0.410682	3.0007	0.00269362	0.0411393
TRITD1Av1G153500	345.926	0.851928	0.287367	2.9646	0.00303077	0.0445601
TRITD1Av1G205480	4423.29	2.15615	0.444904	4.84633	1.25769e-06	9.05142e-05
TRITD1Av1G203800	1453.41	1.367	0.309439	4.41769	9.97623e-06	0.000517028
TRITD1Av1G157030	512.411	1.94229	0.425052	4.56953	4.88824e-06	0.000284307
TRITD1Av1G171690	11038.6	1.7124	0.350369	4.88742	1.02168e-06	7.543e-05
TRITD1Av1G200050	1358.27	1.66922	0.321286	5.19543	2.04248e-07	1.79408e-05
TRITD1Av1G167570	442.728	1.141	0.279011	4.08943	4.3244e-05	0.00171675
TRITD1Av1G182850	670.763	0.606145	0.171502	3.53433	0.000408817	0.010275
TRITD1Av1G113230	855.485	2.29953	0.495212	4.64353	3.42504e-06	0.000209027
TRITD1Av1G106730	7559.11	1.66998	0.520299	3.20964	0.001329	0.0247297
TRITD1Av1G161380	2659.11	1.49769	0.214805	6.97233	3.11743e-12	7.683e-10
TRITD1Av1G165140	2911.18	2.13879	0.261773	8.17038	3.07421e-16	1.48329e-13
TRITD1Av1G163540	536.619	1.66211	0.459509	3.61714	0.000297879	0.00801605
TRITD1Av1G111270	10828.9	2.1763	0.287808	7.56163	3.98041e-14	1.35007e-11
TRITD1Av1G174110	1957.2	1.85288	0.283296	6.54044	6.134e-11	1.16095e-08
TRITD1Av1G209190	6539.48	1.34148	0.278555	4.81586	1.46569e-06	0.00010289
TRITD1Av1G201530	578.189	0.908435	0.255111	3.56094	0.000369528	0.00946815
TRITD1Av1G208510	133.558	0.962874	0.323259	2.97864	0.00289527	0.0432035
TRITD1Av1G193070	3818.03	3.3758	0.341961	9.87189	5.51171e-23	6.74338e-20
TRITD1Av1G173210	4777.33	0.660941	0.189564	3.48664	0.000489125	0.0117834
TRITD1Av1G163520	96.8745	2.1829	0.582134	3.74983	0.000176953	0.00529559
TRITD1Av1G164290	62.1416	1.43954	0.409657	3.51402	0.000441376	0.0108622
TRITD1Av1G172980	4889.6	0.747426	0.190576	3.92193	8.7842e-05	0.00303653
TRITD1Av1G132350	425.036	0.705735	0.202321	3.48819	0.000486299	0.0117277
TRITD1Av1G168330	734.896	2.02896	0.569895	3.56023	0.000370531	0.00948677
TRITD1Av1G186490	298.633	1.32789	0.330657	4.0159	5.92198e-05	0.00221232
TRITD1Av1G207440	37544.8	2.41352	0.339336	7.11247	1.13985e-12	3.0506e-10
TRITD1Av1G207960	4002.12	0.92889	0.314937	2.94945	0.00318342	0.0460871
TRITD1Av1G101600	892.407	0.77325	0.186246	4.15176	3.29927e-05	0.0013733
TRITD1Av1G197420	2969.04	0.836165	0.184512	4.53175	5.8496e-06	0.000327434
TRITD1Av1G178890	944.246	1.06109	0.25572	4.14943	3.33299e-05	0.00138398
TRITD1Av1G148480	10314.5	1.1807	0.32403	3.6438	0.000268641	0.00737364
TRITD2Av1G002420	2769.67	0.965699	0.207242	4.65977	3.16563e-06	0.000196458
TRITD1Bv1G228450	1402.69	1.14381	0.23906	4.78461	1.71315e-06	0.000115754
TRITD2Av1G014470	159.523	2.20258	0.588094	3.74529	0.000180184	0.00537681
TRITD1Bv1G106830	2207.95	1.48787	0.41704	3.56769	0.000360146	0.00929731
TRITD1Bv1G173280	875.297	0.810587	0.194187	4.17425	2.98965e-05	0.00127067
TRITD1Bv1G149470	95.9591	1.73964	0.576846	3.01578	0.00256316	0.0397493
TRITD1Bv1G035330	1689.9	1.07574	0.276711	3.88761	0.000101236	0.00341008
TRITD1Bv1G052150	218.56	1.79055	0.494819	3.61859	0.000296209	0.00798367
TRITD1Bv1G155370	72.5795	1.97488	0.580585	3.40153	0.000670106	0.0147531
TRITD1Av1G230760	899.949	1.89681	0.28569	6.63941	3.14947e-11	6.20066e-09
TRITD1Av1G230000	303.688	2.37879	0.44358	5.36269	8.199e-08	7.95675e-06
TRITD1Bv1G117690	1468.73	0.850135	0.20882	4.07113	4.6785e-05	0.00182421
TRITD1Bv1G053800	63213	1.57324	0.42545	3.69782	0.000217459	0.0062446
TRITD1Bv1G007900	94.8635	1.75529	0.571271	3.0726	0.00212203	0.0349829
TRITD1Bv1G156530	5953.68	0.878701	0.191876	4.57953	4.66011e-06	0.000273359
TRITD1Bv1G033600	539.108	0.673815	0.14174	4.75387	1.99557e-06	0.000131466
TRITD1Bv1G135080	2628.36	0.69271	0.173833	3.98492	6.75043e-05	0.00246751
TRITD1Bv1G217370	76673.4	0.770375	0.209784	3.67223	0.000240445	0.00675463
TRITD1Bv1G222620	1752.99	1.77976	0.311494	5.71363	1.10594e-08	1.33403e-06
TRITD1Bv1G001870	2.0588e+06	7.15969	0.603833	11.8571	1.97765e-32	4.51655e-29
TRITD1Bv1G030300	609.743	1.16897	0.361138	3.23689	0.00120839	0.0229976
TRITD1Av1G219130	11759.2	0.977356	0.263652	3.707	0.000209732	0.006058
TRITD1Bv1G223620	883.008	0.696094	0.236404	2.94451	0.00323471	0.0465204
TRITD2Av1G003050	4486.73	1.05357	0.204201	5.15948	2.4764e-07	2.14769e-05
TRITD1Bv1G224850	226.381	1.05538	0.311186	3.39149	0.000695144	0.0151679
TRITD1Bv1G140170	5976.76	0.864303	0.260916	3.31258	0.000924405	0.0187492
TRITD1Bv1G134350	1901.49	0.605368	0.188914	3.20447	0.00135313	0.0250833
TRITD2Av1G007470	358.276	0.663178	0.225732	2.9379	0.00330443	0.0471412
TRITD1Av1G224860	3030.92	1.07526	0.285193	3.7703	0.000163055	0.00498728
TRITD1Bv1G219480	110498	1.75562	0.363843	4.82522	1.3985e-06	9.91581e-05
TRITD1Bv1G045390	825.528	0.599925	0.165944	3.61523	0.000300081	0.00804929
TRITD1Bv1G008740	8886.57	2.47146	0.636381	3.88362	0.000102911	0.0034563
TRITD1Bv1G126900	946.518	1.05224	0.18154	5.79616	6.78505e-09	8.77116e-07
TRITD2Av1G006860	157.114	1.37144	0.41618	3.2953	0.000983155	0.0196959
TRITD1Bv1G158070	6624.69	1.09451	0.210693	5.19479	2.04948e-07	1.79562e-05
TRITD1Bv1G150910	3433.74	2.53475	0.306743	8.26344	1.41532e-16	7.14433e-14
TRITD1Bv1G129860	98.9263	1.05162	0.30756	3.41923	0.000627982	0.014151
TRITD1Bv1G135430	916.328	1.40101	0.364597	3.84263	0.000121725	0.00394505
TRITD1Bv1G118240	314.168	0.607535	0.171789	3.53651	0.000405449	0.0102128
TRITD1Bv1G127570	279.463	1.62298	0.356113	4.55749	5.17693e-06	0.000297663
TRITD1Bv1G213600	604782	3.13307	0.504127	6.21484	5.13782e-10	8.34152e-08
TRITD1Bv1G149440	501.322	3.45909	0.387726	8.92149	4.60065e-19	3.50232e-16
TRITD1Av1G222050	64233.3	2.36671	0.36043	6.56635	5.15624e-11	9.92345e-09
TRITD1Bv1G015150	2685.26	0.6656	0.210741	3.15838	0.00158646	0.0281885
TRITD1Bv1G143240	3431.41	0.588121	0.169273	3.47439	0.00051202	0.0122062
TRITD1Bv1G173990	3095.6	1.86829	0.291961	6.39911	1.56285e-10	2.75972e-08
TRITD1Bv1G190770	59.4572	1.70556	0.467873	3.64535	0.000267029	0.00734748
TRITD2Av1G003340	648.371	1.43224	0.401297	3.56903	0.000358306	0.00926376
TRITD1Bv1G008290	87239	7.74054	0.629527	12.2958	9.53886e-35	2.72311e-31
TRITD1Bv1G218300	106.686	1.69987	0.425907	3.99118	6.57455e-05	0.00241139
TRITD2Av1G029860	2100.17	1.25095	0.411948	3.03667	0.00239206	0.0379485
TRITD1Bv1G137500	824.494	0.626429	0.210455	2.97655	0.00291512	0.0434
TRITD1Bv1G194820	3425.3	3.1125	0.533296	5.83634	5.33592e-09	7.11255e-07
TRITD1Bv1G039890	16660.5	2.06713	0.498987	4.14265	3.43311e-05	0.00141697
TRITD1Bv1G214990	6266.07	0.941399	0.239232	3.93509	8.31649e-05	0.00291904
TRITD1Av1G227690	912.485	0.875455	0.298762	2.93027	0.00338667	0.0477437
TRITD1Bv1G008230	11075.5	1.47094	0.430925	3.41344	0.000641482	0.01441
TRITD1Bv1G228570	1980.53	1.4782	0.271344	5.44767	5.10334e-08	5.21866e-06
TRITD1Bv1G217880	6072.11	0.998772	0.290232	3.44129	0.000578955	0.013302
TRITD1Bv1G000990	346.235	0.998072	0.208257	4.79251	1.64707e-06	0.000111972
TRITD1Bv1G202760	712.652	0.731995	0.230866	3.17065	0.001521	0.0273373
TRITD1Bv1G015000	720.091	1.02896	0.300608	3.42294	0.000619477	0.0140075
TRITD2Av1G019470	1232.91	2.05828	0.343785	5.98712	2.13585e-09	3.14025e-07
TRITD1Bv1G169680	837.273	1.52473	0.353572	4.31236	1.61525e-05	0.000765333
TRITD1Bv1G122960	1422.87	0.70734	0.216474	3.26755	0.00108484	0.0211276
TRITD1Bv1G176450	1133.87	0.916909	0.252277	3.63453	0.000278488	0.00756554
TRITD1Bv1G157080	5023.13	1.9077	0.354334	5.3839	7.28894e-08	7.2376e-06
TRITD1Bv1G225340	238.162	2.21037	0.611866	3.61251	0.000303252	0.00812236
TRITD1Bv1G134550	9760.68	1.42905	0.229067	6.23858	4.41569e-10	7.23772e-08
TRITD1Bv1G159810	460.162	1.01792	0.21009	4.84516	1.26507e-06	9.0726e-05
TRITD1Bv1G158720	3198.27	1.09393	0.163682	6.68329	2.33641e-11	4.71258e-09
TRITD2Av1G006400	660.059	1.57379	0.404866	3.88718	0.000101414	0.00341273
TRITD1Bv1G112900	6173.79	1.19089	0.26652	4.4683	7.88424e-06	0.000424004
TRITD2Av1G000060	1112.77	0.619509	0.196576	3.1515	0.00162435	0.0286685
TRITD1Av1G218930	62.3244	3.04817	0.710104	4.29257	1.7662e-05	0.000822075
TRITD2Av1G016570	409.277	3.16465	0.656841	4.81799	1.45013e-06	0.000102006
TRITD1Bv1G140390	64.2533	1.24918	0.386466	3.23233	0.00122787	0.0232779
TRITD1Bv1G020840	1518.05	1.18102	0.21065	5.60655	2.06399e-08	2.34905e-06
TRITD2Av1G028210	13436.1	2.89092	0.37861	7.63561	2.24757e-14	8.0203e-12
TRITD1Bv1G058280	2874.06	6.32585	0.468461	13.5035	1.49171e-41	7.30022e-38
TRITD2Av1G000190	1540.44	0.790734	0.201456	3.9251	8.66944e-05	0.00301206
TRITD1Bv1G173400	1446.31	0.610811	0.203652	2.9993	0.00270605	0.041271
TRITD1Bv1G128420	787.957	0.599867	0.175301	3.42193	0.000621792	0.0140506
TRITD1Bv1G107230	1759.09	2.24538	0.554364	4.05038	5.11348e-05	0.00197044
TRITD2Av1G015510	4108.14	1.19406	0.233953	5.10384	3.32832e-07	2.79457e-05
TRITD1Bv1G055850	1464.65	0.600426	0.192184	3.12422	0.00178276	0.0308756
TRITD1Bv1G177800	184332	4.23197	0.647382	6.53704	6.27469e-11	1.18105e-08
TRITD1Bv1G009960	250.866	0.816755	0.218165	3.74374	0.000181298	0.00540534
TRITD2Av1G020830	212.633	1.01289	0.211826	4.78172	1.73803e-06	0.000117204
TRITD2Av1G027540	112.638	1.65504	0.49825	3.3217	0.000894719	0.018266
TRITD1Bv1G048240	785.519	0.770826	0.151644	5.08313	3.7126e-07	3.07204e-05
TRITD1Bv1G228550	635.153	0.772163	0.256213	3.01375	0.00258038	0.0399079
TRITD1Bv1G024840	2253.44	4.92793	0.618825	7.96335	1.67439e-15	7.08144e-13
TRITD1Bv1G137350	6068.54	0.721982	0.188275	3.83472	0.000125707	0.0040435
TRITD1Bv1G213640	36035.4	0.680351	0.166628	4.08305	4.44481e-05	0.00175421
TRITD1Bv1G209930	498.585	0.710789	0.230947	3.07772	0.00208593	0.0345039
TRITD1Av1G223580	954.11	1.70537	0.375615	4.54021	5.61982e-06	0.000318212
TRITD1Bv1G014830	1570.46	0.63238	0.205144	3.08261	0.00205195	0.03409
TRITD2Av1G002290	299.514	1.76046	0.574423	3.06475	0.00217848	0.0356221
TRITD1Bv1G021930	41.1036	2.12923	0.638952	3.33238	0.000861066	0.0177728
TRITD1Bv1G103650	510.242	0.967971	0.189637	5.10433	3.31971e-07	2.79419e-05
TRITD1Bv1G001950	285946	6.55992	0.657191	9.98176	1.83191e-23	2.41369e-20
TRITD1Bv1G134200	66.5169	2.98695	0.584048	5.11422	3.15045e-07	2.67804e-05
TRITD1Bv1G060960	2195.12	1.38801	0.368386	3.76781	0.000164685	0.00503267
TRITD1Bv1G220690	828.619	0.838227	0.259781	3.22667	0.0012524	0.0235993
TRITD1Bv1G163490	73.9482	3.04608	0.393242	7.74607	9.47792e-15	3.52919e-12
TRITD2Av1G026620	335.957	1.63795	0.466688	3.50973	0.00044856	0.0109995
TRITD2Bv1G205320	186.414	2.6966	0.723486	3.72724	0.000193589	0.00569741
TRITD2Bv1G237240	2155.26	0.92574	0.317633	2.9145	0.00356258	0.0493336
TRITD2Bv1G232780	221.336	0.854095	0.289633	2.94888	0.00318924	0.0461376
TRITD2Bv1G076360	906.872	0.934311	0.267809	3.48872	0.000485345	0.011717
TRITD2Bv1G002250	5198.82	0.98039	0.242682	4.03982	5.34924e-05	0.00204194
TRITD2Bv1G097990	460.67	1.34097	0.321039	4.17696	2.95433e-05	0.00125879
TRITD2Bv1G201440	3280.94	1.66562	0.407161	4.09081	4.2987e-05	0.00171233
TRITD2Bv1G206140	23474.4	2.31304	0.416517	5.55329	2.80337e-08	3.07804e-06
TRITD2Av1G227850	9452.92	2.80686	0.454664	6.17348	6.68034e-10	1.05948e-07
TRITD2Bv1G211330	282.146	1.02572	0.258896	3.96191	7.43511e-05	0.00267266
TRITD2Bv1G233570	1467.29	0.594405	0.154262	3.85323	0.000116572	0.00381049
TRITD2Bv1G245870	1032.34	1.01337	0.252012	4.02111	5.79238e-05	0.00217815
TRITD2Av1G046630	2468.63	0.771418	0.196158	3.93264	8.40176e-05	0.00293394
TRITD2Av1G052460	488.512	2.70325	0.922907	2.92906	0.00339985	0.047887
TRITD2Bv1G213460	99.0945	1.75871	0.349636	5.03012	4.90179e-07	3.9418e-05
TRITD2Bv1G075940	983.163	0.927361	0.235288	3.94138	8.10136e-05	0.0028523
TRITD2Bv1G118780	120.808	1.02586	0.314642	3.26041	0.00111251	0.0215928
TRITD2Bv1G168470	88.0005	2.7168	0.590849	4.59813	4.26302e-06	0.00025179
TRITD2Bv1G249160	7444.55	4.8817	0.515088	9.47741	2.60682e-21	2.97673e-18
TRITD2Bv1G043680	1388.31	1.01048	0.193962	5.20965	1.89202e-07	1.67914e-05
TRITD2Av1G199930	146.231	0.676615	0.222426	3.04198	0.00235026	0.0375352
TRITD2Bv1G161840	5871.52	1.39957	0.295422	4.73753	2.16342e-06	0.000141176
TRITD2Av1G069470	218.008	2.55919	0.414243	6.17799	6.4922e-10	1.03927e-07
TRITD2Av1G244650	314.425	1.92901	0.278205	6.93377	4.09777e-12	9.68119e-10
TRITD2Bv1G126400	251.536	1.73741	0.400238	4.34093	1.41881e-05	0.000688444
TRITD2Bv1G251990	937.734	0.625053	0.142711	4.37986	1.18758e-05	0.000593043
TRITD2Bv1G076400	2238.14	0.650045	0.213843	3.03982	0.00236716	0.037647
TRITD2Bv1G034660	61.5329	2.11951	0.547883	3.86856	0.000109482	0.00362019
TRITD2Av1G221060	3022.87	0.85953	0.229232	3.74961	0.000177108	0.00529559
TRITD2Bv1G155490	29752.9	1.20996	0.346142	3.49557	0.000473055	0.0115014
TRITD2Bv1G224020	414.463	0.86301	0.288208	2.9944	0.00274987	0.0416824
TRITD2Bv1G205420	236.978	1.22888	0.30181	4.0717	4.66717e-05	0.00182307
TRITD2Bv1G182460	17615.6	2.09685	0.445849	4.70306	2.56296e-06	0.000162654
TRITD2Bv1G234020	712.393	1.50597	0.271613	5.54455	2.94715e-08	3.20859e-06
TRITD3Av1G013810	324.895	1.75635	0.364173	4.82283	1.41535e-06	9.99704e-05
TRITD2Av1G078170	64.2533	1.24918	0.386466	3.23233	0.00122787	0.0232779
TRITD2Av1G032730	5025.05	1.34705	0.238245	5.65405	1.56712e-08	1.82602e-06
TRITD2Av1G224260	888.848	1.11709	0.254649	4.38679	1.15037e-05	0.000577834
TRITD2Bv1G179640	1592.41	0.678076	0.205945	3.29251	0.00099298	0.019838
TRITD2Bv1G184590	734.609	0.875572	0.300596	2.91279	0.00358213	0.049561
TRITD2Av1G178500	57986.2	1.06402	0.255633	4.16227	3.151e-05	0.00131639
TRITD2Bv1G212290	293.247	1.00408	0.220817	4.54711	5.43876e-06	0.000309009
TRITD2Av1G045300	456.209	1.27817	0.280541	4.55608	5.21164e-06	0.000298554
TRITD2Bv1G205100	158.605	1.18042	0.281113	4.19908	2.67999e-05	0.00116066
TRITD2Bv1G204850	485.734	1.33716	0.361505	3.69887	0.000216562	0.00623951
TRITD2Av1G224860	677.465	1.96254	0.282296	6.95208	3.59945e-12	8.8076e-10
TRITD3Av1G024290	265.133	1.27965	0.22124	5.78398	7.29541e-09	9.29067e-07
TRITD2Bv1G088030	14793.4	1.26108	0.266539	4.73131	2.23077e-06	0.000144734
TRITD2Av1G243760	78.9318	3.8302	0.844279	4.53665	5.71544e-06	0.000321501
TRITD2Bv1G163120	555.181	1.84366	0.291428	6.32628	2.51142e-10	4.30169e-08
TRITD2Bv1G065410	178032	1.53364	0.358883	4.27337	1.92539e-05	0.000885344
TRITD2Av1G248570	1836.78	2.23145	0.686784	3.24912	0.00115761	0.0222413
TRITD2Bv1G140740	1905.36	4.54476	0.517437	8.78321	1.58877e-18	1.13389e-15
TRITD2Bv1G006730	320.754	0.797478	0.231225	3.44893	0.000562808	0.0130536
TRITD3Av1G033880	2389.08	1.1263	0.24049	4.68336	2.82212e-06	0.00017739
TRITD3Av1G003370	547.86	0.788327	0.154206	5.11219	3.18454e-07	2.69365e-05
TRITD2Av1G205500	603.595	1.24047	0.339119	3.65791	0.00025428	0.00705905
TRITD2Bv1G230270	810.397	2.23709	0.413713	5.40735	6.39641e-08	6.50213e-06
TRITD2Av1G147130	9481.15	1.18856	0.352668	3.37019	0.00075117	0.016073
TRITD2Av1G203940	121.76	1.29817	0.313706	4.13817	3.50094e-05	0.00143459
TRITD2Bv1G087430	506.987	2.71751	0.57888	4.69444	2.6734e-06	0.000168351
TRITD2Bv1G036540	15724.7	2.7316	0.371715	7.34864	2.00232e-13	5.96464e-11
TRITD2Bv1G219770	388.533	1.21652	0.40576	2.99812	0.00271649	0.0413963
TRITD3Av1G010870	1852.55	2.01699	0.276273	7.3007	2.86278e-13	8.31103e-11
TRITD2Bv1G161940	650.374	1.70086	0.473096	3.59518	0.00032417	0.00857536
TRITD2Bv1G208980	1827.46	0.831009	0.158148	5.25462	1.48327e-07	1.34781e-05
TRITD2Bv1G003650	7000.85	1.20261	0.206646	5.81965	5.89717e-09	7.71066e-07
TRITD2Bv1G189460	13592.1	3.82076	0.456626	8.36737	5.89173e-17	3.4209e-14
TRITD2Av1G098880	938.19	0.66318	0.151022	4.39127	1.1269e-05	0.000567708
TRITD3Av1G022150	4625.38	2.35492	0.618453	3.80777	0.000140226	0.00440306
TRITD3Av1G028060	26484.8	4.06526	0.755767	5.37899	7.49064e-08	7.39501e-06
TRITD2Av1G200020	1069.99	4.09309	0.415958	9.84015	7.55986e-23	8.93028e-20
TRITD2Bv1G013090	81.3997	1.90344	0.498418	3.81896	0.000134016	0.00426217
TRITD2Bv1G085200	284.138	0.893061	0.30677	2.91117	0.00360077	0.0496984
TRITD2Av1G147800	5182.85	0.790956	0.20679	3.82492	0.000130813	0.00418808
TRITD2Bv1G185100	582.841	0.957256	0.268079	3.57079	0.0003559	0.00920851
TRITD2Bv1G223010	1311.05	0.687776	0.220234	3.12293	0.00179061	0.0309646
TRITD2Av1G160310	563.571	0.744191	0.111083	6.69944	2.09227e-11	4.26636e-09
TRITD2Av1G215440	1743.74	0.893128	0.296335	3.01391	0.00257903	0.039905
TRITD2Bv1G020770	3366.49	0.988603	0.137592	7.18503	6.71905e-13	1.8414e-10
TRITD2Av1G082440	9146.88	1.33672	0.301197	4.43802	9.07909e-06	0.000477028
TRITD2Av1G204630	13952.6	0.624213	0.167717	3.72183	0.000197787	0.00579606
TRITD2Av1G247540	122.829	2.35639	0.753761	3.12618	0.00177092	0.0307016
TRITD2Bv1G045470	856.925	0.668905	0.201235	3.32401	0.000887346	0.0181805
TRITD2Av1G278350	7638.22	0.671446	0.226356	2.96633	0.00301376	0.0443701
TRITD2Av1G236410	1910.15	1.21443	0.280886	4.32356	1.5353e-05	0.000734792
TRITD2Av1G033100	1899.13	0.865905	0.285037	3.03787	0.00238258	0.0378747
TRITD2Bv1G195460	198.28	2.27677	0.716351	3.17828	0.0014815	0.0268245
TRITD2Av1G288710	2526.2	2.19163	0.32697	6.70285	2.04397e-11	4.19283e-09
TRITD2Av1G241780	40.476	2.24486	0.557314	4.028	5.62527e-05	0.0021223
TRITD2Bv1G074150	479.881	0.620617	0.196675	3.15556	0.00160193	0.028375
TRITD2Bv1G198520	4060.37	2.10078	0.226409	9.27867	1.71605e-20	1.72902e-17
TRITD2Av1G038040	600.975	2.90132	0.386676	7.50322	6.22702e-14	2.05115e-11
TRITD3Av1G042320	1116.19	1.27309	0.397809	3.20026	0.00137306	0.0253948
TRITD2Bv1G210930	2598.28	1.88733	0.625265	3.01845	0.0025407	0.0396162
TRITD2Bv1G254610	447.45	2.65852	0.459606	5.78434	7.2797e-09	9.29067e-07
TRITD2Av1G192710	26.4479	4.32984	0.850809	5.08908	3.59801e-07	2.98443e-05
TRITD2Bv1G209740	352.01	1.11575	0.340174	3.27993	0.00103833	0.0205252
TRITD2Bv1G006910	82.7071	1.22854	0.319757	3.8421	0.000121987	0.0039461
TRITD2Av1G169190	367.209	2.40267	0.588917	4.0798	4.5074e-05	0.00177279
TRITD2Av1G053920	169081	1.71176	0.332617	5.14635	2.65605e-07	2.28041e-05
TRITD2Bv1G137540	130.847	1.02914	0.352948	2.91584	0.00354727	0.0492378
TRITD2Bv1G163730	238.658	0.810692	0.19561	4.14443	3.40655e-05	0.00141066
TRITD2Av1G282600	746.92	0.594641	0.196839	3.02095	0.00251983	0.0393804
TRITD2Bv1G060280	3166.52	0.814559	0.17692	4.60411	4.14228e-06	0.000246358
TRITD2Av1G288680	209.831	2.75509	0.567115	4.85808	1.18531e-06	8.5812e-05
TRITD2Av1G058650	2120.88	2.34615	0.342739	6.8453	7.63165e-12	1.70874e-09
TRITD2Av1G263910	10607.7	0.78674	0.250585	3.13961	0.00169173	0.0295984
TRITD2Av1G034600	2235.87	0.628774	0.186535	3.37081	0.000749485	0.0160469
TRITD2Av1G267500	84.5924	1.92585	0.61182	3.14775	0.00164534	0.0290089
TRITD3Av1G003290	3036.38	3.05693	0.619117	4.93757	7.91031e-07	6.04874e-05
TRITD2Av1G233470	105.136	1.88684	0.543646	3.47072	0.000519068	0.0123142
TRITD2Av1G035600	14731.1	0.860137	0.253766	3.38949	0.000700226	0.0152302
TRITD2Av1G186780	1585.24	0.877326	0.198861	4.41176	1.02536e-05	0.000528207
TRITD2Av1G209710	414.454	0.745197	0.226558	3.28921	0.00100469	0.0200103
TRITD2Av1G280560	1800.04	1.1921	0.355128	3.35681	0.000788478	0.0166837
TRITD2Bv1G258230	376.945	0.871649	0.262341	3.32258	0.000891882	0.0182298
TRITD2Bv1G010200	1205.19	0.966579	0.274044	3.52709	0.000420155	0.0104526
TRITD2Bv1G230180	545.664	1.36644	0.319956	4.27071	1.94854e-05	0.000892091
TRITD3Av1G032990	543.889	2.26208	0.73194	3.09053	0.00199799	0.033486
TRITD2Bv1G025650	315.69	1.23172	0.350175	3.51743	0.000435752	0.010778
TRITD2Av1G085700	5150.62	0.947882	0.181429	5.22455	1.7458e-07	1.56151e-05
TRITD2Bv1G194900	55.131	2.45902	0.512444	4.79862	1.59761e-06	0.000110119
TRITD2Bv1G210360	1272.98	1.0175	0.318039	3.19929	0.00137769	0.0254286
TRITD3Av1G042130	272.184	2.29261	0.616792	3.71698	0.000201615	0.00587306
TRITD2Av1G111630	162.892	1.71894	0.49415	3.47859	0.000504065	0.0120669
TRITD2Bv1G135200	920.061	1.21293	0.15634	7.75825	8.61081e-15	3.24154e-12
TRITD2Bv1G228350	599.329	0.854351	0.230287	3.70994	0.000207311	0.00599818
TRITD2Bv1G170200	547.165	1.59738	0.450352	3.54697	0.000389695	0.00987562
TRITD3Av1G019160	222.152	1.37523	0.399249	3.44455	0.000572014	0.013169
TRITD2Av1G282760	61.8025	1.22893	0.395868	3.1044	0.00190666	0.0324312
TRITD2Av1G055980	530.55	3.05747	0.45603	6.70453	2.02049e-11	4.16963e-09
TRITD2Bv1G034790	664.491	1.0688	0.362142	2.95132	0.0031642	0.0458915
TRITD2Bv1G216850	1738.13	1.15154	0.289287	3.9806	6.87424e-05	0.00250789
TRITD2Av1G286000	134.62	1.62933	0.384382	4.23883	2.2469e-05	0.000991907
TRITD2Bv1G249150	5715.87	3.26466	0.394852	8.26806	1.36157e-16	7.14433e-14
TRITD2Av1G223060	23378	2.18405	0.3192	6.84224	7.79627e-12	1.73426e-09
TRITD2Bv1G183440	782.642	1.75594	0.327103	5.36814	7.9553e-08	7.74218e-06
TRITD2Bv1G264510	3231.78	0.680791	0.171434	3.97115	7.1527e-05	0.00259566
TRITD2Av1G164110	170.023	3.63171	0.505824	7.17978	6.98225e-13	1.89834e-10
TRITD2Bv1G072850	1356.86	0.725334	0.232965	3.11349	0.00184891	0.0316533
TRITD2Bv1G057480	7533.14	3.14606	0.527124	5.96835	2.39662e-09	3.44962e-07
TRITD2Bv1G206550	756.217	0.640832	0.205824	3.11349	0.00184886	0.0316533
TRITD2Bv1G221400	816.906	0.688712	0.212846	3.23573	0.00121332	0.0230788
TRITD3Av1G030990	525.964	0.804399	0.235793	3.41146	0.000646158	0.0144878
TRITD2Av1G064660	639.268	2.15712	0.457855	4.71136	2.46074e-06	0.000157271
TRITD2Bv1G164270	257.052	0.871654	0.291881	2.98634	0.00282342	0.0423847
TRITD2Av1G289970	567.027	1.96895	0.471424	4.1766	2.959e-05	0.00125921
TRITD2Av1G245570	96.7736	0.915383	0.312288	2.93122	0.00337638	0.0477165
TRITD2Av1G055610	671.668	1.11375	0.301437	3.69481	0.000220049	0.00629759
TRITD3Av1G005770	91.4746	1.3521	0.35153	3.84634	0.000119893	0.00389676
TRITD2Bv1G131070	3037.4	0.805149	0.173309	4.64574	3.38863e-06	0.000207293
TRITD2Av1G255220	2758.83	1.46373	0.354051	4.13422	3.56166e-05	0.00145773
TRITD2Bv1G259630	670.553	1.5391	0.421715	3.64962	0.000262631	0.00726734
TRITD2Bv1G198590	2099.32	2.27992	0.43064	5.29425	1.19504e-07	1.12087e-05
TRITD2Bv1G152420	1079.17	1.30079	0.431309	3.01592	0.00256202	0.0397493
TRITD2Bv1G064030	684.98	0.816335	0.191242	4.2686	1.96706e-05	0.000898475
TRITD3Av1G003160	34.9346	3.22949	0.814498	3.96501	7.33928e-05	0.00264197
TRITD2Bv1G041710	5765.75	0.945917	0.211602	4.47026	7.81256e-06	0.00042081
TRITD2Av1G067430	1351.64	1.02262	0.243984	4.19134	2.77312e-05	0.00119046
TRITD3Av1G035960	1459.02	0.608783	0.191028	3.18688	0.00143816	0.0262822
TRITD2Bv1G067060	373.526	2.88415	0.431605	6.68238	2.35087e-11	4.71258e-09
TRITD2Av1G284490	296.009	1.29397	0.32823	3.94225	8.07196e-05	0.00284695
TRITD2Bv1G036500	252.946	1.60432	0.360822	4.44628	8.73703e-06	0.000463047
TRITD2Av1G168270	202.008	1.22301	0.397505	3.07671	0.00209296	0.0346035
TRITD2Bv1G171180	273.311	1.0289	0.233527	4.40591	1.05339e-05	0.000537796
TRITD3Av1G002220	198.389	1.02676	0.262984	3.90427	9.45112e-05	0.00323444
TRITD2Bv1G156330	33.2063	4.56986	0.754202	6.0592	1.36797e-09	2.04641e-07
TRITD2Av1G033170	6838.72	2.23529	0.28798	7.76198	8.36122e-15	3.18256e-12
TRITD2Bv1G002870	63.4256	1.6682	0.56496	2.95277	0.00314937	0.04578
TRITD2Av1G070310	1664.73	0.956428	0.182008	5.25488	1.4812e-07	1.34781e-05
TRITD2Av1G244900	302.249	0.677741	0.208285	3.25391	0.00113828	0.0219438
TRITD2Av1G154250	345.375	1.90063	0.613367	3.09868	0.00194383	0.0328352
TRITD2Bv1G266250	101.656	3.62484	0.738066	4.91128	9.0485e-07	6.81263e-05
TRITD2Bv1G252640	1262.76	0.6966	0.197024	3.53562	0.000406826	0.0102325
TRITD3Av1G001360	590.238	0.762584	0.216047	3.52972	0.000415997	0.0103951
TRITD2Bv1G064720	71.5574	2.29948	0.466024	4.93425	8.04586e-07	6.13868e-05
TRITD2Av1G247490	108.817	0.837767	0.269693	3.10637	0.001894	0.03228
TRITD2Av1G262510	1019.6	0.750141	0.247619	3.02942	0.00245026	0.0385747
TRITD2Bv1G146930	45358.3	1.10923	0.290512	3.81818	0.000134438	0.00426824
TRITD2Bv1G120760	705.234	0.688806	0.211995	3.24916	0.00115746	0.0222413
TRITD2Av1G271190	203.895	2.15625	0.488561	4.41347	1.01726e-05	0.000524825
TRITD2Bv1G189180	316.322	2.31485	0.652637	3.54692	0.00038977	0.00987562
TRITD2Bv1G117940	113.307	2.00051	0.519836	3.84835	0.000118916	0.00386866
TRITD2Av1G239640	1453.8	2.83557	0.496028	5.71656	1.08703e-08	1.31585e-06
TRITD2Av1G276690	195.994	1.9125	0.418728	4.56739	4.93828e-06	0.00028673
TRITD2Av1G087340	460.335	0.651992	0.192192	3.39239	0.000692857	0.0151276
TRITD2Bv1G033880	217.535	0.610448	0.206235	2.95996	0.00307682	0.0450823
TRITD3Av1G028390	442.39	0.957088	0.194718	4.91524	8.8672e-07	6.69083e-05
TRITD2Av1G289190	2310.63	0.939145	0.239101	3.92781	8.57219e-05	0.00298129
TRITD2Av1G229210	3141.44	0.595806	0.200534	2.9711	0.00296736	0.0438726
TRITD2Bv1G081920	51.311	1.95918	0.479117	4.08914	4.32985e-05	0.00171675
TRITD2Av1G189770	52560.4	1.69112	0.380843	4.44046	8.97685e-06	0.000472381
TRITD2Bv1G196940	1210.92	0.832029	0.277045	3.00323	0.00267135	0.0409268
TRITD2Av1G208970	218.138	0.960851	0.311255	3.08702	0.00202173	0.0337323
TRITD2Av1G286200	863.212	1.26644	0.372759	3.39747	0.000680118	0.0149382
TRITD2Av1G228310	18538.8	1.0259	0.298372	3.43832	0.00058534	0.0134037
TRITD2Av1G244420	722.6	1.2607	0.256773	4.90979	9.11725e-07	6.84933e-05
TRITD2Av1G215460	644.716	0.661987	0.223371	2.96363	0.00304036	0.0446628
TRITD2Bv1G262960	374.094	0.628009	0.178613	3.51604	0.00043803	0.0108187
TRITD2Bv1G078280	3158.44	2.14248	0.410701	5.21665	1.82184e-07	1.62528e-05
TRITD2Av1G291960	3013.31	0.822212	0.180301	4.56021	5.11029e-06	0.000294719
TRITD2Bv1G024010	2493.96	1.55132	0.462088	3.35719	0.000787378	0.0166707
TRITD2Av1G277680	235.038	1.07839	0.329042	3.27738	0.00104777	0.0206293
TRITD2Bv1G231230	43.2454	2.60978	0.778787	3.35108	0.000804979	0.0169387
TRITD2Av1G198250	2057.41	1.64667	0.431908	3.81255	0.000137542	0.00433867
TRITD2Av1G071530	8368.65	1.92022	0.344738	5.57009	2.54606e-08	2.85034e-06
TRITD2Bv1G167010	252.591	1.55298	0.402819	3.8553	0.00011559	0.00378562
TRITD3Av1G012780	12651.7	0.6139	0.202937	3.02507	0.00248574	0.0390435
TRITD2Bv1G147690	670.504	2.02401	0.430367	4.70298	2.56395e-06	0.000162654
TRITD2Av1G276740	11221.4	0.690948	0.235266	2.93688	0.00331533	0.0472335
TRITD2Av1G282290	4552.37	2.98412	0.460527	6.4798	9.18472e-11	1.69162e-08
TRITD2Av1G228720	193.468	1.85693	0.320028	5.80241	6.53697e-09	8.48246e-07
TRITD2Bv1G144850	5411.08	0.983236	0.201611	4.87688	1.07775e-06	7.88897e-05
TRITD2Av1G179280	12025.1	0.922857	0.2896	3.18666	0.00143928	0.0262822
TRITD3Av1G022300	706.252	0.586663	0.153562	3.82035	0.000133261	0.00424269
TRITD2Bv1G201110	648.242	1.09737	0.347891	3.15435	0.00160854	0.0284773
TRITD2Av1G249120	593.535	1.08835	0.292313	3.72325	0.000196671	0.00577323
TRITD2Av1G274320	114.691	1.95328	0.454467	4.29794	1.7239e-05	0.000811202
TRITD2Bv1G087380	409.612	0.943352	0.224506	4.2019	2.64678e-05	0.00114773
TRITD2Bv1G168410	45.1583	1.71036	0.465275	3.67601	0.000236906	0.00667958
TRITD3Av1G001040	38750.1	2.86615	0.368999	7.76737	8.01342e-15	3.08445e-12
TRITD2Av1G220230	564.978	1.4287	0.303619	4.70555	2.53187e-06	0.000161517
TRITD2Av1G236530	1143.26	1.2569	0.36882	3.4079	0.000654655	0.0146196
TRITD2Av1G294980	459.099	0.971429	0.30219	3.21463	0.00130613	0.0243836
TRITD2Bv1G245860	103.286	1.49736	0.510394	2.93374	0.00334904	0.0474867
TRITD2Av1G245750	4879.2	0.883073	0.216538	4.07814	4.53965e-05	0.00178126
TRITD2Av1G222850	651.792	2.65154	0.553208	4.79301	1.64294e-06	0.000111972
TRITD2Bv1G183370	256.689	2.5321	0.597266	4.23949	2.24025e-05	0.000990249
TRITD2Bv1G127380	339.499	2.9484	0.581989	5.06607	4.06107e-07	3.32029e-05
TRITD2Bv1G254690	401.304	1.962	0.461912	4.24756	2.16111e-05	0.000960222
TRITD2Av1G177900	807.276	0.597707	0.178745	3.34391	0.000826053	0.017276
TRITD2Bv1G242940	52.8729	1.7016	0.576331	2.95246	0.00315249	0.04578
TRITD2Av1G246270	379.901	2.31678	0.677457	3.41982	0.000626619	0.0141317
TRITD2Av1G111870	1596.79	0.954323	0.280441	3.40294	0.000666648	0.0147145
TRITD2Bv1G042060	3756.91	1.83047	0.230825	7.93014	2.18896e-15	9.0346e-13
TRITD2Bv1G220600	101.307	0.937733	0.318133	2.94762	0.00320234	0.0462294
TRITD2Bv1G064680	173.584	3.019	0.497569	6.06749	1.29923e-09	1.95209e-07
TRITD2Bv1G184930	45.2392	1.90436	0.611304	3.11525	0.0018379	0.031512
TRITD2Av1G245160	17617.3	3.42113	0.42392	8.07022	7.01708e-16	3.12187e-13
TRITD2Bv1G145910	15362.5	2.17522	0.736429	2.95374	0.00313945	0.0457069
TRITD2Bv1G217870	2597.02	1.06299	0.306816	3.46458	0.000531052	0.0125119
TRITD2Bv1G208060	197.877	2.87608	0.511365	5.62432	1.86242e-08	2.1267e-06
TRITD2Bv1G041920	2935.02	1.06092	0.173359	6.11975	9.37211e-10	1.45276e-07
TRITD2Av1G043630	9318.38	2.81631	0.504074	5.58708	2.30915e-08	2.60212e-06
TRITD2Bv1G198570	1273.1	1.48708	0.354481	4.19509	2.72764e-05	0.00117639
TRITD2Bv1G245070	2011.44	2.58282	0.577345	4.47362	7.69061e-06	0.000414893
TRITD2Bv1G051380	136.471	3.52787	0.750818	4.6987	2.61822e-06	0.000165179
TRITD2Av1G190220	134.693	1.78159	0.474747	3.7527	0.000174937	0.0052661
TRITD2Bv1G011280	127.613	4.60023	0.663808	6.93006	4.20675e-12	9.80346e-10
TRITD2Bv1G162500	107.126	1.79705	0.41335	4.34753	1.37682e-05	0.000671874
TRITD3Av1G030970	57.7047	2.30393	0.617406	3.73163	0.000190243	0.00563768
TRITD2Av1G221150	112.604	1.29761	0.430314	3.0155	0.00256554	0.0397682
TRITD2Bv1G191100	338.035	1.17159	0.263838	4.44056	8.97264e-06	0.000472381
TRITD2Av1G260530	559.55	0.636717	0.183313	3.47338	0.00051394	0.012231
TRITD3Bv1G076780	1130.09	0.758825	0.228371	3.32278	0.000891261	0.018228
TRITD3Bv1G232360	82.7071	1.22854	0.319757	3.8421	0.000121987	0.0039461
TRITD3Av1G269620	2413.27	0.814051	0.275131	2.95878	0.00308859	0.0451914
TRITD3Av1G187750	982.644	0.980144	0.20177	4.85774	1.18735e-06	8.5812e-05
TRITD3Av1G229250	12661.1	0.627744	0.159442	3.93713	8.24613e-05	0.00290028
TRITD3Bv1G173990	158.363	1.79793	0.395178	4.54969	5.37262e-06	0.000306239
TRITD3Bv1G193600	895.135	1.0558	0.242301	4.35738	1.31626e-05	0.000648793
TRITD3Av1G273510	563.261	0.934608	0.238135	3.9247	8.68392e-05	0.00301211
TRITD3Av1G058380	402.763	2.36415	0.384986	6.14088	8.20662e-10	1.28372e-07
TRITD3Bv1G067250	251.496	1.41436	0.239051	5.91657	3.2873e-09	4.57776e-07
TRITD4Av1G029160	12149.1	3.29041	0.35314	9.31759	1.19017e-20	1.27411e-17
TRITD3Bv1G040910	728.759	2.32979	0.440491	5.28906	1.22946e-07	1.14762e-05
TRITD3Bv1G087240	928.405	1.13615	0.294406	3.85913	0.000113794	0.00373393
TRITD3Av1G179880	1214.16	0.878198	0.222669	3.94396	8.01458e-05	0.00283632
TRITD3Bv1G058540	950.655	0.810252	0.264656	3.06153	0.00220209	0.0358882
TRITD3Av1G287530	229.071	0.710579	0.20076	3.53945	0.000400967	0.0101074
TRITD3Av1G169250	69.7957	2.66683	0.482499	5.52712	3.25533e-08	3.48493e-06
TRITD3Av1G207740	3444.2	1.24672	0.234776	5.31027	1.09464e-07	1.03589e-05
TRITD3Bv1G268360	10395.7	2.2413	0.346332	6.47153	9.70186e-11	1.77731e-08
TRITD3Bv1G230580	8375.44	0.710753	0.201385	3.52932	0.00041663	0.0103951
TRITD3Av1G216430	1224.51	1.12264	0.355743	3.15577	0.00160076	0.0283689
TRITD3Bv1G260000	1047.83	0.991666	0.259417	3.82268	0.000132011	0.00421857
TRITD3Bv1G164990	38.6732	1.75981	0.568509	3.09548	0.00196495	0.0330778
TRITD3Bv1G221030	1200.17	1.40851	0.269385	5.22861	1.70785e-07	1.53156e-05
TRITD3Av1G191600	693.469	1.01035	0.223868	4.51313	6.38764e-06	0.000351803
TRITD3Av1G283100	2194.38	1.04304	0.217929	4.78613	1.70031e-06	0.000115114
TRITD3Bv1G174140	825.995	1.51485	0.226696	6.68229	2.35237e-11	4.71258e-09
TRITD3Bv1G135990	1794.67	1.33645	0.219411	6.09107	1.12159e-09	1.7001e-07
TRITD3Bv1G121790	3010.08	1.15747	0.297574	3.88969	0.000100373	0.003391
TRITD3Av1G220740	3974.56	0.773414	0.236495	3.27032	0.00107425	0.0209451
TRITD3Av1G258420	385.965	1.75139	0.573498	3.05388	0.00225903	0.0364348
TRITD3Bv1G221690	6309.89	1.98953	0.338435	5.87862	4.13689e-09	5.6189e-07
TRITD3Bv1G216130	150.876	0.793291	0.233784	3.39327	0.000690643	0.0150985
TRITD4Av1G030290	513.099	0.951642	0.196416	4.84503	1.26593e-06	9.0726e-05
TRITD3Bv1G070600	763.843	1.962	0.320119	6.12896	8.84528e-10	1.37733e-07
TRITD3Av1G240310	6935.31	0.73809	0.162889	4.53124	5.86373e-06	0.00032769
TRITD4Av1G026730	578.261	0.644916	0.171438	3.76181	0.000168689	0.00511849
TRITD3Bv1G174330	14873.1	1.9214	0.386565	4.97046	6.67956e-07	5.1887e-05
TRITD4Av1G025310	2550.07	0.894744	0.29244	3.05958	0.00221651	0.0360546
TRITD3Bv1G272590	895.733	3.17022	0.338341	9.36988	7.26144e-21	8.02436e-18
TRITD3Av1G064930	868.385	0.668953	0.182171	3.67211	0.000240554	0.00675463
TRITD4Av1G020340	178658	3.81796	0.649791	5.87568	4.21123e-09	5.67969e-07
TRITD3Av1G263320	3136.06	0.705667	0.230321	3.06385	0.00218512	0.0357136
TRITD3Av1G214130	2203.24	0.735703	0.167122	4.40218	1.07167e-05	0.000543883
TRITD4Av1G010340	345.292	3.33349	0.448192	7.43763	1.02509e-13	3.25154e-11
TRITD3Bv1G268810	88.924	1.42752	0.485861	2.93812	0.00330214	0.0471339
TRITD3Bv1G279720	225.409	1.13598	0.377305	3.01078	0.00260573	0.0401912
TRITD3Av1G120930	168.271	0.677858	0.231869	2.92345	0.00346173	0.0483442
TRITD4Av1G021150	588.829	0.648636	0.212117	3.05791	0.00222885	0.0361473
TRITD3Bv1G009930	1659.49	2.46047	0.360655	6.82221	8.96508e-12	1.94378e-09
TRITD3Bv1G247430	278.928	0.8242	0.225628	3.65291	0.000259284	0.00718052
TRITD3Bv1G242100	1647.06	1.67645	0.505408	3.31703	0.000909808	0.0184859
TRITD3Bv1G255320	5630.1	1.51193	0.474865	3.1839	0.00145303	0.0264792
TRITD3Av1G194480	2623.13	1.14194	0.285956	3.99341	6.51291e-05	0.00239135
TRITD3Av1G055100	366.971	0.593678	0.15829	3.75057	0.000176435	0.00529326
TRITD3Av1G276770	4464.07	0.597058	0.181422	3.29099	0.000998368	0.0199191
TRITD3Bv1G268120	601.087	1.48763	0.357271	4.16387	3.12903e-05	0.00131201
TRITD3Av1G182520	1333.7	2.34697	0.317793	7.38521	1.52215e-13	4.65575e-11
TRITD3Av1G252590	75.1902	1.53829	0.391006	3.93419	8.34764e-05	0.00292099
TRITD3Bv1G166980	674.892	0.697529	0.212819	3.27757	0.00104704	0.0206293
TRITD3Av1G047940	2041.19	0.869616	0.225789	3.85146	0.000117415	0.00383439
TRITD3Av1G220620	1833.14	1.62498	0.384409	4.22721	2.36602e-05	0.00103781
TRITD3Bv1G234890	1224.92	1.2691	0.328727	3.86066	0.000113081	0.0037141
TRITD3Bv1G134430	77.8425	2.01342	0.412921	4.87604	1.08239e-06	7.90605e-05
TRITD3Bv1G021540	3347.79	0.844537	0.222617	3.79368	0.00014843	0.00462672
TRITD3Bv1G276760	100.459	1.76972	0.391129	4.52464	6.04971e-06	0.000335892
TRITD3Bv1G246190	155.338	2.16252	0.716038	3.02012	0.00252676	0.0394575
TRITD3Av1G223510	398.276	2.49934	0.390863	6.39441	1.61172e-10	2.81698e-08
TRITD3Bv1G258050	1876.6	0.685176	0.234475	2.92217	0.00347597	0.0485036
TRITD3Av1G167610	105.566	1.85346	0.497012	3.7292	0.000192088	0.00567075
TRITD3Av1G216610	759.273	1.16022	0.288682	4.01904	5.84353e-05	0.00219257
TRITD3Av1G133410	1653.29	0.97951	0.274519	3.5681	0.000359579	0.00928966
TRITD3Bv1G122290	909.852	0.85089	0.268315	3.17123	0.00151794	0.027311
TRITD3Bv1G017060	707.312	1.11736	0.189749	5.88864	3.89393e-09	5.3572e-07
TRITD4Av1G037680	324.879	1.19135	0.26784	4.44798	8.66813e-06	0.000461093
TRITD3Bv1G174500	38207.7	0.8247	0.242232	3.40458	0.000662655	0.0146739
TRITD3Av1G132540	383.881	1.48859	0.351273	4.23771	2.2581e-05	0.000995567
TRITD3Av1G174410	50.492	2.44648	0.633996	3.85883	0.000113932	0.00373491
TRITD3Av1G152570	7488.06	0.657731	0.176082	3.73536	0.000187447	0.0055741
TRITD3Av1G258300	3314.33	0.707916	0.235385	3.00748	0.0026342	0.0404319
TRITD3Av1G163970	2061.79	1.47077	0.429235	3.42648	0.000611459	0.013872
TRITD3Bv1G119650	55.6178	1.54145	0.423055	3.64361	0.000268841	0.00737364
TRITD3Av1G166870	87.5797	1.13428	0.38496	2.9465	0.00321397	0.0463388
TRITD3Av1G192190	431.59	1.48816	0.406757	3.6586	0.000253597	0.00704579
TRITD3Bv1G214710	8826.53	1.07802	0.187709	5.74304	9.29906e-09	1.15839e-06
TRITD3Bv1G121400	299.801	4.2712	0.684347	6.24127	4.3402e-10	7.14818e-08
TRITD4Av1G051470	11242.4	1.54881	0.221408	6.99529	2.64708e-12	6.71712e-10
TRITD4Av1G007810	168.691	1.14367	0.380843	3.00299	0.0026734	0.0409339
TRITD3Bv1G079520	56.5817	1.36676	0.432366	3.16111	0.0015717	0.0279552
TRITD3Bv1G154130	2783.04	0.899275	0.2945	3.05356	0.0022614	0.0364514
TRITD3Av1G061200	500.709	1.05282	0.276528	3.80726	0.000140512	0.00440799
TRITD3Av1G232860	595.668	2.07199	0.299053	6.92851	4.25307e-12	9.84441e-10
TRITD3Bv1G056580	71.1675	1.31074	0.448547	2.92219	0.00347584	0.0485036
TRITD3Bv1G235120	6660.3	2.64259	0.318265	8.30311	1.0142e-16	5.60378e-14
TRITD3Bv1G001420	1934.56	0.622343	0.168839	3.68602	0.000227789	0.00647443
TRITD3Av1G161850	40665.9	2.88661	0.598676	4.82166	1.42368e-06	0.000100352
TRITD3Bv1G167640	495.218	2.46778	0.648041	3.80807	0.000140056	0.00440175
TRITD3Av1G179100	810.625	0.634996	0.165293	3.84164	0.000122213	0.00394967
TRITD3Av1G197780	7082.54	0.89349	0.15474	5.77413	7.73515e-09	9.77797e-07
TRITD3Av1G053550	704.891	0.809527	0.233087	3.47307	0.000514533	0.012232
TRITD3Av1G191890	32183.5	0.919381	0.235801	3.89897	9.66021e-05	0.0032994
TRITD3Av1G160460	37.8405	2.73867	0.714446	3.83327	0.00012645	0.0040636
TRITD3Bv1G077740	1653.38	1.40229	0.289993	4.83558	1.32756e-06	9.49439e-05
TRITD3Bv1G267920	8582.84	1.19778	0.323935	3.6976	0.00021765	0.0062446
TRITD3Bv1G192700	137.457	1.21138	0.334157	3.62519	0.000288744	0.00781938
TRITD4Av1G003410	2143.53	0.584999	0.189414	3.08847	0.00201189	0.0336529
TRITD3Bv1G283090	622.22	0.696233	0.185684	3.74955	0.000177154	0.00529559
TRITD3Av1G230560	710.93	1.90608	0.531122	3.58878	0.000332226	0.0087476
TRITD3Av1G218210	487.41	2.57162	0.467934	5.49569	3.89188e-08	4.05241e-06
TRITD3Av1G069090	2044.76	0.841011	0.165105	5.09379	3.5098e-07	2.91833e-05
TRITD3Bv1G263440	493.617	0.648192	0.21662	2.9923	0.00276882	0.0418955
TRITD3Bv1G121660	223.784	1.32841	0.34507	3.84969	0.000118269	0.00385494
TRITD3Av1G205420	645.426	1.72071	0.344516	4.99457	5.89671e-07	4.66521e-05
TRITD3Bv1G127650	117.691	0.666706	0.223846	2.97841	0.0028975	0.0432127
TRITD3Bv1G166750	203.582	1.23878	0.307403	4.02983	5.5816e-05	0.00210815
TRITD3Bv1G215320	12344.6	0.744845	0.134113	5.55388	2.79393e-08	3.07754e-06
TRITD3Bv1G149360	1537.91	1.974	0.510859	3.86408	0.000111508	0.00367301
TRITD3Av1G286770	804.74	1.53433	0.299244	5.12734	2.93866e-07	2.51046e-05
TRITD3Av1G191040	11262.4	2.8496	0.309652	9.20258	3.49451e-20	3.23544e-17
TRITD3Bv1G226090	792.632	1.35512	0.397421	3.4098	0.000650109	0.0145466
TRITD3Av1G269120	8257.76	1.02207	0.237153	4.30975	1.63438e-05	0.000772982
TRITD4Av1G042650	418.032	1.22236	0.28546	4.28206	1.85174e-05	0.000857232
TRITD3Av1G160140	109.291	1.05985	0.358373	2.95739	0.00310252	0.045341
TRITD3Bv1G261700	110.393	1.1477	0.370812	3.09511	0.00196739	0.0330864
TRITD3Av1G181440	3164.85	1.99273	0.528981	3.76711	0.000165149	0.00504233
TRITD3Av1G191790	15097.4	3.38801	0.479968	7.05882	1.67928e-12	4.3442e-10
TRITD3Bv1G263530	8082.54	0.885798	0.215372	4.11288	3.90762e-05	0.00157301
TRITD3Bv1G146350	1148.6	0.9987	0.183616	5.43907	5.356e-08	5.46072e-06
TRITD3Bv1G249070	35.8825	1.27097	0.408914	3.10815	0.0018826	0.0321337
TRITD3Av1G132560	4444.64	1.27927	0.261089	4.89976	9.59534e-07	7.17702e-05
TRITD4Av1G004440	1568.64	1.06297	0.227169	4.67921	2.87978e-06	0.000180682
TRITD3Bv1G221770	2629.85	0.666634	0.224735	2.96631	0.00301396	0.0443701
TRITD3Av1G223570	1081.84	1.06226	0.198504	5.35134	8.73029e-08	8.40095e-06
TRITD3Bv1G268180	3828.86	1.14916	0.341955	3.36056	0.000777837	0.0165198
TRITD3Bv1G258620	9398.92	0.782651	0.225247	3.47463	0.000511551	0.0122035
TRITD3Bv1G221660	499.854	1.35063	0.235725	5.72967	1.00624e-08	1.23551e-06
TRITD3Bv1G107390	165.566	1.20908	0.36803	3.28527	0.00101883	0.0202683
TRITD3Bv1G180590	719.158	0.590178	0.147775	3.99375	6.50362e-05	0.0023905
TRITD3Av1G197570	1845.3	2.40238	0.626807	3.83273	0.000126728	0.00406871
TRITD3Bv1G071680	2369.8	1.06452	0.288178	3.69396	0.000220786	0.0063134
TRITD3Av1G192780	6607.15	1.00235	0.236406	4.23996	2.23564e-05	0.000989486
TRITD3Bv1G201870	1296.8	0.872669	0.287519	3.03516	0.00240405	0.038063
TRITD3Av1G209200	34.0909	2.27329	0.736164	3.08802	0.00201495	0.0336735
TRITD3Bv1G145920	299.181	2.28284	0.312009	7.31658	2.54368e-13	7.44776e-11
TRITD3Av1G121550	49.2415	1.31852	0.397095	3.32043	0.0008988	0.0183083
TRITD4Av1G009800	29435.7	2.36041	0.315073	7.49164	6.80201e-14	2.2192e-11
TRITD3Av1G275580	300.772	0.831402	0.26493	3.1382	0.00169992	0.0297029
TRITD4Av1G033810	223.198	1.52757	0.436756	3.49753	0.000469588	0.0114252
TRITD3Av1G276030	628.306	1.83214	0.437825	4.18465	2.85608e-05	0.00122139
TRITD3Av1G265170	47.7881	1.74508	0.53779	3.24491	0.0011749	0.0225229
TRITD3Av1G233260	1824.36	0.844592	0.257337	3.28204	0.00103058	0.0204346
TRITD3Av1G154320	1063.48	0.77304	0.20987	3.68342	0.000230125	0.006526
TRITD3Bv1G001630	2370.21	0.960403	0.161993	5.92867	3.05403e-09	4.27028e-07
TRITD3Bv1G205680	152.506	4.05653	0.535678	7.5727	3.65547e-14	1.25225e-11
TRITD4Av1G009810	1018.41	1.63226	0.403288	4.04738	5.17934e-05	0.00198688
TRITD3Av1G108710	965.426	0.60267	0.198161	3.04132	0.00235541	0.0375665
TRITD3Av1G235850	178.927	1.974	0.322868	6.11397	9.71835e-10	1.49292e-07
TRITD3Bv1G013210	430.647	0.881719	0.285903	3.08398	0.00204252	0.0339713
TRITD3Bv1G213230	397.052	1.588	0.278168	5.70878	1.13787e-08	1.36293e-06
TRITD3Av1G175710	411.597	1.20506	0.342532	3.5181	0.000434653	0.0107586
TRITD3Bv1G173580	11038.6	1.19557	0.241392	4.95281	7.3149e-07	5.65658e-05
TRITD3Bv1G028560	187.063	0.718769	0.204169	3.52045	0.000430813	0.010679
TRITD3Bv1G162940	497.207	0.686738	0.225374	3.0471	0.00231061	0.0370574
TRITD3Bv1G086600	405.105	3.24356	0.72316	4.48526	7.28238e-06	0.000397249
TRITD4Av1G010360	131.633	1.6651	0.544141	3.06005	0.00221298	0.0360142
TRITD3Av1G235830	1143.74	4.19048	0.400195	10.4711	1.17275e-25	1.82614e-22
TRITD3Av1G243790	2767.28	1.42263	0.332811	4.27458	1.91496e-05	0.000882919
TRITD3Bv1G229690	930.794	1.59245	0.338832	4.69983	2.60374e-06	0.000164569
TRITD3Bv1G032400	439201	5.06613	0.613022	8.26419	1.40641e-16	7.14433e-14
TRITD3Bv1G225190	79.3582	2.07656	0.565389	3.67279	0.000239913	0.00675122
TRITD4Av1G018000	474.784	0.77001	0.254855	3.02136	0.00251642	0.0393451
TRITD3Bv1G139750	1770.15	0.671421	0.224563	2.9899	0.00279066	0.0421329
TRITD3Bv1G233230	12997.1	1.11471	0.311136	3.58271	0.000340045	0.00890591
TRITD3Bv1G248060	375.425	1.07094	0.322681	3.31887	0.000903817	0.0183751
TRITD4Av1G012600	1674.15	0.940373	0.230992	4.07102	4.68075e-05	0.00182421
TRITD4Av1G002700	1908.97	1.70916	0.501008	3.41144	0.000646215	0.0144878
TRITD4Av1G020880	8705.72	2.71974	0.302604	8.98781	2.52213e-19	2.05716e-16
TRITD3Bv1G028700	84.4364	3.29572	0.778605	4.23285	2.30751e-05	0.00101474
TRITD3Bv1G280930	3083.02	3.17807	0.372932	8.52184	1.5704e-17	9.96247e-15
TRITD3Av1G058120	273.545	0.901166	0.218458	4.12512	3.70544e-05	0.00150578
TRITD4Av1G000100	4806.62	1.60503	0.298314	5.38036	7.4339e-08	7.3602e-06
TRITD3Bv1G013220	1033.35	1.07462	0.277728	3.86932	0.000109141	0.00361241
TRITD3Av1G213580	1046.58	1.22422	0.353639	3.46178	0.00053662	0.0126075
TRITD3Bv1G134850	56.3871	3.22274	0.74594	4.32038	1.55764e-05	0.000743177
TRITD3Av1G147580	2239.37	0.979525	0.258975	3.78231	0.000155377	0.00478664
TRITD3Av1G055030	4024.76	0.781563	0.171237	4.56423	5.01329e-06	0.000290593
TRITD3Bv1G043610	584.544	0.906094	0.168753	5.36936	7.90181e-08	7.71203e-06
TRITD3Bv1G074920	29.3451	1.51149	0.513302	2.94465	0.00323321	0.0465183
TRITD3Bv1G251590	2856.59	0.601833	0.20223	2.97598	0.00292053	0.0434137
TRITD3Bv1G175120	4833	0.784474	0.169765	4.62094	3.82e-06	0.00022838
TRITD3Av1G143130	445.48	1.12124	0.258039	4.34524	1.39123e-05	0.000677944
TRITD3Av1G205080	975.622	0.627495	0.200019	3.13717	0.00170587	0.0297618
TRITD3Bv1G170330	658.492	0.639043	0.175252	3.64643	0.000265909	0.00733407
TRITD3Av1G049490	882.629	1.02778	0.2913	3.52825	0.00041832	0.0104145
TRITD3Av1G250390	68851.6	1.2752	0.274469	4.64605	3.38345e-06	0.000207293
TRITD3Bv1G240530	92.7215	1.26047	0.29647	4.25159	2.12257e-05	0.00095174
TRITD4Av1G002040	314.255	1.81013	0.436186	4.1499	3.32614e-05	0.00138281
TRITD3Bv1G212980	3781.07	0.613549	0.171471	3.57815	0.000346036	0.00903787
TRITD3Bv1G242050	2505.02	0.917929	0.313398	2.92896	0.00340103	0.047887
TRITD3Bv1G225040	2217.64	1.38318	0.271214	5.09995	3.39744e-07	2.83869e-05
TRITD3Bv1G012590	1536.28	1.56701	0.485302	3.22894	0.00124249	0.0235089
TRITD3Bv1G173890	1038.38	0.954572	0.180014	5.30278	1.14055e-07	1.0734e-05
TRITD3Bv1G216900	1213.99	1.97232	0.5418	3.64031	0.000272306	0.00743891
TRITD3Bv1G121950	628.055	0.841248	0.282901	2.97365	0.00294282	0.0436605
TRITD3Bv1G187900	1818.53	1.18688	0.1698	6.98988	2.75118e-12	6.87936e-10
TRITD3Bv1G278850	1228.13	1.23933	0.23333	5.31147	1.08743e-07	1.03191e-05
TRITD3Av1G273060	11071.6	1.37257	0.322069	4.26172	2.02862e-05	0.000920454
TRITD3Av1G153030	178.62	1.63358	0.416239	3.92461	8.68718e-05	0.00301211
TRITD3Bv1G150190	383.773	0.732078	0.228891	3.19837	0.00138205	0.0254954
TRITD3Bv1G184630	76.7415	0.981151	0.324663	3.02206	0.00251064	0.0392905
TRITD3Av1G228290	8958.73	1.20627	0.203397	5.93059	3.0184e-09	4.23776e-07
TRITD3Bv1G140330	910.416	3.3606	0.526748	6.3799	1.77204e-10	3.06589e-08
TRITD3Bv1G164450	839.6	1.9186	0.254197	7.5477	4.43e-14	1.48783e-11
TRITD3Bv1G278840	3345.43	0.646628	0.199471	3.24171	0.00118815	0.0227261
TRITD3Av1G086080	75.3077	1.17209	0.369019	3.17623	0.001492	0.0269718
TRITD3Av1G055290	1115.05	1.41448	0.373714	3.78493	0.000153754	0.00475568
TRITD3Av1G187450	1104.7	0.598636	0.152961	3.91366	9.0906e-05	0.00313296
TRITD3Av1G258230	178.954	1.58775	0.281672	5.63687	1.73172e-08	1.99608e-06
TRITD3Av1G206390	1204.83	4.75039	0.602477	7.88477	3.15111e-15	1.25521e-12
TRITD4Av1G030930	440.207	1.82864	0.329069	5.55702	2.74413e-08	3.03244e-06
TRITD3Bv1G273930	759.241	0.909648	0.262508	3.46521	0.00052981	0.0125119
TRITD3Bv1G185230	413.421	0.911155	0.267844	3.40182	0.000669393	0.0147469
TRITD3Av1G251970	232.323	1.72436	0.417827	4.12697	3.67573e-05	0.00149904
TRITD3Bv1G244860	926.498	1.01917	0.263545	3.86717	0.000110106	0.00363731
TRITD3Bv1G050340	174.35	3.98668	0.630942	6.31862	2.63908e-10	4.47558e-08
TRITD3Av1G273310	4001.25	1.15816	0.220393	5.25498	1.48041e-07	1.34781e-05
TRITD3Av1G265810	2692.83	0.99756	0.251877	3.9605	7.47916e-05	0.00268286
TRITD3Av1G051830	211.901	1.0669	0.272145	3.92031	8.84339e-05	0.00305391
TRITD3Av1G051730	149.172	2.69806	0.84226	3.20336	0.00135836	0.0251531
TRITD3Bv1G053730	156.594	1.6133	0.34149	4.72431	2.30899e-06	0.000149526
TRITD3Av1G286750	471.412	0.8394	0.197565	4.24873	2.14985e-05	0.000960222
TRITD4Av1G042380	17172.7	1.96401	0.340461	5.76868	7.98928e-09	1.00621e-06
TRITD3Bv1G181830	2930.11	0.75901	0.14714	5.15844	2.49021e-07	2.15422e-05
TRITD3Av1G220640	1497.57	1.06815	0.297734	3.58761	0.000333727	0.00877397
TRITD3Av1G182540	524.637	1.3244	0.384615	3.44344	0.000574371	0.0132059
TRITD3Av1G174430	179.398	2.99571	0.370243	8.09118	5.90871e-16	2.66335e-13
TRITD3Bv1G050330	56.5625	1.82998	0.569379	3.214	0.001309	0.024424
TRITD3Bv1G065680	419.568	2.34314	0.619679	3.78122	0.000156065	0.00479996
TRITD3Bv1G185240	10373.6	0.940891	0.250788	3.75174	0.000175609	0.00527704
TRITD3Av1G160450	1107.72	1.31387	0.2371	5.54139	3.00074e-08	3.24279e-06
TRITD3Av1G132180	838.633	1.85899	0.233894	7.94799	1.8956e-15	7.91923e-13
TRITD3Av1G094160	915.168	1.40253	0.476489	2.94346	0.00324561	0.0466575
TRITD4Av1G001310	64.4606	0.997916	0.333989	2.98787	0.00280929	0.0422652
TRITD3Bv1G094500	1120.51	2.55543	0.711801	3.59009	0.000330567	0.00872437
TRITD3Bv1G106670	145.391	0.990274	0.311451	3.17955	0.00147505	0.0267472
TRITD4Bv1G199770	786.403	3.58355	0.561229	6.38517	1.71205e-10	2.97714e-08
TRITD5Av1G000530	144.653	0.91703	0.314812	2.91295	0.00358036	0.0495565
TRITD4Bv1G183570	1458.31	4.16085	0.465368	8.94099	3.85703e-19	3.0728e-16
TRITD5Av1G185790	343.608	1.74692	0.376367	4.64154	3.45829e-06	0.000210428
TRITD5Av1G116720	189.342	1.39287	0.341566	4.07789	4.54454e-05	0.00178126
TRITD5Av1G146440	21326.5	0.801307	0.268968	2.97919	0.0028901	0.0431587
TRITD4Av1G061930	2299.9	0.58964	0.171929	3.42955	0.000604593	0.013771
TRITD4Bv1G125950	7781.99	0.912915	0.197516	4.62199	3.80085e-06	0.000227632
TRITD4Av1G208730	74.4631	2.05436	0.516786	3.97526	7.03021e-05	0.00255662
TRITD4Av1G216740	4170.27	1.2764	0.214331	5.95527	2.59638e-09	3.706e-07
TRITD5Av1G114330	367.293	1.78692	0.351739	5.08026	3.76917e-07	3.11134e-05
TRITD4Bv1G030240	5497.35	0.918074	0.212345	4.32349	1.53578e-05	0.000734792
TRITD4Bv1G186130	1.0254e+06	4.28041	0.495463	8.63921	5.66043e-18	3.72903e-15
TRITD4Bv1G001260	783.564	1.01883	0.256888	3.96604	7.30776e-05	0.00263518
TRITD4Av1G183330	114.274	0.977352	0.282446	3.46031	0.000539553	0.0126426
TRITD4Bv1G032720	172.045	2.17822	0.540255	4.03183	5.53436e-05	0.00209492
TRITD5Av1G019720	114.144	1.16634	0.315962	3.6914	0.000223023	0.00636144
TRITD5Av1G003640	151.013	3.46203	0.619206	5.59108	2.2566e-08	2.55975e-06
TRITD5Av1G189660	4636.29	0.942227	0.170614	5.52256	3.34101e-08	3.56551e-06
TRITD5Av1G056620	61.6025	2.57414	0.494328	5.20736	1.91545e-07	1.69555e-05
TRITD4Av1G254860	9188.18	4.04863	0.706922	5.72713	1.02145e-08	1.24971e-06
TRITD4Av1G233350	17088.7	2.72606	0.377262	7.22591	4.97749e-13	1.40921e-10
TRITD4Av1G245450	83.6263	0.866333	0.246767	3.51073	0.000446871	0.0109659
TRITD4Av1G183030	498.309	1.59478	0.39924	3.99454	6.4819e-05	0.00238507
TRITD4Bv1G017020	1807.13	0.822388	0.19305	4.25996	2.0446e-05	0.000925257
TRITD4Bv1G202660	9246.8	0.876561	0.220795	3.97002	7.18673e-05	0.00260249
TRITD4Av1G236540	57.4312	0.975681	0.30492	3.19979	0.00137525	0.025411
TRITD4Av1G243510	15085	5.73848	0.694462	8.2632	1.41815e-16	7.14433e-14
TRITD4Bv1G004760	41094.2	2.83375	0.732843	3.86679	0.000110279	0.00363952
TRITD4Av1G251010	206.993	0.764478	0.182207	4.19566	2.72077e-05	0.00117535
TRITD5Av1G158140	111.306	1.45132	0.492743	2.9454	0.00322537	0.0464337
TRITD4Bv1G163210	50.0069	1.6334	0.419648	3.89232	9.92921e-05	0.00336444
TRITD4Bv1G109470	23.3889	3.338	0.782886	4.26371	2.01056e-05	0.000914686
TRITD4Bv1G026840	1161.38	2.20266	0.267824	8.22428	1.96373e-16	9.74951e-14
TRITD4Bv1G098450	1923.91	1.58249	0.304484	5.19729	2.02218e-07	1.78082e-05
TRITD4Bv1G030830	325.295	1.82101	0.363162	5.01431	5.32248e-07	4.23045e-05
TRITD4Bv1G199600	97.7444	1.40729	0.416705	3.37717	0.00073235	0.0157787
TRITD4Bv1G105390	1644.05	0.751225	0.170823	4.39767	1.09418e-05	0.000552854
TRITD5Av1G150900	18827.7	3.03898	0.364481	8.33784	7.56571e-17	4.31964e-14
TRITD4Av1G189490	2057.99	1.07856	0.218306	4.94058	7.78918e-07	5.98282e-05
TRITD5Av1G200130	1015.21	2.08437	0.303556	6.86651	6.57936e-12	1.48282e-09
TRITD4Bv1G114450	115.511	0.93758	0.302162	3.1029	0.00191633	0.0325104
TRITD4Bv1G139370	247.209	1.6764	0.24306	6.89709	5.30792e-12	1.21222e-09
TRITD4Bv1G173440	4237.4	1.15815	0.251013	4.61392	3.95152e-06	0.000235421
TRITD4Av1G150350	173.863	1.39739	0.299539	4.66515	3.08396e-06	0.000192086
TRITD5Av1G040150	57.5254	3.22161	0.735114	4.38247	1.17342e-05	0.000587689
TRITD4Av1G058270	1797.14	0.779719	0.179315	4.34833	1.37176e-05	0.000670362
TRITD4Bv1G026830	5166.86	1.01288	0.30946	3.27304	0.00106396	0.0208274
TRITD4Bv1G177100	1030.74	1.01642	0.261772	3.88285	0.000103238	0.00346388
TRITD4Bv1G144970	4115.1	0.788942	0.265724	2.96903	0.00298744	0.0440934
TRITD5Av1G179490	479.332	0.930959	0.274123	3.39614	0.000683437	0.0149888
TRITD5Av1G166470	34052.8	1.30264	0.444528	2.93038	0.00338547	0.0477437
TRITD4Av1G251400	1113.82	0.991048	0.279185	3.54979	0.000385542	0.00978334
TRITD4Av1G163940	8571.45	1.55192	0.449553	3.45214	0.000556168	0.0129522
TRITD4Bv1G199780	5654.14	4.58247	0.541426	8.4637	2.59023e-17	1.58452e-14
TRITD4Av1G240760	661.023	2.7134	0.494625	5.48576	4.1169e-08	4.26081e-06
TRITD4Bv1G021400	2175.53	1.91406	0.535002	3.57767	0.000346667	0.00903787
TRITD4Bv1G183290	16818.5	1.13024	0.317539	3.55937	0.000371739	0.00949042
TRITD4Av1G118810	91.0793	1.30937	0.323759	4.04428	5.24844e-05	0.00200665
TRITD5Av1G203100	1203.8	2.80908	0.724123	3.87928	0.000104767	0.00350303
TRITD5Av1G112690	3398.13	0.83788	0.264799	3.16422	0.00155501	0.0277448
TRITD4Av1G243640	118222	1.48513	0.407854	3.64133	0.000271238	0.0074275
TRITD4Bv1G171220	3754.44	0.657942	0.196137	3.3545	0.000795086	0.0167821
TRITD4Bv1G010600	165.515	1.326	0.413034	3.2104	0.0013255	0.024678
TRITD4Bv1G010400	59162.1	2.84635	0.402099	7.07874	1.45473e-12	3.83345e-10
TRITD5Av1G000200	197342	5.70908	0.678894	8.40939	4.12158e-17	2.47707e-14
TRITD5Av1G138920	745.813	1.06322	0.312507	3.40221	0.000668429	0.0147351
TRITD5Av1G135280	20877.5	0.815586	0.215699	3.78113	0.000156117	0.00479996
TRITD5Av1G078890	220.005	1.50552	0.278508	5.40567	6.45663e-08	6.54393e-06
TRITD4Bv1G186950	627.665	2.62134	0.372124	7.04425	1.86457e-12	4.76676e-10
TRITD5Av1G145180	2167	1.08555	0.340952	3.18388	0.00145316	0.0264792
TRITD5Av1G198030	185.709	1.46989	0.369526	3.97778	6.95617e-05	0.00253239
TRITD4Bv1G178880	43230.3	1.08055	0.342638	3.15361	0.00161265	0.0285207
TRITD5Av1G198170	3388.3	0.923791	0.285211	3.23897	0.00119961	0.0228814
TRITD5Av1G133030	8567.95	3.25883	0.555783	5.86348	4.53252e-09	6.08904e-07
TRITD4Bv1G112420	2952.78	0.717506	0.173285	4.14061	3.46381e-05	0.0014262
TRITD4Bv1G022500	531.676	3.70742	0.811331	4.56955	4.88781e-06	0.000284307
TRITD4Av1G257880	1804.15	1.01323	0.226798	4.46755	7.91212e-06	0.000424836
TRITD4Av1G184810	3276.6	2.46781	0.678327	3.63809	0.000274667	0.00748549
TRITD5Av1G166640	217.725	1.02971	0.32922	3.12774	0.00176157	0.0305705
TRITD4Bv1G026210	947.543	1.08514	0.343711	3.15712	0.00159338	0.0282675
TRITD4Bv1G060070	4346.25	0.867057	0.255753	3.39022	0.000698373	0.0151996
TRITD4Bv1G134500	103.377	1.25611	0.293236	4.2836	1.83897e-05	0.000852471
TRITD5Av1G027280	720.65	1.05915	0.191924	5.5186	3.41718e-08	3.62422e-06
TRITD4Bv1G129390	206.563	0.870383	0.29511	2.94935	0.0031844	0.0460871
TRITD4Bv1G184360	1826.68	1.2324	0.378732	3.25401	0.00113786	0.0219438
TRITD4Bv1G017000	2426.5	1.03153	0.260163	3.96492	7.34201e-05	0.00264197
TRITD5Av1G138750	41.5978	2.09796	0.705731	2.97274	0.00295153	0.043714
TRITD5Av1G175350	535.665	0.909503	0.294176	3.09169	0.0019902	0.0333717
TRITD4Bv1G036300	1170.15	0.644199	0.220719	2.91863	0.0035157	0.0489583
TRITD4Bv1G197090	223.286	1.6081	0.412906	3.89459	9.83642e-05	0.00334292
TRITD4Av1G188560	4193.42	0.744141	0.244115	3.04832	0.00230125	0.0369419
TRITD4Av1G211180	7634.68	5.81098	0.504673	11.5144	1.11689e-30	2.12562e-27
TRITD4Av1G245370	2661	0.74075	0.193976	3.81876	0.000134122	0.00426217
TRITD4Bv1G026260	846.801	0.627433	0.179693	3.49169	0.000479968	0.0116282
TRITD5Av1G170580	6972.81	1.59323	0.229329	6.94736	3.72181e-12	9.04241e-10
TRITD4Bv1G025650	289.108	2.30713	0.399442	5.77589	7.6548e-09	9.71224e-07
TRITD4Bv1G194410	1425.55	0.690865	0.138752	4.97914	6.38673e-07	5.00664e-05
TRITD4Bv1G128850	12082.7	1.90604	0.354681	5.37395	7.70283e-08	7.56091e-06
TRITD4Bv1G203220	4307.2	0.860153	0.281749	3.0529	0.00226641	0.0365024
TRITD4Bv1G203890	1446.1	1.22054	0.360991	3.3811	0.000721969	0.0156238
TRITD4Bv1G043350	1038.24	0.605659	0.18385	3.29431	0.00098662	0.0197422
TRITD4Bv1G186390	73.4241	2.77868	0.817434	3.39927	0.00067565	0.0148561
TRITD5Av1G031220	338.141	1.15892	0.305008	3.79965	0.0001449	0.00453732
TRITD4Bv1G128750	305.355	1.55728	0.356412	4.36934	1.24625e-05	0.000616949
TRITD5Av1G165580	381.425	1.11947	0.369982	3.02574	0.00248025	0.0389769
TRITD4Av1G256120	718.83	1.1014	0.266136	4.13849	3.49593e-05	0.00143425
TRITD5Av1G146770	257.745	1.23648	0.384741	3.21379	0.00130998	0.0244289
TRITD4Bv1G131870	366.565	4.21539	0.517715	8.14229	3.87862e-16	1.84541e-13
TRITD4Av1G252510	484.495	0.674808	0.187279	3.60323	0.00031429	0.0083787
TRITD5Av1G021830	1066.54	0.791683	0.222257	3.56201	0.000368024	0.00943668
TRITD5Av1G178400	39.8853	2.2441	0.699468	3.2083	0.00133522	0.024805
TRITD5Av1G109490	1198.52	0.855754	0.264071	3.24062	0.00119269	0.0227876
TRITD4Bv1G163160	31.3907	2.07179	0.620105	3.34103	0.000834683	0.0173976
TRITD4Bv1G008310	1204.8	1.01479	0.304474	3.33292	0.000859403	0.0177659
TRITD5Av1G167230	6781.32	0.646645	0.193772	3.33714	0.000846453	0.0175846
TRITD5Av1G194060	43845.6	2.79991	0.697121	4.01639	5.90956e-05	0.00221009
TRITD4Bv1G164310	6403.47	1.3742	0.322918	4.25556	2.08526e-05	0.000938696
TRITD4Av1G242990	112.357	2.62482	0.596353	4.40145	1.07528e-05	0.000544104
TRITD4Av1G236000	71.1754	1.40204	0.434726	3.22511	0.00125926	0.0237025
TRITD5Av1G029350	4281.93	0.636597	0.200596	3.17353	0.00150595	0.0271523
TRITD5Av1G151070	799.734	1.13362	0.301401	3.76115	0.000169133	0.00511891
TRITD4Av1G201430	68041	2.18157	0.595574	3.66298	0.000249301	0.00694539
TRITD4Bv1G167540	889.898	0.972394	0.24849	3.91321	9.10786e-05	0.00313576
TRITD4Av1G194720	6643.51	1.02683	0.256131	4.00902	6.09722e-05	0.00226789
TRITD4Bv1G204970	67.677	1.94346	0.618607	3.14167	0.00167988	0.0294361
TRITD4Bv1G187740	1175	0.633421	0.206068	3.07384	0.00211324	0.0348715
TRITD5Av1G179610	1868.36	2.35045	0.476776	4.92989	8.22745e-07	6.26328e-05
TRITD4Av1G203780	357.666	1.72479	0.506764	3.40355	0.000665167	0.0146916
TRITD5Av1G149610	229.473	2.40088	0.671444	3.5757	0.00034929	0.00908553
TRITD5Av1G088300	280.343	1.04617	0.351889	2.973	0.00294902	0.043714
TRITD5Av1G200020	217.709	1.36194	0.353828	3.84916	0.000118525	0.00385961
TRITD5Av1G193930	764.366	2.17163	0.295729	7.34332	2.08367e-13	6.15347e-11
TRITD4Bv1G124260	2452.46	0.640827	0.157111	4.07881	4.52661e-05	0.0017783
TRITD5Av1G116250	5330.96	0.863745	0.290693	2.97133	0.00296516	0.043859
TRITD4Av1G207470	330.61	0.770525	0.154476	4.988	6.10061e-07	4.81541e-05
TRITD4Av1G198760	1105.5	0.817092	0.259638	3.14704	0.00164935	0.0290379
TRITD4Bv1G200850	125.036	1.39694	0.391656	3.56676	0.000361428	0.00930934
TRITD4Av1G201440	68041	2.18157	0.595574	3.66298	0.000249301	0.00694539
TRITD5Av1G130930	1640.95	0.601908	0.175371	3.43219	0.000598726	0.0136555
TRITD5Av1G205670	23912	1.40867	0.342257	4.11583	3.85789e-05	0.00155482
TRITD4Av1G192660	3836.26	0.89523	0.244138	3.66689	0.000245514	0.00687139
TRITD4Av1G192600	1467.91	1.04116	0.337319	3.08656	0.00202485	0.0337545
TRITD5Av1G037560	17425.4	1.36627	0.369989	3.69274	0.000221849	0.00633324
TRITD4Bv1G130740	1000.27	0.589791	0.189896	3.10587	0.00189723	0.0323028
TRITD4Av1G066630	59.3491	3.24998	0.700868	4.63707	3.53379e-06	0.00021464
TRITD4Bv1G140150	1558.49	2.10635	0.452906	4.65074	3.30741e-06	0.000204516
TRITD4Bv1G030380	2109.37	0.624399	0.203467	3.06879	0.00214927	0.0352622
TRITD5Av1G001250	2982.91	0.685584	0.228447	3.00106	0.0026904	0.0411267
TRITD5Av1G009780	169.822	1.72428	0.427474	4.03365	5.49167e-05	0.00208337
TRITD4Av1G063640	1336.67	0.656599	0.181813	3.6114	0.000304545	0.00814425
TRITD4Bv1G057710	68.1755	2.76249	0.612059	4.51343	6.37885e-06	0.000351803
TRITD4Bv1G126520	418.868	0.941185	0.246262	3.82189	0.000132432	0.00422809
TRITD4Bv1G037140	5952.11	1.19928	0.310214	3.86597	0.00011065	0.00364824
TRITD4Bv1G171640	462.437	1.56619	0.371224	4.21898	2.45415e-05	0.00107371
TRITD4Av1G177790	503.345	1.2975	0.301522	4.30317	1.68368e-05	0.000793369
TRITD4Bv1G143780	614.174	3.49926	0.521647	6.7081	1.97175e-11	4.09371e-09
TRITD5Av1G028510	623.503	0.681857	0.226133	3.01529	0.0025673	0.0397774
TRITD4Av1G054470	98374.9	3.83101	0.513086	7.46661	8.22884e-14	2.65939e-11
TRITD4Av1G216710	87.6018	1.19586	0.383445	3.11873	0.00181631	0.0312584
TRITD5Av1G012610	1279.89	0.60117	0.176515	3.40578	0.000659748	0.0146569
TRITD5Av1G029150	6427.27	0.689652	0.124469	5.54077	3.01147e-08	3.24414e-06
TRITD4Bv1G091890	36.0995	1.78501	0.446043	4.00188	6.28407e-05	0.00232477
TRITD4Bv1G114460	1061.74	1.58388	0.264621	5.98544	2.15802e-09	3.15928e-07
TRITD4Av1G229300	871.729	2.06204	0.535123	3.85339	0.000116494	0.00381049
TRITD5Av1G019660	759.369	1.11771	0.26232	4.26086	2.03646e-05	0.00092279
TRITD4Bv1G182520	1485.58	0.63924	0.209525	3.05089	0.00228161	0.0367126
TRITD4Av1G075040	2416.26	1.69137	0.350553	4.82487	1.40096e-06	9.91581e-05
TRITD4Av1G082220	57.931	1.31481	0.416441	3.15725	0.00159267	0.0282675
TRITD4Av1G178640	580.979	2.94052	0.466106	6.3087	2.8139e-10	4.72528e-08
TRITD4Av1G183260	1823.01	2.3967	0.400026	5.99137	2.08084e-09	3.08585e-07
TRITD5Av1G019880	3893.18	2.59176	0.542283	4.77935	1.75861e-06	0.000118127
TRITD4Av1G145980	750.595	2.20166	0.348641	6.31499	2.70173e-10	4.55927e-08
TRITD4Av1G183200	4940.49	1.03311	0.213944	4.82889	1.37297e-06	9.77836e-05
TRITD4Bv1G118720	62.9703	1.65508	0.50782	3.25918	0.00111737	0.0216502
TRITD5Av1G021950	1942.19	2.72266	0.319284	8.5274	1.49668e-17	9.67392e-15
TRITD5Av1G106340	188.689	1.42573	0.269317	5.29387	1.19753e-07	1.12087e-05
TRITD4Bv1G095250	72.2015	0.946372	0.310074	3.05209	0.00227256	0.0365842
TRITD4Av1G160990	2052.82	0.6461	0.19139	3.37583	0.000735921	0.015822
TRITD5Av1G148720	347.55	2.13731	0.298334	7.16415	7.82701e-13	2.11126e-10
TRITD4Bv1G036640	11941.4	1.58264	0.396131	3.99525	6.46273e-05	0.00238058
TRITD4Bv1G206310	586220	6.57743	0.646154	10.1794	2.45176e-24	3.35959e-21
TRITD5Av1G160910	1275.35	0.616487	0.184416	3.34291	0.000829037	0.0173097
TRITD5Av1G206670	64.0569	3.0772	0.82429	3.73315	0.000189096	0.00561341
TRITD5Av1G053840	2204.11	0.732841	0.167449	4.3765	1.20598e-05	0.000601355
TRITD4Av1G074370	247.913	0.951175	0.271562	3.50261	0.000460728	0.0112576
TRITD4Av1G256450	5421.28	0.890474	0.239453	3.71879	0.000200181	0.00585121
TRITD4Av1G118320	639.123	0.772188	0.189266	4.07991	4.50528e-05	0.00177279
TRITD4Av1G201810	202.759	1.07732	0.25074	4.29658	1.7345e-05	0.000814521
TRITD4Bv1G124530	48.9803	2.99309	0.538174	5.56157	2.67352e-08	2.9736e-06
TRITD4Bv1G186120	854350	3.8215	0.418657	9.12799	6.97803e-20	6.12939e-17
TRITD4Bv1G014010	1100.08	0.733814	0.199889	3.67111	0.000241501	0.00677567
TRITD4Av1G181640	13219.3	1.08267	0.244825	4.42222	9.76938e-06	0.000507845
TRITD4Av1G062150	232.137	0.991327	0.336507	2.94593	0.00321981	0.0463839
TRITD4Bv1G112200	850.95	0.931022	0.196619	4.73514	2.18899e-06	0.000142563
TRITD5Av1G103660	106.343	0.712062	0.242414	2.93738	0.00330999	0.0471869
TRITD4Av1G195400	344.596	0.924971	0.294076	3.14535	0.0016589	0.029173
TRITD4Bv1G187310	3114.54	1.32969	0.345976	3.84332	0.000121382	0.00393768
TRITD4Av1G256440	8234.71	2.45966	0.402206	6.11541	9.63071e-10	1.48612e-07
TRITD4Av1G247800	734.922	2.49431	0.519936	4.79734	1.60785e-06	0.000110381
TRITD4Bv1G184350	20879.8	2.12584	0.435274	4.88392	1.03995e-06	7.64495e-05
TRITD4Av1G234660	146.784	1.1626	0.299935	3.87616	0.000106117	0.00353625
TRITD4Bv1G177750	973.703	1.40414	0.208342	6.73961	1.5881e-11	3.33763e-09
TRITD4Av1G214000	1108.12	2.04323	0.405449	5.03943	4.66914e-07	3.78134e-05
TRITD5Av1G163710	1530.25	0.627175	0.197477	3.17595	0.00149348	0.0269843
TRITD4Bv1G053320	454.395	0.654596	0.218069	3.00178	0.00268406	0.0410482
TRITD4Bv1G131990	141.177	2.30453	0.566423	4.06856	4.73038e-05	0.00183863
TRITD4Av1G208290	142.068	0.808654	0.256584	3.15161	0.00162373	0.0286685
TRITD4Av1G206520	226.409	1.04186	0.260211	4.00392	6.23012e-05	0.0023073
TRITD4Bv1G097920	175.669	1.66109	0.4184	3.97011	7.18403e-05	0.00260249
TRITD5Av1G203860	2416.74	0.918198	0.23699	3.87442	0.00010688	0.00355473
TRITD4Bv1G022530	526.125	0.717813	0.244173	2.93978	0.0032845	0.04698
TRITD4Bv1G009730	244.271	0.769655	0.256985	2.99494	0.00274495	0.0416503
TRITD5Av1G137970	388.169	1.09975	0.323883	3.39553	0.000684969	0.0150128
TRITD4Bv1G127800	577.824	0.771605	0.24589	3.13801	0.00170102	0.0297029
TRITD4Av1G061820	443.789	0.831014	0.269658	3.08174	0.00205795	0.0341731
TRITD4Bv1G174460	1665.04	1.19772	0.298933	4.00667	6.15808e-05	0.00228556
TRITD4Av1G261460	748.557	1.60769	0.364891	4.40594	1.05324e-05	0.000537796
TRITD5Av1G159900	127.109	1.85914	0.409705	4.53775	5.68579e-06	0.000320359
TRITD4Av1G256290	356.618	0.740608	0.22236	3.33067	0.000866379	0.0178256
TRITD5Av1G028030	3653.62	0.831837	0.198329	4.19423	2.73798e-05	0.00117685
TRITD5Av1G132510	1624.32	1.44988	0.368604	3.93344	8.37403e-05	0.00292723
TRITD4Bv1G051080	37.7498	2.40692	0.67878	3.54596	0.000391192	0.00989009
TRITD4Bv1G150270	161509	5.03705	0.710475	7.0897	1.34406e-12	3.56926e-10
TRITD4Bv1G116070	390.997	2.17455	0.531329	4.09266	4.26461e-05	0.00170669
TRITD4Bv1G002110	11432.2	1.37123	0.310206	4.42039	9.8522e-06	0.000511374
TRITD4Av1G064640	340.548	1.25539	0.41434	3.02986	0.0024467	0.0385718
TRITD4Bv1G025060	336.618	0.793916	0.23511	3.37678	0.000733397	0.0157913
TRITD4Bv1G174000	1790.07	0.690286	0.168717	4.0914	4.28785e-05	0.00171199
TRITD5Av1G118710	415.974	0.7525	0.240289	3.13165	0.00173828	0.0302122
TRITD4Bv1G056090	73.4401	2.89457	0.761941	3.79893	0.000145319	0.00454216
TRITD4Bv1G029750	669.185	2.23585	0.550018	4.06504	4.80243e-05	0.00186105
TRITD4Av1G087710	501.225	1.49531	0.30781	4.85789	1.18641e-06	8.5812e-05
TRITD5Av1G160550	148.684	1.32067	0.420867	3.13798	0.00170117	0.0297029
TRITD4Bv1G149530	13685.3	1.38585	0.331196	4.18438	2.85942e-05	0.00122139
TRITD5Av1G141500	41.3241	1.96419	0.56886	3.45285	0.00055469	0.0129353
TRITD5Av1G163410	12067.4	0.917369	0.278057	3.29921	0.000969574	0.0194579
TRITD5Av1G185050	2176.03	2.98145	0.641565	4.64715	3.36545e-06	0.000206613
TRITD5Av1G126710	1579.99	0.627177	0.169736	3.69501	0.000219881	0.00629759
TRITD4Bv1G187000	5111.07	0.624773	0.195651	3.19331	0.00140653	0.0258217
TRITD4Av1G173280	7523.84	1.29351	0.247229	5.23203	1.67656e-07	1.50745e-05
TRITD4Av1G169990	3720.58	1.03726	0.353073	2.93781	0.0033054	0.0471412
TRITD4Bv1G022620	1966	0.816491	0.240088	3.4008	0.000671897	0.014783
TRITD4Bv1G116370	650.853	2.11535	0.338841	6.24291	4.29515e-10	7.10816e-08
TRITD6Av1G224130	3616.45	0.912186	0.299997	3.04065	0.00236071	0.0375969
TRITD5Bv1G152800	76.5427	2.35725	0.468146	5.0353	4.77095e-07	3.85468e-05
TRITD6Av1G213240	263.381	1.92326	0.405965	4.73751	2.16357e-06	0.000141176
TRITD6Bv1G006160	2251.9	2.9478	0.70807	4.16315	3.13881e-05	0.00131322
TRITD6Bv1G019940	1202.39	2.13604	0.362628	5.89044	3.85166e-09	5.32041e-07
TRITD6Bv1G014610	1.07748e+06	6.64066	0.534432	12.4256	1.89722e-35	5.90845e-32
TRITD6Av1G006500	839.193	1.62436	0.457392	3.55135	0.000383265	0.00973277
TRITD5Av1G229030	95.3901	1.90233	0.327841	5.80259	6.52973e-09	8.48246e-07
TRITD5Av1G241160	2303.8	1.16109	0.309094	3.75644	0.000172349	0.00520054
TRITD6Av1G152160	449.191	1.98877	0.574552	3.46143	0.000537318	0.0126075
TRITD5Bv1G152670	723.944	1.73759	0.365464	4.75447	1.9897e-06	0.000131332
TRITD6Av1G076230	42745.8	1.91087	0.443546	4.30816	1.64618e-05	0.000776768
TRITD5Bv1G123980	361.934	3.35842	0.739005	4.54452	5.50605e-06	0.000312286
TRITD5Bv1G173180	145.174	2.3634	0.717822	3.29246	0.000993143	0.019838
TRITD5Bv1G000590	464807	6.3621	0.683424	9.30916	1.28847e-20	1.33755e-17
TRITD6Bv1G003650	2114.58	0.61096	0.209563	2.9154	0.00355229	0.0492727
TRITD5Bv1G129760	997.433	1.9141	0.573229	3.33915	0.000840342	0.0174788
TRITD6Av1G021390	4816.86	0.898598	0.240985	3.72885	0.000192352	0.00567075
TRITD6Av1G199390	1083.45	0.599105	0.172551	3.47205	0.00051651	0.012262
TRITD5Bv1G127960	15533.1	0.881811	0.255877	3.44623	0.000568469	0.0130962
TRITD5Bv1G080170	198.435	0.994254	0.24552	4.04959	5.13076e-05	0.00197488
TRITD6Av1G199040	171.427	1.21827	0.267389	4.55619	5.20908e-06	0.000298554
TRITD5Av1G257530	528970	5.84875	0.665324	8.79083	1.4846e-18	1.08209e-15
TRITD5Bv1G165850	1361.7	0.721994	0.20939	3.44808	0.000564586	0.013069
TRITD5Bv1G224730	52.9549	2.49257	0.761729	3.27225	0.00106695	0.0208622
TRITD6Av1G059580	358.686	0.622678	0.207844	2.9959	0.00273641	0.0415703
TRITD5Bv1G007830	438.381	1.93806	0.398425	4.86431	1.14855e-06	8.35372e-05
TRITD6Av1G224800	2127.33	2.39866	0.331143	7.24358	4.36982e-13	1.24747e-10
TRITD6Bv1G008330	5454.82	3.70799	0.469226	7.90235	2.73684e-15	1.10301e-12
TRITD5Bv1G138200	734.807	1.91488	0.289784	6.60796	3.89655e-11	7.58433e-09
TRITD6Av1G193720	63.893	2.3147	0.765438	3.02402	0.00249441	0.0391259
TRITD5Av1G251210	388.326	1.05859	0.315974	3.35025	0.000807383	0.0169684
TRITD6Av1G001180	33.7201	2.52025	0.579374	4.34995	1.36171e-05	0.000667028
TRITD6Av1G136030	140.567	1.46493	0.423617	3.45815	0.000543899	0.0127153
TRITD6Av1G013970	825.424	3.59333	0.311574	11.5328	9.0125e-31	1.81612e-27
TRITD6Av1G214200	52835.6	0.915822	0.238446	3.8408	0.000122635	0.00395786
TRITD5Bv1G181630	4434.67	0.672601	0.174114	3.863	0.000112002	0.00368574
TRITD5Bv1G140420	360.384	1.48769	0.321043	4.63393	3.58785e-06	0.000216498
TRITD5Bv1G161640	2992.18	1.27816	0.219369	5.82652	5.65947e-09	7.48558e-07
TRITD6Av1G025160	140077	8.77927	0.636853	13.7854	3.12076e-43	1.7818e-39
TRITD6Av1G226590	634.666	0.789012	0.172666	4.56958	4.88695e-06	0.000284307
TRITD5Bv1G015860	1474.41	1.73086	0.327593	5.28355	1.26702e-07	1.17627e-05
TRITD6Av1G150260	1289.25	0.591697	0.178155	3.32125	0.000896162	0.0182737
TRITD6Av1G009880	6441.42	3.13831	0.707386	4.43648	9.14398e-06	0.000478833
TRITD5Av1G239720	3178.99	2.05888	0.382821	5.37816	7.52495e-08	7.40754e-06
TRITD5Av1G229250	5435.45	0.6773	0.165561	4.09094	4.29622e-05	0.00171233
TRITD6Av1G015630	4301.17	1.19443	0.312346	3.82408	0.000131262	0.00419854
TRITD6Av1G009400	27910.9	5.73722	0.691962	8.29124	1.12076e-16	6.09425e-14
TRITD6Bv1G014670	145196	3.45323	0.608957	5.67074	1.42184e-08	1.66808e-06
TRITD6Bv1G019630	7626.43	1.88718	0.28671	6.5822	4.6354e-11	8.97147e-09
TRITD5Bv1G058760	10311.7	0.68388	0.150168	4.55409	5.26135e-06	0.000300898
TRITD5Bv1G201740	26722.2	1.2516	0.329915	3.79371	0.000148414	0.00462672
TRITD5Bv1G226480	215.466	1.32528	0.446238	2.96989	0.00297904	0.0440074
TRITD5Bv1G114230	20152.4	0.742852	0.239544	3.1011	0.001928	0.0326322
TRITD6Av1G009360	4440.64	3.93381	0.484225	8.12394	4.51299e-16	2.11783e-13
TRITD6Av1G009660	303015	4.7162	0.734857	6.41786	1.38206e-10	2.4659e-08
TRITD5Bv1G096230	680.617	0.769571	0.251317	3.06215	0.00219752	0.0358479
TRITD6Av1G001940	999.651	1.86216	0.373376	4.98737	6.12055e-07	4.82004e-05
TRITD6Av1G044310	324.842	1.25216	0.349047	3.58737	0.000334031	0.00877524
TRITD6Bv1G014130	3093.18	2.35961	0.40514	5.82417	5.73983e-09	7.53369e-07
TRITD6Av1G001230	143.12	0.883838	0.243452	3.63044	0.000282941	0.00767435
TRITD5Bv1G131170	397.543	1.80106	0.309041	5.8279	5.61302e-09	7.45291e-07
TRITD6Av1G226750	1767.09	1.1585	0.21048	5.50411	3.71042e-08	3.87524e-06
TRITD6Av1G007970	273.936	1.23361	0.256745	4.8048	1.54905e-06	0.000108077
TRITD5Bv1G093320	4313.31	0.80296	0.274527	2.92489	0.00344581	0.0482246
TRITD6Av1G002900	751.739	1.49064	0.410108	3.63476	0.000278243	0.00756489
TRITD6Av1G202670	263.117	3.02511	0.469195	6.44744	1.13752e-10	2.0618e-08
TRITD6Av1G004400	178.763	1.85591	0.392084	4.73344	2.20741e-06	0.00014349
TRITD6Bv1G023350	8015.1	0.870904	0.157339	5.5352	3.10865e-08	3.33834e-06
TRITD5Bv1G139940	1243.27	1.94767	0.557772	3.49188	0.000479628	0.0116282
TRITD5Bv1G249210	1675.18	4.15173	0.634511	6.54319	6.02205e-11	1.1525e-08
TRITD5Bv1G166040	641.895	0.750834	0.201951	3.7179	0.000200888	0.00586185
TRITD5Bv1G250290	112.415	1.37767	0.468688	2.93941	0.00328841	0.0469966
TRITD6Av1G059420	580.369	0.844359	0.175399	4.81394	1.47984e-06	0.000103671
TRITD5Bv1G000410	425.206	1.14317	0.191862	5.95831	2.54866e-09	3.65311e-07
TRITD6Av1G141970	4559.25	0.628711	0.157262	3.99787	6.39155e-05	0.00235689
TRITD5Bv1G143970	765.945	0.755731	0.248492	3.04126	0.00235589	0.0375665
TRITD5Bv1G201860	18773.3	1.41791	0.393552	3.60284	0.000314756	0.0083809
TRITD5Bv1G020260	8330.31	4.78175	0.776123	6.16107	7.22545e-10	1.14066e-07
TRITD6Av1G204240	1430.1	1.38753	0.242445	5.72306	1.04622e-08	1.27546e-06
TRITD5Bv1G023980	2510.95	0.95356	0.189935	5.02046	5.15475e-07	4.13551e-05
TRITD5Bv1G117750	51.6247	2.02509	0.618308	3.27521	0.00105585	0.0207322
TRITD6Av1G198550	16529.7	0.708291	0.20152	3.51475	0.000440171	0.0108404
TRITD6Av1G156510	5355.03	1.137	0.320596	3.54654	0.000390332	0.00987562
TRITD6Av1G052830	3276.22	1.09852	0.249494	4.40298	1.06776e-05	0.000543511
TRITD5Bv1G250990	2512.12	2.46681	0.614153	4.0166	5.90426e-05	0.00221009
TRITD6Av1G009830	281054	6.98181	0.645118	10.8225	2.69224e-27	4.85411e-24
TRITD6Av1G174910	511.433	0.753096	0.205368	3.66705	0.000245366	0.00687139
TRITD5Bv1G123170	39.4208	1.63028	0.482994	3.37537	0.000737164	0.0158326
TRITD6Bv1G004340	892.125	2.81775	0.399215	7.05821	1.6866e-12	4.3442e-10
TRITD5Bv1G034050	87.8362	2.56759	0.447808	5.73369	9.82685e-09	1.21093e-06
TRITD5Av1G237210	238.744	0.62278	0.209296	2.97559	0.00292425	0.0434415
TRITD5Bv1G195210	2268.96	0.981991	0.220835	4.44672	8.71913e-06	0.000463047
TRITD5Bv1G243870	2596.48	2.1172	0.378942	5.58713	2.30855e-08	2.60212e-06
TRITD5Bv1G044190	18210.4	0.770418	0.167583	4.59724	4.28134e-06	0.000252437
TRITD5Bv1G036300	2945.18	2.47178	0.357623	6.91169	4.78917e-12	1.10109e-09
TRITD6Bv1G020780	163857	5.57494	0.457638	12.182	3.87637e-34	9.72775e-31
TRITD5Bv1G133250	889.983	0.838927	0.206264	4.06726	4.75701e-05	0.00184554
TRITD5Bv1G171730	159787	3.67614	0.411642	8.93045	4.2427e-19	3.30323e-16
TRITD6Av1G085710	803.956	0.649206	0.198362	3.27284	0.00106471	0.0208303
TRITD5Bv1G170480	96.6961	1.81562	0.405219	4.4806	7.44344e-06	0.000404104
TRITD6Av1G013180	1870.24	1.12757	0.262727	4.2918	1.77234e-05	0.000823816
TRITD6Av1G059050	350.528	1.17384	0.223515	5.25172	1.50684e-07	1.3656e-05
TRITD5Bv1G060500	58.9928	3.40779	0.705928	4.82739	1.38334e-06	9.83174e-05
TRITD5Av1G240410	118.848	1.81569	0.493042	3.68263	0.000230841	0.00653548
TRITD6Av1G209860	120.057	1.32999	0.34897	3.81117	0.000138308	0.0043588
TRITD5Bv1G205860	2749.5	0.904776	0.210721	4.29371	1.7571e-05	0.000820065
TRITD5Bv1G234300	318.376	1.7947	0.422492	4.24789	2.15797e-05	0.000960222
TRITD6Av1G081570	32631.6	1.2854	0.364278	3.52864	0.000417699	0.01041
TRITD5Bv1G244110	9221.94	1.42654	0.469075	3.04117	0.00235661	0.0375665
TRITD5Av1G239070	2499.15	1.07315	0.346253	3.09933	0.00193957	0.0327956
TRITD6Av1G180980	6496.29	0.831017	0.212297	3.9144	9.0628e-05	0.00312653
TRITD5Bv1G130230	4999.17	1.33924	0.254656	5.259	1.44841e-07	1.32669e-05
TRITD5Bv1G140360	246.292	2.33129	0.420511	5.54393	2.95752e-08	3.20859e-06
TRITD5Bv1G082060	908.823	0.647834	0.110211	5.87811	4.14976e-09	5.6189e-07
TRITD6Bv1G022070	5448.61	0.935495	0.315751	2.96276	0.00304896	0.0447316
TRITD5Av1G247850	424.567	0.888128	0.233173	3.80888	0.000139598	0.00439136
TRITD5Av1G224090	956.865	1.06866	0.211313	5.05723	4.25388e-07	3.46141e-05
TRITD5Bv1G146140	801.025	1.84082	0.526144	3.4987	0.000467537	0.0113915
TRITD5Bv1G213240	1502.27	0.73085	0.194567	3.75628	0.000172456	0.00520054
TRITD5Av1G216270	1278.04	1.46716	0.311225	4.71416	2.42715e-06	0.000155713
TRITD6Av1G081130	1240.11	0.931105	0.299996	3.10372	0.00191103	0.0324733
TRITD5Bv1G136250	11758.9	0.926399	0.234756	3.94623	7.93921e-05	0.00281838
TRITD6Av1G214650	36234.3	3.78991	0.492332	7.69788	1.38342e-14	5.04167e-12
TRITD6Av1G009860	417209	3.19851	0.794363	4.02651	5.66111e-05	0.00213347
TRITD5Av1G213310	365.799	0.773186	0.190306	4.06285	4.84768e-05	0.00187435
TRITD5Av1G230810	3034.06	1.16994	0.227157	5.15036	2.5999e-07	2.24345e-05
TRITD5Bv1G084240	8132.16	0.686359	0.218099	3.147	0.00164952	0.0290379
TRITD6Av1G158300	731.833	0.978329	0.273721	3.57419	0.000351317	0.00913131
TRITD5Av1G252620	14044.4	1.18489	0.244148	4.85316	1.21512e-06	8.76343e-05
TRITD6Av1G085610	330.462	1.01076	0.341396	2.96067	0.00306971	0.0449974
TRITD5Bv1G112420	3874.48	2.03858	0.45953	4.43622	9.15538e-06	0.000478833
TRITD5Bv1G162930	171.525	1.10715	0.272135	4.06839	4.73384e-05	0.00183863
TRITD5Bv1G186950	183156	5.73276	0.658252	8.70907	3.06391e-18	2.05804e-15
TRITD5Bv1G230020	638.485	1.14338	0.248551	4.60018	4.22132e-06	0.00025019
TRITD6Av1G174710	1025.82	1.2102	0.224495	5.39078	7.01534e-08	6.98618e-06
TRITD6Bv1G009200	4114.09	4.04573	0.499932	8.09257	5.84205e-16	2.66335e-13
TRITD5Av1G222310	965.697	1.30179	0.324007	4.01778	5.8749e-05	0.00220193
TRITD5Bv1G152850	1204.24	0.815266	0.219725	3.71039	0.00020694	0.00599758
TRITD5Bv1G029120	6806.4	0.630333	0.128831	4.8927	9.94594e-07	7.40692e-05
TRITD5Bv1G086660	103.337	1.53475	0.387738	3.95821	7.55127e-05	0.0027059
TRITD5Bv1G191310	483.609	0.768583	0.228894	3.35782	0.000785605	0.0166434
TRITD6Av1G062530	600.398	1.3518	0.312253	4.32919	1.49658e-05	0.000721075
TRITD5Bv1G020380	6296.34	2.3926	0.500785	4.77769	1.77321e-06	0.000118642
TRITD5Bv1G108930	359.445	1.17937	0.309855	3.80619	0.000141123	0.00442311
TRITD6Av1G125170	106.051	0.959076	0.321518	2.98296	0.00285472	0.0427236
TRITD5Bv1G096580	7337.49	1.05236	0.263098	3.99989	6.33719e-05	0.00233937
TRITD5Av1G246630	168.647	1.59101	0.532439	2.98814	0.00280678	0.042246
TRITD6Av1G013170	916.523	0.832522	0.272475	3.05541	0.00224754	0.036335
TRITD5Bv1G145420	2024.92	0.808461	0.234784	3.44343	0.000574386	0.0132059
TRITD6Av1G167970	479.556	0.997561	0.318206	3.13495	0.00171882	0.0299196
TRITD6Av1G211930	198.859	1.16495	0.342026	3.40603	0.000659138	0.0146569
TRITD5Bv1G020150	108.147	1.4354	0.329653	4.35428	1.33503e-05	0.0006571
TRITD5Bv1G218110	1048.78	4.22026	0.618457	6.82385	8.86296e-12	1.93388e-09
TRITD6Av1G219960	1037.97	1.62061	0.304664	5.31932	1.04158e-07	9.93909e-06
TRITD5Bv1G022310	1608.15	2.26746	0.274065	8.27344	1.30146e-16	6.96626e-14
TRITD6Av1G005860	2401.02	2.1806	0.370365	5.88772	3.91571e-09	5.36562e-07
TRITD6Av1G002930	1796.21	1.81734	0.401234	4.52937	5.91594e-06	0.000329532
TRITD5Av1G209310	2322.22	0.634062	0.210501	3.01215	0.00259404	0.040065
TRITD5Bv1G028120	93.9656	1.11339	0.371807	2.99453	0.00274871	0.0416824
TRITD6Av1G223670	1836.89	1.14911	0.30769	3.73464	0.000187986	0.0055853
TRITD5Av1G236860	32918	1.55731	0.293413	5.30757	1.11095e-07	1.04843e-05
TRITD5Bv1G123840	180.543	2.03745	0.366018	5.56654	2.59842e-08	2.89949e-06
TRITD5Bv1G191420	4309.31	0.675263	0.209581	3.22196	0.00127317	0.0238931
TRITD6Av1G004800	887.971	1.14216	0.297049	3.84501	0.000120549	0.00391436
TRITD5Bv1G024750	142.902	2.75728	0.666156	4.13909	3.4868e-05	0.00143369
TRITD5Bv1G052770	744.153	1.57847	0.335537	4.70432	2.54718e-06	0.000162191
TRITD5Av1G245460	679.915	1.00938	0.227108	4.4445	8.80962e-06	0.000465727
TRITD5Bv1G216220	115.937	1.02749	0.28409	3.61676	0.000298309	0.00801627
TRITD5Bv1G211130	18510.4	1.01224	0.24209	4.18124	2.89925e-05	0.00123686
TRITD5Bv1G203440	2928.91	1.45949	0.27814	5.24731	1.54333e-07	1.39498e-05
TRITD5Bv1G136390	403.646	0.930862	0.266488	3.49307	0.000477504	0.0115931
TRITD5Bv1G111470	1519.06	1.21654	0.298985	4.0689	4.72354e-05	0.00183863
TRITD5Bv1G129620	16425.1	0.916119	0.267497	3.42479	0.000615275	0.0139309
TRITD5Bv1G001230	1080.69	2.4477	0.427768	5.72203	1.05261e-08	1.2787e-06
TRITD5Bv1G193180	574.855	2.7298	0.368779	7.40227	1.33876e-13	4.13172e-11
TRITD6Av1G066990	586.928	2.32257	0.497671	4.66687	3.05818e-06	0.000190827
TRITD6Av1G009340	20072.9	4.6894	0.694564	6.75158	1.46247e-11	3.1118e-09
TRITD5Bv1G123540	1116.1	1.89591	0.496125	3.82143	0.000132678	0.00422918
TRITD5Bv1G154870	10790.3	1.07029	0.275925	3.87893	0.000104916	0.00350303
TRITD5Bv1G182690	163.754	1.2679	0.33793	3.75196	0.000175457	0.00527704
TRITD5Bv1G250310	6403.62	4.37563	0.416566	10.5041	8.27457e-26	1.34982e-22
TRITD5Bv1G168770	4681.22	1.08945	0.289919	3.75776	0.000171439	0.005179
TRITD5Bv1G022620	124.031	0.965445	0.311833	3.09603	0.00196132	0.0330492
TRITD5Bv1G186870	345.328	1.97186	0.36045	5.47053	4.4868e-08	4.60192e-06
TRITD5Bv1G150980	1444.15	0.738535	0.198933	3.71247	0.000205243	0.00595848
TRITD5Bv1G212500	106.718	3.44848	0.679899	5.07205	3.93555e-07	3.24087e-05
TRITD6Av1G170960	10467.4	0.884742	0.213244	4.14896	3.33995e-05	0.00138519
TRITD6Av1G009670	102494	7.72132	0.633937	12.1799	3.97549e-34	9.72775e-31
TRITD6Av1G202170	634.826	0.612005	0.189548	3.22876	0.00124327	0.0235089
TRITD6Av1G161470	509.266	0.945882	0.307169	3.07936	0.00207447	0.034366
TRITD5Bv1G249430	2919.75	0.699059	0.188601	3.70655	0.000210099	0.00606349
TRITD6Av1G209420	897.479	2.72572	0.37836	7.20404	5.84557e-13	1.62806e-10
TRITD5Bv1G216780	137.551	0.855169	0.244995	3.49056	0.000482018	0.0116531
TRITD6Bv1G004370	2709.28	2.0464	0.527384	3.88028	0.000104337	0.00349393
TRITD6Av1G196050	1513.5	1.04716	0.326428	3.20795	0.00133686	0.0248222
TRITD5Bv1G174000	612.976	1.54611	0.450875	3.42914	0.000605501	0.0137733
TRITD6Av1G227040	324.318	0.95527	0.204883	4.66251	3.12381e-06	0.000194215
TRITD5Bv1G081310	1621.84	0.629128	0.169121	3.71999	0.000199233	0.00582846
TRITD6Av1G152520	75.171	2.87306	0.64791	4.43435	9.23507e-06	0.000482265
TRITD6Av1G078750	110.984	1.67262	0.477686	3.50151	0.000462627	0.0112879
TRITD6Bv1G014600	122.968	1.75456	0.503533	3.4845	0.000493054	0.011853
TRITD6Av1G043340	746.711	1.32833	0.392496	3.38431	0.000713583	0.0154814
TRITD6Av1G008610	449.099	0.639484	0.168788	3.78869	0.000151447	0.0047079
TRITD5Av1G220390	888.683	4.33381	0.624173	6.94328	3.83086e-12	9.24181e-10
TRITD5Bv1G145910	307.896	2.69239	0.653441	4.12033	3.78325e-05	0.00152834
TRITD6Av1G206330	436.772	0.641072	0.159987	4.00703	6.14874e-05	0.00228457
TRITD6Av1G180100	1877.23	1.05216	0.248631	4.23183	2.31795e-05	0.00101803
TRITD5Av1G224960	657.753	0.680133	0.207897	3.27149	0.00106983	0.0209064
TRITD5Bv1G199110	5629.17	0.658387	0.126968	5.18544	2.15509e-07	1.88334e-05
TRITD5Bv1G082420	28442.5	0.700109	0.192423	3.63838	0.00027436	0.00748307
TRITD5Av1G217720	3493.48	0.668986	0.151985	4.40165	1.07431e-05	0.000544104
TRITD6Av1G212740	5597.21	1.77136	0.296347	5.97732	2.26845e-09	3.30682e-07
TRITD6Av1G180690	4201.51	1.75605	0.308844	5.68589	1.30135e-08	1.53197e-06
TRITD6Av1G224900	20.8271	3.59862	0.554118	6.49431	8.34137e-11	1.5446e-08
TRITD6Av1G196040	1315.49	1.25751	0.225099	5.58648	2.31724e-08	2.60268e-06
TRITD5Bv1G114020	4625.2	0.8248	0.275007	2.9992	0.0027069	0.041271
TRITD5Bv1G137810	278.316	1.45969	0.337264	4.32803	1.5045e-05	0.000723873
TRITD6Av1G146300	108.478	0.995946	0.310675	3.20575	0.00134712	0.024999
TRITD5Av1G215500	638.695	0.64463	0.208247	3.09551	0.00196477	0.0330778
TRITD6Av1G041960	1853.99	1.55468	0.284153	5.47128	4.46801e-08	4.59642e-06
TRITD6Av1G000560	3415.75	0.856763	0.267971	3.19722	0.00138759	0.0255368
TRITD5Bv1G034120	18910.1	1.18855	0.316901	3.75054	0.000176457	0.00529326
TRITD6Av1G008580	1554.72	2.81525	0.465026	6.05397	1.41322e-09	2.1049e-07
TRITD6Bv1G026690	795.505	2.30312	0.302919	7.60308	2.89167e-14	1.0006e-11
TRITD5Bv1G214030	25787.1	3.464	0.721336	4.80219	1.56936e-06	0.00010905
TRITD5Bv1G168900	891.54	0.651324	0.209256	3.11257	0.00185465	0.0317141
TRITD6Av1G205600	2005.89	0.936209	0.23183	4.03834	5.38301e-05	0.00205123
TRITD6Av1G170910	224.691	1.97508	0.44946	4.39433	1.11113e-05	0.000560587
TRITD5Av1G231280	2417.18	0.736587	0.179155	4.11145	3.9318e-05	0.00158089
TRITD5Av1G250430	466.823	0.965255	0.207882	4.64328	3.42918e-06	0.000209027
TRITD6Av1G016360	4974.89	0.698679	0.142873	4.8902	1.00734e-06	7.46935e-05
TRITD5Bv1G140340	378.107	2.62768	0.596069	4.40836	1.04158e-05	0.000535071
TRITD5Bv1G170440	44.2089	2.28156	0.528889	4.31387	1.60421e-05	0.000761481
TRITD5Av1G240670	343.681	1.26046	0.270584	4.6583	3.18832e-06	0.000197509
TRITD6Av1G050960	237.811	1.05576	0.260791	4.04828	5.15946e-05	0.00198295
TRITD6Av1G006880	410.755	0.683399	0.191008	3.57785	0.000346431	0.00903787
TRITD6Bv1G041120	735.359	0.869494	0.260576	3.33682	0.000847429	0.0175942
TRITD7Bv1G000100	560.249	0.642439	0.191828	3.34903	0.000810937	0.0170327
TRITD7Av1G195860	4901.38	1.34872	0.370047	3.64471	0.000267693	0.00735984
TRITD7Bv1G021580	9781.92	2.59588	0.448502	5.78789	7.12753e-09	9.14486e-07
TRITD7Av1G265060	1147.11	1.6192	0.261207	6.19893	5.68491e-10	9.1431e-08
TRITD7Av1G011690	773.624	0.599743	0.192177	3.12079	0.00180367	0.031112
TRITD7Bv1G124160	3972.29	0.868628	0.180931	4.80087	1.57977e-06	0.000109324
TRITD7Av1G131980	111465	2.44378	0.361565	6.75891	1.39037e-11	2.97686e-09
TRITD6Bv1G210520	733.119	1.30547	0.295022	4.42498	9.64507e-06	0.000502144
TRITD7Bv1G140160	1215.31	0.65498	0.183354	3.57222	0.000353965	0.00918702
TRITD7Av1G006210	3637.09	1.17154	0.338847	3.45743	0.000545362	0.0127352
TRITD7Av1G214860	66.1236	2.24374	0.509486	4.40393	1.06307e-05	0.000541931
TRITD7Av1G104660	595.26	2.62031	0.332524	7.88008	3.27178e-15	1.28829e-12
TRITD7Av1G062680	170.969	2.76948	0.707902	3.91224	9.14446e-05	0.00314299
TRITD7Av1G027140	12045.8	2.49267	0.322189	7.73666	1.02065e-14	3.7596e-12
TRITD6Bv1G147000	1320.73	0.694071	0.233933	2.96697	0.00300754	0.0443327
TRITD7Av1G084520	57470.1	1.04	0.304191	3.41891	0.000628723	0.0141512
TRITD6Bv1G214000	617.898	0.70466	0.238428	2.95544	0.00312219	0.045533
TRITD7Av1G038860	2727.48	1.11404	0.32909	3.3852	0.000711268	0.015441
TRITD7Bv1G151550	2064.81	1.33745	0.253777	5.27017	1.36297e-07	1.25514e-05
TRITD7Bv1G003390	1067.19	4.5432	0.731565	6.21024	5.29027e-10	8.54852e-08
TRITD7Av1G192990	203.567	0.738986	0.221862	3.33084	0.000865833	0.017825
TRITD7Av1G222240	540.806	0.805445	0.275482	2.92377	0.0034582	0.0483147
TRITD7Bv1G149290	4137.02	2.35566	0.46601	5.05496	4.30488e-07	3.4946e-05
TRITD6Bv1G169540	1393.12	1.04472	0.309467	3.37586	0.000735852	0.015822
TRITD6Bv1G190230	426.737	2.22275	0.390432	5.69305	1.24793e-08	1.47415e-06
TRITD7Av1G114400	272.889	1.0979	0.159297	6.89213	5.49638e-12	1.24695e-09
TRITD7Av1G003300	751.77	0.701367	0.221731	3.16314	0.00156077	0.027833
TRITD7Av1G008680	8727.51	4.06416	0.753906	5.39081	7.01421e-08	6.98618e-06
TRITD7Bv1G155290	139.445	3.80507	0.694323	5.48026	4.24712e-08	4.38233e-06
TRITD7Bv1G086170	1824.42	0.867648	0.153411	5.65573	1.55189e-08	1.81444e-06
TRITD7Av1G214190	1563.06	0.687662	0.206128	3.3361	0.000849631	0.0176292
TRITD7Bv1G010120	70.1199	1.68165	0.44063	3.81646	0.000135382	0.00429028
TRITD6Bv1G199590	1528.54	1.2569	0.27033	4.64952	3.32702e-06	0.000205274
TRITD6Bv1G046530	441.518	1.92325	0.315563	6.09467	1.09661e-09	1.67708e-07
TRITD6Bv1G040920	603.684	1.19874	0.295884	4.05138	5.09169e-05	0.00196426
TRITD6Bv1G193100	3569.02	0.594095	0.149508	3.97367	7.07743e-05	0.00257107
TRITD7Bv1G041740	3148.82	1.40864	0.408654	3.44702	0.000566809	0.0130862
TRITD7Bv1G135520	3614.2	1.12906	0.235591	4.79247	1.64737e-06	0.000111972
TRITD7Av1G200100	605.575	2.04216	0.486515	4.19753	2.69836e-05	0.00116714
TRITD7Av1G064440	837.942	1.27761	0.350393	3.64623	0.000266114	0.00733407
TRITD6Bv1G226090	249.167	0.627592	0.178535	3.51523	0.000439366	0.0108361
TRITD7Av1G161360	196.904	1.24826	0.37823	3.30025	0.000965974	0.0194573
TRITD7Av1G246510	885.917	0.945678	0.26791	3.52983	0.000415828	0.0103951
TRITD6Bv1G193730	1273.89	3.57439	0.42001	8.51024	1.73573e-17	1.08111e-14
TRITD7Bv1G098240	881.335	1.02623	0.229937	4.46307	8.07938e-06	0.000432461
TRITD6Bv1G220490	167.709	1.12491	0.38572	2.91638	0.0035412	0.0491934
TRITD7Av1G246120	61.0241	1.21764	0.329294	3.69772	0.000217541	0.0062446
TRITD7Bv1G138870	393.026	3.7172	0.705669	5.26762	1.38206e-07	1.26931e-05
TRITD7Av1G274690	26361.5	2.27919	0.471577	4.83314	1.34399e-06	9.59192e-05
TRITD7Av1G181580	306.88	1.78013	0.552514	3.22187	0.00127357	0.0238931
TRITD6Bv1G116220	1142.96	0.84188	0.213563	3.94208	8.07786e-05	0.00284695
TRITD7Bv1G150120	1271.29	1.11714	0.33908	3.29463	0.000985526	0.0197318
TRITD7Bv1G023950	7283.23	0.806988	0.218886	3.6868	0.00022709	0.00646131
TRITD7Av1G190890	192.846	1.436	0.401379	3.57767	0.000346665	0.00903787
TRITD7Bv1G039030	3494.89	1.57469	0.334173	4.71219	2.4507e-06	0.000156923
TRITD7Bv1G059290	251.728	1.58496	0.409038	3.87485	0.000106689	0.00355185
TRITD7Av1G082510	1984.26	1.36511	0.468259	2.91528	0.00355366	0.0492727
TRITD7Av1G265290	27182.8	1.06808	0.238123	4.48544	7.27642e-06	0.000397249
TRITD7Av1G197360	139.514	1.04412	0.293594	3.55632	0.00037608	0.00956449
TRITD6Bv1G168480	1183.1	0.815467	0.221571	3.68039	0.000232882	0.00658194
TRITD7Bv1G038900	37328.3	1.21382	0.359859	3.37303	0.000743463	0.0159535
TRITD7Av1G207570	785.93	1.77138	0.368972	4.80084	1.57999e-06	0.000109324
TRITD6Bv1G220480	797.445	1.8734	0.326668	5.73488	9.75839e-09	1.20683e-06
TRITD7Bv1G093200	113279	1.83081	0.318171	5.75417	8.7068e-09	1.09256e-06
TRITD7Av1G047760	7287.36	3.28352	0.486868	6.74417	1.53902e-11	3.25446e-09
TRITD7Av1G065380	22434.7	1.47881	0.283515	5.216	1.82826e-07	1.62677e-05
TRITD7Bv1G015350	462.115	1.89068	0.474001	3.98878	6.64151e-05	0.00243307
TRITD7Bv1G137390	2349.19	0.761618	0.209493	3.63553	0.000277404	0.00754809
TRITD6Bv1G223060	190.65	3.22979	0.623682	5.17858	2.23582e-07	1.94892e-05
TRITD7Av1G067420	979.488	1.56445	0.375132	4.1704	3.04064e-05	0.00128122
TRITD7Av1G026820	181.043	1.68797	0.372721	4.52878	5.93242e-06	0.000329914
TRITD7Av1G272230	128.647	2.12091	0.573727	3.69672	0.000218405	0.006261
TRITD6Bv1G196760	4660.82	0.642016	0.195657	3.28133	0.00103319	0.0204708
TRITD6Bv1G226080	249.167	0.627592	0.178535	3.51523	0.000439366	0.0108361
TRITD7Bv1G076540	3500.61	0.795431	0.202738	3.92345	8.72898e-05	0.00302355
TRITD7Av1G200000	473.167	1.33427	0.325013	4.10527	4.03835e-05	0.00161993
TRITD7Av1G058340	212.539	1.25181	0.332568	3.76406	0.000167176	0.00508933
TRITD7Av1G249170	822.746	1.67705	0.383531	4.37266	1.22742e-05	0.00060959
TRITD7Av1G267190	2807.84	1.15296	0.218401	5.27909	1.29827e-07	1.19878e-05
TRITD7Bv1G075980	31.398	5.10305	0.857823	5.94885	2.7004e-09	3.82173e-07
TRITD6Bv1G138770	335.561	1.49796	0.305903	4.89684	9.73913e-07	7.2687e-05
TRITD7Av1G280800	90.7724	2.31424	0.588975	3.92926	8.52079e-05	0.00296945
TRITD7Bv1G041060	908.694	1.12798	0.384449	2.93401	0.00334615	0.0474654
TRITD7Av1G073570	1398.69	1.19009	0.234872	5.06696	4.04216e-07	3.31273e-05
TRITD7Bv1G009700	2225.35	0.617782	0.163393	3.78095	0.00015623	0.00479996
TRITD7Av1G266800	682.996	2.44188	0.768439	3.17772	0.0014844	0.0268627
TRITD7Av1G061960	25445.4	1.1418	0.33741	3.38403	0.0007143	0.0154872
TRITD7Bv1G005840	25671.9	1.00757	0.332244	3.03261	0.00242451	0.0382989
TRITD7Av1G084760	42.6212	2.25459	0.578429	3.89779	9.70758e-05	0.00331228
TRITD6Bv1G154030	204.211	0.744284	0.235079	3.1661	0.00154499	0.027625
TRITD7Av1G275380	550.347	1.16439	0.374442	3.10967	0.00187296	0.032001
TRITD7Av1G179730	52716.1	1.70724	0.2902	5.88297	4.02966e-09	5.49977e-07
TRITD7Av1G207600	49.059	1.96155	0.633355	3.09709	0.00195433	0.0329638
TRITD7Av1G013420	79.7614	1.19251	0.3295	3.61914	0.000295588	0.0079732
TRITD7Av1G057450	521.868	1.33697	0.394518	3.38886	0.000701842	0.0152557
TRITD7Av1G243020	206.61	1.40932	0.470352	2.99631	0.00273265	0.0415317
TRITD7Av1G055960	28440.1	0.998724	0.334084	2.98944	0.00279493	0.0421752
TRITD7Bv1G148130	59.8936	1.0705	0.318534	3.3607	0.000777455	0.0165198
TRITD7Av1G253860	2223.22	1.10528	0.275627	4.01006	6.0703e-05	0.00226505
TRITD7Av1G280970	937.27	0.881916	0.212188	4.1563	3.23444e-05	0.0013496
TRITD7Av1G070510	3652.11	0.802634	0.274514	2.92384	0.00345741	0.0483147
TRITD6Bv1G157700	284.474	1.24013	0.372295	3.33104	0.000865218	0.0178231
TRITD7Av1G209370	318.353	2.49061	0.615824	4.04435	5.24685e-05	0.00200665
TRITD6Bv1G082890	32211.9	1.33857	0.374035	3.57872	0.000345281	0.00903612
TRITD7Bv1G026400	16923.8	2.56081	0.406094	6.30596	2.86406e-10	4.78605e-08
TRITD7Av1G279940	2975.9	0.710241	0.22375	3.17426	0.0015022	0.027099
TRITD7Av1G192980	549.387	1.50091	0.308554	4.86433	1.14844e-06	8.35372e-05
TRITD7Av1G241770	25.7036	1.94832	0.597332	3.2617	0.00110746	0.0215191
TRITD6Bv1G096650	455.071	0.816101	0.278119	2.93436	0.00334238	0.0474654
TRITD7Av1G143530	84.4489	0.935134	0.310147	3.01513	0.00256869	0.039781
TRITD7Bv1G056260	71.1439	1.54985	0.505319	3.06707	0.00216169	0.0353982
TRITD6Bv1G044180	615.436	0.690889	0.183485	3.76537	0.000166301	0.00507298
TRITD6Bv1G227280	549.877	0.945088	0.21096	4.47994	7.46624e-06	0.000404701
TRITD6Bv1G160510	1442.36	0.723355	0.235022	3.07782	0.00208524	0.0345039
TRITD7Bv1G133990	1315.1	4.01637	0.539384	7.44621	9.60571e-14	3.07535e-11
TRITD7Bv1G054040	1304.11	0.637838	0.206109	3.09466	0.00197038	0.0331041
TRITD6Bv1G077980	3298.33	0.725956	0.191811	3.78475	0.000153863	0.00475568
TRITD7Av1G133310	65.9008	1.34141	0.458174	2.92773	0.0034145	0.0480175
TRITD7Av1G032850	2072.78	5.95765	0.746442	7.9814	1.44688e-15	6.19572e-13
TRITD7Bv1G049440	2937.69	0.860066	0.225461	3.8147	0.000136351	0.00431697
TRITD7Av1G027030	3140.66	1.82505	0.366811	4.97545	6.50949e-07	5.07962e-05
TRITD7Bv1G005940	4558.53	5.1414	0.586026	8.77334	1.73437e-18	1.21254e-15
TRITD7Av1G187120	1297.48	1.40588	0.368688	3.8132	0.000137178	0.00433117
TRITD6Bv1G086030	31392.3	1.53499	0.42107	3.64545	0.000266927	0.00734748
TRITD7Av1G262900	2758.62	2.30252	0.722428	3.1872	0.0014366	0.0262822
TRITD6Bv1G147590	543.164	1.1427	0.318375	3.58915	0.000331754	0.00874222
TRITD6Bv1G037920	485.275	1.33333	0.407249	3.274	0.00106038	0.0207865
TRITD7Av1G035610	1020.16	3.44553	0.743162	4.63631	3.54678e-06	0.000214668
TRITD7Bv1G081550	338.543	0.874792	0.300432	2.91178	0.00359377	0.0496437
TRITD7Av1G062170	1611.03	0.912394	0.299783	3.04351	0.00233835	0.0374022
TRITD6Bv1G033160	2919.69	0.636316	0.180255	3.5301	0.000415409	0.0103951
TRITD6Bv1G135220	3597.79	0.800512	0.158215	5.05964	4.2005e-07	3.4261e-05
TRITD6Bv1G142430	138.115	1.74758	0.532044	3.28465	0.0010211	0.0202782
TRITD7Bv1G037370	5311.87	2.85931	0.534034	5.35417	8.59515e-08	8.2942e-06
TRITD7Bv1G014420	348.334	0.969616	0.249624	3.88431	0.000102622	0.00344997
TRITD7Bv1G140380	1254.61	2.22208	0.21502	10.3343	4.92839e-25	7.03466e-22
TRITD7Bv1G151760	273.146	1.43485	0.393238	3.6488	0.000263467	0.00728458
TRITD7Bv1G050510	60.1069	3.59182	0.564532	6.36248	1.98527e-10	3.41755e-08
TRITD6Bv1G168710	2491.74	0.768915	0.180284	4.26502	1.99882e-05	0.000910551
TRITD7Bv1G140150	223.371	0.758047	0.182087	4.1631	3.13959e-05	0.00131322
TRITD7Av1G239060	3268.28	0.676396	0.231138	2.92637	0.00342941	0.0480889
TRITD7Bv1G013060	7431.76	1.6841	0.456353	3.69034	0.000223956	0.00637744
TRITD7Av1G172340	779.169	0.629851	0.154229	4.08386	4.42933e-05	0.00175012
TRITD6Bv1G163510	610.453	0.942532	0.158334	5.9528	2.63588e-09	3.74678e-07
TRITD7Bv1G141640	335.554	0.966838	0.294961	3.27784	0.00104603	0.0206293
TRITD7Av1G238510	105.959	1.63781	0.439706	3.72479	0.000195478	0.00574806
TRITD7Bv1G020480	51.4912	1.82816	0.443419	4.12287	3.74181e-05	0.00151517
TRITD7Av1G222260	2129.04	1.14345	0.390428	2.92871	0.00340372	0.0479051
TRITD7Av1G073810	137.328	2.19658	0.511682	4.29286	1.76389e-05	0.000822075
TRITD6Bv1G224180	9952.36	2.96816	0.736095	4.0323	5.52328e-05	0.00209304
TRITD6Bv1G038630	27769.4	5.20866	0.781656	6.66362	2.67169e-11	5.32116e-09
TRITD7Av1G163270	337.382	0.716151	0.210377	3.40414	0.000663738	0.0146884
TRITD7Av1G090040	10133.6	1.60003	0.274702	5.82459	5.72513e-09	7.53369e-07
TRITD7Bv1G024970	21143.2	1.73905	0.409681	4.24489	2.18702e-05	0.000969219
TRITD6Bv1G221200	1436.77	0.86145	0.221259	3.8934	9.88505e-05	0.00335612
TRITD6Bv1G145310	207.993	2.12117	0.445642	4.75981	1.9378e-06	0.000128153
TRITD7Bv1G146380	267.002	2.80701	0.492681	5.69741	1.21639e-08	1.44186e-06
TRITD6Bv1G171570	716.42	3.16946	0.274062	11.5647	6.21771e-31	1.33125e-27
TRITD6Bv1G215090	138.568	3.09421	0.690338	4.48217	7.3888e-06	0.000401775
TRITD7Bv1G140480	19351.3	1.56522	0.282337	5.5438	2.95973e-08	3.20859e-06
TRITD7Av1G006730	40.2435	1.75975	0.387975	4.53573	5.74055e-06	0.000321856
TRITD7Bv1G009300	95.3843	0.928914	0.290467	3.198	0.00138385	0.0255011
TRITD7Av1G179450	2958.76	1.19954	0.274111	4.37609	1.20826e-05	0.000601617
TRITD6Bv1G140520	2034.96	1.0615	0.294887	3.59967	0.000318617	0.0084677
TRITD7Bv1G025790	125.344	1.76403	0.462478	3.81431	0.000136563	0.00431972
TRITD7Av1G275660	7560.52	0.761691	0.254885	2.98837	0.00280466	0.0422327
TRITD7Bv1G041150	1941.7	0.60012	0.184363	3.25509	0.00113356	0.0218773
TRITD7Av1G213000	351.82	1.47631	0.345607	4.27164	1.94042e-05	0.000891057
TRITD6Bv1G123780	271.355	1.29834	0.41844	3.1028	0.00191701	0.0325104
TRITD6Bv1G073480	2588.69	1.24232	0.217775	5.70461	1.16611e-08	1.38707e-06
TRITD6Bv1G210000	5159.68	1.71441	0.24259	7.0671	1.58207e-12	4.13718e-10
TRITD6Bv1G072400	141.523	0.823729	0.276391	2.9803	0.00287963	0.0430212
TRITD6Bv1G225110	2031.16	2.5727	0.397891	6.46584	1.0074e-10	1.83567e-08
TRITD7Av1G001610	562.561	0.913836	0.299131	3.05497	0.00225081	0.0363708
TRITD6Bv1G065700	930.693	0.93883	0.306785	3.06022	0.00221177	0.0360142
TRITD7Bv1G042890	1797.12	2.21661	0.334157	6.63344	3.27954e-11	6.41984e-09
TRITD7Av1G042070	752.581	0.793184	0.233021	3.40392	0.000664268	0.0146907
TRITD7Bv1G148280	162.159	2.09734	0.393714	5.32707	9.98117e-08	9.55098e-06
TRITD7Av1G004470	3135.32	0.759745	0.207383	3.66348	0.000248809	0.00694539
TRITD7Bv1G014590	394.672	0.94681	0.218286	4.33748	1.44126e-05	0.000696919
TRITD7Bv1G028510	805752	4.55416	0.722562	6.30279	2.92336e-10	4.86144e-08
TRITD7Bv1G120390	219.487	1.20085	0.367741	3.26549	0.00109276	0.0212576
TRITD6Bv1G197570	84.1773	2.76867	0.551893	5.01667	5.25748e-07	4.1885e-05
TRITD7Bv1G046440	742.027	0.993836	0.295805	3.35976	0.000780089	0.0165471
TRITD7Av1G193580	1082.62	1.70065	0.26584	6.39728	1.58173e-10	2.77874e-08
TRITD7Bv1G143110	18.8668	4.06412	0.852212	4.76891	1.85221e-06	0.000123687
TRITD7Av1G118540	457.928	0.860099	0.192231	4.47429	7.66648e-06	0.000414244
TRITD7Av1G082960	28963	1.88141	0.350344	5.37019	7.86522e-08	7.69826e-06
TRITD7Bv1G149540	4338.25	0.723753	0.191271	3.78392	0.000154377	0.0047644
TRITD7Av1G072750	2729.73	0.786394	0.229052	3.43325	0.000596394	0.0136151
TRITD7Bv1G057630	21272.1	2.27597	0.39892	5.70533	1.16119e-08	1.38602e-06
TRITD7Bv1G058220	63.8906	1.86852	0.478302	3.90657	9.36143e-05	0.00320694
TRITD7Av1G199820	13872.2	0.81214	0.264421	3.07139	0.00213064	0.0350405
TRITD7Bv1G101330	42.5914	1.97568	0.57919	3.41111	0.00064699	0.0144957
TRITD7Av1G193160	7357.27	0.93164	0.203788	4.57161	4.83992e-06	0.000282937
TRITD7Av1G251710	298.892	1.09803	0.294566	3.72762	0.000193299	0.00569376
TRITD7Bv1G039540	1836.2	1.33052	0.301457	4.41362	1.01658e-05	0.000524825
TRITD7Av1G159450	64.2533	1.24918	0.386466	3.23233	0.00122787	0.0232779
TRITD6Bv1G213170	41475.5	3.59163	0.445896	8.05486	7.95667e-16	3.49451e-13
TRITD7Av1G001620	2208.6	2.31879	0.483664	4.79421	1.63318e-06	0.000111672
TRITD7Bv1G059110	250.629	3.4233	0.463672	7.38302	1.5474e-13	4.6911e-11
TRITD7Bv1G055900	471.652	2.53946	0.537764	4.72226	2.3324e-06	0.000150756
TRITD7Av1G027010	2405.79	2.18393	0.471301	4.63383	3.58965e-06	0.000216498
TRITD6Bv1G065430	49.4166	1.47996	0.450935	3.28199	0.00103077	0.0204346
TRITD7Av1G037810	94.5287	1.30402	0.312634	4.17108	3.03158e-05	0.00128122
TRITD6Bv1G188830	223.161	2.09904	0.322455	6.50956	7.53693e-11	1.41089e-08
TRITD7Av1G262390	372.149	0.813115	0.182283	4.46073	8.16793e-06	0.000435839
TRITD7Av1G275440	5174.78	1.0992	0.337644	3.2555	0.00113193	0.0218583
TRITD7Av1G008200	23102.1	7.00494	0.659219	10.6261	2.2529e-26	3.85888e-23
TRITD6Bv1G212340	606.409	1.74934	0.383844	4.55741	5.17872e-06	0.000297663
TRITD6Bv1G163030	1766.6	1.19442	0.248812	4.80048	1.58288e-06	0.000109324
TRITD7Bv1G153260	1531.68	1.51606	0.487963	3.1069	0.00189058	0.032238
TRITD7Av1G003710	256.177	1.2999	0.352672	3.68586	0.000227929	0.00647443
TRITD7Av1G226350	11242	1.81515	0.313552	5.789	7.08062e-09	9.11883e-07
TRITD7Av1G079240	1428.66	0.661758	0.162445	4.07375	4.62628e-05	0.00180916
TRITD7Av1G026960	5334.57	1.88101	0.396169	4.74799	2.05451e-06	0.000134572
TRITD7Av1G029670	263.099	1.33387	0.268859	4.96124	7.00438e-07	5.42871e-05
TRITD7Av1G279900	256.844	2.87162	0.521721	5.50413	3.7099e-08	3.87524e-06
TRITD7Bv1G020220	874.34	3.64168	0.402133	9.05591	1.35439e-19	1.15994e-16
TRITD6Bv1G100230	684.545	0.876862	0.299723	2.92557	0.00343822	0.048173
TRITD7Av1G163420	19740.6	0.892067	0.280431	3.18105	0.00146741	0.0266747
TRITD7Av1G167990	2915.02	1.08225	0.351373	3.08005	0.00206968	0.0343181
TRITD7Bv1G003750	352.049	1.01869	0.302389	3.3688	0.000754974	0.0161342
TRITD7Av1G196290	1878.97	3.85492	0.480957	8.01511	1.10041e-15	4.77174e-13
TRITD7Bv1G015120	568.842	1.74942	0.310488	5.6344	1.75666e-08	2.01263e-06
TRITD6Bv1G066880	310.957	0.735155	0.231802	3.17148	0.00151664	0.0273018
TRITD7Av1G195770	7190.75	1.60482	0.430209	3.73033	0.000191227	0.00566195
TRITD7Bv1G063850	43.1834	2.37773	0.661029	3.59702	0.00032189	0.00853481
TRITD6Bv1G051290	1746.18	0.602732	0.194501	3.09886	0.00194265	0.0328314
TRITD6Bv1G144230	538.477	1.32085	0.276256	4.78125	1.7421e-06	0.000117248
TRITD7Av1G074480	40956.6	1.34144	0.193361	6.93747	3.99185e-12	9.49645e-10
TRITD7Av1G095620	336.965	4.12207	0.662899	6.21824	5.02762e-10	8.20148e-08
TRITD7Bv1G125340	11587.7	0.906839	0.288393	3.14446	0.00166395	0.0292318
TRITD7Av1G054650	5138.63	2.47548	0.710629	3.48351	0.000494884	0.0118887
TRITD6Bv1G170570	7616.93	0.880329	0.227299	3.87299	0.000107506	0.00357211
TRITD7Av1G017210	258.764	0.589985	0.197469	2.98773	0.00281058	0.0422661
TRITD6Bv1G193010	14179.1	0.644569	0.192697	3.34499	0.000822863	0.0172198
TRITD7Av1G073230	53.6746	1.7069	0.556499	3.06722	0.00216058	0.035397
TRITD7Av1G014520	6926.82	3.74177	0.626325	5.97417	2.31264e-09	3.35695e-07
TRITD7Bv1G030450	3019.77	3.25843	0.649386	5.01771	5.22911e-07	4.18537e-05
TRITD7Av1G013470	171.139	1.41582	0.40849	3.46599	0.000528279	0.0124895
TRITD7Bv1G011660	2419.97	1.69068	0.356048	4.74846	2.0497e-06	0.000134515
TRITD6Bv1G129790	7132.12	0.86579	0.235739	3.67266	0.000240038	0.00675122
TRITD7Bv1G202750	4328.46	1.2195	0.336954	3.61917	0.000295547	0.0079732
TRITD7Bv1G219210	759.304	3.0767	0.704717	4.36586	1.26622e-05	0.000625025
TRITD7Bv1G219010	2784.02	2.39145	0.307447	7.77843	7.34319e-15	2.85859e-12
TRITD7Bv1G221040	2546.43	3.76275	0.617711	6.09144	1.119e-09	1.7001e-07
TRITD7Bv1G219200	1819.18	1.96523	0.281075	6.99183	2.71323e-12	6.83436e-10
TRITD7Bv1G229260	3592.82	1.99344	0.323657	6.1591	7.31597e-10	1.14965e-07
TRITD7Bv1G218860	43792.2	3.32671	0.405668	8.20056	2.39262e-16	1.17091e-13
TRITD7Bv1G193780	8092.17	1.57466	0.487835	3.22786	0.00124718	0.0235397
TRITD7Bv1G163890	302.852	1.86182	0.451191	4.12646	3.68396e-05	0.00150061
TRITD7Bv1G164410	207.609	0.756463	0.242155	3.12388	0.00178484	0.0308961
TRITD7Bv1G216880	36879.4	1.13293	0.222079	5.10145	3.37059e-07	2.82313e-05
TRITD7Bv1G233830	2980.85	2.66963	0.659874	4.04566	5.2176e-05	0.00199932
TRITD7Bv1G179380	195.709	2.08533	0.457191	4.56118	5.08667e-06	0.000293887
TRITD7Bv1G219220	1109.87	1.80622	0.236641	7.63275	2.29793e-14	8.1155e-12
TRITD7Bv1G178460	2190.01	0.782106	0.204294	3.82833	0.000129014	0.00413825
TRITD7Bv1G194080	44.0552	3.01189	0.762355	3.95077	7.78996e-05	0.00278307
TRITD7Bv1G233820	6999.81	2.78518	0.378312	7.36213	1.81001e-13	5.43907e-11
TRITD7Bv1G219290	138.404	3.21986	0.615192	5.23391	1.65957e-07	1.4961e-05
TRITD7Bv1G217160	1727.39	1.11223	0.311795	3.5672	0.000360814	0.00930053
TRITD7Bv1G185510	271.235	1.00472	0.225142	4.46258	8.09772e-06	0.000432767
TRITD7Bv1G162150	275.899	4.62096	0.641758	7.20047	6.0005e-13	1.65773e-10
TRITD7Bv1G218460	19131.4	3.16979	0.665728	4.76138	1.92269e-06	0.000127646
TRITD7Bv1G205940	720.656	0.721904	0.159042	4.53906	5.6505e-06	0.000319421
TRITD7Bv1G229280	3337.1	1.04843	0.214903	4.87861	1.06835e-06	7.83694e-05
TRITD7Bv1G228880	10488.7	1.73185	0.455835	3.79928	0.000145115	0.00453992
TRITD7Bv1G197870	428.991	1.88828	0.400204	4.71828	2.37842e-06	0.000153153
TRITD7Bv1G204440	3202.81	1.09153	0.265063	4.118	3.82171e-05	0.00154205
TRITD7Bv1G194540	1784.54	0.773194	0.197639	3.91216	9.14757e-05	0.00314299
TRITD7Bv1G209760	1956.52	1.17745	0.287733	4.09215	4.27399e-05	0.00170845
TRITD7Bv1G210120	85.006	1.5477	0.414611	3.73289	0.000189293	0.00561439
TRITD7Bv1G229480	16207.3	0.846533	0.24917	3.39741	0.000680258	0.0149382
TRITD0Uv1G003690	57.981	-1.68041	0.512224	-3.28062	0.00103579	0.0204985
TRITD0Uv1G002150	142.574	-2.88362	0.923349	-3.123	0.00179018	0.0309646
TRITD0Uv1G008720	39.5386	-2.30113	0.717957	-3.2051	0.00135014	0.0250416
TRITD0Uv1G017220	342.767	-0.891965	0.250598	-3.55934	0.000371782	0.00949042
TRITD0Uv1G016490	94.7395	-2.42257	0.771822	-3.13877	0.00169657	0.0296679
TRITD0Uv1G021380	46.7176	-1.77994	0.566019	-3.14467	0.00166275	0.0292257
TRITD0Uv1G021420	111.849	-1.94252	0.440853	-4.40627	1.05167e-05	0.000537796
TRITD0Uv1G020240	214.334	-1.60308	0.496672	-3.22764	0.00124814	0.023545
TRITD0Uv1G034180	182.075	-0.955625	0.319084	-2.9949	0.00274532	0.0416503
TRITD0Uv1G034060	32.2546	-2.37539	0.755709	-3.14326	0.00167076	0.0293214
TRITD0Uv1G039410	61.5707	-1.49681	0.423952	-3.5306	0.000414611	0.0103951
TRITD0Uv1G066970	93.0629	-1.02116	0.293378	-3.48071	0.000500085	0.0119884
TRITD0Uv1G077460	65.7831	-2.29904	0.499942	-4.59861	4.25317e-06	0.000251642
TRITD1Av1G034990	35.2797	-1.22509	0.377449	-3.24571	0.00117157	0.0224717
TRITD1Av1G024610	1242.28	-2.27154	0.763471	-2.97528	0.00292718	0.0434473
TRITD1Av1G013900	43.4289	-1.42449	0.455414	-3.12789	0.00176066	0.0305701
TRITD1Av1G002260	57.981	-1.68041	0.512224	-3.28062	0.00103579	0.0204985
TRITD0Uv1G108710	120.276	-2.15885	0.466075	-4.63197	3.62206e-06	0.000217686
TRITD1Av1G014660	389.533	-0.597203	0.200951	-2.97189	0.00295972	0.0437974
TRITD0Uv1G107760	321.303	-0.761976	0.216549	-3.51873	0.000433625	0.0107409
TRITD1Av1G025030	21.4829	-2.78255	0.892224	-3.11867	0.00181672	0.0312584
TRITD0Uv1G116890	128.248	-1.17011	0.350912	-3.33448	0.000854579	0.0177084
TRITD1Av1G026740	31.8581	-2.14596	0.566143	-3.79049	0.000150353	0.00467814
TRITD1Av1G013870	40.9228	-1.88876	0.488036	-3.87013	0.000108779	0.00360391
TRITD1Av1G060010	185.408	-1.63286	0.527548	-3.09518	0.00196693	0.0330864
TRITD1Av1G137350	438.58	-1.12557	0.234377	-4.80236	1.56806e-06	0.00010905
TRITD1Av1G171220	479.616	-0.680192	0.225	-3.02308	0.00250215	0.0391918
TRITD1Av1G137420	88.7075	-0.945779	0.286433	-3.30192	0.000960242	0.0193956
TRITD1Av1G182330	169.709	-1.5441	0.527602	-2.92663	0.00342659	0.0480889
TRITD1Av1G117440	135.575	-1.79252	0.609097	-2.94291	0.00325142	0.0466627
TRITD1Av1G198570	455.258	-0.794695	0.213386	-3.72421	0.000195924	0.00575624
TRITD1Av1G163050	350.372	-0.919378	0.308395	-2.98117	0.00287154	0.0429377
TRITD1Av1G180540	294.495	-1.83526	0.481813	-3.80906	0.000139496	0.00439136
TRITD1Av1G206910	43.3972	-2.46095	0.709486	-3.46863	0.000523114	0.012393
TRITD1Av1G136660	1430.04	-1.72812	0.499236	-3.46153	0.000537108	0.0126075
TRITD1Av1G204000	401.654	-0.905751	0.307348	-2.94699	0.00320887	0.0462974
TRITD1Av1G190310	35.3307	-2.02551	0.69407	-2.91831	0.00351938	0.0489896
TRITD1Av1G105460	368.191	-1.65699	0.492168	-3.36673	0.000760662	0.0162456
TRITD1Av1G176520	316.757	-1.34084	0.43969	-3.04951	0.00229218	0.036848
TRITD1Av1G211850	21.4928	-3.28158	0.727882	-4.5084	6.53185e-06	0.000359168
TRITD1Av1G212380	29.3501	-3.77374	0.737969	-5.11367	3.15953e-07	2.67911e-05
TRITD1Av1G179950	18.9758	-2.10458	0.472186	-4.45711	8.30707e-06	0.000442575
TRITD1Av1G185250	290.126	-1.33443	0.400395	-3.33277	0.00085985	0.0177659
TRITD1Av1G085990	34.4619	-1.97836	0.432149	-4.57796	4.69533e-06	0.000274954
TRITD1Av1G167600	469.235	-2.2594	0.745795	-3.02952	0.00244945	0.0385747
TRITD1Bv1G171320	361.828	-3.7525	0.430479	-8.71703	2.85587e-18	1.95667e-15
TRITD1Bv1G054930	155.753	-2.53137	0.636012	-3.98007	6.88958e-05	0.00251081
TRITD1Bv1G128160	36.1651	-1.42483	0.287906	-4.94895	7.46159e-07	5.74408e-05
TRITD1Bv1G162220	214.14	-0.75717	0.234761	-3.22528	0.0012585	0.0237012
TRITD1Bv1G206090	164.338	-2.16019	0.382475	-5.64793	1.62395e-08	1.88582e-06
TRITD1Bv1G154130	248.287	-1.31585	0.379857	-3.46407	0.000532059	0.0125184
TRITD2Av1G018950	106.784	-1.0371	0.246702	-4.20385	2.62416e-05	0.00113936
TRITD2Av1G025880	237.947	-1.84056	0.420932	-4.37259	1.22783e-05	0.00060959
TRITD1Bv1G015050	44.3255	-3.04685	0.552703	-5.51264	3.53495e-08	3.71462e-06
TRITD1Bv1G129290	1362.56	-1.53712	0.476166	-3.22812	0.00124608	0.0235397
TRITD1Bv1G222590	74.7589	-2.32466	0.732226	-3.17478	0.0014995	0.0270645
TRITD1Bv1G130750	657.191	-1.72169	0.502941	-3.42325	0.00061876	0.0140006
TRITD1Bv1G132490	101.097	-1.89063	0.544218	-3.47403	0.000512699	0.0122139
TRITD1Bv1G156750	426.223	-0.86066	0.228749	-3.76247	0.000168245	0.00510954
TRITD1Bv1G140770	70.475	-1.75944	0.485456	-3.62431	0.000289731	0.00783991
TRITD1Bv1G121900	310.736	-0.696703	0.177236	-3.93092	8.46197e-05	0.00295195
TRITD1Av1G215650	724.903	-2.04444	0.395477	-5.16955	2.34662e-07	2.04031e-05
TRITD2Av1G030650	65.3109	-2.4777	0.570835	-4.34049	1.42163e-05	0.000688835
TRITD2Av1G013540	58.5835	-1.72861	0.440032	-3.92837	8.55244e-05	0.00297745
TRITD2Av1G004410	26.8425	-1.71969	0.585678	-2.93623	0.0033223	0.0472549
TRITD1Bv1G015990	435.624	-1.40601	0.366172	-3.83976	0.000123154	0.00396884
TRITD2Av1G028430	192.493	-0.753969	0.251911	-2.99299	0.00276255	0.041826
TRITD1Bv1G131930	155.283	-1.73048	0.352601	-4.90774	9.21327e-07	6.90632e-05
TRITD2Av1G019120	32.6103	-2.55303	0.612642	-4.16725	3.08292e-05	0.00129744
TRITD2Av1G008800	28.7076	-1.64837	0.56611	-2.91174	0.00359417	0.0496437
TRITD1Bv1G130410	428.383	-0.717275	0.229723	-3.12235	0.00179415	0.0309945
TRITD1Bv1G173390	1520.69	-0.73786	0.233188	-3.16423	0.00155493	0.0277448
TRITD1Bv1G151220	659.938	-1.29699	0.303185	-4.27789	1.88672e-05	0.000872245
TRITD1Bv1G157960	741.399	-1.69405	0.510027	-3.32148	0.000895419	0.0182694
TRITD1Bv1G220680	357.973	-0.885395	0.278161	-3.18303	0.00145744	0.026543
TRITD1Av1G230740	145.789	-1.43741	0.466595	-3.08064	0.00206556	0.0342663
TRITD1Bv1G095360	52.8883	-1.11104	0.326254	-3.40546	0.000660522	0.0146573
TRITD1Bv1G216150	363.441	-0.955091	0.22768	-4.19489	2.73004e-05	0.00117639
TRITD1Bv1G124720	428.01	-1.08101	0.347706	-3.10898	0.00187734	0.0320599
TRITD1Bv1G207370	111.579	-1.44981	0.457596	-3.16833	0.00153319	0.0274844
TRITD1Bv1G057920	46.0926	-1.0156	0.297038	-3.41909	0.000628302	0.014151
TRITD1Bv1G207380	338.021	-1.41841	0.468143	-3.02986	0.00244666	0.0385718
TRITD1Bv1G197380	203.48	-0.659621	0.215749	-3.05735	0.00223302	0.0361857
TRITD1Av1G231130	154.804	-3.68633	0.572889	-6.43464	1.23767e-10	2.23153e-08
TRITD1Av1G223730	467.95	-0.657365	0.20185	-3.2567	0.00112716	0.0218031
TRITD1Bv1G159400	18.8834	-2.25668	0.623957	-3.61672	0.000298355	0.00801627
TRITD2Av1G022980	306.061	-1.8886	0.516397	-3.65726	0.000254925	0.00707123
TRITD1Bv1G202380	58.102	-1.99887	0.439594	-4.54709	5.43926e-06	0.000309009
TRITD1Bv1G016640	131.297	-1.39871	0.420058	-3.32979	0.0008691	0.0178601
TRITD1Bv1G033540	100.8	-1.52275	0.484373	-3.14376	0.00166795	0.029287
TRITD1Av1G217520	69.4322	-1.25553	0.34548	-3.63417	0.000278879	0.00757017
TRITD1Bv1G119070	196.198	-1.18275	0.386733	-3.05832	0.00222582	0.0361377
TRITD1Bv1G118900	325.031	-0.881356	0.296041	-2.97715	0.00290946	0.0433345
TRITD1Bv1G169860	360.006	-0.621409	0.168045	-3.69787	0.000217412	0.0062446
TRITD1Bv1G141140	300.545	-0.729266	0.192792	-3.78266	0.000155161	0.00478429
TRITD1Bv1G205450	104.584	-1.84187	0.459791	-4.0059	6.17821e-05	0.00229055
TRITD1Bv1G178450	44.6692	-1.79589	0.591287	-3.03726	0.00238739	0.037916
TRITD1Bv1G106250	73.1146	-1.53825	0.467911	-3.28749	0.00101086	0.0201214
TRITD1Bv1G194760	201.028	-2.90741	0.65852	-4.41507	1.00979e-05	0.000522541
TRITD1Bv1G193950	24.2607	-2.29012	0.632683	-3.61969	0.000294953	0.00796863
TRITD1Bv1G118820	119.491	-2.1626	0.71384	-3.02953	0.00244937	0.0385747
TRITD1Bv1G032000	1455.43	-0.614189	0.207405	-2.9613	0.00306348	0.0449253
TRITD1Bv1G162950	266.085	-0.964099	0.148385	-6.49729	8.17785e-11	1.52255e-08
TRITD1Bv1G138520	113.33	-2.37867	0.801031	-2.96951	0.0029827	0.0440424
TRITD2Av1G029330	160.454	-3.3526	0.610132	-5.49487	3.90993e-08	4.05886e-06
TRITD1Bv1G051650	68.3939	-1.33362	0.436136	-3.05781	0.00222959	0.0361473
TRITD1Bv1G112890	83.955	-1.1903	0.396742	-3.00018	0.00269816	0.0411903
TRITD2Av1G011410	60.9308	-1.1611	0.35465	-3.27392	0.00106065	0.0207865
TRITD2Av1G019740	204.211	-1.64423	0.548658	-2.99682	0.00272809	0.0414847
TRITD2Av1G019050	427.543	-0.60166	0.198934	-3.02442	0.00249111	0.039092
TRITD1Bv1G127340	48.3342	-1.76856	0.535897	-3.30019	0.00096618	0.0194573
TRITD1Av1G231050	33.5296	-3.96658	0.535153	-7.41204	1.24367e-13	3.87313e-11
TRITD2Av1G019650	204.211	-1.64423	0.548658	-2.99682	0.00272809	0.0414847
TRITD2Av1G003290	138.758	-1.58409	0.422418	-3.75005	0.0001768	0.00529559
TRITD1Av1G231090	42.5116	-2.10685	0.628861	-3.35026	0.000807364	0.0169684
TRITD1Bv1G145790	191.702	-1.04102	0.344993	-3.01751	0.00254862	0.0396855
TRITD1Bv1G165280	667.57	-0.675121	0.156419	-4.31611	1.58801e-05	0.000755637
TRITD2Av1G228740	59.7929	-1.99066	0.510493	-3.89949	9.63975e-05	0.0032957
TRITD2Av1G225810	90.606	-1.35718	0.459552	-2.95327	0.00314426	0.045738
TRITD2Bv1G089530	35.5343	-2.33526	0.488693	-4.77858	1.76534e-06	0.000118347
TRITD2Av1G041150	27.3223	-4.07255	0.793118	-5.13486	2.82354e-07	2.41815e-05
TRITD2Av1G050700	971.098	-1.18395	0.353147	-3.35257	0.000800652	0.0168683
TRITD2Bv1G181180	17.7156	-2.1318	0.730318	-2.919	0.00351155	0.0489526
TRITD2Bv1G265720	192.692	-1.43966	0.450249	-3.19747	0.00138639	0.0255342
TRITD2Bv1G011310	274.803	-1.35522	0.432187	-3.13572	0.00171435	0.029872
TRITD2Av1G137450	907.78	-1.07559	0.327456	-3.28469	0.00102093	0.0202782
TRITD2Bv1G055270	267.349	-3.01649	0.435163	-6.93186	4.15338e-12	9.74536e-10
TRITD3Av1G018310	129.468	-1.27927	0.371823	-3.44053	0.000580575	0.0133213
TRITD2Bv1G200500	1004.92	-0.6873	0.224344	-3.0636	0.0021869	0.0357145
TRITD2Bv1G062400	294.345	-1.64583	0.4078	-4.03588	5.43975e-05	0.00206825
TRITD2Bv1G020750	207.19	-0.618685	0.206175	-3.00078	0.00269288	0.0411393
TRITD2Av1G192860	230.25	-1.98715	0.589241	-3.37239	0.000745191	0.015975
TRITD2Av1G275990	26.6781	-3.34798	0.684403	-4.89183	9.99027e-07	7.42379e-05
TRITD2Bv1G259260	217.608	-1.32429	0.391632	-3.38146	0.000721018	0.0156131
TRITD2Bv1G001460	126.865	-0.980527	0.304789	-3.21707	0.00129506	0.0242035
TRITD2Bv1G087030	89.1292	-0.953069	0.317777	-2.99918	0.00270707	0.041271
TRITD3Av1G010700	58.4554	-1.83403	0.425574	-4.30955	1.6359e-05	0.000772982
TRITD2Av1G222990	377.913	-1.67852	0.373995	-4.48807	7.18712e-06	0.000393305
TRITD2Bv1G189780	139.561	-0.964719	0.326161	-2.9578	0.00309845	0.0453024
TRITD2Av1G242680	297.462	-0.852398	0.275111	-3.09838	0.00194584	0.0328529
TRITD2Av1G226990	37.5833	-1.35796	0.451756	-3.00595	0.00264755	0.0406167
TRITD2Bv1G256480	384.971	-1.63269	0.536207	-3.04489	0.00232763	0.037278
TRITD2Av1G170470	464.567	-0.60258	0.204283	-2.94973	0.00318052	0.0460697
TRITD2Bv1G176100	37.1991	-2.66139	0.706865	-3.76506	0.000166507	0.00507476
TRITD2Bv1G215830	81.6167	-1.34505	0.427042	-3.14969	0.00163446	0.0288319
TRITD3Av1G003480	778.504	-1.88108	0.340716	-5.52095	3.37166e-08	3.58705e-06
TRITD2Bv1G265860	111.63	-0.790234	0.268731	-2.94062	0.00327557	0.0469306
TRITD2Bv1G200720	96.9109	-1.86728	0.527261	-3.54148	0.000397893	0.0100373
TRITD2Av1G290260	64.3434	-1.61912	0.521251	-3.10622	0.00189497	0.0322805
TRITD2Bv1G221510	98.48	-1.14208	0.383851	-2.97531	0.00292689	0.0434473
TRITD2Av1G198260	108.56	-1.41235	0.462109	-3.05631	0.00224083	0.0362779
TRITD2Av1G228200	295.099	-0.734649	0.243535	-3.01661	0.00255621	0.0397315
TRITD2Bv1G135380	160.829	-0.679879	0.212653	-3.19713	0.00138802	0.0255368
TRITD2Bv1G088080	32.1479	-2.12487	0.634991	-3.34629	0.000818997	0.0171809
TRITD2Bv1G194060	73.6786	-1.11836	0.329553	-3.39357	0.000689869	0.0150985
TRITD2Bv1G257390	96.4016	-1.21229	0.405236	-2.99157	0.00277547	0.0419777
TRITD2Av1G046710	48.8804	-5.41843	0.667874	-8.11296	4.94029e-16	2.28702e-13
TRITD2Bv1G259320	59.8215	-1.07479	0.357964	-3.0025	0.00267774	0.0409698
TRITD2Av1G230560	445.276	-0.751557	0.161652	-4.64924	3.33166e-06	0.000205274
TRITD2Bv1G076730	127.068	-1.17598	0.388544	-3.02664	0.00247291	0.0389135
TRITD2Av1G197880	284.738	-1.81848	0.585865	-3.10393	0.0019097	0.0324667
TRITD3Av1G035380	12.9668	-2.09727	0.637341	-3.29066	0.000999543	0.0199309
TRITD2Bv1G092260	569.388	-0.656985	0.160779	-4.08626	4.38388e-05	0.00173416
TRITD2Av1G164520	87.97	-0.984015	0.295059	-3.33498	0.00085307	0.0176898
TRITD2Av1G283300	65.0861	-1.90353	0.627167	-3.03512	0.00240442	0.038063
TRITD2Bv1G180450	200.685	-1.45613	0.471546	-3.088	0.00201508	0.0336735
TRITD2Bv1G223740	43.5641	-1.93653	0.55202	-3.50808	0.000451358	0.0110523
TRITD2Av1G223700	288.322	-1.53553	0.346684	-4.42918	9.45923e-06	0.000493219
TRITD2Bv1G176610	296.973	-0.630739	0.19445	-3.24371	0.00117983	0.0226048
TRITD2Bv1G036970	117.788	-1.11275	0.339526	-3.27736	0.00104781	0.0206293
TRITD2Bv1G186170	80.9759	-1.51701	0.400562	-3.7872	0.000152352	0.00472748
TRITD2Bv1G101140	131.536	-0.95248	0.187932	-5.06822	4.01545e-07	3.29874e-05
TRITD2Bv1G188160	39.7355	-1.6558	0.550139	-3.00978	0.00261435	0.0402702
TRITD3Av1G009890	231.722	-1.14171	0.353704	-3.22788	0.0012471	0.0235397
TRITD2Bv1G188590	1078.69	-0.881652	0.298264	-2.95595	0.00311709	0.0454779
TRITD2Bv1G190100	312.85	-0.852461	0.198411	-4.29643	1.73571e-05	0.000814521
TRITD2Bv1G255670	14.3184	-1.97841	0.573528	-3.44954	0.000561535	0.0130417
TRITD2Av1G161090	200.74	-0.913998	0.250514	-3.64849	0.000263781	0.00728738
TRITD2Av1G178420	154.531	-1.06539	0.304471	-3.49913	0.000466772	0.0113809
TRITD2Bv1G226430	26.6706	-2.15442	0.637492	-3.37952	0.000726115	0.0156542
TRITD3Av1G034580	142.044	-0.857104	0.204622	-4.18873	2.80523e-05	0.00120274
TRITD2Av1G084300	34.6121	-2.6167	0.463714	-5.64292	1.67194e-08	1.93499e-06
TRITD2Bv1G157180	33.0612	-1.144	0.337407	-3.39056	0.000697505	0.0151967
TRITD3Av1G041110	84.6054	-1.24576	0.427041	-2.9172	0.00353189	0.0491038
TRITD3Av1G009420	1264.22	-0.625315	0.160683	-3.89161	9.95808e-05	0.00337089
TRITD2Bv1G066160	2017.55	-1.25154	0.418479	-2.99069	0.00278345	0.0420612
TRITD2Bv1G256550	67.6565	-2.33067	0.671971	-3.46841	0.000523552	0.0123948
TRITD2Av1G234220	191.03	-1.3848	0.41706	-3.32039	0.000898926	0.0183083
TRITD2Av1G100610	520.051	-1.08518	0.349901	-3.10138	0.00192619	0.0326322
TRITD2Bv1G063760	1373.57	-1.77842	0.495575	-3.58859	0.000332468	0.0087476
TRITD2Bv1G258160	116.106	-1.4302	0.418164	-3.4202	0.00062575	0.0141214
TRITD2Av1G252580	250.625	-0.88504	0.26315	-3.36326	0.000770291	0.0164103
TRITD2Bv1G221900	35.231	-1.70041	0.496102	-3.42754	0.000609069	0.0138361
TRITD2Bv1G012960	497.4	-0.835955	0.243255	-3.43654	0.000589194	0.013465
TRITD2Bv1G034020	33.8497	-2.06174	0.620425	-3.32311	0.000890202	0.018228
TRITD2Bv1G252140	579.541	-0.868295	0.234805	-3.69794	0.00021736	0.0062446
TRITD2Av1G239840	58.9223	-1.65877	0.565997	-2.9307	0.00338204	0.0477267
TRITD3Av1G010500	35.4422	-2.25578	0.71523	-3.15393	0.00161088	0.028504
TRITD2Bv1G117510	485.768	-1.00302	0.278575	-3.60053	0.000317563	0.00844624
TRITD2Bv1G009620	48.6467	-1.76369	0.462434	-3.81392	0.000136777	0.00432249
TRITD2Bv1G011560	283.506	-0.876662	0.297164	-2.9501	0.00317675	0.0460347
TRITD3Av1G025320	217.403	-0.788714	0.221097	-3.56728	0.000360705	0.00930053
TRITD2Bv1G189800	1065.54	-1.67959	0.535666	-3.13551	0.00171555	0.0298779
TRITD2Av1G150130	120.32	-1.55024	0.524227	-2.9572	0.00310447	0.045341
TRITD2Bv1G139360	58.5944	-1.62635	0.37204	-4.37143	1.23435e-05	0.000611939
TRITD2Av1G036870	188.728	-1.32805	0.456118	-2.91164	0.00359535	0.0496437
TRITD2Av1G214910	1825.25	-0.704157	0.203266	-3.46422	0.00053178	0.0125184
TRITD2Bv1G096540	299.45	-1.45391	0.411183	-3.53592	0.000406353	0.0102281
TRITD2Bv1G025260	264.836	-0.709449	0.194817	-3.64161	0.000270936	0.00742518
TRITD3Av1G033660	163.29	-0.620758	0.17439	-3.5596	0.000371413	0.00949042
TRITD2Av1G039980	29.1391	-1.32961	0.402157	-3.30619	0.000945743	0.0191366
TRITD2Bv1G234170	64.9761	-1.40393	0.416233	-3.37293	0.000743726	0.0159535
TRITD2Av1G163520	290.461	-1.75832	0.532743	-3.30051	0.000965099	0.0194573
TRITD2Av1G206040	76.0097	-1.73718	0.419547	-4.14061	3.46377e-05	0.0014262
TRITD2Av1G239110	2236.29	-1.59111	0.517455	-3.07489	0.00210583	0.0347679
TRITD2Av1G286550	188.144	-0.828743	0.270252	-3.06656	0.00216537	0.0354246
TRITD2Av1G188390	729.297	-0.623767	0.205863	-3.03	0.00244553	0.0385718
TRITD2Bv1G064070	157.83	-2.08561	0.407494	-5.11813	3.0858e-07	2.62961e-05
TRITD2Av1G179380	96.7937	-2.77685	0.810725	-3.42514	0.000614476	0.013922
TRITD3Av1G036510	115.386	-1.6695	0.392973	-4.24839	2.15315e-05	0.000960222
TRITD2Bv1G214290	230.574	-0.980102	0.335039	-2.92534	0.00344085	0.0481903
TRITD2Bv1G137860	92.1841	-1.11305	0.33169	-3.35571	0.000791624	0.0167296
TRITD2Av1G146310	186.141	-1.99962	0.415901	-4.80792	1.52506e-06	0.00010662
TRITD2Av1G260850	54.0207	-1.75469	0.495145	-3.54378	0.000394435	0.00995737
TRITD2Bv1G148940	245.733	-1.76904	0.512376	-3.45262	0.00055518	0.012938
TRITD2Av1G228430	431.705	-1.24015	0.36419	-3.40523	0.000661092	0.0146583
TRITD3Av1G094690	278.186	-0.930996	0.268087	-3.47273	0.000515188	0.0122391
TRITD4Av1G046560	106.422	-0.732322	0.244323	-2.99735	0.00272342	0.0414834
TRITD3Bv1G002990	69.8383	-2.04871	0.363479	-5.6364	1.73638e-08	1.99608e-06
TRITD3Bv1G248930	45.4589	-2.08464	0.666374	-3.12833	0.00175804	0.0305402
TRITD3Bv1G010110	109.427	-1.26207	0.429246	-2.9402	0.00327998	0.0469507
TRITD4Av1G012620	109.082	-1.05929	0.228471	-4.63642	3.54488e-06	0.000214668
TRITD3Bv1G252010	19.3461	-1.36069	0.464466	-2.92957	0.0033943	0.0478316
TRITD4Av1G008120	107.031	-1.22194	0.408273	-2.99294	0.00276301	0.041826
TRITD3Av1G125660	741.998	-0.688058	0.188985	-3.6408	0.000271789	0.00743663
TRITD3Av1G150030	223.759	-0.993695	0.333362	-2.98082	0.00287474	0.0429668
TRITD3Av1G193290	47.0753	-2.96795	0.668967	-4.43661	9.1387e-06	0.000478833
TRITD3Av1G266950	110.177	-1.14959	0.39091	-2.94079	0.00327374	0.046924
TRITD3Av1G059480	326.767	-1.60505	0.463007	-3.46658	0.000527121	0.0124707
TRITD3Bv1G221990	51.5352	-2.44797	0.786169	-3.1138	0.00184697	0.0316517
TRITD3Av1G199050	52.1555	-1.51208	0.476535	-3.17308	0.00150833	0.0271666
TRITD3Bv1G266120	208.579	-1.1808	0.300095	-3.93476	8.32811e-05	0.00292013
TRITD3Bv1G134490	2649.8	-2.18427	0.663829	-3.29041	0.00100041	0.0199366
TRITD3Av1G271920	713.138	-1.20567	0.39859	-3.02484	0.00248763	0.0390553
TRITD4Av1G050940	110.461	-0.781615	0.248716	-3.1426	0.00167454	0.0293606
TRITD4Av1G024730	1010.17	-1.34598	0.376909	-3.5711	0.000355481	0.00920463
TRITD3Bv1G070200	112.537	-3.16467	0.684487	-4.62342	3.77465e-06	0.000226459
TRITD3Av1G137520	60.3771	-1.914	0.64384	-2.97278	0.00295114	0.043714
TRITD3Av1G264800	270.808	-1.60956	0.393743	-4.08785	4.35383e-05	0.00172427
TRITD4Av1G008330	35.6379	-2.92615	0.614618	-4.76093	1.927e-06	0.000127685
TRITD3Bv1G176750	33.2938	-2.14287	0.697453	-3.07242	0.00212331	0.0349871
TRITD3Av1G202250	211.796	-0.710605	0.231327	-3.07186	0.00212729	0.0350249
TRITD3Bv1G204750	181.854	-1.1724	0.260648	-4.49801	6.85934e-06	0.000376571
TRITD3Av1G276060	163.042	-1.48176	0.460534	-3.21748	0.00129322	0.0241954
TRITD3Bv1G206980	36.9718	-2.31909	0.658255	-3.52308	0.000426561	0.0105966
TRITD3Bv1G167510	47.8462	-1.3209	0.393106	-3.36018	0.000778931	0.0165327
TRITD3Bv1G001400	31.3416	-1.94809	0.60126	-3.24	0.00119528	0.0228176
TRITD3Bv1G045560	119.568	-0.930046	0.258006	-3.60474	0.00031246	0.0083429
TRITD3Bv1G240700	146.964	-1.31775	0.409271	-3.21974	0.00128308	0.0240583
TRITD3Bv1G187820	157.586	-0.871795	0.231626	-3.76381	0.000167347	0.00508933
TRITD3Av1G150470	460.382	-0.813342	0.24836	-3.27485	0.00105717	0.0207419
TRITD3Av1G194170	57.5128	-1.92362	0.606672	-3.17078	0.00152032	0.0273373
TRITD3Bv1G179280	837.71	-0.774843	0.190625	-4.06475	4.80835e-05	0.00186124
TRITD3Av1G049660	145.431	-2.61527	0.636959	-4.10587	4.02799e-05	0.00161767
TRITD3Bv1G139650	217.154	-1.10986	0.311477	-3.56321	0.000366344	0.00940064
TRITD3Bv1G142070	30.5356	-1.68345	0.545695	-3.08496	0.00203578	0.0339036
TRITD3Bv1G252790	177.877	-0.633833	0.203255	-3.11841	0.0018183	0.0312699
TRITD4Av1G048290	77.5071	-1.34542	0.462419	-2.90954	0.00361966	0.0498788
TRITD3Bv1G001530	1064.78	-1.82959	0.486446	-3.76113	0.000169145	0.00511891
TRITD4Av1G018070	95.0763	-0.96278	0.288386	-3.33851	0.000842304	0.017509
TRITD3Bv1G045470	71.591	-2.00844	0.440337	-4.56116	5.08728e-06	0.000293887
TRITD3Bv1G269040	55.2125	-2.34269	0.606629	-3.86181	0.000112548	0.00370016
TRITD3Bv1G166940	64.3002	-0.851899	0.267954	-3.17927	0.00147646	0.0267472
TRITD3Bv1G166950	64.3002	-0.851899	0.267954	-3.17927	0.00147646	0.0267472
TRITD3Bv1G270980	62.7727	-1.72861	0.419448	-4.12116	3.76963e-05	0.00152463
TRITD3Bv1G181470	129.305	-1.62706	0.470121	-3.46093	0.00053831	0.0126221
TRITD3Bv1G000310	84.4475	-0.844698	0.266695	-3.16728	0.00153874	0.027555
TRITD3Bv1G129930	37.7981	-1.59383	0.469998	-3.39113	0.000696051	0.015178
TRITD3Bv1G230050	24.4008	-2.01521	0.56139	-3.58968	0.000331085	0.00873131
TRITD3Bv1G137100	1026.34	-0.665859	0.206507	-3.22439	0.0012624	0.0237486
TRITD3Av1G204520	233.621	-0.749528	0.247896	-3.02356	0.00249819	0.0391493
TRITD3Bv1G220750	26.5161	-2.23233	0.734326	-3.03997	0.002366	0.0376462
TRITD4Av1G033200	95.5526	-2.41933	0.747254	-3.23763	0.00120529	0.0229605
TRITD3Bv1G132390	731.928	-0.589919	0.138506	-4.25917	2.05192e-05	0.000927328
TRITD3Bv1G266730	55.6653	-3.00795	0.440495	-6.82856	8.57727e-12	1.89569e-09
TRITD3Av1G045110	191.917	-1.27249	0.209489	-6.07425	1.24569e-09	1.8799e-07
TRITD3Bv1G266850	355.928	-3.16804	0.437197	-7.24625	4.28484e-13	1.23349e-10
TRITD3Av1G267190	966.904	-1.71235	0.460732	-3.71658	0.000201936	0.00587742
TRITD3Bv1G058400	243.781	-2.90836	0.606181	-4.79785	1.6038e-06	0.000110324
TRITD3Bv1G175440	190.465	-0.740832	0.232505	-3.1863	0.00144104	0.0263004
TRITD3Bv1G071800	129.571	-1.28415	0.360284	-3.56426	0.000364888	0.00937029
TRITD3Bv1G251510	58.3821	-1.41099	0.446185	-3.16234	0.00156506	0.0278805
TRITD3Av1G127660	112.865	-1.04227	0.299682	-3.47794	0.000505286	0.0120877
TRITD3Av1G042370	630.785	-0.766246	0.240143	-3.19079	0.00141886	0.0259925
TRITD3Bv1G161060	173.612	-0.794822	0.21071	-3.77211	0.000161873	0.00496002
TRITD3Bv1G180750	29.0243	-1.74516	0.512863	-3.40277	0.000667065	0.0147145
TRITD3Bv1G259640	230.936	-2.84112	0.422306	-6.72765	1.72426e-11	3.6017e-09
TRITD3Bv1G274490	59.077	-1.00364	0.247122	-4.06131	4.87982e-05	0.00188465
TRITD3Av1G155730	568.255	-1.03577	0.261099	-3.96696	7.27951e-05	0.00263053
TRITD3Bv1G174650	31.0091	-1.78333	0.564991	-3.15639	0.00159733	0.0283228
TRITD3Bv1G137630	124.89	-0.785098	0.267584	-2.93402	0.00334599	0.0474654
TRITD3Bv1G265210	181.155	-1.59273	0.46892	-3.3966	0.000682295	0.0149733
TRITD3Bv1G232940	419.962	-0.987011	0.309867	-3.18527	0.00144619	0.0263802
TRITD3Bv1G010700	174.964	-1.08266	0.342407	-3.1619	0.00156742	0.0278936
TRITD3Bv1G235130	261.954	-0.99252	0.33455	-2.96673	0.00300984	0.0443475
TRITD3Bv1G189030	920.499	-2.44171	0.544604	-4.48345	7.34444e-06	0.000399998
TRITD3Bv1G053310	656.607	-1.01991	0.244452	-4.17223	3.01627e-05	0.00127724
TRITD3Bv1G247000	41.5671	-1.49138	0.502571	-2.9675	0.00300234	0.0442751
TRITD3Bv1G054150	367.767	-1.45323	0.431797	-3.36553	0.000763955	0.0162956
TRITD3Bv1G010080	356.752	-1.5115	0.443236	-3.41015	0.000649273	0.0145373
TRITD3Bv1G146500	50.9121	-1.4694	0.48443	-3.03326	0.00241928	0.0382452
TRITD3Bv1G028800	1116.64	-2.49982	0.535143	-4.67132	2.99276e-06	0.000187086
TRITD3Av1G157920	197.561	-0.825165	0.188381	-4.38029	1.18519e-05	0.000592717
TRITD3Bv1G002100	78.9734	-1.84987	0.58183	-3.17941	0.00147576	0.0267472
TRITD3Av1G074500	48.7179	-1.38342	0.396287	-3.49094	0.000481323	0.0116528
TRITD4Av1G036560	499.119	-2.42484	0.625205	-3.87847	0.000105115	0.00350624
TRITD3Av1G248860	35.3017	-1.35899	0.351026	-3.87149	0.000108172	0.00359074
TRITD3Av1G192020	25.9505	-2.77222	0.938119	-2.95509	0.00312582	0.0455665
TRITD3Av1G097670	610.683	-0.682451	0.15114	-4.51535	6.32133e-06	0.000349503
TRITD3Bv1G281940	368.811	-1.67944	0.487247	-3.4468	0.000567273	0.0130862
TRITD3Av1G152030	1525.47	-2.02797	0.649434	-3.12267	0.00179218	0.0309762
TRITD3Av1G156740	135.471	-1.88553	0.492777	-3.82634	0.000130061	0.0041679
TRITD3Bv1G170340	456.678	-2.00036	0.603866	-3.31259	0.000924362	0.0187492
TRITD3Bv1G279430	272.062	-1.78805	0.521019	-3.43182	0.000599538	0.0136649
TRITD3Av1G257450	53.8905	-3.32133	0.842405	-3.94267	8.05785e-05	0.00284575
TRITD3Bv1G184040	252.9	-1.0838	0.292161	-3.70959	0.000207593	0.00600129
TRITD3Bv1G067920	82.5053	-3.78969	0.456289	-8.30546	9.94328e-17	5.58405e-14
TRITD3Av1G236230	1008.67	-0.996767	0.331274	-3.00889	0.00262205	0.0403338
TRITD3Bv1G083340	174.769	-0.645523	0.178318	-3.62007	0.000294524	0.00796331
TRITD3Av1G075560	366.356	-1.78494	0.374811	-4.76225	1.9145e-06	0.000127597
TRITD3Av1G069870	80.4963	-1.31692	0.402038	-3.27562	0.00105431	0.0207214
TRITD3Bv1G094800	847.794	-1.04281	0.242819	-4.29458	1.75022e-05	0.000817971
TRITD3Av1G271940	131.985	-2.0334	0.541037	-3.75834	0.000171045	0.00517165
TRITD4Av1G019690	137.058	-1.50477	0.380631	-3.95334	7.70668e-05	0.0027587
TRITD3Av1G175340	180.742	-0.805277	0.274247	-2.93632	0.00332133	0.0472549
TRITD3Bv1G126480	777.091	-0.725981	0.210348	-3.45133	0.000557827	0.0129791
TRITD3Av1G232750	225.403	-1.0908	0.317009	-3.4409	0.000579778	0.013312
TRITD3Av1G260650	169.577	-2.11634	0.540998	-3.91192	9.15639e-05	0.00314299
TRITD3Bv1G198910	69.3035	-1.03688	0.332127	-3.12194	0.00179662	0.0310059
TRITD3Bv1G152200	53.5564	-1.78176	0.418756	-4.25488	2.09158e-05	0.000940304
TRITD3Av1G156520	164.966	-0.754698	0.211689	-3.56513	0.000363675	0.00934614
TRITD3Bv1G050440	477.672	-1.33078	0.305841	-4.3512	1.35393e-05	0.000664495
TRITD4Av1G022250	88.0245	-1.65264	0.488504	-3.38307	0.000716814	0.0155319
TRITD4Av1G175160	222.021	-0.685995	0.213762	-3.20915	0.00133126	0.0247584
TRITD4Bv1G149630	139.092	-0.740239	0.212153	-3.48917	0.000484523	0.0117054
TRITD4Av1G261480	2440.9	-1.03887	0.306801	-3.38614	0.000708842	0.0153981
TRITD5Av1G109910	178.888	-1.03139	0.31018	-3.32515	0.000883704	0.0181167
TRITD4Av1G174730	335.713	-2.5276	0.442499	-5.7121	1.11592e-08	1.34133e-06
TRITD4Bv1G089920	208.196	-0.738676	0.249078	-2.96565	0.00302048	0.044447
TRITD4Bv1G167150	58.1316	-1.76931	0.563994	-3.1371	0.00170628	0.0297618
TRITD4Av1G149780	94.4383	-1.78784	0.525083	-3.40487	0.000661959	0.014668
TRITD4Av1G057300	577.108	-0.590916	0.175243	-3.37198	0.000746286	0.0159885
TRITD4Bv1G005150	79.7383	-2.33811	0.662409	-3.5297	0.00041603	0.0103951
TRITD5Av1G140590	455.355	-1.13477	0.319964	-3.54656	0.000390291	0.00987562
TRITD4Bv1G183880	474.402	-1.69604	0.487166	-3.48145	0.000498708	0.0119638
TRITD5Av1G164920	4851.85	-0.708617	0.192	-3.69071	0.000223625	0.00637332
TRITD4Av1G259560	47.3208	-1.64533	0.541155	-3.0404	0.00236265	0.0376103
TRITD4Av1G237840	221.839	-0.78187	0.181152	-4.31609	1.58817e-05	0.000755637
TRITD5Av1G185730	213.785	-0.692811	0.208242	-3.32695	0.000878008	0.0180323
TRITD4Av1G156820	276.347	-2.55127	0.515206	-4.95195	7.3474e-07	5.66891e-05
TRITD5Av1G172950	77.8779	-2.0981	0.455773	-4.60339	4.15663e-06	0.000246783
TRITD4Av1G226940	185.11	-1.76805	0.559063	-3.16252	0.00156407	0.0278774
TRITD4Bv1G003440	355.541	-2.06197	0.285772	-7.21543	5.37633e-13	1.50965e-10
TRITD5Av1G137860	90.0627	-1.48053	0.431242	-3.43318	0.000596556	0.0136151
TRITD4Av1G244820	1224.4	-0.892887	0.169062	-5.28143	1.2818e-07	1.18677e-05
TRITD4Bv1G182010	485.542	-0.627168	0.181898	-3.44791	0.000564951	0.013069
TRITD4Av1G183240	27.0935	-1.84418	0.441838	-4.17388	2.9945e-05	0.00127116
TRITD4Bv1G055150	163.188	-0.697272	0.20631	-3.37973	0.000725577	0.0156524
TRITD4Bv1G201760	48.6704	-0.969218	0.328269	-2.95251	0.00315199	0.04578
TRITD5Av1G181440	409.376	-2.20801	0.463731	-4.76139	1.9226e-06	0.000127646
TRITD4Bv1G139640	17666	-1.2224	0.375288	-3.25724	0.001125	0.0217734
TRITD4Bv1G157840	83.0448	-2.43374	0.57297	-4.24758	2.16087e-05	0.000960222
TRITD4Av1G062330	53.5473	-1.5179	0.438063	-3.46504	0.000530162	0.0125119
TRITD5Av1G028260	82.0767	-1.58858	0.485704	-3.27068	0.00107288	0.0209422
TRITD5Av1G201480	21.7757	-2.40239	0.687963	-3.49203	0.000479359	0.0116282
TRITD5Av1G173510	169.845	-2.78352	0.467959	-5.94821	2.71092e-09	3.82173e-07
TRITD5Av1G163220	1212.03	-0.596084	0.1431	-4.1655	3.10666e-05	0.00130583
TRITD4Bv1G196520	261.736	-0.875551	0.289634	-3.02296	0.00250319	0.0391918
TRITD5Av1G112430	727.081	-1.3305	0.299471	-4.44284	8.8779e-06	0.000468613
TRITD4Bv1G121900	33.9885	-2.52081	0.70587	-3.57122	0.000355328	0.00920463
TRITD5Av1G104520	99.1332	-1.1437	0.392696	-2.91244	0.00358617	0.0495969
TRITD5Av1G195200	265.306	-0.656999	0.223811	-2.93551	0.00333	0.0473147
TRITD4Av1G128470	206.01	-0.77234	0.25129	-3.0735	0.00211565	0.0348945
TRITD4Av1G201100	182.312	-1.11499	0.320152	-3.48268	0.00049642	0.0119172
TRITD5Av1G171830	341.567	-0.684527	0.173318	-3.94954	7.8301e-05	0.00279412
TRITD4Av1G221920	52.2053	-0.839141	0.278929	-3.00844	0.00262589	0.0403747
TRITD4Av1G230580	236.575	-1.73067	0.54682	-3.16497	0.00155101	0.0277122
TRITD5Av1G199850	41.2112	-1.87814	0.628725	-2.98722	0.00281526	0.0422993
TRITD4Bv1G132390	138.84	-0.781795	0.226848	-3.44634	0.000568226	0.0130962
TRITD4Bv1G028960	99.2312	-1.35987	0.460793	-2.95116	0.00316585	0.0458961
TRITD5Av1G135600	702.142	-0.630935	0.2145	-2.94142	0.00326714	0.046849
TRITD4Av1G245480	175.27	-2.34222	0.658349	-3.55771	0.000374097	0.00953341
TRITD4Bv1G188040	610.774	-2.37938	0.701344	-3.39261	0.000692309	0.0151253
TRITD4Bv1G034450	206.428	-1.49893	0.500179	-2.99679	0.00272835	0.0414847
TRITD4Bv1G012610	74.2717	-1.0425	0.329397	-3.16486	0.00155156	0.0277122
TRITD4Av1G200800	29.9143	-1.39315	0.456252	-3.05346	0.00226218	0.0364514
TRITD4Av1G168130	128.712	-1.40268	0.411807	-3.40615	0.000658863	0.0146569
TRITD4Av1G189260	13.8297	-2.4617	0.835793	-2.94534	0.00322597	0.0464337
TRITD4Bv1G151270	31.8303	-1.87514	0.642726	-2.91748	0.00352869	0.0490793
TRITD4Bv1G203450	179.161	-1.06969	0.360812	-2.96466	0.00303013	0.0445601
TRITD4Bv1G040430	107.549	-2.53114	0.517679	-4.8894	1.01143e-06	7.48346e-05
TRITD4Bv1G024840	57.5437	-2.11316	0.533448	-3.96133	7.45341e-05	0.00267643
TRITD4Bv1G208220	68.2167	-1.99978	0.555659	-3.59894	0.000319522	0.00848364
TRITD4Bv1G123840	336.775	-2.77843	0.590934	-4.70176	2.57926e-06	0.000163323
TRITD4Av1G070060	47.6559	-1.31038	0.359275	-3.64729	0.00026502	0.00731571
TRITD5Av1G166160	144.381	-2.12933	0.331595	-6.42148	1.34955e-10	2.4205e-08
TRITD4Bv1G129890	423.942	-1.09822	0.311642	-3.52398	0.000425109	0.0105682
TRITD4Bv1G037080	79.3677	-1.26971	0.394377	-3.21955	0.00128394	0.0240612
TRITD4Bv1G031340	121.855	-2.74271	0.55105	-4.97723	6.44995e-07	5.04466e-05
TRITD4Bv1G185500	27.9153	-2.25243	0.579128	-3.88934	0.000100516	0.0033925
TRITD5Av1G177970	235.707	-0.747677	0.179948	-4.15497	3.25337e-05	0.00135585
TRITD4Av1G198500	811.24	-1.3607	0.399172	-3.40882	0.00065245	0.0145799
TRITD4Bv1G044880	147.689	-1.57397	0.52885	-2.97621	0.00291837	0.0434106
TRITD4Bv1G151190	212.676	-2.80594	0.645819	-4.34477	1.3942e-05	0.000678424
TRITD5Av1G183650	353.953	-0.97702	0.290564	-3.3625	0.000772408	0.016435
TRITD4Av1G170100	32.9366	-1.91975	0.543938	-3.52936	0.000416572	0.0103951
TRITD5Av1G205120	2793.85	-1.24007	0.375674	-3.30091	0.000963716	0.0194429
TRITD4Av1G059690	161.001	-0.781391	0.266618	-2.93074	0.0033815	0.0477267
TRITD4Bv1G036450	70.3479	-3.35953	0.75271	-4.46324	8.07277e-06	0.000432461
TRITD4Bv1G040510	352.243	-1.25169	0.299946	-4.17307	3.00524e-05	0.00127414
TRITD5Av1G182800	271.945	-0.782898	0.265093	-2.95329	0.00314405	0.045738
TRITD5Av1G043460	75.9017	-1.37576	0.368947	-3.7289	0.000192321	0.00567075
TRITD4Av1G234300	84.4192	-2.15552	0.585891	-3.67905	0.000234105	0.00660604
TRITD4Av1G226240	1442.36	-0.636728	0.199471	-3.19208	0.00141252	0.025904
TRITD4Bv1G012840	49.905	-2.40415	0.419155	-5.7357	9.71102e-09	1.20533e-06
TRITD4Av1G255310	77.5925	-1.18758	0.372661	-3.18675	0.00143884	0.0262822
TRITD4Av1G056120	40.3052	-2.0526	0.662865	-3.09655	0.00195785	0.0330069
TRITD4Bv1G185490	149.279	-2.2698	0.582436	-3.89708	9.73595e-05	0.00331865
TRITD4Bv1G010040	15.2697	-2.86773	0.862162	-3.32621	0.000880366	0.0180665
TRITD5Av1G204820	240.581	-1.09573	0.367132	-2.98456	0.00283989	0.0425573
TRITD5Av1G130760	57.5195	-2.27658	0.673429	-3.38059	0.000723313	0.015643
TRITD4Av1G156850	355.472	-1.39599	0.456194	-3.06009	0.00221273	0.0360142
TRITD5Av1G057250	79.0462	-0.970522	0.317704	-3.0548	0.00225212	0.0363748
TRITD4Bv1G036290	40.086	-2.79107	0.618149	-4.51521	6.32548e-06	0.000349503
TRITD4Bv1G145460	1286.81	-1.40334	0.482252	-2.90997	0.00361458	0.0498489
TRITD4Av1G061240	124.111	-0.862307	0.247351	-3.48617	0.000489995	0.011796
TRITD4Bv1G124320	191.191	-0.861877	0.190005	-4.53607	5.7311e-06	0.000321853
TRITD4Bv1G136680	44.2198	-1.32108	0.410688	-3.21675	0.00129651	0.0242173
TRITD5Av1G010030	434.528	-1.62182	0.490001	-3.30983	0.000933534	0.0189119
TRITD4Av1G226050	120.276	-2.15885	0.466075	-4.63197	3.62206e-06	0.000217686
TRITD5Av1G140680	1028.96	-0.867124	0.248824	-3.48489	0.000492344	0.0118443
TRITD4Av1G202740	16.497	-2.54908	0.654461	-3.89494	9.82243e-05	0.00334148
TRITD4Bv1G005210	682.774	-0.698482	0.165971	-4.20845	2.57123e-05	0.0011196
TRITD4Av1G191480	98.6757	-2.1827	0.678251	-3.21813	0.00129027	0.0241535
TRITD5Av1G197900	100.452	-1.70538	0.523185	-3.25962	0.00111563	0.0216411
TRITD6Av1G022870	342.761	-1.14129	0.274016	-4.16503	3.11308e-05	0.00130692
TRITD5Bv1G155820	4071.42	-0.70203	0.183712	-3.82137	0.000132714	0.00422918
TRITD6Av1G199490	12.829	-3.47167	0.825064	-4.20776	2.57915e-05	0.00112124
TRITD5Bv1G028890	295.239	-0.87331	0.255733	-3.41492	0.000638	0.0143412
TRITD5Bv1G034410	119.235	-0.960491	0.268417	-3.57836	0.000345763	0.00903787
TRITD5Bv1G225790	240.181	-1.52725	0.346894	-4.40264	1.06944e-05	0.000543556
TRITD6Av1G026800	48.9255	-1.87378	0.569217	-3.29185	0.000995311	0.0198697
TRITD5Bv1G143490	294.946	-0.66871	0.20753	-3.22223	0.00127195	0.0238888
TRITD5Bv1G226510	188.922	-2.02139	0.639272	-3.16202	0.00156676	0.0278936
TRITD5Bv1G046610	172.328	-1.61094	0.378331	-4.25801	2.06251e-05	0.000929677
TRITD5Bv1G120790	865.302	-0.852606	0.252224	-3.38035	0.000723927	0.0156464
TRITD5Av1G240870	540.223	-0.688797	0.228594	-3.01319	0.00258521	0.0399646
TRITD5Bv1G201100	3098.18	-1.00855	0.318388	-3.16767	0.00153668	0.0275324
TRITD5Av1G254480	177.768	-1.87568	0.347856	-5.39211	6.96351e-08	6.97511e-06
TRITD5Bv1G218140	1180.78	-2.22123	0.72827	-3.05001	0.00228834	0.0368036
TRITD5Bv1G101830	153.386	-1.46672	0.436401	-3.36094	0.000776774	0.0165177
TRITD5Bv1G237480	45.277	-1.19633	0.406481	-2.94313	0.00324908	0.0466627
TRITD5Av1G214980	173.134	-0.666558	0.201725	-3.30429	0.000952169	0.0192439
TRITD6Av1G192440	230.15	-0.742716	0.207955	-3.57152	0.000354914	0.00920385
TRITD5Av1G226890	300.371	-0.80929	0.234337	-3.45353	0.00055331	0.0129119
TRITD5Bv1G207140	60.2067	-1.32037	0.364055	-3.62685	0.000286901	0.0077756
TRITD5Av1G223030	559.652	-1.25834	0.266929	-4.71415	2.42726e-06	0.000155713
TRITD6Av1G116450	449.002	-0.623523	0.163347	-3.81716	0.000134996	0.00428201
TRITD6Av1G037020	21.054	-1.55401	0.520525	-2.98547	0.00283147	0.0424497
TRITD5Bv1G108100	45.6677	-0.92818	0.310742	-2.98699	0.00281743	0.0423133
TRITD5Av1G222300	52.8635	-1.9731	0.531829	-3.71003	0.000207237	0.00599818
TRITD5Bv1G212160	130.71	-1.35379	0.411179	-3.29247	0.000993129	0.019838
TRITD5Av1G245480	90.607	-1.60112	0.506888	-3.15872	0.00158464	0.0281707
TRITD5Av1G231100	197.502	-0.955583	0.216832	-4.40703	1.04797e-05	0.000537431
TRITD5Bv1G025050	116.708	-0.893048	0.303137	-2.94602	0.00321888	0.0463839
TRITD5Bv1G226530	80.7624	-2.45272	0.512124	-4.7893	1.67362e-06	0.000113531
TRITD5Bv1G213220	546.139	-1.02226	0.311647	-3.2802	0.00103735	0.0205176
TRITD5Av1G238190	170.539	-0.613163	0.207692	-2.95227	0.00315442	0.0457886
TRITD6Av1G194940	279.236	-0.972112	0.309336	-3.14257	0.00167471	0.0293606
TRITD5Bv1G161070	32.6939	-1.95186	0.664781	-2.9361	0.00332371	0.0472549
TRITD6Av1G004360	27.6187	-4.95882	0.651022	-7.61698	2.59686e-14	9.07761e-12
TRITD6Av1G025210	443.356	-1.52702	0.511705	-2.98417	0.00284347	0.0425924
TRITD6Av1G225930	37.1991	-2.9467	0.493661	-5.96907	2.38611e-09	3.44899e-07
TRITD5Bv1G107890	62.9761	-1.33216	0.43148	-3.08742	0.00201904	0.0337233
TRITD5Bv1G230050	605.103	-0.70483	0.197688	-3.56537	0.000363337	0.00934614
TRITD6Av1G176950	3548.88	-0.733596	0.250621	-2.92712	0.00342122	0.0480527
TRITD5Bv1G222550	1443.27	-1.05239	0.25401	-4.1431	3.42648e-05	0.00141594
TRITD6Av1G207300	378.622	-0.591035	0.199487	-2.96278	0.00304878	0.0447316
TRITD5Av1G223980	268.477	-1.57604	0.530242	-2.97231	0.0029557	0.0437568
TRITD5Bv1G242430	30.6048	-2.08145	0.665999	-3.1253	0.00177625	0.0307785
TRITD5Bv1G229890	273.09	-1.78331	0.57794	-3.08562	0.00203125	0.0338446
TRITD5Bv1G217240	228.338	-0.917057	0.283048	-3.23993	0.0011956	0.0228176
TRITD6Av1G038450	54.3958	-1.91411	0.62312	-3.07181	0.00212765	0.0350249
TRITD6Bv1G011740	70.993	-2.77518	0.399849	-6.94057	3.90518e-12	9.35523e-10
TRITD5Bv1G176600	197.875	-1.68929	0.474959	-3.55671	0.000375535	0.00955773
TRITD6Av1G185390	545.079	-0.585514	0.182954	-3.20034	0.00137267	0.0253948
TRITD6Av1G194430	35.4418	-2.83908	0.762966	-3.7211	0.000198354	0.0058077
TRITD5Bv1G025290	358.523	-1.72494	0.519578	-3.31988	0.000900563	0.0183307
TRITD6Bv1G020570	64.5488	-2.06236	0.673193	-3.06355	0.00218726	0.0357145
TRITD5Bv1G163620	184.182	-1.01589	0.318759	-3.18703	0.00143743	0.0262822
TRITD5Bv1G225880	125.241	-2.11167	0.563705	-3.74605	0.000179639	0.0053652
TRITD6Av1G003920	78.4935	-2.03444	0.467716	-4.34974	1.36299e-05	0.000667028
TRITD5Bv1G157530	298.616	-1.93496	0.446121	-4.33731	1.44238e-05	0.000696919
[truncated: 186 more rows]

## Sheet: 6 dpa vs. 10 dpa
	baseMean	log2FoldChange	lfcSE	stat	pvalue	padj
TRITD0Uv1G000090	862.003	1.17584	0.162143	7.25188	4.11027e-13	1.03306e-11
TRITD0Uv1G001620	363.607	1.31082	0.267815	4.89447	9.85708e-07	7.84376e-06
TRITD0Uv1G003600	907231	8.52871	0.743725	11.4676	1.91996e-30	2.74658e-28
TRITD0Uv1G003650	7.15814e+06	13.3237	0.550998	24.181	3.52415e-129	1.20727e-124
TRITD0Uv1G003950	1693.17	1.87995	0.260143	7.22663	4.95144e-13	1.23093e-11
TRITD0Uv1G008380	134.112	1.43083	0.323126	4.42807	9.50785e-06	5.94688e-05
TRITD0Uv1G009730	717.467	0.859768	0.13678	6.28575	3.26274e-10	5.2648e-09
TRITD0Uv1G004800	4553.67	1.4996	0.224791	6.67108	2.53928e-11	4.9118e-10
TRITD0Uv1G006290	113.192	0.829111	0.268026	3.09339	0.00197881	0.00628018
TRITD0Uv1G009860	2421.23	1.69949	0.36929	4.60204	4.1837e-06	2.86584e-05
TRITD0Uv1G007040	571.058	1.86357	0.21549	8.64807	5.23783e-18	2.44792e-16
TRITD0Uv1G004540	1304.13	0.79074	0.227088	3.48208	0.000497529	0.00191032
TRITD0Uv1G006330	26412.9	1.51632	0.205417	7.38168	1.56308e-13	4.20962e-12
TRITD0Uv1G009790	571.545	0.704672	0.150378	4.686	2.78592e-06	1.99077e-05
TRITD0Uv1G018380	1058.18	0.957568	0.24474	3.9126	9.13086e-05	0.000437301
TRITD0Uv1G015770	101.895	0.716715	0.241585	2.96672	0.0030099	0.00898251
TRITD0Uv1G010520	276.232	4.97222	0.577533	8.60942	7.34306e-18	3.35849e-16
TRITD0Uv1G014630	930.968	4.58867	0.356734	12.863	7.26977e-38	1.90107e-35
TRITD0Uv1G012600	42.3262	1.12366	0.468555	2.39815	0.0164783	0.0377061
TRITD0Uv1G018020	941.44	0.731497	0.204389	3.57895	0.000344982	0.00139593
TRITD0Uv1G012900	42.6095	3.54769	0.798694	4.44186	8.91828e-06	5.61915e-05
TRITD0Uv1G018180	290.203	1.18028	0.244687	4.82363	1.40969e-06	1.08108e-05
TRITD0Uv1G013370	265.487	1.26002	0.360736	3.4929	0.000477805	0.00184409
TRITD0Uv1G017170	222.878	0.95523	0.248083	3.85045	0.000117901	0.000546394
TRITD0Uv1G014190	133.598	1.40144	0.328172	4.27046	1.95068e-05	0.000111796
TRITD0Uv1G010800	832.589	1.2831	0.221055	5.80446	6.45745e-09	8.22587e-08
TRITD0Uv1G015940	474.518	2.3622	0.967687	2.44108	0.0146435	0.0341392
TRITD0Uv1G015960	461.91	2.15926	0.904784	2.38649	0.0170099	0.0387362
TRITD0Uv1G010270	103.863	2.57855	0.555117	4.64505	3.39989e-06	2.37469e-05
TRITD0Uv1G015950	455.406	1.44496	0.335851	4.30238	1.68976e-05	9.84793e-05
TRITD0Uv1G017110	861.856	1.04607	0.253717	4.12298	3.74001e-05	0.000199846
TRITD0Uv1G013140	3190.34	0.607981	0.154813	3.92719	8.59441e-05	0.000414149
TRITD0Uv1G021840	488.852	1.27403	0.226015	5.63693	1.7311e-08	2.02812e-07
TRITD0Uv1G020460	663.508	2.29091	0.282709	8.1034	5.34461e-16	1.97083e-14
TRITD0Uv1G023160	1593.77	2.37162	0.270562	8.76555	1.85865e-18	9.20113e-17
TRITD0Uv1G031220	11634.7	6.38158	0.724316	8.81049	1.24603e-18	6.25881e-17
TRITD0Uv1G036580	30.9917	3.87858	0.838301	4.62671	3.71518e-06	2.56881e-05
TRITD0Uv1G024260	837.093	3.64494	0.84253	4.32619	1.51714e-05	8.95616e-05
TRITD0Uv1G038780	49.9716	4.66124	0.801914	5.81264	6.14963e-09	7.88723e-08
TRITD0Uv1G020490	584.693	0.96935	0.251298	3.85737	0.000114615	0.000533257
TRITD0Uv1G031830	1334.12	8.6101	0.442243	19.4691	2.00586e-84	5.72624e-81
TRITD0Uv1G036640	88.7476	1.57467	0.273892	5.74924	8.96456e-09	1.10826e-07
TRITD0Uv1G024270	1019.07	0.592679	0.239681	2.47278	0.0134067	0.0317317
TRITD0Uv1G033010	260801	13.3186	0.604967	22.0154	2.05064e-107	1.75622e-103
TRITD0Uv1G021520	4646.4	2.88128	0.452882	6.3621	1.99019e-10	3.34534e-09
TRITD0Uv1G029300	156.343	0.968315	0.355551	2.72342	0.00646091	0.0172175
TRITD0Uv1G034540	1688.72	1.58946	0.315676	5.03512	4.7755e-07	4.09191e-06
TRITD0Uv1G034200	1783.78	0.818955	0.238112	3.43937	0.000583067	0.00219255
TRITD0Uv1G019620	735.208	0.845655	0.162825	5.19365	2.06209e-07	1.92273e-06
TRITD0Uv1G023580	410.587	0.803328	0.241559	3.3256	0.000882288	0.00313598
TRITD0Uv1G027070	178.998	0.851648	0.210804	4.04	5.34501e-05	0.000273494
TRITD0Uv1G033050	109758	9.22924	0.664751	13.8837	7.94847e-44	3.28061e-41
TRITD0Uv1G024280	1078.26	0.778945	0.208643	3.73338	0.000188926	0.000825515
TRITD0Uv1G033040	209124	9.24861	0.683351	13.5342	9.82346e-42	3.36243e-39
TRITD0Uv1G031910	106.253	1.57367	0.352236	4.46767	7.90756e-06	5.03699e-05
TRITD0Uv1G031460	2577.36	1.29616	0.256028	5.06257	4.13646e-07	3.59652e-06
TRITD0Uv1G028260	423.881	0.642773	0.244595	2.62791	0.00859123	0.0218565
TRITD0Uv1G022320	3833.93	1.08033	0.159297	6.78187	1.18633e-11	2.42917e-10
TRITD0Uv1G032980	293179	12.6336	0.591223	21.3686	2.61704e-101	1.79304e-97
TRITD0Uv1G035650	72.0137	1.66758	0.46804	3.56291	0.000366773	0.00147281
TRITD0Uv1G023990	3528.23	5.35202	0.667294	8.02049	1.05328e-15	3.75464e-14
TRITD0Uv1G024000	527.791	5.56765	0.806618	6.90246	5.11108e-12	1.1005e-10
TRITD0Uv1G020410	27.927	2.93612	0.781286	3.75806	0.000171236	0.000757102
TRITD0Uv1G018820	786.908	0.818776	0.160115	5.11367	3.15963e-07	2.81255e-06
TRITD0Uv1G024090	51.0171	1.66258	0.481995	3.44937	0.000561897	0.00212413
TRITD0Uv1G038410	438.43	1.16673	0.363061	3.21359	0.00131088	0.00440479
TRITD0Uv1G033360	7739.27	0.771006	0.304636	2.53091	0.0113766	0.0276522
TRITD0Uv1G019890	365.416	3.14925	0.77443	4.06654	4.77173e-05	0.000247524
TRITD0Uv1G041090	1566.23	0.670659	0.159954	4.19281	2.75517e-05	0.000152651
TRITD0Uv1G054900	105.358	0.971609	0.339003	2.86607	0.00415599	0.011817
TRITD0Uv1G046900	434.265	4.0689	0.748835	5.43364	5.52145e-08	5.85236e-07
TRITD0Uv1G051540	11702.8	1.84212	0.26076	7.06443	1.61281e-12	3.72556e-11
TRITD0Uv1G040850	1394.52	0.995941	0.269511	3.69537	0.000219568	0.000942102
TRITD0Uv1G046380	438.43	1.16673	0.363061	3.21359	0.00131088	0.00440479
TRITD0Uv1G086650	246.144	0.664969	0.291789	2.27894	0.0226708	0.0494167
TRITD0Uv1G049960	286.09	1.63339	0.315901	5.17056	2.33399e-07	2.15164e-06
TRITD0Uv1G066750	558.708	1.24677	0.263061	4.73947	2.14281e-06	1.57626e-05
TRITD0Uv1G049670	489.4	2.39317	0.204346	11.7114	1.11446e-31	1.76751e-29
TRITD0Uv1G062720	3620.83	1.30095	0.402435	3.23271	0.00122622	0.00415806
TRITD0Uv1G076070	563.525	2.04474	0.260277	7.85604	3.96462e-15	1.31988e-13
TRITD0Uv1G054540	1553.48	0.904792	0.318724	2.8388	0.00452834	0.0127206
TRITD0Uv1G050110	43.8187	1.65072	0.49689	3.3221	0.000893426	0.00317096
TRITD0Uv1G050620	213.569	1.29165	0.382204	3.37947	0.000726259	0.00265239
TRITD0Uv1G076100	1773.76	0.828981	0.14633	5.66513	1.46913e-08	1.74449e-07
TRITD0Uv1G039930	430.821	4.05239	0.710181	5.70614	1.15567e-08	1.39894e-07
TRITD0Uv1G049830	40.9444	5.01161	0.690108	7.26206	3.81249e-13	9.62451e-12
TRITD0Uv1G043660	54.7346	2.05	0.375061	5.46577	4.60897e-08	4.97446e-07
TRITD0Uv1G043110	9591.92	1.43572	0.23947	5.99539	2.02997e-09	2.86648e-08
TRITD0Uv1G053380	313.334	0.994352	0.277532	3.58284	0.000339883	0.00137813
TRITD0Uv1G046220	57.2174	3.37847	0.52504	6.43469	1.23722e-10	2.14925e-09
TRITD0Uv1G044350	225.205	0.743439	0.223744	3.32272	0.000891431	0.00316505
TRITD0Uv1G052360	523.142	1.10713	0.150315	7.36541	1.76607e-13	4.70087e-12
TRITD0Uv1G066050	546.13	0.887188	0.222113	3.99431	6.4883e-05	0.000323866
TRITD0Uv1G055960	56.7401	2.41709	0.546234	4.42501	9.64384e-06	6.02533e-05
TRITD0Uv1G060240	13008.6	1.24806	0.253144	4.93026	8.21195e-07	6.6458e-06
TRITD0Uv1G054630	7336.88	0.72841	0.225693	3.22743	0.00124906	0.00422567
TRITD0Uv1G059190	1649.42	1.09731	0.167078	6.56766	5.1112e-11	9.49021e-10
TRITD0Uv1G051670	318.828	0.655742	0.28448	2.30505	0.0211635	0.0466297
TRITD0Uv1G076440	4902.52	0.641555	0.190364	3.37015	0.000751286	0.00272993
TRITD0Uv1G071610	2775.34	7.95562	0.743337	10.7026	9.89883e-27	1.0834e-24
TRITD0Uv1G069680	3667.64	0.721141	0.229224	3.14601	0.00165516	0.00537907
TRITD0Uv1G044370	3777.4	0.639512	0.135819	4.70855	2.49484e-06	1.80162e-05
TRITD0Uv1G051340	1879.3	1.54349	0.20292	7.60642	2.81783e-14	8.41591e-13
TRITD0Uv1G066470	4030.16	2.12732	0.433483	4.9075	9.22464e-07	7.38165e-06
TRITD0Uv1G065570	123.395	0.655316	0.246223	2.66147	0.00777994	0.0201206
TRITD0Uv1G065710	226.141	0.687942	0.195275	3.52294	0.000426789	0.00167551
TRITD0Uv1G068240	161.689	1.38417	0.306584	4.5148	6.33764e-06	4.14171e-05
TRITD0Uv1G078340	166055	10.2189	0.644957	15.8443	1.53949e-56	1.46495e-53
TRITD0Uv1G059920	142.245	0.833618	0.317434	2.62611	0.00863664	0.0219446
TRITD0Uv1G072410	108.158	1.39754	0.347138	4.0259	5.67585e-05	0.000287672
TRITD0Uv1G048460	3299.1	0.800729	0.20879	3.8351	0.000125516	0.000576457
TRITD0Uv1G059610	643.027	0.691249	0.190164	3.63501	0.000277971	0.00115634
TRITD0Uv1G047830	64.5139	1.12562	0.3663	3.07294	0.00211963	0.00666168
TRITD0Uv1G052440	3351.33	0.761518	0.153984	4.94543	7.59767e-07	6.19699e-06
TRITD0Uv1G060930	7131.31	0.672338	0.263121	2.55525	0.0106113	0.0261011
TRITD0Uv1G044140	151.623	1.73393	0.418635	4.14186	3.44493e-05	0.00018617
TRITD0Uv1G043810	896.233	1.26668	0.167633	7.55626	4.14813e-14	1.20938e-12
TRITD0Uv1G076050	414.278	1.12283	0.271643	4.13348	3.57304e-05	0.000192153
TRITD0Uv1G059740	51.0609	1.35137	0.530443	2.54762	0.010846	0.0265888
TRITD0Uv1G049430	1672.74	3.0008	0.315294	9.51746	1.77467e-21	1.17365e-19
TRITD0Uv1G065990	2916.54	0.643845	0.196304	3.27985	0.00103864	0.00360712
TRITD0Uv1G062250	549.282	1.02048	0.234213	4.35707	1.31813e-05	7.91218e-05
TRITD0Uv1G062430	799.983	1.67768	0.247935	6.76663	1.31821e-11	2.6784e-10
TRITD0Uv1G051910	28.3306	3.39653	0.700328	4.84991	1.23515e-06	9.57945e-06
TRITD0Uv1G046170	356.659	1.02014	0.219776	4.64174	3.45489e-06	2.40753e-05
TRITD0Uv1G047090	13211.3	1.69199	0.273025	6.19722	5.74707e-10	8.94897e-09
TRITD0Uv1G051880	1887.81	1.64507	0.269054	6.11429	9.69898e-10	1.45218e-08
TRITD0Uv1G053030	422.048	7.41677	0.609721	12.1642	4.82162e-34	9.43852e-32
TRITD0Uv1G116450	2266.22	2.80734	0.433539	6.4754	9.45642e-11	1.67849e-09
TRITD1Av1G045900	577.932	0.934067	0.23728	3.93656	8.26583e-05	0.000400286
TRITD1Av1G002230	372147	14.029	0.611313	22.949	1.50725e-116	2.5817e-112
TRITD1Av1G021370	419.418	4.07631	0.477559	8.53572	1.39286e-17	6.20485e-16
TRITD1Av1G032550	1339.08	0.811394	0.157556	5.14988	2.60649e-07	2.36908e-06
TRITD0Uv1G124250	124.506	1.6085	0.336269	4.78338	1.72372e-06	1.29865e-05
TRITD1Av1G002070	12277.2	8.05294	0.615827	13.0766	4.47823e-39	1.27842e-36
TRITD1Av1G017620	629.183	0.948114	0.276779	3.42552	0.000613614	0.00229282
TRITD1Av1G012750	242.997	2.20382	0.331703	6.64396	3.05374e-11	5.82471e-10
TRITD1Av1G003720	2652.19	1.63663	0.189342	8.6438	5.43719e-18	2.53418e-16
TRITD0Uv1G114550	67.3704	4.63793	0.708671	6.54454	5.96772e-11	1.09266e-09
TRITD1Av1G039460	312.834	1.19374	0.312258	3.82292	0.000131881	0.000602301
TRITD1Av1G006510	440.828	2.24604	0.482959	4.65057	3.31012e-06	2.31702e-05
TRITD1Av1G022990	2227.79	1.17916	0.260853	4.52041	6.17198e-06	4.04735e-05
TRITD1Av1G026910	339.719	0.679615	0.170417	3.98794	6.66495e-05	0.000331669
TRITD1Av1G031150	3499.16	1.21419	0.194941	6.2285	4.70933e-10	7.39696e-09
TRITD0Uv1G094640	438.43	1.16673	0.363061	3.21359	0.00131088	0.00440479
TRITD0Uv1G116420	474.518	2.3622	0.967687	2.44108	0.0146435	0.0341392
TRITD1Av1G031920	195.043	1.06832	0.341754	3.126	0.001772	0.00570842
TRITD1Av1G048650	1653.57	0.697265	0.157818	4.41816	9.95443e-06	6.19351e-05
TRITD1Av1G015610	266.301	1.76477	0.310401	5.68545	1.30466e-08	1.56545e-07
TRITD1Av1G031120	471.902	0.660915	0.176067	3.75378	0.000174188	0.000768667
TRITD1Av1G028060	43.1387	1.62772	0.696444	2.33719	0.0194294	0.0433701
TRITD1Av1G041130	511.667	0.621548	0.202376	3.07126	0.00213159	0.0066919
TRITD1Av1G035850	98.0908	1.25576	0.356754	3.51997	0.00043159	0.00169223
TRITD1Av1G002200	1.95846e+06	12.2774	0.61325	20.0203	3.66533e-89	1.56954e-85
TRITD0Uv1G101850	1585.6	4.78835	0.781374	6.12812	8.89249e-10	1.33962e-08
TRITD1Av1G004990	45.1276	4.52151	0.763197	5.92444	3.13365e-09	4.27346e-08
TRITD1Av1G013960	727.478	1.54845	0.282372	5.48371	4.16506e-08	4.52816e-07
TRITD1Av1G022100	53.6428	3.23303	0.668267	4.83792	1.31203e-06	1.01276e-05
TRITD1Av1G002790	535768	9.33488	0.679064	13.7467	5.33262e-43	1.98565e-40
TRITD1Av1G003470	338.566	0.618906	0.197045	3.14093	0.0016841	0.00546173
TRITD1Av1G012200	1398.39	2.31772	0.428014	5.41505	6.12705e-08	6.43453e-07
TRITD1Av1G023830	590.403	1.30712	0.271581	4.81298	1.48696e-06	1.13576e-05
TRITD1Av1G009070	9367.81	1.22536	0.230508	5.31592	1.06119e-07	1.05739e-06
TRITD0Uv1G121610	327.254	1.41374	0.403467	3.50398	0.000458357	0.00178148
TRITD1Av1G010050	2346.35	1.00249	0.214588	4.67171	2.98696e-06	2.11414e-05
TRITD1Av1G032930	555.457	1.03164	0.228123	4.52228	6.11769e-06	4.01944e-05
TRITD1Av1G003550	141.556	0.865563	0.297534	2.90912	0.00362445	0.0105285
TRITD0Uv1G099520	2761.03	1.17605	0.179652	6.54627	5.89933e-11	1.08221e-09
TRITD1Av1G032340	1448.54	1.35021	0.260947	5.17427	2.28807e-07	2.11558e-06
TRITD1Av1G027780	48.5185	1.92295	0.751719	2.55807	0.0105255	0.0259143
TRITD1Av1G021850	346.383	1.41789	0.370106	3.83105	0.000127598	0.000584846
TRITD1Av1G049300	727.787	5.78972	0.454767	12.7312	3.96746e-37	9.8488e-35
TRITD1Av1G002120	1.40316e+06	11.7334	0.595544	19.702	2.07375e-86	7.89337e-83
TRITD1Av1G005590	526.796	0.651016	0.177001	3.67803	0.000235041	0.000999413
TRITD0Uv1G103740	1778.94	1.00871	0.266589	3.78375	0.000154486	0.000692789
TRITD0Uv1G133200	464.397	0.588622	0.229159	2.56862	0.0102103	0.0252618
TRITD1Av1G005500	86.5009	1.15046	0.370148	3.10811	0.00188285	0.00600903
TRITD0Uv1G129360	73.9748	1.64891	0.640196	2.57564	0.0100056	0.0248341
TRITD0Uv1G109300	734.313	1.25628	0.191271	6.56808	5.09688e-11	9.46875e-10
TRITD1Av1G002310	5114.63	8.94294	0.39965	22.3769	6.60586e-111	7.54323e-107
TRITD0Uv1G099070	84.1773	4.68651	0.544628	8.60497	7.634e-18	3.46841e-16
TRITD1Av1G001920	396.685	0.627655	0.211201	2.97183	0.00296031	0.00885456
TRITD1Av1G036690	12834.4	2.11063	0.316256	6.67379	2.49278e-11	4.82731e-10
TRITD1Av1G013800	1134.67	7.15821	0.639082	11.2008	4.04172e-29	5.26453e-27
TRITD1Av1G011410	14663.4	1.48542	0.196035	7.57731	3.52798e-14	1.04098e-12
TRITD1Av1G007690	916.622	0.781598	0.13824	5.65393	1.56816e-08	1.85307e-07
TRITD1Av1G043710	1799.39	1.60671	0.345041	4.65657	3.21523e-06	2.25751e-05
TRITD1Av1G027420	693.431	1.65171	0.207484	7.96069	1.71086e-15	5.93808e-14
TRITD1Av1G005730	256.163	3.39039	0.503494	6.73372	1.65376e-11	3.29953e-10
TRITD1Av1G035440	4008.2	0.610656	0.172283	3.5445	0.000393361	0.00156254
TRITD0Uv1G113560	1026.84	1.07139	0.311551	3.4389	0.000584084	0.00219565
TRITD1Av1G002750	233.426	0.783347	0.21456	3.65094	0.000261284	0.00109711
TRITD1Av1G031790	26031.2	1.27198	0.330676	3.84661	0.000119765	0.000553909
TRITD1Av1G002210	3213.06	0.714394	0.26771	2.66854	0.00761816	0.0197619
TRITD1Av1G013970	44.0179	0.9792	0.391251	2.50274	0.0123235	0.0295967
TRITD1Av1G025510	84.3358	1.38266	0.328473	4.20935	2.56109e-05	0.000142682
TRITD1Av1G000590	908.67	0.792918	0.15671	5.05979	4.19727e-07	3.64107e-06
TRITD1Av1G027140	356.706	0.699225	0.281869	2.48068	0.0131133	0.0311717
TRITD1Av1G019260	314.05	0.845802	0.236152	3.58161	0.000341486	0.0013831
TRITD1Av1G036860	52.7981	2.73187	0.810527	3.37048	0.000750368	0.00272765
TRITD0Uv1G105060	52.1719	1.3556	0.473853	2.8608	0.00422569	0.01199
TRITD0Uv1G089180	1656.1	4.48201	0.440264	10.1803	2.42862e-24	2.11697e-22
TRITD1Av1G006670	17489.1	4.71209	0.472034	9.98252	1.81799e-23	1.4758e-21
TRITD1Av1G018740	147.707	4.08907	0.493794	8.28093	1.22215e-16	4.857e-15
TRITD1Av1G026200	919.758	1.36263	0.314979	4.3261	1.51773e-05	8.9574e-05
TRITD1Av1G014100	103.342	1.65451	0.456836	3.62168	0.000292696	0.00120893
TRITD1Av1G042780	1199.16	0.881016	0.283226	3.11065	0.00186675	0.00596487
TRITD0Uv1G093230	169.915	1.7497	0.551132	3.17473	0.00149973	0.00494622
TRITD0Uv1G129700	157.105	1.27156	0.276123	4.60506	4.1235e-06	2.82687e-05
TRITD1Av1G014330	418.997	0.720952	0.221078	3.26107	0.00110991	0.00382038
TRITD1Av1G046190	654.734	1.54129	0.266916	5.77445	7.72057e-09	9.70582e-08
TRITD0Uv1G108130	2266.22	2.80734	0.433539	6.4754	9.45642e-11	1.67849e-09
TRITD1Av1G006800	4285.01	1.03791	0.279637	3.71163	0.00020593	0.000891174
TRITD0Uv1G114050	8454.62	8.91095	0.708289	12.5809	2.6878e-36	6.35006e-34
TRITD0Uv1G126140	7309.66	0.59178	0.182961	3.23445	0.00121875	0.00413702
TRITD1Av1G000550	3879.91	0.679005	0.203934	3.32954	0.000869901	0.00310076
TRITD1Av1G044620	94075.8	2.63603	0.41335	6.37724	1.80304e-10	3.05323e-09
TRITD1Av1G021870	3041.16	1.34207	0.193234	6.94532	3.77608e-12	8.31345e-11
TRITD1Av1G021360	1522.85	1.00077	0.24117	4.14965	3.32984e-05	0.000180634
TRITD1Av1G013580	2215.06	1.81575	0.376247	4.82594	1.39346e-06	1.07031e-05
TRITD1Av1G037590	55.1778	0.720076	0.292259	2.46383	0.0137462	0.0324085
TRITD1Av1G042860	297.207	0.72383	0.259892	2.78512	0.00535083	0.0146752
TRITD1Av1G031490	384.255	1.5352	0.31156	4.92747	8.33032e-07	6.72815e-06
TRITD1Av1G005090	588.945	0.703575	0.213408	3.29685	0.000977757	0.00342695
TRITD1Av1G045460	1686.2	1.1301	0.167301	6.75488	1.42957e-11	2.88584e-10
TRITD0Uv1G108590	52716.9	8.75489	0.715205	12.2411	1.87509e-34	3.94079e-32
TRITD1Av1G039700	141.43	2.9826	0.346106	8.61761	6.8368e-18	3.13113e-16
TRITD0Uv1G099510	109.226	0.63442	0.245023	2.58923	0.00961905	0.024007
TRITD1Av1G011320	300.77	1.73875	0.380544	4.56911	4.89796e-06	3.29645e-05
TRITD0Uv1G122320	303.775	0.689057	0.286176	2.40781	0.0160485	0.036863
TRITD1Av1G049500	3914.73	2.04026	0.242896	8.39974	4.4745e-17	1.88308e-15
TRITD0Uv1G130960	1.39179e+06	9.73297	0.676209	14.3934	5.68924e-47	2.82458e-44
TRITD0Uv1G105910	259.436	0.827418	0.343142	2.4113	0.0158957	0.0365781
TRITD1Av1G034270	65.5923	0.897755	0.376611	2.38377	0.0171361	0.0389743
TRITD1Av1G016610	402.697	0.608822	0.1676	3.6326	0.000280582	0.00116535
TRITD1Av1G005630	40.1501	2.30809	0.506457	4.55733	5.18081e-06	3.46435e-05
TRITD1Av1G046800	238.449	1.15191	0.259165	4.4447	8.80154e-06	5.55377e-05
TRITD1Av1G009930	63.8471	0.921865	0.305194	3.02059	0.00252283	0.0077227
TRITD1Av1G036370	610.343	0.77458	0.150605	5.14313	2.70204e-07	2.44555e-06
TRITD0Uv1G101570	1304.13	0.79074	0.227088	3.48208	0.000497529	0.00191032
TRITD1Av1G033850	1810.51	0.612784	0.135436	4.52453	6.05305e-06	3.98079e-05
TRITD0Uv1G115320	2014	0.717549	0.208246	3.44568	0.000569621	0.00214788
TRITD1Av1G037720	118.276	1.72703	0.414426	4.16729	3.08244e-05	0.000168698
TRITD0Uv1G095470	472.746	1.64679	0.325056	5.06617	4.05894e-07	3.53539e-06
TRITD1Av1G047410	648.084	0.616487	0.210437	2.92956	0.00339445	0.00995239
TRITD1Av1G011250	2020.79	0.910864	0.250552	3.63542	0.000277524	0.00115518
TRITD0Uv1G100990	286.09	1.63339	0.315901	5.17056	2.33399e-07	2.15164e-06
TRITD1Av1G002030	825.996	1.38862	0.335981	4.13304	3.58e-05	0.000192497
TRITD1Av1G002360	883273	8.73679	0.645566	13.5335	9.91347e-42	3.36243e-39
TRITD1Av1G032650	450.945	2.51433	0.291241	8.63318	5.96708e-18	2.76984e-16
TRITD1Av1G046860	919.63	0.962631	0.227592	4.22962	2.34082e-05	0.000131631
TRITD1Av1G021620	150646	11.732	0.665673	17.6242	1.60582e-69	2.8953e-66
TRITD1Av1G148580	176.103	0.668262	0.247056	2.7049	0.00683239	0.0180321
TRITD1Av1G140430	32.7453	2.80597	0.555507	5.05119	4.39068e-07	3.79731e-06
TRITD1Av1G194130	1433.8	0.855926	0.126031	6.7914	1.1105e-11	2.28482e-10
TRITD1Av1G178420	33.3755	5.02606	0.816808	6.15329	7.5891e-10	1.15984e-08
TRITD1Av1G168500	3391.73	0.862146	0.22604	3.81413	0.000136664	0.000620833
TRITD1Av1G140780	2344.85	1.8074	0.187115	9.65935	4.4872e-22	3.1958e-20
TRITD1Av1G163030	10989.8	0.923895	0.176825	5.22492	1.74234e-07	1.6511e-06
TRITD1Av1G103650	144.168	1.10095	0.437353	2.51731	0.0118254	0.0285747
TRITD1Av1G188200	807.684	1.64197	0.260965	6.29192	3.13563e-10	5.06925e-09
TRITD1Av1G089950	103.121	1.1732	0.326994	3.58784	0.000333433	0.00135449
TRITD1Av1G111140	481.052	0.703892	0.2379	2.95877	0.00308871	0.00917611
TRITD1Av1G210480	410.547	1.13457	0.287672	3.94398	8.01405e-05	0.000389912
TRITD1Av1G061110	4846.25	1.02024	0.217602	4.68859	2.75097e-06	1.96784e-05
TRITD1Av1G127510	3541.54	0.998354	0.230349	4.3341	1.46359e-05	8.66097e-05
TRITD1Av1G075820	457.263	0.739659	0.1476	5.01124	5.40802e-07	4.57664e-06
TRITD1Av1G127450	1500.73	0.835879	0.192128	4.35063	1.35749e-05	8.11724e-05
TRITD1Av1G182280	762.627	0.923716	0.204332	4.52066	6.16466e-06	4.04332e-05
TRITD1Av1G059080	102.122	0.907567	0.292958	3.09794	0.00194868	0.00619594
TRITD1Av1G112830	463.452	2.67771	0.490206	5.46241	4.69706e-08	5.06156e-07
TRITD1Av1G197620	9455.09	1.45559	0.274362	5.30538	1.1244e-07	1.11616e-06
TRITD1Av1G057370	58.1968	1.31476	0.505534	2.60072	0.00930271	0.0233433
TRITD1Av1G090740	605.986	0.847108	0.171555	4.93783	7.89958e-07	6.41574e-06
TRITD1Av1G092620	52.99	1.26243	0.429152	2.94169	0.00326429	0.00962099
TRITD1Av1G130150	427.129	0.995891	0.282235	3.52859	0.000417773	0.00164502
TRITD1Av1G050610	756.916	0.984203	0.21268	4.62762	3.69887e-06	2.55984e-05
TRITD1Av1G189100	24577.1	1.25058	0.287153	4.3551	1.33004e-05	7.97663e-05
TRITD1Av1G179650	191.108	1.31656	0.35554	3.70299	0.00021307	0.000917439
TRITD1Av1G082040	108.992	1.22167	0.373146	3.27397	0.00106047	0.00367438
TRITD1Av1G160550	200.796	2.29425	0.874817	2.62254	0.00872759	0.0221353
TRITD1Av1G165420	2435.26	0.865058	0.17836	4.85006	1.23425e-06	9.57589e-06
TRITD1Av1G114700	6652.6	1.23656	0.184599	6.6986	2.10421e-11	4.11672e-10
TRITD1Av1G210740	2500.91	4.92601	0.64805	7.60128	2.93211e-14	8.73437e-13
TRITD1Av1G143200	449.733	0.723415	0.203241	3.5594	0.00037171	0.00148989
TRITD1Av1G161350	1845.55	0.932244	0.239627	3.8904	0.000100081	0.000474598
TRITD1Av1G185000	700.882	1.27105	0.160522	7.91822	2.4094e-15	8.24564e-14
TRITD1Av1G207840	1899.02	0.902383	0.223167	4.04353	5.26519e-05	0.000269974
TRITD1Av1G113740	709.416	0.89726	0.151672	5.91581	3.30255e-09	4.4895e-08
TRITD1Av1G055030	169.25	1.53598	0.344487	4.45873	8.24448e-06	5.237e-05
TRITD1Av1G161630	46223.1	1.08361	0.473781	2.28715	0.022187	0.0485474
TRITD1Av1G138030	1172.78	0.87068	0.23326	3.73266	0.000189465	0.000827556
TRITD1Av1G135760	252.848	1.41521	0.221116	6.40031	1.55067e-10	2.65341e-09
TRITD1Av1G166470	532.677	0.813299	0.243658	3.33787	0.000844222	0.0030201
TRITD1Av1G063430	103.723	1.22097	0.389009	3.13867	0.00169714	0.00549985
TRITD1Av1G086500	765.178	0.845718	0.187092	4.52033	6.17427e-06	4.04744e-05
TRITD1Av1G132260	178.445	0.886268	0.258464	3.42899	0.000605841	0.00226774
TRITD1Av1G160500	107.316	1.33924	0.3991	3.35564	0.000791813	0.00285799
TRITD1Av1G110330	1229.65	1.14427	0.249585	4.5847	4.54641e-06	3.08653e-05
TRITD1Av1G205620	4838.32	2.77741	0.289166	9.6049	7.62299e-22	5.3294e-20
TRITD1Av1G085460	55.8061	1.7128	0.571694	2.99601	0.0027354	0.00827652
TRITD1Av1G185180	1817.9	1.38895	0.242915	5.71784	1.07889e-08	1.31529e-07
TRITD1Av1G111700	1621.4	0.865352	0.191232	4.52514	6.03569e-06	3.97242e-05
TRITD1Av1G212880	501.227	2.00575	0.804712	2.49251	0.0126844	0.0303274
TRITD1Av1G141230	33934.2	2.95775	0.229401	12.8934	4.90327e-38	1.32261e-35
TRITD1Av1G116000	1022.23	1.65296	0.337494	4.89775	9.69421e-07	7.72852e-06
TRITD1Av1G160370	501.288	1.47949	0.319218	4.63475	3.57374e-06	2.48227e-05
TRITD1Av1G156920	335.044	1.29657	0.289694	4.47567	7.61733e-06	4.86841e-05
TRITD1Av1G207070	2532.73	1.15861	0.209721	5.52454	3.30347e-08	3.67425e-07
TRITD1Av1G192040	2792.12	1.08031	0.181555	5.9503	2.67644e-09	3.69854e-08
TRITD1Av1G211910	2916.68	1.58976	0.438484	3.62557	0.00028832	0.00119302
TRITD1Av1G107460	1629.64	3.99261	0.715706	5.57855	2.42526e-08	2.76849e-07
TRITD1Av1G162210	406.735	0.768082	0.265413	2.89391	0.00380473	0.0109685
TRITD1Av1G054770	180.769	2.26628	0.417353	5.43013	5.63144e-08	5.95237e-07
TRITD1Av1G162460	2900.45	2.16086	0.16205	13.3346	1.45728e-40	4.53836e-38
TRITD1Av1G209470	210.647	1.32949	0.277651	4.78833	1.68178e-06	1.27069e-05
TRITD1Av1G197160	2908.58	0.798316	0.163577	4.88036	1.05892e-06	8.36607e-06
TRITD1Av1G138570	1026.15	2.5973	0.415065	6.25757	3.91026e-10	6.21884e-09
TRITD1Av1G111250	651.028	1.56985	0.222683	7.04973	1.79271e-12	4.11063e-11
TRITD1Av1G207060	727.534	0.612312	0.16228	3.77318	0.000161182	0.000718867
TRITD1Av1G201270	37.7938	2.40199	0.654449	3.67025	0.000242311	0.00102606
TRITD1Av1G177760	1149.08	1.09009	0.171731	6.34764	2.18637e-10	3.63937e-09
TRITD1Av1G107020	234.361	1.34097	0.535642	2.50348	0.0122978	0.0295515
TRITD1Av1G180370	1667.96	1.19451	0.262569	4.54931	5.38222e-06	3.58644e-05
TRITD1Av1G133860	797.286	0.741746	0.104776	7.07934	1.44838e-12	3.37073e-11
TRITD1Av1G141840	248.502	1.499	0.232622	6.44391	1.16432e-10	2.0319e-09
TRITD1Av1G187150	445.071	1.41283	0.313823	4.50198	6.73232e-06	4.37793e-05
TRITD1Av1G176510	9940.17	1.13042	0.264272	4.27749	1.89012e-05	0.000108828
TRITD1Av1G070570	768.496	0.820106	0.153532	5.34159	9.21345e-08	9.31598e-07
TRITD1Av1G153420	40.7229	2.68824	0.85574	3.14142	0.00168131	0.00545371
TRITD1Av1G111890	137.241	0.612442	0.229337	2.67048	0.00757419	0.0196657
TRITD1Av1G108040	51.6616	5.35559	0.87758	6.10268	1.04304e-09	1.55084e-08
TRITD1Av1G084420	1731.94	0.847666	0.167631	5.05673	4.26514e-07	3.69527e-06
TRITD1Av1G177040	2145.68	1.39147	0.178966	7.77506	7.5413e-15	2.43031e-13
TRITD1Av1G106030	1852.7	0.657571	0.199021	3.30403	0.000953058	0.00335239
TRITD1Av1G121140	62.2589	1.23605	0.35331	3.49847	0.000467927	0.00181189
TRITD1Av1G087470	105.195	0.888726	0.384141	2.31354	0.020693	0.0457166
TRITD1Av1G178040	4628.19	0.731867	0.215078	3.4028	0.000667003	0.00246144
TRITD1Av1G201880	2964.94	1.11273	0.255862	4.34895	1.36791e-05	8.16562e-05
TRITD1Av1G163570	4293.23	0.691298	0.133719	5.16976	2.3439e-07	2.15904e-06
TRITD1Av1G168140	165.599	1.53288	0.423593	3.61875	0.000296026	0.00122063
TRITD1Av1G207970	2597.57	0.595426	0.131602	4.52446	6.05506e-06	3.98135e-05
TRITD1Av1G132960	847.002	4.30961	0.470945	9.15099	5.64124e-20	3.22344e-18
TRITD1Av1G102490	491.581	1.49068	0.19948	7.47284	7.8481e-14	2.21825e-12
TRITD1Av1G134920	2937.17	1.09391	0.221345	4.94209	7.72895e-07	6.29208e-06
TRITD1Av1G200680	234.162	1.05967	0.314122	3.37344	0.000742357	0.00270254
TRITD1Av1G205320	2683.34	1.37042	0.1799	7.61766	2.58309e-14	7.76901e-13
TRITD1Av1G126420	14283.1	1.14976	0.195036	5.89511	3.74433e-09	5.04006e-08
TRITD1Av1G084910	1092.19	1.34054	0.220135	6.08959	1.13197e-09	1.67218e-08
TRITD1Av1G084110	153.415	1.1273	0.298539	3.77605	0.000159336	0.000711653
TRITD1Av1G145560	7001.48	0.962893	0.225984	4.26088	2.03623e-05	0.000116123
TRITD1Av1G158520	1562.99	0.915364	0.260746	3.51056	0.000447171	0.00174614
TRITD1Av1G163340	98.2301	1.0726	0.381239	2.81346	0.00490121	0.0136136
TRITD1Av1G061350	259.065	0.886342	0.277777	3.19084	0.00141861	0.00471774
TRITD1Av1G211970	51.6872	2.18954	0.886102	2.47098	0.0134742	0.0318709
TRITD1Av1G086240	3623.78	0.874055	0.137621	6.35118	2.13676e-10	3.57068e-09
TRITD1Av1G206900	379.108	0.83501	0.186077	4.48745	7.20824e-06	4.6381e-05
TRITD1Av1G193330	1010.08	0.591775	0.184258	3.21166	0.00131972	0.00443057
TRITD1Av1G108170	51.4073	2.12262	0.527283	4.02558	5.68347e-05	0.000287889
TRITD1Av1G208540	859.94	0.791157	0.155124	5.10015	3.3939e-07	3.00426e-06
TRITD1Av1G139180	752.677	2.14557	0.287715	7.45727	8.83317e-14	2.47221e-12
TRITD1Av1G123850	566.746	1.28692	0.260349	4.94306	7.6905e-07	6.26524e-06
TRITD1Av1G194460	519.883	2.47974	0.397243	6.24237	4.31e-10	6.8009e-09
TRITD1Av1G161780	1182.34	0.682503	0.174875	3.9028	9.50847e-05	0.000453287
TRITD1Av1G175130	501.469	1.3329	0.217809	6.11956	9.38334e-10	1.40676e-08
TRITD1Av1G189370	68.5416	1.6583	0.336607	4.92653	8.3703e-07	6.75799e-06
TRITD1Av1G156670	3515.67	0.688905	0.156105	4.41309	1.01907e-05	6.3209e-05
TRITD1Av1G147230	165.312	2.34136	0.41699	5.6149	1.96674e-08	2.28156e-07
TRITD1Av1G210720	20341.4	1.45255	0.165796	8.76107	1.93413e-18	9.51977e-17
TRITD1Av1G087480	65.4152	1.05885	0.322024	3.28811	0.00100862	0.00352035
TRITD1Av1G143230	1722.91	0.733474	0.217891	3.36625	0.000761986	0.00276226
TRITD1Av1G140330	1804.62	0.59722	0.167897	3.55706	0.000375036	0.00150148
TRITD1Av1G206540	1031.46	1.58946	0.270842	5.86859	4.39513e-09	5.82281e-08
TRITD1Av1G182360	608.286	2.04141	0.772403	2.64294	0.00821897	0.0210557
TRITD1Av1G180520	736.885	4.5669	0.694627	6.57461	4.8781e-11	9.08695e-10
TRITD1Av1G059470	128.393	0.93966	0.389626	2.4117	0.0158783	0.036545
TRITD1Av1G124520	84.499	1.5441	0.660013	2.3395	0.0193098	0.0431251
TRITD1Av1G160250	296.972	1.009	0.254452	3.96538	7.3279e-05	0.00036073
TRITD1Av1G137340	172.981	0.780864	0.315856	2.47221	0.0134279	0.0317746
TRITD1Av1G157950	601.099	1.18236	0.233958	5.05373	4.3327e-07	3.75001e-06
TRITD1Av1G095450	314.716	0.813269	0.138908	5.85472	4.77808e-09	6.27377e-08
TRITD1Av1G132270	1447.93	0.659769	0.135258	4.87785	1.07247e-06	8.46731e-06
TRITD1Av1G169480	26.0642	3.60965	0.899067	4.01488	5.94751e-05	0.000299799
TRITD1Av1G210730	697559	5.82112	0.508418	11.4495	2.36538e-30	3.34839e-28
TRITD1Av1G162880	1265.83	0.890021	0.178949	4.9736	6.57202e-07	5.44371e-06
TRITD1Av1G182210	326.214	3.11903	0.440803	7.0758	1.48585e-12	3.44856e-11
TRITD1Av1G188270	1048.97	0.605647	0.140477	4.31136	1.62252e-05	9.52248e-05
TRITD1Av1G102510	304.479	3.18734	0.468304	6.80613	1.0026e-11	2.07781e-10
TRITD1Av1G097410	40922.4	1.16466	0.331627	3.51195	0.000444827	0.00173915
TRITD1Av1G087180	1394.73	0.980465	0.15202	6.44956	1.12175e-10	1.9636e-09
TRITD1Av1G211900	140.554	0.80184	0.296404	2.70523	0.00682575	0.0180174
TRITD1Av1G097060	278.435	1.16629	0.189057	6.16898	6.87319e-10	1.05822e-08
TRITD1Av1G086410	148.771	1.38324	0.340578	4.06146	4.87661e-05	0.000252353
TRITD1Av1G153380	659.024	0.630243	0.210832	2.98932	0.002796	0.00844048
TRITD1Av1G085470	62.1516	1.21769	0.382222	3.18583	0.00144342	0.00478629
TRITD1Av1G198060	1961.45	1.58303	0.352641	4.48906	7.15379e-06	4.60566e-05
TRITD1Av1G090690	296.257	1.40282	0.413249	3.39461	0.00068726	0.00252775
TRITD1Av1G182800	250.491	1.11008	0.287543	3.86056	0.000113129	0.000527204
TRITD1Av1G152790	10873	2.22979	0.237229	9.39929	5.49333e-21	3.44031e-19
TRITD1Av1G192080	6563.95	2.58381	0.46536	5.55228	2.81973e-08	3.18167e-07
TRITD1Av1G154950	2367.54	1.19556	0.230456	5.1878	2.12799e-07	1.97986e-06
TRITD1Av1G159510	308.104	0.875979	0.149623	5.85457	4.78241e-09	6.27705e-08
TRITD1Av1G170890	11989.2	1.616	0.193836	8.33692	7.62526e-17	3.11716e-15
TRITD1Av1G120790	1341.55	0.689107	0.177898	3.87362	0.000107232	0.000504109
TRITD1Av1G198930	763.651	5.32481	0.460768	11.5564	6.85352e-31	1.02524e-28
TRITD1Av1G132490	4796.94	4.32583	0.739039	5.85331	4.81879e-09	6.31271e-08
TRITD1Av1G111450	1954.48	0.823829	0.274783	2.99811	0.00271657	0.00822897
TRITD1Av1G141630	436.644	1.07696	0.381761	2.82104	0.0047869	0.0133375
TRITD1Av1G151290	162.616	2.54028	0.584085	4.34915	1.36665e-05	8.16199e-05
TRITD1Av1G091670	259.298	0.708099	0.253525	2.79301	0.00522195	0.0143778
TRITD1Av1G149730	460.229	1.62684	0.304672	5.33964	9.31298e-08	9.40828e-07
TRITD1Av1G161100	118.669	4.58275	0.714099	6.41753	1.38504e-10	2.3915e-09
TRITD1Av1G180270	625.91	2.12462	0.277175	7.66529	1.78432e-14	5.49196e-13
TRITD1Av1G205700	7299.82	1.86928	0.186155	10.0415	1.00104e-23	8.30332e-22
TRITD1Av1G205500	3138.79	2.01258	0.244139	8.24357	1.67152e-16	6.49957e-15
TRITD1Av1G118910	2124.49	0.879027	0.195947	4.48604	7.25602e-06	4.66184e-05
TRITD1Av1G175210	988.436	1.25207	0.203482	6.15326	7.59077e-10	1.15984e-08
TRITD1Av1G132030	2362.3	2.79481	0.250866	11.1406	7.95548e-29	1.00195e-26
TRITD1Av1G175180	3097.62	1.08937	0.12236	8.90298	5.43668e-19	2.83046e-17
TRITD1Av1G199930	66.4422	4.11637	0.752346	5.47138	4.46556e-08	4.83034e-07
TRITD1Av1G171600	89.7205	0.750383	0.302436	2.48113	0.0130965	0.0311409
TRITD1Av1G139010	65.2849	2.30179	0.782165	2.94284	0.00325211	0.00959418
TRITD1Av1G106590	824.771	1.48946	0.410674	3.62687	0.000286875	0.0011879
TRITD1Av1G202520	74.8013	1.06832	0.327861	3.25847	0.00112016	0.0038502
TRITD1Av1G153500	345.926	1.21028	0.287152	4.21478	2.50027e-05	0.000139647
TRITD1Av1G156360	1041.99	0.672745	0.133871	5.0253	5.02635e-07	4.28328e-06
TRITD1Av1G160000	362.951	0.649828	0.195127	3.33028	0.000867574	0.00309395
TRITD1Av1G205480	4423.29	3.52228	0.444497	7.92418	2.29653e-15	7.89089e-14
TRITD1Av1G113280	1181.19	2.67842	0.275433	9.72442	2.3726e-22	1.73671e-20
TRITD1Av1G056490	117.527	1.61111	0.407019	3.95831	7.54821e-05	0.000370411
TRITD1Av1G116840	56.2094	3.67959	0.882064	4.17156	3.02516e-05	0.000165945
TRITD1Av1G138800	868.841	0.585636	0.124187	4.71574	2.40835e-06	1.74794e-05
TRITD1Av1G203800	1453.41	3.53717	0.307389	11.5071	1.21447e-30	1.77795e-28
TRITD1Av1G109900	636.797	0.715621	0.17752	4.03121	5.54893e-05	0.000282619
TRITD1Av1G169320	4843.86	1.40658	0.230429	6.1042	1.03318e-09	1.53752e-08
TRITD1Av1G140730	7345.33	0.954748	0.260716	3.66202	0.000250234	0.00105479
TRITD1Av1G202990	670.945	0.647953	0.211575	3.06252	0.00219479	0.00686076
TRITD1Av1G166080	5714.74	0.727293	0.159425	4.56197	5.06769e-06	3.398e-05
TRITD1Av1G104880	207.404	0.726346	0.230394	3.15263	0.00161807	0.00527706
TRITD1Av1G053260	178.229	2.26079	0.330843	6.83341	8.29212e-12	1.74165e-10
TRITD1Av1G132620	6761.62	0.842204	0.2406	3.50044	0.000464491	0.00180173
TRITD1Av1G159780	593.688	0.951748	0.216381	4.39848	1.09012e-05	6.7009e-05
TRITD1Av1G093540	548.967	0.960626	0.262973	3.65295	0.000259247	0.00108916
TRITD1Av1G142260	257.384	1.94035	0.509151	3.81096	0.00013843	0.000627858
TRITD1Av1G187870	81.8147	0.883012	0.359478	2.45637	0.0140348	0.0329851
TRITD1Av1G163590	5288.05	0.803413	0.180312	4.45568	8.36291e-06	5.30141e-05
TRITD1Av1G177750	177.509	0.961161	0.372122	2.58292	0.00979673	0.0243865
TRITD1Av1G157030	512.411	3.69519	0.41765	8.84758	8.94407e-19	4.56628e-17
TRITD1Av1G171690	11038.6	3.29475	0.350189	9.40847	5.03418e-21	3.17598e-19
TRITD1Av1G173000	1011.57	1.54284	0.382303	4.03566	5.445e-05	0.00027807
TRITD1Av1G200050	1358.27	2.28582	0.320947	7.12212	1.06278e-12	2.51261e-11
TRITD1Av1G167570	442.728	1.70064	0.276483	6.15096	7.70138e-10	1.17429e-08
TRITD1Av1G128630	427.188	0.897336	0.206921	4.33662	1.44691e-05	8.57525e-05
TRITD1Av1G182850	670.763	1.20131	0.171007	7.02492	2.14184e-12	4.87204e-11
TRITD1Av1G204190	207.919	0.892645	0.248145	3.59728	0.000321568	0.00131127
TRITD1Av1G186810	106.552	1.61872	0.579862	2.79156	0.00524548	0.0144286
TRITD1Av1G113230	855.485	3.77195	0.49242	7.66002	1.85899e-14	5.6962e-13
TRITD1Av1G150990	587.152	1.47808	0.232167	6.36643	1.93476e-10	3.26016e-09
TRITD1Av1G111660	9000.74	0.778829	0.120677	6.45385	1.09046e-10	1.91274e-09
TRITD1Av1G190050	611.322	2.2278	0.462931	4.81238	1.4914e-06	1.13864e-05
TRITD1Av1G197300	176.903	1.00072	0.284459	3.51797	0.000434864	0.0017037
TRITD1Av1G132440	283.388	0.9491	0.238719	3.97581	7.01399e-05	0.000347123
TRITD1Av1G106730	7559.11	3.73395	0.519702	7.18479	6.73116e-13	1.63539e-11
TRITD1Av1G183730	84.1325	1.04344	0.320072	3.26002	0.00111406	0.00383214
TRITD1Av1G161380	2659.11	2.1781	0.21469	10.1453	3.4758e-24	2.98422e-22
TRITD1Av1G172690	86.7362	2.38927	0.40574	5.88868	3.89283e-09	5.22148e-08
TRITD1Av1G155960	1298.53	1.11378	0.190775	5.83817	5.27758e-09	6.84567e-08
TRITD1Av1G145280	324.436	0.838762	0.229909	3.64823	0.00026405	0.00110663
TRITD1Av1G165140	2911.18	3.93962	0.261241	15.0804	2.17974e-51	1.46414e-48
TRITD1Av1G128070	1147.72	0.715897	0.198585	3.60499	0.00031217	0.00127784
TRITD1Av1G163540	536.619	3.3955	0.456683	7.43514	1.04456e-13	2.9045e-12
TRITD1Av1G111270	10828.9	3.87518	0.287623	13.4731	2.25147e-41	7.4162e-39
TRITD1Av1G202160	880.598	0.846213	0.218458	3.87357	0.000107254	0.000504142
TRITD1Av1G174110	1957.2	3.41191	0.28267	12.0703	1.51603e-33	2.86931e-31
TRITD1Av1G168420	7787.91	0.875072	0.202523	4.32086	1.55423e-05	9.15305e-05
TRITD1Av1G168770	458.535	0.816387	0.272577	2.99507	0.0027438	0.00830119
TRITD1Av1G209190	6539.48	2.29165	0.27846	8.22973	1.87633e-16	7.2548e-15
TRITD1Av1G116940	42.1912	1.12733	0.416995	2.70348	0.00686183	0.0180973
TRITD1Av1G181500	235.213	2.30722	0.703088	3.28155	0.00103238	0.00358682
TRITD1Av1G142690	1648.37	0.817203	0.269374	3.03371	0.00241568	0.00745766
TRITD1Av1G161310	214.781	1.02791	0.250895	4.09699	4.18562e-05	0.000220569
TRITD1Av1G161800	435.415	1.03258	0.297248	3.47379	0.000513165	0.00196178
TRITD1Av1G201530	578.189	1.71368	0.254266	6.73969	1.58723e-11	3.18348e-10
TRITD1Av1G172820	4868.01	1.97844	0.364691	5.425	5.7956e-08	6.10704e-07
TRITD1Av1G208510	133.558	1.83514	0.317629	5.7776	7.57717e-09	9.55007e-08
TRITD1Av1G159000	4423.14	0.960283	0.258416	3.71604	0.000202373	0.000877667
TRITD1Av1G096030	1758.84	0.780004	0.231129	3.37475	0.000738821	0.0026911
TRITD1Av1G193070	3818.03	5.02123	0.341722	14.6939	7.05575e-49	3.89853e-46
TRITD1Av1G173210	4777.33	1.16096	0.189524	6.12565	9.0312e-10	1.35932e-08
TRITD1Av1G163520	96.8745	3.96304	0.571841	6.93032	4.19883e-12	9.16175e-11
TRITD1Av1G164290	62.1416	2.12011	0.404546	5.24072	1.59955e-07	1.52847e-06
TRITD1Av1G128940	962.377	0.733722	0.187363	3.91605	9.00108e-05	0.000431681
TRITD1Av1G108550	243.765	0.757845	0.301744	2.51155	0.0120202	0.0289737
TRITD1Av1G071620	214.47	1.0396	0.249326	4.16964	3.05085e-05	0.000167248
TRITD1Av1G172980	4889.6	1.22777	0.190545	6.44348	1.16766e-10	2.03668e-09
TRITD1Av1G132350	425.036	1.6802	0.200436	8.38269	5.17296e-17	2.15584e-15
TRITD1Av1G075580	54.1333	1.45285	0.524679	2.76903	0.00562231	0.0153066
TRITD1Av1G173190	831.536	1.0295	0.263197	3.91153	9.17125e-05	0.000438921
TRITD1Av1G080320	264.408	0.8399	0.186731	4.4979	6.86268e-06	4.4391e-05
TRITD1Av1G168330	734.896	4.35287	0.56595	7.69127	1.45686e-14	4.54532e-13
TRITD1Av1G212520	306.552	2.73829	0.408795	6.69845	2.10647e-11	4.1188e-10
TRITD1Av1G161470	33847.3	1.50791	0.461207	3.26948	0.00107746	0.00372458
TRITD1Av1G208600	151.853	0.860106	0.323335	2.6601	0.00781163	0.0201934
TRITD1Av1G144180	11069.3	1.64075	0.247437	6.63098	3.33467e-11	6.33237e-10
TRITD1Av1G186490	298.633	1.77384	0.330066	5.37418	7.69327e-08	7.89776e-07
TRITD1Av1G210750	516.289	3.61291	0.708167	5.10178	3.3647e-07	2.98072e-06
TRITD1Av1G207440	37544.8	5.01801	0.339213	14.7931	1.62329e-49	9.42524e-47
TRITD1Av1G194760	189.972	2.94083	0.589024	4.99272	5.95351e-07	4.99754e-06
TRITD1Av1G207960	4002.12	1.86826	0.314823	5.93433	2.95046e-09	4.04782e-08
TRITD1Av1G100950	1033.15	0.681856	0.119322	5.71442	1.10077e-08	1.33958e-07
TRITD1Av1G109520	1917.42	1.54757	0.23548	6.57195	4.96596e-11	9.24559e-10
TRITD1Av1G101600	892.407	1.35935	0.185843	7.31453	2.58281e-13	6.68777e-12
TRITD1Av1G134390	385.869	2.71118	0.372118	7.28582	3.19726e-13	8.17987e-12
TRITD1Av1G184990	537.877	1.2364	0.243563	5.07631	3.84829e-07	3.36647e-06
TRITD1Av1G158210	777.359	0.838391	0.24164	3.46958	0.000521276	0.00198901
TRITD1Av1G197420	2969.04	2.19607	0.183936	11.9393	7.3849e-33	1.29074e-30
TRITD1Av1G181590	1357.34	1.084	0.305741	3.54548	0.000391902	0.00155801
TRITD1Av1G185940	1218.04	3.84233	0.409355	9.38629	6.2151e-21	3.87815e-19
TRITD1Av1G147720	3136.06	1.96302	0.357846	5.48567	4.11908e-08	4.4796e-07
TRITD1Av1G056430	566.585	0.835537	0.241074	3.46589	0.000528487	0.00201249
TRITD1Av1G079250	105.66	1.02193	0.300959	3.39559	0.000684811	0.00251987
TRITD1Av1G201260	102.077	1.44377	0.582436	2.47886	0.0131804	0.031271
TRITD1Av1G178890	944.246	2.19618	0.254638	8.62472	6.42487e-18	2.95829e-16
TRITD1Av1G208620	324.116	0.741741	0.240018	3.09035	0.00199919	0.00633427
TRITD1Av1G185670	100.505	3.57578	0.800871	4.46486	8.01206e-06	5.10071e-05
TRITD1Av1G167030	71.0433	0.94661	0.321709	2.94244	0.00325635	0.00960089
TRITD1Av1G156880	568.982	1.27649	0.398857	3.20036	0.00137254	0.00458634
TRITD1Av1G156450	166.872	0.852968	0.315467	2.70383	0.00685456	0.0180809
TRITD1Av1G200770	1012.16	0.787124	0.197002	3.99551	6.45561e-05	0.00032235
TRITD1Av1G148480	10314.5	1.96316	0.323965	6.05978	1.36306e-09	1.99208e-08
TRITD1Av1G191890	4616.47	0.660337	0.258494	2.55455	0.0106325	0.0261437
TRITD1Av1G150360	238.483	3.41563	0.868667	3.93204	8.42296e-05	0.000406918
TRITD1Av1G155290	445.118	1.2744	0.317952	4.00814	6.1199e-05	0.000307765
TRITD1Av1G140020	5146.11	0.831834	0.198732	4.18571	2.84272e-05	0.000156817
TRITD1Bv1G215260	3480.72	0.645251	0.146319	4.4099	1.03421e-05	6.4055e-05
TRITD2Av1G029850	2278.08	2.70655	0.384959	7.03073	2.05451e-12	4.68271e-11
TRITD1Bv1G062900	2943.4	0.595737	0.190882	3.12097	0.00180255	0.0057905
TRITD2Av1G002620	120.616	2.29691	0.48782	4.70852	2.49518e-06	1.80162e-05
TRITD2Av1G002420	2769.67	1.7122	0.207118	8.26681	1.37595e-16	5.4055e-15
TRITD1Bv1G228450	1402.69	2.90167	0.236804	12.2535	1.60924e-34	3.40294e-32
TRITD1Bv1G041580	828.733	0.779708	0.155356	5.01885	5.19821e-07	4.41326e-06
TRITD2Av1G014470	159.523	4.57085	0.580592	7.87273	3.4698e-15	1.16192e-13
TRITD1Bv1G148010	1973.94	0.736514	0.152544	4.82819	1.37778e-06	1.05922e-05
TRITD2Av1G026950	38.1687	2.76536	0.802198	3.44723	0.000566362	0.00213889
TRITD1Bv1G218090	855.471	2.07844	0.363132	5.72365	1.0426e-08	1.27331e-07
TRITD1Bv1G025330	2002.58	1.40555	0.224117	6.27151	3.57564e-10	5.73459e-09
TRITD1Bv1G041360	1837.62	0.956246	0.206088	4.63999	3.48427e-06	2.42504e-05
TRITD1Bv1G203840	958.301	0.982457	0.16802	5.84725	4.99772e-09	6.51968e-08
TRITD1Bv1G137160	1579.74	0.64275	0.172676	3.72229	0.000197425	0.000858709
TRITD1Bv1G216650	300.499	1.00003	0.229199	4.36316	1.28196e-05	7.72357e-05
TRITD1Bv1G187040	1976.7	1.00794	0.284335	3.54492	0.000392734	0.00156078
TRITD1Bv1G040550	246.863	1.20381	0.285102	4.22239	2.41727e-05	0.000135463
TRITD1Bv1G106830	2207.95	2.20529	0.416991	5.28858	1.23266e-07	1.21204e-06
TRITD2Av1G014460	8449.51	0.729391	0.299445	2.43581	0.0148585	0.0345488
TRITD1Av1G215930	47.2651	2.66629	0.589459	4.52328	6.08872e-06	4.00195e-05
TRITD1Bv1G180630	508.106	0.842563	0.175446	4.80239	1.56781e-06	1.19114e-05
TRITD1Bv1G220490	684.418	1.45366	0.40973	3.54786	0.000388381	0.00154617
TRITD1Bv1G190690	569.457	2.57626	0.485866	5.3024	1.14289e-07	1.13188e-06
TRITD1Bv1G173280	875.297	1.95433	0.19239	10.1581	3.04874e-24	2.63074e-22
TRITD1Bv1G101480	73.4387	0.92707	0.401328	2.31	0.0208879	0.0460966
TRITD1Bv1G191860	813.839	1.01304	0.168561	6.0099	1.85634e-09	2.6409e-08
TRITD1Bv1G149470	95.9591	3.32684	0.560602	5.9344	2.94921e-09	4.04772e-08
TRITD1Bv1G035330	1689.9	2.28233	0.276382	8.25787	1.48289e-16	5.81894e-15
TRITD1Bv1G208440	1669.07	1.69196	0.300397	5.63241	1.77707e-08	2.0763e-07
TRITD1Bv1G112330	49.6315	2.85857	0.53735	5.31975	1.03909e-07	1.03779e-06
TRITD1Bv1G126750	186.208	1.78383	0.304075	5.86643	4.45273e-09	5.89629e-08
TRITD1Bv1G014340	730.023	0.882187	0.166457	5.2998	1.15933e-07	1.1475e-06
TRITD1Bv1G160350	413.637	1.0491	0.205468	5.10593	3.29175e-07	2.92214e-06
TRITD1Bv1G052150	218.56	2.58978	0.492961	5.25352	1.49216e-07	1.43829e-06
TRITD1Bv1G155370	72.5795	2.46362	0.580241	4.24586	2.17756e-05	0.000123463
TRITD1Av1G230760	899.949	2.8621	0.285089	10.0393	1.02362e-23	8.47012e-22
TRITD2Av1G026820	309.135	1.38235	0.442755	3.12217	0.00179525	0.00577356
TRITD1Av1G230000	303.688	3.93507	0.44085	8.92611	4.41266e-19	2.31492e-17
TRITD1Av1G226880	2430.68	0.706515	0.255402	2.76629	0.00566986	0.0154153
TRITD1Bv1G128530	693.004	1.61495	0.512828	3.14911	0.00163771	0.00532995
TRITD1Av1G222780	61.7403	1.11018	0.39769	2.79158	0.00524517	0.0144286
TRITD1Av1G216360	83.6537	0.997196	0.354128	2.81592	0.00486383	0.0135238
TRITD1Bv1G117690	1468.73	1.27548	0.208664	6.1126	9.80202e-10	1.46377e-08
TRITD2Av1G023110	101.728	1.30394	0.364624	3.57614	0.000348711	0.0014092
TRITD1Bv1G213590	55708.4	5.36196	0.728237	7.36293	1.79918e-13	4.78157e-12
TRITD1Bv1G123040	3421.46	0.965256	0.26949	3.58178	0.000341256	0.00138233
TRITD1Bv1G048790	154.602	1.92038	0.766792	2.50444	0.0122646	0.0294821
TRITD1Bv1G144440	11118	0.66958	0.155608	4.30299	1.68509e-05	9.83242e-05
TRITD1Bv1G022980	237.018	0.732514	0.229802	3.18758	0.00143467	0.00476235
TRITD1Bv1G107750	25.0505	5.22739	0.900256	5.80655	6.37716e-09	8.14246e-08
TRITD1Bv1G215960	948.584	2.46362	0.36567	6.73728	1.61381e-11	3.22734e-10
TRITD1Bv1G209270	362.574	1.5025	0.260149	5.77553	7.67113e-09	9.64921e-08
TRITD2Av1G030520	4278.94	0.752894	0.228377	3.29671	0.000978234	0.00342827
TRITD2Av1G005660	6833.85	0.956715	0.233943	4.08952	4.3227e-05	0.000227016
TRITD1Bv1G053800	63213	2.34911	0.425448	5.52151	3.36098e-08	3.73337e-07
TRITD1Av1G225250	117.575	1.69979	0.386836	4.39407	1.11245e-05	6.82474e-05
TRITD1Bv1G104510	199.825	1.42527	0.30233	4.7143	2.42547e-06	1.75999e-05
TRITD1Bv1G007900	94.8635	3.18546	0.564808	5.6399	1.70147e-08	1.99478e-07
TRITD1Bv1G006210	3221.09	4.04801	0.663673	6.0994	1.06466e-09	1.58093e-08
TRITD1Bv1G156530	5953.68	1.77678	0.191738	9.2667	1.91993e-20	1.15591e-18
TRITD1Bv1G003190	1992.43	1.41275	0.508469	2.77845	0.00546193	0.0149234
TRITD1Bv1G204870	2194.21	0.836336	0.157823	5.29919	1.16315e-07	1.15029e-06
TRITD1Bv1G172560	11289.6	0.61202	0.218188	2.80502	0.00503139	0.0139274
TRITD1Bv1G033600	539.108	1.29615	0.140721	9.21076	3.23839e-20	1.90942e-18
TRITD1Bv1G163320	1774.96	1.20723	0.189442	6.37255	1.85916e-10	3.1374e-09
TRITD1Bv1G140910	152.355	4.64462	0.78156	5.94275	2.80273e-09	3.86216e-08
TRITD1Bv1G103940	259.289	1.17755	0.466923	2.52194	0.0116709	0.0282511
TRITD1Bv1G141740	1868.92	0.979023	0.196401	4.98483	6.20174e-07	5.17925e-06
TRITD1Bv1G186990	1811.14	1.36892	0.117593	11.6412	2.5443e-31	3.94389e-29
TRITD2Av1G006350	156.358	3.82294	0.625585	6.11098	9.90228e-10	1.47745e-08
TRITD1Bv1G177570	6994.73	0.585947	0.128593	4.55661	5.19868e-06	3.4736e-05
TRITD1Bv1G057120	174.624	0.776158	0.20415	3.80191	0.000143587	0.000648927
TRITD1Av1G216260	185.247	0.838717	0.305184	2.74823	0.00599178	0.0161373
TRITD1Bv1G135080	2628.36	1.11291	0.173761	6.40486	1.50511e-10	2.5819e-09
TRITD1Bv1G211980	949.949	0.928243	0.265689	3.49372	0.000476342	0.00183927
TRITD1Bv1G185460	480.776	4.18771	0.554879	7.54706	4.45193e-14	1.29136e-12
TRITD1Bv1G217370	76673.4	1.41856	0.20978	6.76212	1.35983e-11	2.75481e-10
TRITD2Av1G030440	2668.12	1.33533	0.333727	4.00126	6.30057e-05	0.000315461
TRITD1Bv1G165570	288.531	0.858659	0.246669	3.48101	0.000499521	0.00191668
TRITD1Bv1G135680	3331.09	0.885945	0.193455	4.5796	4.65869e-06	3.15151e-05
TRITD2Av1G006180	1346.46	3.07702	0.745096	4.1297	3.63234e-05	0.000194883
TRITD1Bv1G222620	1752.99	2.3207	0.311378	7.453	9.12382e-14	2.54731e-12
TRITD1Bv1G129050	575.402	0.808421	0.186193	4.34185	1.41289e-05	8.40596e-05
TRITD1Bv1G185360	159.596	0.755709	0.23282	3.24589	0.00117084	0.00400136
TRITD1Bv1G153090	71.4002	0.941516	0.412846	2.28055	0.0225752	0.0492303
TRITD2Av1G007630	928.1	1.06494	0.261473	4.07285	4.64415e-05	0.000241785
TRITD2Av1G014310	1942.29	1.02147	0.153802	6.64143	3.10656e-11	5.9123e-10
TRITD1Bv1G103990	3644.34	0.685949	0.178542	3.84195	0.000122061	0.000562855
TRITD1Bv1G203110	273.25	1.3513	0.250678	5.3906	7.02239e-08	7.27702e-07
TRITD1Av1G215340	1722.09	1.96015	0.377056	5.19857	2.00828e-07	1.87562e-06
TRITD2Av1G000050	1230.72	0.673696	0.10683	6.30624	2.85897e-10	4.66379e-09
TRITD1Bv1G169550	1834.97	0.818572	0.237467	3.4471	0.000566631	0.00213967
TRITD1Bv1G218240	1302.28	1.20487	0.446389	2.69914	0.00695193	0.0182955
TRITD1Bv1G125660	2088.04	0.924162	0.200745	4.60367	4.1512e-06	2.84472e-05
TRITD1Bv1G135500	123.695	1.96069	0.442353	4.4324	9.31915e-06	5.84379e-05
TRITD1Bv1G139690	244.484	0.704788	0.272851	2.58305	0.00979299	0.0243789
TRITD1Bv1G134860	612.951	1.15394	0.208757	5.52766	3.24536e-08	3.61313e-07
TRITD1Bv1G001870	2.0588e+06	12.127	0.603792	20.0848	1.00314e-89	4.90923e-86
TRITD1Bv1G166820	301.624	2.56697	0.551922	4.65097	3.3038e-06	2.31379e-05
TRITD1Bv1G030300	609.743	2.75719	0.359457	7.67042	1.71432e-14	5.29077e-13
TRITD1Bv1G104860	1158.21	1.16712	0.189747	6.15094	7.70242e-10	1.17429e-08
TRITD1Bv1G218290	141.764	2.31964	0.361752	6.41224	1.43399e-10	2.46704e-09
TRITD1Bv1G055330	1017.04	0.611252	0.190501	3.20865	0.00133358	0.00447099
TRITD1Bv1G190420	139.96	2.41163	0.515815	4.67538	2.93417e-06	2.08193e-05
TRITD1Bv1G157890	711.703	0.683801	0.120452	5.67696	1.37107e-08	1.63997e-07
TRITD1Av1G219130	11759.2	1.96641	0.263603	7.45973	8.67028e-14	2.4286e-12
TRITD1Bv1G223620	883.008	1.16832	0.236167	4.94702	7.53581e-07	6.15101e-06
TRITD1Bv1G108420	262.031	0.893411	0.223146	4.0037	6.23592e-05	0.000312819
TRITD1Bv1G186950	206.562	1.21653	0.294822	4.12632	3.68621e-05	0.00019731
TRITD2Av1G003050	4486.73	1.94681	0.204108	9.53811	1.45461e-21	9.73255e-20
TRITD1Bv1G153630	607.9	2.82805	0.399469	7.07952	1.44652e-12	3.3687e-11
TRITD1Bv1G011530	113.895	1.72183	0.522369	3.2962	0.000980031	0.00343387
TRITD1Bv1G124470	3102.05	1.10824	0.314267	3.52642	0.000421219	0.00165725
TRITD1Bv1G134800	180.908	1.16545	0.359288	3.24379	0.00117952	0.0040246
TRITD1Bv1G218950	174.219	1.14929	0.328921	3.49412	0.000475635	0.00183717
TRITD1Bv1G229260	1148.45	1.24785	0.210404	5.93075	3.01563e-09	4.12401e-08
TRITD1Bv1G114330	57.0229	1.78518	0.44151	4.04334	5.26944e-05	0.000270111
TRITD1Bv1G172170	1049.52	0.922254	0.16112	5.72404	1.04023e-08	1.27087e-07
TRITD1Av1G223200	508.807	1.86043	0.373688	4.97857	6.40574e-07	5.3308e-06
TRITD1Bv1G224850	226.381	1.78649	0.310321	5.75689	8.56766e-09	1.06573e-07
TRITD1Bv1G184590	441.747	0.820584	0.139566	5.87956	4.1137e-09	5.49837e-08
TRITD1Bv1G140170	5976.76	1.9217	0.260761	7.36957	1.71179e-13	4.57774e-12
TRITD1Bv1G134350	1901.49	1.65205	0.188001	8.78742	1.53037e-18	7.6534e-17
TRITD2Av1G017370	1755.97	1.02382	0.186023	5.50375	3.71803e-08	4.08888e-07
TRITD2Av1G010470	139.266	1.33946	0.413899	3.23621	0.00121128	0.00411721
TRITD1Bv1G050420	981.025	0.633549	0.210949	3.00333	0.00267041	0.00811267
TRITD1Bv1G157870	455.53	0.797853	0.177409	4.49724	6.88409e-06	4.45127e-05
TRITD2Av1G007470	358.276	1.11831	0.224955	4.97128	6.65122e-07	5.49833e-06
TRITD2Av1G008130	3250.72	1.8054	0.23482	7.68847	1.48908e-14	4.64163e-13
TRITD1Bv1G048610	15289.5	1.91154	0.331886	5.75962	8.43019e-09	1.05016e-07
TRITD1Bv1G038220	522.306	0.77785	0.172827	4.50073	6.77199e-06	4.39496e-05
TRITD1Bv1G119760	5064.43	0.998846	0.199425	5.00863	5.48184e-07	4.62997e-06
TRITD1Bv1G140380	143.149	3.80147	0.576069	6.59898	4.13984e-11	7.78368e-10
TRITD1Bv1G118200	48.8163	1.27221	0.486949	2.61262	0.00898517	0.0226727
TRITD1Bv1G138120	5734.73	0.908702	0.178582	5.08843	3.61031e-07	3.17776e-06
TRITD1Bv1G219360	59.2374	2.10863	0.823965	2.55912	0.0104936	0.0258452
TRITD1Av1G224860	3030.92	1.62975	0.285097	5.71646	1.08763e-08	1.32453e-07
TRITD2Av1G030470	98.133	0.860684	0.25386	3.39039	0.000697922	0.00256394
TRITD1Bv1G178030	905.554	0.619567	0.200392	3.09178	0.00198961	0.00630942
TRITD1Bv1G219480	110498	3.13084	0.363837	8.60508	7.62665e-18	3.46841e-16
TRITD1Bv1G003430	3413.51	1.53035	0.227656	6.72223	1.7896e-11	3.53824e-10
TRITD1Bv1G087830	1124.79	0.961547	0.143884	6.68281	2.34399e-11	4.5598e-10
TRITD1Bv1G008740	8886.57	7.44704	0.60863	12.2357	2.00266e-34	4.15788e-32
TRITD1Bv1G172690	975.792	0.624435	0.193504	3.22699	0.001251	0.00423139
TRITD1Bv1G195040	3510	1.50532	0.198964	7.56578	3.85532e-14	1.132e-12
TRITD1Bv1G187070	8717.05	0.911833	0.216209	4.21736	2.47175e-05	0.000138222
TRITD1Av1G219100	228.8	0.876368	0.199155	4.40044	1.08034e-05	6.64676e-05
TRITD1Bv1G174270	86.4414	3.56832	0.691881	5.15742	2.5037e-07	2.28962e-06
TRITD1Bv1G114170	65.4608	1.40035	0.467372	2.99623	0.00273339	0.00827262
TRITD1Bv1G126900	946.518	1.37587	0.181446	7.58284	3.38073e-14	1.00012e-12
TRITD2Av1G006860	157.114	2.46774	0.411261	6.00041	1.96815e-09	2.78608e-08
TRITD1Bv1G112620	7990.88	0.718272	0.189109	3.79819	0.000145756	0.000657001
TRITD1Bv1G006750	102.57	2.4638	0.71681	3.43717	0.000587829	0.00220827
TRITD1Bv1G170730	149.75	0.722378	0.230361	3.13585	0.00171358	0.00554684
TRITD1Bv1G107010	4838.13	3.52554	0.518573	6.79855	1.05674e-11	2.18472e-10
TRITD1Bv1G158070	6624.69	1.87154	0.210639	8.8851	6.3865e-19	3.30987e-17
TRITD1Bv1G150910	3433.74	4.67446	0.306224	15.2648	1.31154e-52	9.36028e-50
TRITD1Bv1G181240	597.549	0.707843	0.277906	2.54706	0.0108636	0.0266261
TRITD1Bv1G129860	98.9263	1.53075	0.306721	4.99068	6.01668e-07	5.04315e-06
TRITD1Bv1G048200	157.778	0.629524	0.256485	2.45443	0.0141107	0.0331385
TRITD1Bv1G128260	490.635	2.15116	0.288816	7.44822	9.46074e-14	2.63922e-12
TRITD1Bv1G154250	447.647	2.65121	0.623035	4.25531	2.08758e-05	0.000118893
TRITD1Bv1G211720	86.7907	1.32213	0.336506	3.92899	8.53042e-05	0.000411645
TRITD1Bv1G124450	1456.22	1.43271	0.25127	5.70187	1.185e-08	1.43056e-07
TRITD2Av1G000080	324.034	0.651132	0.203847	3.19421	0.00140213	0.00467198
TRITD1Bv1G090450	2089.26	0.640953	0.232056	2.76206	0.00574376	0.0155791
TRITD1Bv1G021000	484.091	3.07267	0.574719	5.34639	8.97261e-08	9.08586e-07
TRITD1Bv1G208810	741.325	0.826785	0.184295	4.4862	7.25054e-06	4.6592e-05
TRITD1Av1G214470	134.557	1.41431	0.422063	3.35095	0.000805338	0.00290069
TRITD1Bv1G002670	43.8066	0.982771	0.38025	2.58453	0.00975104	0.0242904
TRITD1Bv1G032170	3282.36	0.600846	0.21832	2.75213	0.00592084	0.015978
TRITD1Bv1G104440	415.601	1.57682	0.264995	5.95039	2.67503e-09	3.69809e-08
TRITD1Bv1G135430	916.328	2.27679	0.364033	6.25435	3.99172e-10	6.33662e-09
TRITD1Bv1G154990	1244.52	0.763209	0.191093	3.99391	6.49926e-05	0.000324272
TRITD1Av1G225860	234.59	1.10895	0.242359	4.57566	4.74727e-06	3.20322e-05
TRITD1Bv1G177090	1368.14	0.764133	0.10594	7.21286	5.479e-13	1.35032e-11
TRITD1Bv1G205530	139.283	0.66937	0.237597	2.81725	0.0048437	0.0134728
TRITD1Bv1G157400	307.546	0.656412	0.137678	4.76775	1.86293e-06	1.39129e-05
TRITD1Bv1G147100	60.8584	1.792	0.690152	2.59652	0.00941726	0.0235789
TRITD1Bv1G192360	73861.9	0.619802	0.259919	2.38459	0.017098	0.0389057
TRITD1Bv1G013090	184.149	0.953093	0.245353	3.88458	0.000102508	0.00048456
TRITD1Av1G231210	4100.39	2.26117	0.332468	6.80116	1.0378e-11	2.14816e-10
TRITD1Av1G223720	534.178	1.49588	0.353552	4.231	2.32652e-05	0.000130956
TRITD1Bv1G118240	314.168	1.31882	0.170405	7.73931	9.99543e-15	3.18821e-13
TRITD1Av1G213330	55.1327	2.58139	0.706379	3.65439	0.000257792	0.00108332
TRITD1Bv1G127570	279.463	2.05347	0.355808	5.7713	7.86634e-09	9.86013e-08
TRITD2Av1G008270	195.977	0.704196	0.210555	3.34447	0.0008244	0.00295784
TRITD1Bv1G188670	105.927	4.13648	0.692474	5.97348	2.32248e-09	3.24873e-08
TRITD1Bv1G206070	122.143	0.845005	0.332283	2.54303	0.0109896	0.0268736
TRITD1Bv1G001310	2183.33	1.22069	0.207239	5.89023	3.85653e-09	5.18295e-08
TRITD1Bv1G135250	62.0174	1.83609	0.550458	3.33556	0.000851275	0.00304121
TRITD1Bv1G012930	297.478	0.829047	0.192421	4.30849	1.6437e-05	9.62043e-05
TRITD1Bv1G119280	537.468	0.863463	0.202549	4.26297	2.01725e-05	0.000115098
TRITD1Av1G217550	1290.67	0.880974	0.220584	3.99383	6.50144e-05	0.000324319
TRITD1Bv1G094210	116.182	1.37631	0.328641	4.18789	2.81561e-05	0.000155471
TRITD1Bv1G149040	8035.94	0.771881	0.169648	4.5499	5.36724e-06	3.57715e-05
TRITD1Bv1G221100	863.934	1.23874	0.393278	3.14978	0.00163395	0.00531975
TRITD1Bv1G123480	1263.83	1.01641	0.156645	6.48858	8.66493e-11	1.54601e-09
TRITD1Bv1G162570	5835.99	0.743009	0.292577	2.53954	0.0111	0.0270873
TRITD1Bv1G154390	1493.18	0.770575	0.229035	3.36444	0.000766991	0.00277831
TRITD2Av1G017810	53.1064	3.19861	0.59918	5.33831	9.38182e-08	9.47224e-07
TRITD1Bv1G205020	77.8019	1.34768	0.475969	2.83145	0.00463379	0.0129732
TRITD1Av1G220750	105.438	4.04913	0.579765	6.98409	2.86717e-12	6.42386e-11
TRITD1Bv1G149490	2903.2	0.685276	0.148947	4.6008	4.20876e-06	2.87956e-05
TRITD1Bv1G174370	2660.38	2.55924	0.375559	6.81447	9.4611e-12	1.96907e-10
TRITD1Bv1G171410	648.472	0.956043	0.209394	4.56577	4.97669e-06	3.34372e-05
TRITD1Bv1G055970	792.201	0.624252	0.189255	3.29847	0.000972117	0.00341033
TRITD1Bv1G210140	331.992	0.643323	0.215339	2.98748	0.00281285	0.00848461
TRITD1Bv1G170320	6169.51	0.605318	0.189253	3.19846	0.00138162	0.00461398
TRITD1Bv1G143950	2476.43	0.935068	0.396316	2.3594	0.0183044	0.0412021
TRITD1Bv1G155030	5080.1	1.65644	0.193047	8.5805	9.44643e-18	4.26359e-16
TRITD1Bv1G040570	29870.7	1.52494	0.302409	5.04263	4.59178e-07	3.95427e-06
TRITD1Bv1G213600	604782	5.74213	0.504115	11.3905	4.66248e-30	6.41456e-28
TRITD1Bv1G079280	29.7083	1.42711	0.453417	3.14746	0.00164695	0.00535544
TRITD1Bv1G147620	373.279	0.818016	0.193696	4.2232	2.40859e-05	0.000135043
TRITD1Bv1G149440	501.322	5.28129	0.382342	13.813	2.12855e-43	8.193e-41
TRITD1Bv1G064300	520.532	0.957579	0.173935	5.50537	3.68392e-08	4.05788e-07
TRITD1Av1G222050	64233.3	4.20743	0.360402	11.6743	1.72532e-31	2.69883e-29
TRITD1Bv1G217500	37.2556	2.66276	0.763025	3.48974	0.000483494	0.00186395
TRITD1Bv1G102080	1394.27	1.09419	0.219739	4.97948	6.37558e-07	5.31148e-06
TRITD1Bv1G145500	349.068	0.611361	0.18153	3.36782	0.000757658	0.00274875
TRITD1Bv1G195020	466.655	0.654348	0.169386	3.86305	0.00011198	0.000522557
TRITD1Bv1G133800	3574.78	0.904315	0.172607	5.23916	1.61306e-07	1.53924e-06
TRITD1Bv1G015150	2685.26	1.05044	0.210689	4.98571	6.17336e-07	5.15974e-06
TRITD1Bv1G143240	3431.41	1.07032	0.169183	6.32642	2.50908e-10	4.14434e-09
TRITD1Bv1G142990	886.931	0.635355	0.233697	2.71872	0.00655356	0.0174156
TRITD2Av1G012260	5619.75	3.43314	0.681433	5.03811	4.7014e-07	4.03447e-06
TRITD1Av1G225710	143.18	0.837484	0.268718	3.11659	0.00182953	0.00586454
TRITD1Bv1G173990	3095.6	4.52884	0.290035	15.6148	5.77386e-55	4.32048e-52
TRITD1Bv1G137910	944.696	0.845841	0.314235	2.69174	0.00710798	0.0186544
TRITD1Bv1G175700	112.967	1.74638	0.559419	3.12178	0.00179761	0.0057787
TRITD1Av1G230730	1063.18	0.663223	0.261359	2.53759	0.0111618	0.0272188
TRITD1Bv1G095000	67.2369	1.47153	0.488562	3.01197	0.00259557	0.00791846
TRITD1Bv1G121790	467.078	1.14258	0.222122	5.14393	2.69054e-07	2.43664e-06
TRITD1Bv1G152280	181.462	0.59377	0.231208	2.56812	0.0102251	0.0252909
TRITD1Bv1G143720	577.968	5.58242	0.687561	8.11916	4.69406e-16	1.74219e-14
TRITD1Av1G217750	5467.79	0.730056	0.203236	3.59215	0.000327959	0.00133447
TRITD1Bv1G144080	552.126	0.757509	0.194168	3.9013	9.56759e-05	0.000455661
TRITD1Bv1G226760	73.4068	1.29216	0.464695	2.78067	0.00542477	0.0148479
TRITD1Bv1G058540	1119.4	3.11126	0.495582	6.27798	3.42997e-10	5.51386e-09
TRITD1Bv1G111590	139.807	0.597931	0.222661	2.68539	0.00724451	0.0189563
TRITD1Av1G231000	999.686	1.20104	0.143952	8.34329	7.22531e-17	2.96074e-15
TRITD1Bv1G102700	494.713	0.743698	0.178486	4.1667	3.09036e-05	0.000169035
TRITD1Bv1G042210	340.361	1.6086	0.319563	5.03375	4.80972e-07	4.11608e-06
TRITD1Av1G218340	2909.03	3.60199	0.803524	4.48274	7.36909e-06	4.72739e-05
TRITD1Bv1G203190	90.7925	1.15055	0.331196	3.47391	0.000512925	0.0019613
TRITD1Bv1G190770	59.4572	2.03461	0.467346	4.35354	1.33956e-05	8.02316e-05
TRITD2Av1G003340	648.371	2.02457	0.400942	5.04952	4.42911e-07	3.82476e-06
TRITD1Av1G223550	36.2035	2.81125	0.847699	3.31633	0.000912083	0.00322948
TRITD1Bv1G129010	3580.58	1.33219	0.211051	6.31217	2.75152e-10	4.49708e-09
TRITD1Bv1G168460	1398.87	0.824057	0.183076	4.50118	6.75785e-06	4.39015e-05
TRITD1Bv1G194720	5189.91	1.9891	0.247398	8.04007	8.97837e-16	3.23419e-14
TRITD1Bv1G158710	569.702	1.20988	0.255996	4.72617	2.2879e-06	1.6715e-05
TRITD1Bv1G076140	1981.56	1.19691	0.278344	4.3001	1.70721e-05	9.94115e-05
TRITD1Bv1G008290	87239	11.1648	0.629413	17.7384	2.11918e-70	4.03315e-67
TRITD1Bv1G127150	6240.35	0.710462	0.208313	3.41055	0.000648326	0.00240287
TRITD2Av1G029860	2100.17	3.21599	0.411038	7.82405	5.11495e-15	1.68322e-13
TRITD1Bv1G196060	102.294	1.09171	0.373057	2.92638	0.00342927	0.0100399
TRITD1Bv1G164720	139.955	0.986478	0.355436	2.77541	0.00551327	0.015042
TRITD1Bv1G220360	1473.85	0.658568	0.152947	4.30586	1.66338e-05	9.72559e-05
TRITD1Bv1G041340	21433.7	2.29775	1.00439	2.28771	0.0221542	0.0484821
TRITD1Bv1G117760	7451.56	0.692266	0.209095	3.31077	0.000930403	0.00328382
TRITD1Bv1G007290	1321.24	1.19782	0.224947	5.32488	1.01017e-07	1.01215e-06
TRITD1Bv1G106670	801.355	0.670947	0.199048	3.37078	0.000749551	0.00272497
TRITD1Bv1G006940	540.001	0.624163	0.225649	2.76607	0.00567355	0.0154238
TRITD1Bv1G181800	2694.04	0.615557	0.239755	2.56744	0.0102452	0.0253262
TRITD2Av1G007310	565.011	0.738939	0.222795	3.31668	0.00091094	0.0032261
TRITD1Bv1G138370	543.2	0.733231	0.183172	4.00297	6.25529e-05	0.000313561
TRITD1Bv1G121090	2082.71	0.670122	0.17317	3.86973	0.000108957	0.000511025
TRITD1Bv1G139960	155.224	0.696329	0.303755	2.2924	0.0218823	0.0479847
TRITD2Av1G026410	180.56	1.70614	0.641505	2.6596	0.00782341	0.0202162
TRITD1Bv1G220780	64.148	3.97081	0.672546	5.90415	3.54476e-09	4.79403e-08
TRITD1Bv1G137500	824.494	1.33457	0.209729	6.36327	1.975e-10	3.32307e-09
TRITD1Bv1G218760	295.47	3.25479	0.647639	5.02562	5.01806e-07	4.27834e-06
TRITD1Bv1G194820	3425.3	5.22272	0.531288	9.83029	8.33751e-23	6.3612e-21
TRITD1Bv1G154540	39.7482	1.63231	0.546061	2.98924	0.00279673	0.00844119
TRITD1Bv1G039890	16660.5	4.38876	0.497301	8.82516	1.09307e-18	5.53108e-17
TRITD1Bv1G161220	185.647	0.731671	0.286066	2.5577	0.0105366	0.025938
TRITD1Bv1G112660	2844.85	1.23451	0.252415	4.89079	1.00433e-06	7.97525e-06
TRITD1Bv1G170820	2747.96	0.814915	0.216087	3.77123	0.000162447	0.000723564
TRITD1Bv1G019590	307.957	0.70092	0.178633	3.9238	8.71618e-05	0.000419309
TRITD1Bv1G135420	1255.92	1.19827	0.243779	4.91539	8.86059e-07	7.11527e-06
TRITD1Bv1G214990	6266.07	1.5584	0.239171	6.51585	7.22799e-11	1.30803e-09
TRITD1Av1G227690	912.485	1.55272	0.297982	5.2108	1.88029e-07	1.76716e-06
TRITD1Bv1G008950	307.803	0.654845	0.206356	3.17337	0.0015068	0.00496569
TRITD2Av1G007410	481.098	0.978821	0.275797	3.54906	0.000386605	0.00154017
TRITD1Bv1G069350	145.828	1.76321	0.6761	2.60792	0.00910947	0.0229357
TRITD1Bv1G149550	766.44	0.927743	0.186557	4.97297	6.59344e-07	5.45451e-06
TRITD1Bv1G008230	11075.5	4.47542	0.430369	10.399	2.50451e-25	2.37008e-23
TRITD1Bv1G156280	841.808	0.716396	0.138429	5.17517	2.27698e-07	2.1059e-06
TRITD1Bv1G217400	48.7095	1.18411	0.517506	2.28811	0.0221311	0.0484377
TRITD1Bv1G154340	5174.57	1.27586	0.251971	5.06354	4.11543e-07	3.58005e-06
TRITD1Bv1G167060	114.77	2.27765	0.765389	2.97581	0.00292211	0.00875617
TRITD1Bv1G206880	51.5402	3.48301	0.857761	4.06059	4.89498e-05	0.000253187
TRITD1Bv1G120580	66.6891	0.887313	0.310987	2.85322	0.0043279	0.0122325
TRITD1Bv1G057630	2537.97	1.18711	0.189395	6.26793	3.65875e-10	5.85418e-09
TRITD1Bv1G145660	186.239	1.5613	0.278195	5.61224	1.99724e-08	2.31303e-07
TRITD1Av1G218650	1544.64	0.983042	0.26823	3.66492	0.00024742	0.00104473
TRITD2Av1G003510	2714.29	1.06205	0.195164	5.44183	5.27372e-08	5.60887e-07
TRITD1Bv1G032250	255.619	1.20316	0.264108	4.55558	5.22413e-06	3.48924e-05
TRITD1Bv1G228060	1018.26	0.720873	0.191034	3.77353	0.000160952	0.000718027
TRITD1Bv1G228570	1980.53	2.27559	0.271113	8.39353	4.71775e-17	1.97333e-15
TRITD2Av1G019670	489.511	1.03406	0.259315	3.98765	6.67303e-05	0.000331982
TRITD1Bv1G157980	3700.82	1.25431	0.329548	3.80614	0.000141153	0.000639023
TRITD1Bv1G095380	232.014	1.08224	0.305287	3.545	0.000392607	0.00156045
TRITD1Av1G220340	267.795	3.47741	0.476658	7.2954	2.97766e-13	7.66959e-12
TRITD1Bv1G128360	4364.62	0.684187	0.116022	5.89705	3.70054e-09	4.98503e-08
TRITD1Bv1G009160	2867.06	0.747846	0.24676	3.03066	0.00244021	0.00751746
TRITD1Bv1G000990	346.235	1.54823	0.207545	7.45973	8.67006e-14	2.4286e-12
TRITD1Av1G215900	66.8273	3.22984	0.916452	3.52429	0.000424623	0.00166836
TRITD1Bv1G147950	39929	1.83993	0.458958	4.00893	6.09957e-05	0.000306788
TRITD1Av1G221140	706.794	3.27275	0.457507	7.15344	8.46295e-13	2.03164e-11
TRITD1Bv1G178250	254.673	0.62021	0.22384	2.77078	0.00559226	0.0152345
TRITD2Av1G003900	577.155	0.725504	0.210043	3.45407	0.000552186	0.00209297
TRITD1Av1G225260	179.674	0.641593	0.265581	2.41581	0.0157002	0.0362159
TRITD2Av1G006520	3910.96	0.982258	0.226646	4.33388	1.46502e-05	8.66641e-05
TRITD1Bv1G202760	712.652	0.681517	0.23107	2.9494	0.00318393	0.00942063
TRITD1Bv1G015000	720.091	2.52369	0.299548	8.425	3.60754e-17	1.5352e-15
TRITD2Av1G019470	1232.91	3.9179	0.341657	11.4674	1.92422e-30	2.74658e-28
TRITD1Bv1G000940	12968.4	0.766966	0.215719	3.55539	0.000377417	0.00150883
TRITD1Bv1G228580	500.214	0.684702	0.183654	3.72822	0.000192837	0.00084046
TRITD1Bv1G189880	130.516	1.20642	0.311551	3.8723	0.000107812	0.000506281
TRITD1Bv1G189070	78.9795	0.734535	0.296858	2.47436	0.0133473	0.0316166
TRITD1Bv1G169680	837.273	3.04366	0.352009	8.64652	5.30926e-18	2.47792e-16
TRITD2Av1G001840	436.378	0.851403	0.248357	3.42814	0.000607723	0.00227354
TRITD1Bv1G150190	520.11	0.898901	0.241171	3.72724	0.00019359	0.000843204
TRITD1Bv1G083050	167.269	0.791056	0.242705	3.25933	0.00111677	0.00384107
TRITD2Av1G002670	4031.87	1.95965	0.382392	5.12471	2.98002e-07	2.67032e-06
TRITD1Bv1G158190	773.726	0.761011	0.313733	2.42567	0.0152803	0.0353711
TRITD1Bv1G122960	1422.87	0.713382	0.216575	3.29392	0.000987991	0.00345858
TRITD1Av1G227820	1173.95	0.667257	0.141209	4.72532	2.29748e-06	1.67635e-05
TRITD1Bv1G176450	1133.87	1.1818	0.25226	4.68484	2.80173e-06	1.99998e-05
TRITD1Av1G224420	742.891	0.691583	0.225868	3.06189	0.00219947	0.0068735
TRITD1Bv1G059850	844.941	2.77978	0.327782	8.48058	2.24065e-17	9.77809e-16
TRITD1Bv1G006440	1120.03	0.759492	0.247748	3.06558	0.00217248	0.00679906
TRITD2Av1G027660	25.5027	2.5128	0.834694	3.01045	0.00260862	0.00795475
TRITD1Bv1G163710	570.429	1.26901	0.336478	3.77143	0.000162313	0.000723156
TRITD1Bv1G157080	5023.13	4.18181	0.353456	11.8312	2.69271e-32	4.49971e-30
TRITD1Bv1G150370	405.344	0.612175	0.217572	2.81367	0.00489794	0.013606
TRITD1Bv1G096750	97.2039	1.05563	0.358284	2.94635	0.00321544	0.00949745
TRITD1Bv1G012590	622.758	1.63151	0.328789	4.96219	6.97041e-07	5.73176e-06
TRITD1Bv1G143160	396.664	1.18502	0.195744	6.05394	1.41345e-09	2.0587e-08
TRITD1Bv1G168260	132.32	1.48033	0.383808	3.85694	0.000114814	0.000533962
TRITD1Av1G216290	67.4311	2.23489	0.675163	3.31016	0.00093244	0.00328966
TRITD1Bv1G194640	176.016	2.18585	0.496093	4.40613	1.05236e-05	6.50498e-05
TRITD1Bv1G225340	238.162	3.08434	0.611669	5.0425	4.59485e-07	3.95591e-06
TRITD1Bv1G134550	9760.68	2.74099	0.228936	11.9727	4.93867e-33	8.99914e-31
TRITD1Bv1G001560	169.987	0.630972	0.199416	3.1641	0.00155563	0.00510279
TRITD1Bv1G160960	674.717	0.65078	0.22855	2.84743	0.00440737	0.0124307
TRITD1Bv1G159810	460.162	1.72723	0.209228	8.25527	1.51555e-16	5.94031e-15
TRITD2Av1G026660	279.756	1.80419	0.378411	4.76782	1.86234e-06	1.39115e-05
TRITD1Bv1G175410	91.4335	4.41432	0.747918	5.90214	3.58811e-09	4.84692e-08
TRITD1Bv1G145310	654.558	0.932828	0.240511	3.87852	0.000105095	0.000495214
TRITD2Av1G018910	257.977	1.24954	0.303144	4.12195	3.75686e-05	0.000200653
TRITD1Bv1G217310	215.861	1.84339	0.307541	5.99398	2.04772e-09	2.88916e-08
TRITD1Bv1G158720	3198.27	1.8438	0.163525	11.2753	1.73733e-29	2.32484e-27
TRITD1Bv1G226010	235.844	1.06693	0.328882	3.24411	0.0011782	0.00402087
TRITD1Bv1G199150	831.612	2.08381	0.365733	5.69762	1.21488e-08	1.46337e-07
TRITD1Bv1G007350	246.63	0.648107	0.25615	2.53018	0.0114003	0.027694
TRITD1Bv1G017690	1195.44	6.77115	0.745927	9.0775	1.11096e-19	6.12853e-18
TRITD2Av1G006400	660.059	1.61387	0.404901	3.98583	6.72449e-05	0.000334195
TRITD1Bv1G096550	218.936	0.774586	0.229048	3.38176	0.000720219	0.0026337
TRITD1Bv1G023750	74.323	1.28313	0.382569	3.35398	0.000796574	0.00287305
TRITD1Bv1G112900	6173.79	2.22004	0.266384	8.33396	7.81817e-17	3.18463e-15
TRITD2Av1G026910	450.041	1.87483	0.739515	2.53522	0.0112376	0.0273686
TRITD2Av1G000060	1112.77	1.61216	0.19546	8.24805	1.61003e-16	6.28186e-15
TRITD1Av1G218930	62.3244	4.31749	0.69687	6.19554	5.80865e-10	9.03664e-09
TRITD2Av1G016570	409.277	6.4059	0.650896	9.84166	7.44704e-23	5.73288e-21
TRITD2Av1G005930	195.874	0.603877	0.248931	2.42588	0.0152715	0.0353531
TRITD1Bv1G140390	64.2533	1.9189	0.382021	5.02302	5.08649e-07	4.32914e-06
TRITD1Bv1G084710	1211.22	1.20421	0.208366	5.77931	7.50061e-09	9.46055e-08
TRITD1Bv1G020840	1518.05	1.58818	0.210544	7.54319	4.58596e-14	1.32911e-12
TRITD1Bv1G194390	6516.51	1.12215	0.135024	8.31074	9.51032e-17	3.82838e-15
TRITD1Bv1G144610	4023.43	1.2439	0.256902	4.84193	1.28582e-06	9.9477e-06
TRITD2Av1G028210	13436.1	4.13328	0.378562	10.9184	9.41683e-28	1.09725e-25
TRITD1Bv1G192260	459.929	1.31965	0.267721	4.92918	8.25748e-07	6.67786e-06
TRITD1Bv1G058280	2874.06	9.20107	0.467434	19.6842	2.94373e-86	1.00843e-82
TRITD2Av1G000190	1540.44	1.74644	0.200764	8.69901	3.348e-18	1.61267e-16
TRITD1Bv1G022910	298.39	0.705282	0.228293	3.08937	0.00200578	0.00635047
TRITD1Bv1G173400	1446.31	1.93169	0.202465	9.54083	1.41697e-21	9.51789e-20
TRITD1Av1G216510	228	1.2877	0.457614	2.81393	0.00489392	0.0135959
TRITD1Bv1G025320	959.099	2.12384	0.452645	4.69205	2.70476e-06	1.93843e-05
TRITD1Bv1G013400	356.993	0.748348	0.18421	4.06247	4.85552e-05	0.000251338
TRITD1Bv1G209100	3839.96	0.742077	0.170454	4.35353	1.33965e-05	8.02316e-05
TRITD1Bv1G194470	4094.95	2.20167	0.373328	5.89742	3.69235e-09	4.97792e-08
TRITD1Bv1G084240	1726.51	0.684594	0.20576	3.32715	0.000877389	0.0031218
TRITD1Bv1G213820	1009.11	1.21958	0.280045	4.35494	1.33106e-05	7.98004e-05
TRITD1Bv1G151380	100.479	1.37451	0.410157	3.35118	0.00080469	0.00289866
TRITD1Bv1G128420	787.957	0.900893	0.175221	5.14146	2.72613e-07	2.46377e-06
TRITD1Bv1G096780	69.2115	2.01304	0.465444	4.32499	1.52536e-05	8.99542e-05
TRITD1Bv1G054530	4383.55	0.597607	0.122961	4.86015	1.17296e-06	9.14685e-06
TRITD1Bv1G104320	506.74	0.722361	0.181867	3.97193	7.12931e-05	0.000352168
TRITD1Bv1G125400	245.893	1.19212	0.491133	2.42728	0.0152125	0.0352405
TRITD2Av1G000170	483.851	0.657552	0.202678	3.24432	0.00117732	0.0040189
TRITD1Bv1G107230	1759.09	5.03046	0.548956	9.16369	5.01539e-20	2.88275e-18
TRITD2Av1G015510	4108.14	1.93867	0.233855	8.29005	1.13196e-16	4.5301e-15
TRITD1Bv1G016860	2606.86	4.40805	0.857394	5.14122	2.72959e-07	2.46592e-06
TRITD1Bv1G024420	309.57	1.67584	0.329727	5.08251	3.72478e-07	3.27012e-06
TRITD1Bv1G135660	295.216	0.630978	0.264562	2.38499	0.0170794	0.0388687
TRITD1Bv1G001690	497.461	0.625042	0.20388	3.06574	0.0021713	0.00679725
TRITD2Av1G012630	149.277	0.601513	0.224998	2.67342	0.00750825	0.0195137
TRITD1Bv1G134300	5876.4	0.807121	0.295361	2.73266	0.00628247	0.0168145
TRITD1Bv1G013460	1390.84	0.890387	0.117239	7.59461	3.08714e-14	9.16432e-13
TRITD1Bv1G133620	836.216	2.10517	0.34222	6.15151	7.675e-10	1.17167e-08
TRITD1Bv1G001650	5126.72	0.739531	0.212872	3.47407	0.000512621	0.00196058
TRITD1Bv1G210300	356.354	0.627285	0.170931	3.6698	0.000242738	0.00102749
TRITD2Av1G000100	1221.95	0.881661	0.137007	6.43515	1.23355e-10	2.14398e-09
TRITD2Av1G019230	415.162	0.821657	0.326047	2.52005	0.0117337	0.0283899
TRITD1Bv1G168420	2620.36	2.49786	0.817624	3.05503	0.00225041	0.00702115
TRITD1Bv1G063860	1115.38	0.649203	0.14652	4.43082	9.38738e-06	5.88011e-05
TRITD1Bv1G088600	257.128	1.68363	0.290418	5.79725	6.74119e-09	8.55941e-08
TRITD1Bv1G033300	54.9394	1.48239	0.460613	3.21829	0.00128957	0.00434214
TRITD1Bv1G136250	7364.22	1.49315	0.24459	6.10471	1.02986e-09	1.53325e-08
TRITD2Av1G002170	3513.67	1.33704	0.423582	3.15651	0.00159671	0.00521632
TRITD1Bv1G177060	403.468	0.680091	0.242958	2.79922	0.00512263	0.0141395
TRITD1Bv1G055850	1464.65	1.31078	0.191749	6.83594	8.14681e-12	1.71534e-10
TRITD1Bv1G073620	638.721	0.882179	0.184883	4.77154	1.8282e-06	1.36833e-05
TRITD1Bv1G177800	184332	7.77593	0.647315	12.0126	3.05124e-33	5.65008e-31
TRITD1Bv1G087460	4785.18	1.23482	0.167746	7.36127	1.82173e-13	4.83775e-12
TRITD1Bv1G041510	88.9491	1.16421	0.371421	3.13448	0.00172158	0.00556792
TRITD1Bv1G172140	872.374	0.95614	0.295094	3.24012	0.0011948	0.00406902
TRITD1Bv1G153550	448.14	0.612545	0.188627	3.24739	0.0011647	0.00398275
TRITD1Bv1G059580	9907.65	1.09878	0.344208	3.1922	0.00141193	0.00470009
TRITD1Bv1G149590	4671.36	0.803022	0.222099	3.6156	0.000299652	0.00123284
TRITD1Bv1G214800	381.624	0.825589	0.213104	3.87412	0.000107011	0.000503198
TRITD2Av1G030450	145.758	0.866673	0.374356	2.31511	0.0206071	0.0455473
TRITD1Bv1G009960	250.866	1.45596	0.216409	6.72781	1.72234e-11	3.42638e-10
TRITD2Av1G020830	212.633	1.73888	0.20976	8.28986	1.13379e-16	4.53211e-15
TRITD2Av1G008160	112.334	4.06992	0.572925	7.10375	1.21416e-12	2.85669e-11
TRITD1Bv1G138720	9904.71	0.779503	0.268028	2.90829	0.0036341	0.0105494
TRITD1Bv1G138520	113.33	1.80298	0.686509	2.6263	0.0086319	0.0219374
TRITD1Bv1G126990	3639.69	2.97485	0.847907	3.50846	0.000450711	0.00175754
TRITD1Bv1G192230	221.529	1.26668	0.490793	2.58088	0.00985498	0.0245154
TRITD1Bv1G163720	735.621	0.874334	0.157876	5.53811	3.05749e-08	3.42401e-07
TRITD2Av1G027540	112.638	3.1537	0.48858	6.45483	1.08344e-10	1.9014e-09
TRITD1Bv1G121510	321.68	1.04163	0.277623	3.75196	0.000175455	0.000773662
TRITD1Bv1G048240	785.519	1.19445	0.151326	7.89322	2.94498e-15	9.94933e-14
TRITD1Bv1G142360	452.912	1.32744	0.329221	4.03205	5.52914e-05	0.000281779
TRITD1Bv1G030070	660.01	2.1191	0.302334	7.00914	2.39793e-12	5.41859e-11
TRITD1Bv1G188230	1528.34	0.673652	0.145592	4.62699	3.7101e-06	2.56658e-05
TRITD1Bv1G072020	224.693	0.652273	0.207373	3.14542	0.0016585	0.00538798
TRITD1Bv1G108820	166.095	1.3621	0.371581	3.6657	0.000246664	0.0010423
TRITD1Bv1G040820	511.074	1.49598	0.250899	5.96247	2.48446e-09	3.45275e-08
TRITD1Bv1G054600	849.949	1.67056	0.33729	4.95289	7.31209e-07	5.98972e-06
TRITD1Av1G228800	64.3475	2.30809	0.497822	4.63638	3.54565e-06	2.46476e-05
TRITD1Av1G226140	164.899	0.742595	0.248457	2.98883	0.00280046	0.00845171
TRITD1Bv1G228550	635.153	0.977377	0.256226	3.81451	0.000136452	0.000620085
TRITD1Bv1G177710	16166.7	1.45416	0.274357	5.30025	1.15645e-07	1.14499e-06
TRITD1Av1G217070	3361.78	0.846155	0.170025	4.97666	6.46899e-07	5.37232e-06
TRITD1Bv1G107430	438.268	0.85329	0.271998	3.13712	0.00170618	0.0055263
TRITD1Bv1G132160	157.449	1.18082	0.431076	2.73924	0.00615809	0.0165218
TRITD1Bv1G145830	98.1485	2.35187	0.565652	4.1578	3.21325e-05	0.000174947
TRITD1Bv1G001930	4419.42	1.04692	0.331218	3.16081	0.00157332	0.00515024
TRITD2Av1G014760	2337	1.72009	0.373457	4.60585	4.10778e-06	2.81666e-05
TRITD1Bv1G203630	9823.07	0.914667	0.207061	4.41738	9.99063e-06	6.2148e-05
TRITD1Bv1G193390	335.507	0.947526	0.232731	4.07133	4.67464e-05	0.000243262
TRITD1Bv1G187540	5502.33	1.04251	0.331485	3.14495	0.00166113	0.00539387
TRITD1Bv1G024840	2253.44	8.51156	0.61351	13.8735	9.16361e-44	3.70075e-41
TRITD1Av1G231250	749.582	1.63115	0.308193	5.29263	1.20571e-07	1.18758e-06
TRITD1Bv1G137350	6068.54	0.99268	0.188266	5.27274	1.34402e-07	1.30653e-06
TRITD1Bv1G173260	702.816	0.861699	0.196896	4.37641	1.20649e-05	7.33074e-05
TRITD1Bv1G213640	36035.4	1.60052	0.166592	9.60744	7.43776e-22	5.21054e-20
TRITD1Bv1G209930	498.585	1.14074	0.230526	4.94841	7.48236e-07	6.11312e-06
TRITD1Bv1G093280	2765.62	0.813455	0.164509	4.94475	7.6242e-07	6.21566e-06
TRITD1Bv1G188830	20.1246	5.24801	0.881359	5.95445	2.60955e-09	3.61632e-08
TRITD1Bv1G156020	4756.6	1.03653	0.219559	4.72096	2.34737e-06	1.70984e-05
TRITD1Bv1G107040	478.748	2.03585	0.434958	4.68056	2.8609e-06	2.03585e-05
TRITD1Bv1G229290	1301.32	1.44646	0.353633	4.09028	4.30859e-05	0.000226379
TRITD1Bv1G086120	47.3107	1.22412	0.445959	2.74492	0.00605265	0.0162812
TRITD1Bv1G225710	2155.12	0.644136	0.141454	4.55369	5.2712e-06	3.51793e-05
TRITD1Bv1G077690	62.2589	1.23605	0.35331	3.49847	0.000467927	0.00181189
TRITD1Av1G223580	954.11	3.4626	0.373468	9.27147	1.83594e-20	1.10729e-18
TRITD1Bv1G057800	1807.56	0.831516	0.201861	4.11924	3.80123e-05	0.000202675
TRITD1Bv1G014830	1570.46	1.50389	0.204648	7.34868	2.00174e-13	5.27489e-12
TRITD2Av1G022250	203.84	1.21484	0.31957	3.80148	0.000143834	0.000649784
TRITD1Bv1G111860	2217.15	0.687934	0.163108	4.21767	2.46844e-05	0.00013806
TRITD2Av1G002290	299.514	4.15529	0.566359	7.33685	2.18687e-13	5.72748e-12
TRITD1Bv1G214970	401.704	0.810248	0.212054	3.82095	0.000132937	0.000606717
TRITD1Bv1G021930	41.1036	2.07024	0.639394	3.23782	0.00120448	0.00409913
TRITD1Bv1G215270	2020.46	1.23222	0.30929	3.98402	6.77604e-05	0.000336318
TRITD1Bv1G191400	1716.38	1.27309	0.227208	5.60319	2.10437e-08	2.4248e-07
TRITD1Bv1G130430	173.44	0.772812	0.335923	2.30057	0.0214162	0.0471137
TRITD1Bv1G134410	207.107	2.29624	0.678247	3.38555	0.000710353	0.00260179
TRITD1Bv1G120090	737.68	1.02289	0.172163	5.94137	2.82644e-09	3.88856e-08
TRITD1Bv1G100050	45.7025	3.82208	0.798663	4.7856	1.70478e-06	1.28636e-05
TRITD1Bv1G122160	12535.5	1.07949	0.194776	5.54223	2.98642e-08	3.35319e-07
TRITD2Av1G001900	57.9162	1.41492	0.351337	4.02724	5.64358e-05	0.000286418
TRITD1Bv1G128030	2638.91	1.17157	0.14688	7.97634	1.50735e-15	5.26912e-14
TRITD1Av1G221390	436.388	1.31161	0.317014	4.13737	3.51309e-05	0.000189524
TRITD1Bv1G103650	510.242	1.31398	0.189361	6.939	3.94896e-12	8.66066e-11
TRITD1Bv1G147710	1030.54	0.632257	0.207357	3.04913	0.00229505	0.00714352
TRITD1Bv1G145220	194.897	0.878037	0.360928	2.43272	0.0149859	0.0348026
TRITD1Bv1G001950	285946	11.8609	0.657033	18.0522	7.57666e-73	1.52679e-69
TRITD1Bv1G140270	439.268	0.65592	0.222584	2.94685	0.00321032	0.0094856
TRITD1Bv1G134200	66.5169	4.1464	0.575496	7.20492	5.80781e-13	1.42214e-11
TRITD1Bv1G060960	2195.12	2.94504	0.36791	8.00478	1.19685e-15	4.21816e-14
TRITD1Bv1G167590	4167.58	0.882141	0.164545	5.36108	8.27258e-08	8.45195e-07
TRITD1Bv1G161060	3479.92	0.69039	0.142315	4.85115	1.22748e-06	9.52858e-06
TRITD1Bv1G220690	828.619	1.43361	0.259576	5.5229	3.33443e-08	3.70508e-07
TRITD1Bv1G145350	316.733	0.614123	0.207816	2.95512	0.00312546	0.00926844
TRITD1Av1G215320	1330.08	0.880845	0.380783	2.31325	0.020709	0.0457459
TRITD1Bv1G163490	73.9482	3.62365	0.391511	9.25555	2.13122e-20	1.27862e-18
TRITD2Av1G026620	335.957	2.19274	0.466543	4.69997	2.60202e-06	1.87342e-05
TRITD2Av1G015190	121.359	1.17436	0.422501	2.77955	0.00544349	0.0148837
TRITD1Bv1G040450	89.3443	1.00016	0.428878	2.33203	0.0196989	0.0438883
TRITD2Bv1G029440	367.177	1.53896	0.391029	3.93566	8.29679e-05	0.000401558
TRITD2Bv1G205320	186.414	5.1878	0.698628	7.42569	1.12191e-13	3.087e-12
TRITD2Av1G282850	566.867	1.12292	0.222469	5.0475	4.47622e-07	3.8596e-06
TRITD2Av1G046450	407.806	1.57393	0.336497	4.67738	2.90558e-06	2.06465e-05
TRITD2Bv1G145660	750.984	1.24881	0.190326	6.56145	5.32854e-11	9.86702e-10
TRITD2Bv1G128580	5274.79	1.1218	0.189918	5.90676	3.48911e-09	4.72623e-08
TRITD2Bv1G237240	2155.26	1.30823	0.317592	4.1192	3.80185e-05	0.000202677
TRITD2Bv1G122190	2553.22	0.641834	0.126839	5.06022	4.18781e-07	3.63471e-06
TRITD2Bv1G232780	221.336	1.35049	0.28874	4.67718	2.90852e-06	2.06631e-05
TRITD2Bv1G085060	856.348	2.80657	0.557658	5.03278	4.83417e-07	4.13287e-06
TRITD2Bv1G042070	52.5569	1.01148	0.381448	2.65169	0.00800907	0.0206105
TRITD2Av1G282180	896.231	0.758922	0.200549	3.78423	0.000154184	0.000691526
TRITD2Av1G061320	1584.76	0.801291	0.177293	4.51959	6.19584e-06	4.06067e-05
TRITD2Bv1G076360	906.872	1.16154	0.267803	4.33731	1.44235e-05	8.55334e-05
TRITD2Bv1G002250	5198.82	1.96262	0.242594	8.09012	5.96064e-16	2.18623e-14
TRITD3Av1G027010	220.825	2.06882	0.390563	5.29701	1.17715e-07	1.16179e-06
TRITD2Bv1G177320	67.6048	0.983222	0.37324	2.63429	0.00843126	0.0215127
TRITD2Bv1G245880	468.269	2.22953	0.365722	6.09625	1.08589e-09	1.60966e-08
TRITD2Av1G116350	63.3221	0.739995	0.290921	2.54363	0.0109708	0.0268467
TRITD2Av1G247120	3632.43	1.11654	0.217131	5.14225	2.71472e-07	2.45507e-06
TRITD2Av1G288650	312.008	1.20942	0.218158	5.5438	2.9598e-08	3.32766e-07
TRITD2Av1G087260	248.597	0.961459	0.296731	3.24017	0.00119458	0.00406866
TRITD2Bv1G137780	11873.4	0.711343	0.189265	3.75844	0.000170973	0.000756166
TRITD2Bv1G097990	460.67	2.1104	0.320588	6.5829	4.61367e-11	8.61781e-10
TRITD2Bv1G201440	3280.94	3.39656	0.406427	8.35711	6.42718e-17	2.64e-15
TRITD2Av1G193340	1395.02	0.657524	0.188791	3.48282	0.000496168	0.00190616
TRITD2Av1G288690	52.2637	1.68102	0.36077	4.65952	3.16946e-06	2.23086e-05
TRITD2Av1G031290	5021.21	0.84632	0.257548	3.28607	0.00101597	0.00354024
TRITD2Bv1G206140	23474.4	2.81739	0.416513	6.76424	1.34015e-11	2.71653e-10
TRITD2Bv1G198760	49.9382	1.1886	0.450858	2.6363	0.00838147	0.0214128
TRITD2Av1G280490	126.697	3.36192	0.595031	5.64999	1.6046e-08	1.89417e-07
TRITD2Bv1G174500	113.009	0.975428	0.370951	2.62953	0.00855027	0.0217693
TRITD2Av1G227850	9452.92	6.23443	0.452633	13.7737	3.67005e-43	1.39694e-40
TRITD2Bv1G164620	453.505	1.01363	0.309509	3.27495	0.00105681	0.00366281
TRITD2Bv1G211330	282.146	1.45761	0.258202	5.64521	1.64984e-08	1.94156e-07
TRITD2Bv1G043130	339.035	0.669083	0.244119	2.74081	0.00612879	0.0164554
TRITD2Bv1G071530	1777.57	1.35249	0.181213	7.46351	8.4247e-14	2.3695e-12
TRITD2Bv1G111790	43.7156	1.13179	0.48177	2.34923	0.0188123	0.0421817
TRITD2Bv1G065400	920.088	0.751383	0.157709	4.76435	1.89461e-06	1.41218e-05
TRITD2Bv1G007420	529.082	2.88243	0.81433	3.53964	0.000400674	0.00158754
TRITD2Bv1G233570	1467.29	1.13898	0.154025	7.39475	1.41674e-13	3.84575e-12
TRITD2Av1G293790	44.8543	2.27026	0.89049	2.54945	0.0107892	0.0264685
TRITD2Bv1G245870	1032.34	2.0107	0.251045	8.00934	1.15327e-15	4.06875e-14
TRITD2Bv1G213400	108.721	2.71922	0.65812	4.13179	3.59946e-05	0.000193392
TRITD3Av1G005530	155.202	3.80847	0.736454	5.17137	2.32388e-07	2.14464e-06
TRITD2Bv1G039380	9220.09	1.7076	0.379577	4.49871	6.83679e-06	4.42654e-05
TRITD2Av1G046630	2468.63	1.72244	0.195748	8.79923	1.37753e-18	6.90923e-17
TRITD2Bv1G174670	1468.4	0.591945	0.146898	4.02964	5.58626e-05	0.000284098
TRITD2Av1G052460	488.512	5.67412	0.922516	6.15071	7.71384e-10	1.1755e-08
TRITD2Av1G219940	203.321	2.24558	0.665861	3.37245	0.000745013	0.00271077
TRITD2Bv1G213460	99.0945	2.88761	0.346459	8.33462	7.77443e-17	3.17058e-15
TRITD2Bv1G075940	983.163	1.20871	0.235224	5.13855	2.76865e-07	2.49725e-06
TRITD2Bv1G042500	60.8092	1.50662	0.483451	3.11638	0.00183087	0.00586773
TRITD2Bv1G118780	120.808	2.06273	0.309217	6.67079	2.54423e-11	4.9186e-10
TRITD2Bv1G103580	644.955	0.658537	0.185097	3.5578	0.000373981	0.00149806
TRITD2Av1G035540	48.1154	1.66554	0.488182	3.41172	0.000645552	0.00239362
TRITD2Bv1G179450	120.342	2.13977	0.564142	3.79296	0.00014886	0.000669227
TRITD2Bv1G168470	88.0005	2.54259	0.591368	4.2995	1.71182e-05	9.95785e-05
TRITD2Bv1G249160	7444.55	8.72633	0.512712	17.02	5.83996e-65	9.09362e-62
TRITD2Bv1G228580	109.841	2.60381	0.676017	3.85169	0.000117303	0.000543991
TRITD3Av1G025470	462.224	0.724452	0.144603	5.00993	5.44506e-07	4.60344e-06
TRITD3Av1G001620	4345.64	1.63622	0.296797	5.51292	3.52932e-08	3.90642e-07
TRITD2Av1G206540	211.083	0.763973	0.291204	2.6235	0.00870324	0.0220882
TRITD2Av1G046590	1335.4	0.822924	0.121432	6.77685	1.22825e-11	2.50453e-10
TRITD2Bv1G032930	1039.9	1.0553	0.209849	5.02887	4.93376e-07	4.21275e-06
TRITD2Bv1G234620	686.982	1.21909	0.281702	4.32757	1.50763e-05	8.90463e-05
TRITD2Bv1G043680	1388.31	1.82543	0.193361	9.44054	3.7087e-21	2.37475e-19
TRITD2Av1G256320	1652.72	1.09776	0.245207	4.47687	7.57457e-06	4.84379e-05
TRITD2Bv1G182060	77.1307	1.05009	0.299233	3.50929	0.000449308	0.00175287
TRITD2Av1G207830	211.756	0.93446	0.274197	3.40798	0.000654454	0.00242165
TRITD2Av1G199930	146.231	1.42076	0.218746	6.495	8.30322e-11	1.48612e-09
TRITD2Av1G052770	873.16	0.592183	0.146954	4.02972	5.58427e-05	0.000284081
TRITD2Bv1G078470	168.648	0.922158	0.30273	3.04614	0.00231801	0.00720058
TRITD2Bv1G194020	941.91	1.02749	0.220214	4.66589	3.07287e-06	2.16733e-05
TRITD2Bv1G099850	1939.92	1.1056	0.245626	4.50115	6.7588e-06	4.39015e-05
TRITD2Bv1G149430	105.004	0.833312	0.318203	2.61881	0.00882369	0.0223327
TRITD2Bv1G230140	569.146	1.62012	0.32542	4.97854	6.40654e-07	5.3308e-06
TRITD2Bv1G161840	5871.52	1.53713	0.295429	5.20306	1.96031e-07	1.83381e-06
TRITD2Bv1G236700	917.733	0.948544	0.174669	5.43053	5.61859e-08	5.94245e-07
TRITD2Bv1G076870	2612.75	0.879526	0.147097	5.97921	2.24224e-09	3.14676e-08
TRITD2Bv1G259210	1294.11	0.795071	0.132982	5.9788	2.24781e-09	3.15328e-08
TRITD2Bv1G228760	1817.99	0.745934	0.218424	3.41507	0.000637657	0.00237025
TRITD2Av1G059900	275.671	2.60716	0.478728	5.44601	5.15109e-08	5.49722e-07
TRITD2Bv1G221170	292.189	0.930441	0.274982	3.38364	0.00071531	0.00261799
TRITD2Av1G292220	742.8	1.05518	0.28413	3.71373	0.000204226	0.000884919
TRITD2Av1G069470	218.008	4.05166	0.411115	9.85529	6.50282e-23	5.03998e-21
TRITD2Av1G281680	4041.11	0.718118	0.218982	3.27935	0.00104047	0.00361237
TRITD2Av1G244650	314.425	2.5812	0.277055	9.31657	1.20161e-20	7.37695e-19
TRITD2Av1G045900	756.169	2.00717	0.30928	6.48983	8.59315e-11	1.53481e-09
TRITD2Av1G279380	270.392	0.962062	0.258209	3.7259	0.000194622	0.000847378
TRITD2Bv1G126400	251.536	4.37933	0.390832	11.2051	3.8473e-29	5.03041e-27
TRITD2Av1G209940	568.516	0.97121	0.254805	3.81158	0.000138084	0.000626617
TRITD2Av1G169720	71.9577	4.2807	0.772098	5.54424	2.95227e-08	3.32029e-07
TRITD2Bv1G251990	937.734	0.777466	0.142788	5.44488	5.18407e-08	5.52706e-07
TRITD2Av1G039400	719.483	0.712538	0.174573	4.0816	4.47276e-05	0.000234
TRITD2Bv1G120870	1546.88	1.02944	0.251242	4.09741	4.17801e-05	0.000220262
TRITD2Bv1G038020	600.948	0.897699	0.253541	3.54064	0.000399154	0.00158262
TRITD2Bv1G173950	669.188	1.0539	0.26762	3.93803	8.21529e-05	0.000398177
TRITD2Av1G223690	96.886	0.975638	0.288521	3.38152	0.000720861	0.00263577
TRITD2Bv1G076400	2238.14	0.894867	0.213834	4.18486	2.85338e-05	0.000157303
TRITD2Av1G295120	2519.02	1.17999	0.195867	6.02443	1.69707e-09	2.4325e-08
TRITD2Bv1G120190	126.876	0.836208	0.313333	2.66875	0.0076133	0.0197523
TRITD2Av1G195810	934.378	0.626368	0.216671	2.89087	0.00384181	0.0110586
TRITD2Bv1G057900	1681.52	1.29856	0.247368	5.24952	1.52499e-07	1.46512e-06
TRITD2Av1G076330	1311.44	3.4727	0.560708	6.19342	5.88733e-10	9.15489e-09
TRITD2Av1G192440	591.197	1.58385	0.397846	3.98107	6.8607e-05	0.000339998
TRITD2Av1G267830	733.368	0.812978	0.237982	3.41614	0.000635167	0.00236304
TRITD2Bv1G261750	522.661	2.19961	0.739121	2.97598	0.00292052	0.00875465
TRITD2Av1G207740	806.216	0.884219	0.151043	5.85407	4.79688e-09	6.2864e-08
TRITD2Bv1G236570	6843.41	1.03284	0.204987	5.03856	4.69045e-07	4.0281e-06
TRITD2Bv1G133560	811.267	0.804683	0.222626	3.61451	0.000300913	0.00123705
TRITD2Bv1G004840	973.744	0.839776	0.207913	4.03907	5.36643e-05	0.000274445
TRITD2Bv1G034660	61.5329	3.28693	0.545237	6.02844	1.65549e-09	2.37388e-08
TRITD2Av1G280650	10103.1	0.925172	0.172843	5.35268	8.66634e-08	8.81219e-07
TRITD2Av1G280430	610.306	1.6092	0.323526	4.97394	6.56049e-07	5.43908e-06
TRITD2Av1G221060	3022.87	2.12012	0.228491	9.27879	1.71408e-20	1.04112e-18
TRITD2Bv1G089830	39.9127	2.20857	0.82331	2.68255	0.00730632	0.0190844
TRITD2Bv1G137770	1438.41	0.863947	0.219463	3.93664	8.26307e-05	0.000400209
TRITD2Av1G279560	33.6152	2.41149	0.660548	3.65074	0.000261485	0.00109776
TRITD2Bv1G157200	223.166	0.988422	0.308458	3.2044	0.00135343	0.00453043
TRITD2Bv1G155490	29752.9	2.33202	0.346127	6.73747	1.61166e-11	3.22646e-10
TRITD2Bv1G224020	414.463	1.1394	0.288152	3.95417	7.68006e-05	0.000376174
TRITD2Av1G178510	1004.61	0.782604	0.135911	5.75819	8.50226e-09	1.05837e-07
TRITD2Bv1G205420	236.978	1.60513	0.301079	5.33124	9.75441e-08	9.79645e-07
TRITD2Bv1G249740	544.061	1.61386	0.315317	5.11821	3.08456e-07	2.75391e-06
TRITD2Bv1G182460	17615.6	4.37552	0.445483	9.82199	9.05385e-23	6.8619e-21
TRITD2Bv1G234020	712.393	3.67931	0.266125	13.8255	1.78825e-43	6.96137e-41
TRITD2Av1G187840	727.899	0.712826	0.175375	4.06458	4.81194e-05	0.000249384
TRITD2Bv1G046300	333.292	0.773886	0.263105	2.94136	0.00326774	0.00962785
TRITD2Av1G288050	5437.89	1.01562	0.203118	5.00016	5.7283e-07	4.82267e-06
TRITD2Av1G255680	273.532	2.18605	0.379198	5.76491	8.16991e-09	1.02219e-07
TRITD2Av1G116270	314.954	0.952614	0.228537	4.16832	3.06856e-05	0.000168084
TRITD2Bv1G068290	4238.01	1.02409	0.26299	3.89401	9.8601e-05	0.00046842
TRITD2Av1G099670	189.144	1.38927	0.214467	6.47777	9.30881e-11	1.65572e-09
TRITD2Av1G053910	709.685	0.78295	0.146319	5.35097	8.74821e-08	8.88753e-07
TRITD3Av1G013810	324.895	3.44514	0.360577	9.55452	1.24159e-21	8.3892e-20
TRITD2Av1G078170	64.2533	1.9189	0.382021	5.02302	5.08649e-07	4.32914e-06
TRITD2Av1G032730	5025.05	2.01316	0.238186	8.45206	2.86213e-17	1.23486e-15
TRITD2Bv1G060250	1500.62	0.945235	0.196924	4.79999	1.58676e-06	1.2042e-05
TRITD2Bv1G223400	347.298	1.6504	0.337126	4.89549	9.80595e-07	7.8067e-06
TRITD2Av1G224260	888.848	1.87679	0.254374	7.37805	1.60624e-13	4.31569e-12
TRITD3Av1G034040	900.964	0.713998	0.17741	4.02457	5.70791e-05	0.000288998
TRITD2Av1G281150	185.645	4.6167	0.767445	6.01568	1.79138e-09	2.5559e-08
TRITD2Bv1G179640	1592.41	1.72834	0.204947	8.43308	3.36679e-17	1.43811e-15
TRITD3Av1G006580	583.85	1.19472	0.307518	3.88504	0.000102313	0.000483838
TRITD2Av1G062080	924.175	1.47655	0.216402	6.82316	8.90595e-12	1.86321e-10
TRITD2Av1G170070	35729	1.50966	0.296995	5.08311	3.71301e-07	3.26145e-06
TRITD2Bv1G184590	734.609	1.22325	0.300545	4.07011	4.69906e-05	0.000244347
TRITD2Av1G178500	57986.2	2.03388	0.255624	7.95653	1.76937e-15	6.12873e-14
TRITD2Av1G157390	161.958	0.658341	0.270329	2.43533	0.0148781	0.0345897
TRITD2Bv1G035980	104.479	1.67631	0.361267	4.64007	3.48284e-06	2.42454e-05
TRITD2Bv1G212290	293.247	2.27836	0.216828	10.5077	7.96163e-26	7.99828e-24
TRITD2Av1G200520	555.574	0.80046	0.270518	2.95898	0.00308655	0.0091713
TRITD2Av1G045300	456.209	1.4324	0.280698	5.10298	3.34342e-07	2.96318e-06
TRITD2Bv1G205100	158.605	1.76586	0.280382	6.29806	3.01399e-10	4.8866e-09
TRITD2Bv1G204850	485.734	3.37428	0.356496	9.46511	2.93257e-21	1.89192e-19
TRITD2Av1G239440	515.65	1.09072	0.452724	2.40923	0.015986	0.0367489
TRITD2Av1G224860	677.465	3.45714	0.279216	12.3816	3.28671e-35	7.12614e-33
TRITD2Av1G059400	36.5635	1.48625	0.460816	3.22526	0.0012586	0.00425416
TRITD2Bv1G221240	503.885	0.984938	0.23031	4.27657	1.89792e-05	0.000109236
TRITD3Av1G024290	265.133	2.27225	0.219216	10.3654	3.56328e-25	3.30806e-23
TRITD2Av1G106250	1271.27	0.900487	0.169745	5.30494	1.12711e-07	1.11852e-06
TRITD2Av1G133620	868.212	0.616252	0.145632	4.23157	2.32063e-05	0.000130646
TRITD2Bv1G088030	14793.4	2.55651	0.266476	9.59375	8.49431e-22	5.91442e-20
TRITD2Av1G243760	78.9318	6.97844	0.83766	8.33088	8.02433e-17	3.25698e-15
TRITD2Bv1G091150	6029.15	0.843584	0.270164	3.12249	0.00179326	0.00576872
TRITD2Bv1G184920	970.288	4.12749	0.587173	7.02943	2.07381e-12	4.72042e-11
TRITD2Bv1G030790	369.393	0.621759	0.204644	3.03825	0.0023796	0.00736599
TRITD2Av1G100940	38.2793	2.08958	0.84395	2.47595	0.0132882	0.0314897
TRITD2Bv1G163120	555.181	2.45138	0.291091	8.42133	3.72243e-17	1.58016e-15
TRITD2Bv1G067630	1595.01	0.782411	0.151509	5.16413	2.41564e-07	2.21797e-06
TRITD2Av1G037000	84.3512	1.52492	0.394259	3.86782	0.000109814	0.000514273
TRITD2Av1G202930	122.122	2.79207	0.497985	5.60672	2.06192e-08	2.38149e-07
TRITD3Av1G020770	68798.9	1.11507	0.285576	3.90465	9.43636e-05	0.00045035
TRITD2Bv1G065410	178032	2.14472	0.358882	5.97611	2.28524e-09	3.20055e-08
TRITD2Av1G260950	367.072	1.18309	0.32306	3.66214	0.000250116	0.00105442
TRITD2Av1G235500	1122.54	0.716187	0.182391	3.92666	8.61337e-05	0.000414888
TRITD2Av1G248570	1836.78	4.90243	0.67751	7.23596	4.6226e-13	1.15168e-11
TRITD2Bv1G219580	92.4867	1.90731	0.582298	3.27549	0.0010548	0.00365709
TRITD2Bv1G140740	1905.36	7.08448	0.515047	13.755	4.75114e-43	1.78857e-40
TRITD2Bv1G146830	9652.56	0.931921	0.20773	4.48622	7.24977e-06	4.6592e-05
TRITD2Bv1G006730	320.754	1.17616	0.230616	5.10006	3.39539e-07	3.0048e-06
TRITD2Av1G037470	1053.94	1.68265	0.409474	4.10931	3.96845e-05	0.000210412
TRITD2Av1G085990	3625.84	1.2453	0.231228	5.38561	7.21995e-08	7.46556e-07
TRITD2Av1G293620	148.093	1.38338	0.376098	3.67824	0.000234852	0.000998959
TRITD3Av1G033880	2389.08	2.54866	0.239653	10.6348	2.05336e-26	2.19818e-24
TRITD3Av1G003370	547.86	1.13774	0.153939	7.39085	1.45892e-13	3.9415e-12
TRITD2Av1G206930	5515.72	1.26755	0.110009	11.5222	1.0193e-30	1.49863e-28
TRITD2Av1G205500	603.595	1.96244	0.338775	5.79276	6.92401e-09	8.77852e-08
TRITD2Av1G059910	656.332	0.673568	0.215239	3.1294	0.00175164	0.00565134
TRITD2Bv1G061150	5731.88	1.54986	0.275642	5.62274	1.87957e-08	2.18785e-07
TRITD2Bv1G003050	394.98	0.703319	0.194692	3.61248	0.000303286	0.00124591
TRITD2Bv1G118960	998.161	0.613963	0.253958	2.41757	0.0156244	0.0360701
TRITD2Bv1G230270	810.397	4.00458	0.412279	9.71328	2.64678e-22	1.91693e-20
TRITD2Bv1G248840	3183.63	1.26713	0.158513	7.99387	1.3077e-15	4.58523e-14
TRITD2Bv1G072410	103.34	1.38089	0.388407	3.55526	0.0003776	0.00150939
TRITD2Av1G147130	9481.15	1.54972	0.352661	4.39438	1.11091e-05	6.81651e-05
TRITD2Bv1G257130	2118.56	2.01114	0.249835	8.04987	8.28831e-16	3.0014e-14
TRITD2Bv1G215850	429.547	3.81684	0.454244	8.40261	4.36677e-17	1.84227e-15
TRITD2Bv1G129080	2979.8	1.72764	0.397252	4.34897	1.36776e-05	8.16562e-05
TRITD2Av1G203940	121.76	2.12117	0.310928	6.82207	8.97405e-12	1.87568e-10
TRITD2Bv1G097430	275.951	0.87251	0.286022	3.0505	0.00228464	0.00711627
TRITD2Av1G081370	36.9451	5.42666	0.878109	6.17993	6.41295e-10	9.90583e-09
TRITD2Bv1G087430	506.987	6.61895	0.568401	11.6448	2.43755e-31	3.7956e-29
TRITD2Av1G104060	132.74	1.27305	0.277703	4.58423	4.55668e-06	3.09228e-05
TRITD2Bv1G252400	92.2093	2.7346	0.460958	5.93243	2.98489e-09	4.0885e-08
TRITD2Bv1G125440	80.7416	1.19146	0.50772	2.34668	0.0189415	0.0424243
TRITD2Av1G163110	228.374	0.751134	0.231239	3.2483	0.00116095	0.0039715
TRITD2Av1G252650	209.545	0.826029	0.26496	3.11756	0.00182354	0.00584862
TRITD2Bv1G257480	1533	1.97625	0.389693	5.07131	3.95081e-07	3.44735e-06
TRITD2Bv1G036540	15724.7	4.14547	0.371664	11.1538	6.86098e-29	8.73742e-27
TRITD2Bv1G141460	30306	1.50773	0.315298	4.78193	1.73619e-06	1.30718e-05
TRITD2Av1G247570	1942.26	0.781434	0.135593	5.76307	8.25959e-09	1.03153e-07
TRITD2Bv1G170690	282.908	0.623812	0.265011	2.35391	0.0185773	0.0417312
TRITD2Bv1G174260	685.023	1.23553	0.216658	5.70266	1.17954e-08	1.42531e-07
TRITD2Bv1G224200	363.464	0.892224	0.280411	3.18184	0.00146341	0.00484274
TRITD2Bv1G226810	226.77	0.967519	0.312435	3.09671	0.00195683	0.00621906
TRITD2Av1G222930	2308.61	0.69661	0.220498	3.15926	0.00158172	0.00517094
TRITD2Bv1G014280	115.42	4.6763	0.731655	6.3914	1.64373e-10	2.7945e-09
TRITD2Bv1G219770	388.533	2.24141	0.403421	5.55599	2.76035e-08	3.11672e-07
TRITD2Av1G160020	667.124	1.52005	0.229579	6.62102	3.56727e-11	6.74787e-10
TRITD2Bv1G193200	1372.88	0.734489	0.278354	2.63869	0.00832273	0.0212849
TRITD3Av1G004940	1282.22	0.770776	0.128805	5.98407	2.17628e-09	3.0592e-08
TRITD2Av1G241750	214.307	1.63358	0.381706	4.27969	1.8715e-05	0.000107901
TRITD3Av1G010870	1852.55	3.46478	0.275517	12.5755	2.87848e-36	6.75398e-34
TRITD2Av1G066700	290.509	0.837377	0.297221	2.81735	0.00484216	0.0134696
TRITD2Bv1G219870	94.1767	1.8301	0.54688	3.34643	0.000818582	0.00293882
TRITD2Bv1G080000	5142.46	0.63644	0.174553	3.64611	0.000266236	0.00111497
TRITD2Av1G251360	39.2086	2.57942	0.86866	2.96943	0.00298357	0.00891479
TRITD2Bv1G161940	650.374	2.93676	0.472705	6.21267	5.20925e-10	8.14112e-09
TRITD3Av1G036880	670.521	0.874496	0.22698	3.85274	0.000116804	0.000542042
TRITD2Bv1G010840	501.859	2.0068	0.389573	5.15129	2.58695e-07	2.35444e-06
TRITD2Av1G058970	1953.3	1.42128	0.174464	8.14658	3.74367e-16	1.4093e-14
TRITD2Av1G270000	103.344	1.7082	0.418307	4.08362	4.43403e-05	0.000232258
TRITD2Bv1G208980	1827.46	1.25816	0.158023	7.9619	1.69418e-15	5.89213e-14
TRITD2Av1G219440	146.707	1.02312	0.266577	3.838	0.00012404	0.000570289
TRITD2Av1G086090	355.797	1.32714	0.217316	6.10696	1.0155e-09	1.51317e-08
TRITD2Av1G260990	13476.3	0.851324	0.306649	2.77622	0.00549951	0.0150081
TRITD2Av1G066570	1885.2	0.59387	0.175839	3.37736	0.000731845	0.00266967
TRITD2Bv1G183410	832.61	2.90389	0.422255	6.87709	6.10867e-12	1.30059e-10
TRITD2Av1G178470	10503.2	1.16849	0.171255	6.82311	8.90894e-12	1.86321e-10
TRITD2Bv1G003650	7000.85	2.18232	0.206555	10.5653	4.31392e-26	4.42461e-24
TRITD3Av1G028000	434.556	0.735311	0.148175	4.96244	6.96118e-07	5.72692e-06
TRITD3Av1G005250	215.039	2.30843	0.389617	5.92486	3.12566e-09	4.26427e-08
TRITD2Av1G286820	1703.4	0.82347	0.223629	3.6823	0.000231141	0.000985159
TRITD2Bv1G215160	8563.61	1.49642	0.222521	6.72484	1.75788e-11	3.48493e-10
TRITD2Av1G276880	304.138	1.12522	0.263129	4.27631	1.90018e-05	0.000109329
TRITD2Av1G064720	82.5327	0.968152	0.381068	2.54063	0.0110653	0.027024
TRITD2Bv1G001000	289.736	1.21475	0.296646	4.09495	4.22262e-05	0.00022234
TRITD2Bv1G189460	13592.1	7.18603	0.455682	15.7698	5.01822e-56	4.29773e-53
TRITD2Av1G218110	612.897	0.589473	0.245582	2.40031	0.0163811	0.0375112
TRITD2Bv1G075540	61.8875	1.07644	0.431441	2.49498	0.0125965	0.0301529
TRITD2Bv1G185590	973.103	1.29858	0.288987	4.49357	7.00403e-06	4.51774e-05
TRITD2Bv1G048310	1863.47	0.690717	0.223375	3.09219	0.00198683	0.00630271
TRITD2Av1G075170	3280.6	0.979883	0.190075	5.15524	2.53303e-07	2.3109e-06
TRITD2Av1G229430	2876.13	1.21872	0.278886	4.36997	1.24265e-05	7.51978e-05
TRITD2Bv1G266260	147.278	1.3895	0.36943	3.7612	0.000169097	0.000749291
TRITD2Av1G098880	938.19	0.953909	0.150952	6.31929	2.62768e-10	4.31527e-09
TRITD2Bv1G012450	24.1266	2.81735	1.04286	2.70156	0.00690151	0.0181837
TRITD2Av1G036670	33.4186	1.9496	0.645819	3.0188	0.00253782	0.00776163
TRITD2Av1G046230	349.197	1.20843	0.373382	3.23645	0.00121028	0.00411513
TRITD2Av1G184680	1454.36	0.863337	0.205997	4.19102	2.77709e-05	0.000153716
TRITD3Av1G022150	4625.38	7.27047	0.599663	12.1243	7.85705e-34	1.51213e-31
TRITD2Bv1G219780	122.74	2.33838	0.673689	3.471	0.000518523	0.00197939
TRITD2Av1G195670	656.781	0.788848	0.218188	3.61545	0.000299829	0.00123334
TRITD3Av1G015070	298.617	0.68087	0.24203	2.81317	0.00490563	0.0136185
TRITD2Av1G123720	2826.73	0.605008	0.0991159	6.10405	1.03416e-09	1.53831e-08
TRITD2Av1G280520	350.617	2.54183	0.368891	6.89045	5.56157e-12	1.19077e-10
TRITD3Av1G028060	26484.8	7.50642	0.755598	9.93441	2.94913e-23	2.3495e-21
TRITD2Bv1G256680	561.829	0.653775	0.241182	2.71071	0.00671395	0.0177784
TRITD2Av1G219650	1541.14	1.70884	0.284091	6.0151	1.79774e-09	2.56391e-08
TRITD2Av1G200020	1069.99	5.66983	0.415368	13.6501	2.01508e-42	7.04394e-40
TRITD2Bv1G020100	227.058	0.934666	0.255015	3.66515	0.000247197	0.00104404
TRITD2Bv1G013090	81.3997	3.04555	0.496785	6.13053	8.75882e-10	1.32181e-08
TRITD2Bv1G085200	284.138	2.09409	0.304104	6.88612	5.73342e-12	1.22526e-10
TRITD2Av1G295660	785.589	0.939687	0.210109	4.47238	7.7352e-06	4.93638e-05
TRITD2Bv1G219910	321.323	1.89646	0.332171	5.7093	1.13444e-08	1.37762e-07
TRITD2Av1G147800	5182.85	1.57982	0.20667	7.6442	2.10248e-14	6.40788e-13
TRITD2Av1G257160	454.411	3.69707	0.549665	6.72604	1.74344e-11	3.46032e-10
TRITD2Bv1G232410	1279.95	0.914982	0.137259	6.66612	2.6266e-11	5.07498e-10
TRITD2Bv1G185100	582.841	1.97987	0.266502	7.42909	1.09347e-13	3.02088e-12
TRITD2Av1G139220	299.61	2.05903	0.347929	5.91795	3.25979e-09	4.43659e-08
TRITD2Bv1G223010	1311.05	1.30252	0.220006	5.92038	3.21195e-09	4.37503e-08
TRITD2Bv1G023030	762.806	0.732664	0.174631	4.19551	2.7226e-05	0.000151066
TRITD2Bv1G107200	212.15	1.10113	0.3516	3.13177	0.00173757	0.00561281
TRITD2Av1G160310	563.571	1.36622	0.109768	12.4464	1.46337e-35	3.23423e-33
TRITD2Av1G164450	1996.81	1.08522	0.169517	6.40181	1.53551e-10	2.63009e-09
TRITD2Bv1G148880	7580.91	0.860736	0.224377	3.83611	0.000124997	0.000574306
TRITD2Av1G215440	1743.74	2.15166	0.295085	7.29168	3.06116e-13	7.87284e-12
TRITD2Av1G282200	854.597	1.04698	0.228031	4.59139	4.40301e-06	3.00212e-05
TRITD2Bv1G216250	28064	1.12641	0.278353	4.0467	5.19447e-05	0.000266667
TRITD2Bv1G222110	573.562	3.99384	0.604052	6.61175	3.79799e-11	7.16058e-10
TRITD2Bv1G171550	129.974	1.5094	0.492356	3.06568	0.00217178	0.0067975
TRITD2Bv1G092210	395.895	1.50511	0.341376	4.40897	1.03865e-05	6.42951e-05
TRITD2Av1G202510	517.08	1.20547	0.363909	3.31257	0.000924419	0.00326742
TRITD2Bv1G003190	256.935	0.596733	0.253169	2.35706	0.0184205	0.0414279
TRITD2Bv1G020770	3366.49	1.64492	0.137422	11.9699	5.11122e-33	9.21553e-31
TRITD2Bv1G010580	1746.9	0.824857	0.227729	3.62209	0.000292231	0.0012073
TRITD2Bv1G010060	1188.09	0.695173	0.181304	3.8343	0.000125925	0.000577997
TRITD2Bv1G147770	5530.23	1.05295	0.266462	3.95161	7.76277e-05	0.000379736
TRITD2Av1G251890	546.871	1.21733	0.231651	5.25504	1.47993e-07	1.42811e-06
TRITD2Av1G264730	185.182	1.03268	0.438356	2.3558	0.0184831	0.0415497
TRITD2Bv1G167930	15259.7	1.04134	0.297898	3.49563	0.000472942	0.00182738
TRITD2Av1G190200	261.203	1.10118	0.275669	3.99458	6.48087e-05	0.000323543
TRITD2Av1G239670	1605.43	0.889341	0.301659	2.94817	0.0031966	0.00945403
TRITD2Av1G055360	32786	0.728219	0.259071	2.81089	0.0049405	0.0137063
TRITD2Bv1G158440	1455.74	1.78675	0.334148	5.34717	8.93408e-08	9.0522e-07
TRITD2Av1G289000	395.5	0.929728	0.218727	4.25064	2.13158e-05	0.000121123
TRITD2Bv1G219730	27.3021	2.29741	0.868403	2.64555	0.00815576	0.0209235
TRITD3Av1G012050	275.711	1.54395	0.3939	3.91964	8.86831e-05	0.000425851
TRITD2Av1G215450	1941.95	1.22688	0.171603	7.14954	8.70673e-13	2.08724e-11
TRITD2Av1G082440	9146.88	2.55702	0.301128	8.49148	2.04025e-17	8.97212e-16
TRITD2Av1G244710	703.914	1.21461	0.279291	4.34888	1.36832e-05	8.16627e-05
TRITD2Bv1G152640	1266.87	0.757219	0.218114	3.47166	0.000517246	0.00197518
TRITD2Av1G039420	66.8312	1.07838	0.435741	2.47481	0.0133307	0.0315816
TRITD2Bv1G003140	5017.44	2.21206	0.350431	6.31238	2.74774e-10	4.49305e-09
TRITD2Av1G150560	379.361	0.595078	0.15696	3.79127	0.00014988	0.000673456
TRITD2Av1G204630	13952.6	1.41405	0.167665	8.43378	3.3468e-17	1.43135e-15
TRITD2Bv1G240770	12823	1.10396	0.278948	3.95759	7.57097e-05	0.000371468
TRITD2Bv1G093650	1191.14	0.72288	0.136755	5.28594	1.25059e-07	1.22791e-06
TRITD2Bv1G062210	49.1984	1.45282	0.596138	2.43705	0.0148076	0.0344493
TRITD2Bv1G225360	51.6873	1.07257	0.383039	2.80017	0.0051076	0.0141083
TRITD2Bv1G034930	1190.63	1.9988	0.57207	3.49398	0.000475873	0.00183788
TRITD2Bv1G040320	2440.69	1.00312	0.290219	3.45642	0.000547402	0.00207732
TRITD2Bv1G217940	114.68	1.25441	0.435502	2.88038	0.00397201	0.0113723
TRITD2Bv1G067070	333.864	0.839602	0.175139	4.79391	1.63559e-06	1.23906e-05
TRITD2Bv1G060150	189.856	1.10693	0.293027	3.77757	0.000158368	0.000708159
TRITD2Av1G036050	87.8308	1.01771	0.348471	2.92049	0.00349477	0.0102037
TRITD2Av1G247540	122.829	5.49013	0.740687	7.41221	1.24208e-13	3.40127e-12
TRITD2Bv1G189540	6292.53	1.70795	0.655448	2.60578	0.00916666	0.023056
TRITD2Bv1G045470	856.925	1.0977	0.201059	5.45956	4.77321e-08	5.13555e-07
TRITD2Bv1G080560	3787.76	1.97393	0.419007	4.71097	2.46544e-06	1.78522e-05
TRITD2Av1G204440	544.719	1.64457	0.268348	6.12851	8.87053e-10	1.33749e-08
TRITD2Av1G147040	7523.55	0.83459	0.210093	3.97249	7.11262e-05	0.000351395
TRITD3Av1G002690	142.752	0.788241	0.343292	2.29612	0.0216689	0.0475993
TRITD2Av1G278350	7638.22	2.31307	0.22601	10.2344	1.39069e-24	1.23742e-22
TRITD2Av1G265840	176.196	2.60843	0.658353	3.96206	7.43058e-05	0.000365417
TRITD2Av1G062030	271.448	1.24183	0.277423	4.47629	7.59505e-06	4.85508e-05
TRITD2Av1G236410	1910.15	2.59551	0.280263	9.261	2.02529e-20	1.2172e-18
TRITD2Av1G032750	741.897	0.6972	0.293188	2.378	0.0174068	0.0394486
TRITD2Bv1G135670	177.949	1.34074	0.276507	4.84885	1.24181e-06	9.62458e-06
TRITD2Bv1G063460	393.883	0.686803	0.272986	2.51589	0.0118732	0.0286781
TRITD2Av1G032160	2200.87	0.651047	0.168033	3.87451	0.00010684	0.000502552
TRITD2Av1G261230	261.961	1.04161	0.43157	2.41354	0.0157982	0.0363889
TRITD3Av1G033630	202.368	0.975511	0.316114	3.08595	0.00202906	0.00641652
TRITD2Bv1G066560	19169.1	0.865531	0.219943	3.93525	8.31115e-05	0.000402197
TRITD3Av1G029930	61.0038	1.32375	0.436251	3.03438	0.00241031	0.00744476
TRITD3Av1G031600	664.599	3.23924	0.514223	6.29929	2.99015e-10	4.85697e-09
TRITD2Av1G211320	269.551	2.00071	0.659751	3.03252	0.00242525	0.00748253
TRITD2Av1G256570	29.9805	1.30237	0.491568	2.64942	0.00806307	0.020719
TRITD2Av1G050290	201.336	0.736072	0.311805	2.36068	0.0182413	0.0410923
TRITD2Av1G033100	1899.13	2.43916	0.279296	8.73323	2.47503e-18	1.20607e-16
TRITD2Av1G250360	360.399	2.2563	0.293854	7.67829	1.61232e-14	4.99397e-13
TRITD2Bv1G195460	198.28	5.81	0.69499	8.35983	6.28086e-17	2.5861e-15
TRITD2Bv1G247800	5154.71	0.679006	0.241538	2.81117	0.00493614	0.0136964
TRITD2Bv1G220990	356.103	1.06834	0.27542	3.87896	0.000104904	0.000494454
TRITD2Bv1G229550	295.859	0.963544	0.254909	3.77995	0.000156858	0.000702415
TRITD2Av1G288710	2526.2	3.5658	0.325976	10.9388	7.51742e-28	8.84963e-26
TRITD2Av1G241780	40.476	2.56148	0.556994	4.59876	4.25019e-06	2.90558e-05
TRITD2Bv1G171740	1415.86	0.803481	0.170006	4.72619	2.28772e-06	1.6715e-05
TRITD2Bv1G074150	479.881	0.671564	0.196895	3.41078	0.00064778	0.0024011
TRITD3Av1G026840	168.747	0.928153	0.353109	2.62852	0.00857585	0.0218247
TRITD2Bv1G261200	1617.33	2.51667	0.765907	3.28587	0.0010167	0.00354205
TRITD2Bv1G257430	89.7369	1.54884	0.445564	3.47613	0.000508705	0.00194733
TRITD2Bv1G105500	65.1681	0.899682	0.288735	3.11595	0.00183354	0.00587464
TRITD2Bv1G068080	450.882	3.28961	0.531575	6.18841	6.07735e-10	9.42897e-09
TRITD2Av1G253080	8337.13	1.62784	0.235046	6.92563	4.34047e-12	9.45274e-11
TRITD2Bv1G011550	347.835	0.658496	0.188491	3.49352	0.000476704	0.00184026
TRITD2Bv1G198520	4060.37	3.23139	0.226202	14.2854	2.69697e-46	1.30127e-43
TRITD2Av1G038040	600.975	5.01224	0.38295	13.0885	3.83124e-39	1.10292e-36
TRITD2Bv1G200940	172.435	1.23853	0.351245	3.52612	0.000421698	0.00165857
TRITD2Av1G280980	1726.9	3.00972	0.707909	4.25157	2.12278e-05	0.000120737
TRITD2Av1G040280	706.595	0.635216	0.192476	3.30024	0.000966022	0.0033925
TRITD2Bv1G239550	197.644	0.681901	0.28517	2.39121	0.016793	0.0383008
TRITD2Bv1G210820	1917.85	1.26261	0.258988	4.87517	1.08714e-06	8.5634e-06
TRITD3Av1G039950	49.3966	1.95743	0.61311	3.19263	0.00140985	0.00469498
TRITD2Av1G084310	3784.61	0.633127	0.124769	5.0744	3.88719e-07	3.39616e-06
TRITD3Av1G001210	1005.35	0.671524	0.149616	4.48831	7.17916e-06	4.62113e-05
TRITD3Av1G042320	1116.19	1.38198	0.397852	3.4736	0.00051352	0.0019627
TRITD2Bv1G201810	433.204	1.91231	0.276818	6.9082	4.9085e-12	1.05888e-10
TRITD2Bv1G090480	1028.82	0.676586	0.193505	3.49648	0.000471437	0.0018228
TRITD3Av1G011880	346.463	0.788205	0.16244	4.85229	1.22043e-06	9.48032e-06
TRITD2Av1G210200	6706.73	1.17326	0.261642	4.48421	7.3184e-06	4.69751e-05
TRITD2Bv1G021690	304.621	0.593144	0.209946	2.82522	0.00472481	0.013186
TRITD2Av1G269780	53.4551	2.39777	0.505482	4.74353	2.10024e-06	1.54893e-05
TRITD2Bv1G204320	161.355	0.715597	0.266487	2.68529	0.00724662	0.0189603
TRITD2Av1G251540	358.643	1.17537	0.341409	3.4427	0.00057593	0.00216905
TRITD2Bv1G059560	1429.11	1.52021	0.207464	7.32757	2.34356e-13	6.10521e-12
TRITD2Av1G220310	52.09	1.3736	0.597389	2.29934	0.0214854	0.0472448
TRITD2Bv1G210930	2598.28	4.16867	0.623091	6.69031	2.22697e-11	4.34944e-10
TRITD2Av1G177450	1612.13	0.740756	0.182022	4.06959	4.70954e-05	0.000244743
TRITD2Av1G141140	2102.83	1.09831	0.170185	6.45361	1.09217e-10	1.91432e-09
TRITD2Bv1G248700	108.686	0.713345	0.205475	3.47168	0.000517212	0.00197518
TRITD2Bv1G210250	195.005	1.86875	0.313698	5.95716	2.56651e-09	3.55811e-08
TRITD2Av1G218260	4242.86	1.17848	0.1887	6.24526	4.23106e-10	6.67942e-09
TRITD2Bv1G254610	447.45	4.07347	0.458937	8.87588	6.93799e-19	3.57406e-17
TRITD2Av1G060740	215.291	1.04228	0.275933	3.77728	0.000158547	0.000708836
TRITD2Av1G229880	4726.02	0.953373	0.123045	7.74816	9.3235e-15	2.98221e-13
TRITD3Av1G029990	50.5473	1.1976	0.363163	3.29768	0.000974873	0.00341869
TRITD2Bv1G003670	73.2095	2.20629	0.824031	2.67744	0.00741881	0.0193164
TRITD2Av1G248160	838.209	2.12378	0.365033	5.81805	5.95376e-09	7.6676e-08
TRITD2Bv1G225460	90.4314	1.15862	0.393887	2.94151	0.00326618	0.00962406
TRITD2Bv1G185060	348.702	1.07279	0.17044	6.29426	3.08872e-10	5.00049e-09
TRITD2Bv1G160230	819.533	0.621899	0.105848	5.87538	4.21873e-09	5.62776e-08
TRITD2Av1G192710	26.4479	5.85545	0.846431	6.91782	4.58661e-12	9.95951e-11
TRITD2Bv1G145820	2558.12	1.27018	0.233282	5.44483	5.1855e-08	5.52706e-07
TRITD2Av1G156500	380.811	0.865287	0.278075	3.1117	0.00186012	0.00595089
TRITD2Av1G112610	154.256	1.10345	0.311964	3.5371	0.000404545	0.0016001
TRITD2Av1G204800	6480.5	0.66484	0.233163	2.85139	0.00435283	0.0122971
TRITD2Bv1G060700	919.081	1.49391	0.236556	6.31525	2.69728e-10	4.41476e-09
TRITD2Bv1G209740	352.01	1.4388	0.340069	4.23091	2.32747e-05	0.000130988
TRITD2Bv1G006910	82.7071	2.39239	0.311375	7.68332	1.55013e-14	4.81441e-13
TRITD2Bv1G073930	126.787	1.33329	0.38896	3.42784	0.000608401	0.00227558
TRITD2Av1G169190	367.209	4.55122	0.58025	7.84355	4.37988e-15	1.44828e-13
TRITD2Bv1G125140	960.241	0.759054	0.146606	5.17752	2.2485e-07	2.08125e-06
TRITD2Av1G176580	3796.63	1.23562	0.156354	7.90271	2.72895e-15	9.26519e-14
TRITD3Av1G029520	454.799	1.31518	0.354183	3.71327	0.0002046	0.000886315
TRITD2Bv1G154960	276.659	1.08662	0.236709	4.59053	4.42122e-06	3.01228e-05
TRITD2Bv1G054050	1827.37	1.85155	0.380222	4.86965	1.11795e-06	8.7798e-06
TRITD2Av1G294740	371.804	1.51586	0.347098	4.36723	1.25831e-05	7.59711e-05
TRITD3Av1G015800	719.133	0.591088	0.126956	4.65585	3.2264e-06	2.26443e-05
TRITD2Bv1G057910	768.295	0.721526	0.140217	5.14579	2.66392e-07	2.41487e-06
TRITD2Av1G053920	169081	2.46844	0.332616	7.42128	1.15995e-13	3.18912e-12
TRITD2Bv1G248810	1489.14	0.848256	0.16154	5.25105	1.51238e-07	1.45533e-06
TRITD2Av1G037820	626.297	2.10856	0.360244	5.85315	4.82358e-09	6.31656e-08
TRITD2Av1G288700	426.871	0.679093	0.241879	2.80757	0.00499165	0.0138282
TRITD2Bv1G039670	2037.86	0.782093	0.195328	4.004	6.22794e-05	0.00031251
TRITD2Bv1G245850	356.599	1.78845	0.363907	4.91458	8.89743e-07	7.13983e-06
TRITD2Av1G042800	6207.11	0.910021	0.230564	3.94693	7.91607e-05	0.000385913
TRITD3Av1G006930	1477.06	1.13952	0.283424	4.02056	5.80596e-05	0.000293355
TRITD2Bv1G137540	130.847	2.69868	0.34651	7.78816	6.79916e-15	2.21195e-13
TRITD2Bv1G163730	238.658	1.12335	0.195224	5.75415	8.70785e-09	1.08093e-07
TRITD2Av1G040070	512.494	1.81758	0.34352	5.29105	1.21618e-07	1.19686e-06
TRITD2Av1G071640	548.541	0.807914	0.185631	4.35226	1.34743e-05	8.06411e-05
TRITD2Bv1G201800	127.977	1.25159	0.351479	3.56092	0.000369559	0.00148274
TRITD2Av1G293140	125.693	2.55721	0.97034	2.63537	0.00840448	0.0214556
TRITD2Av1G282600	746.92	1.15345	0.196223	5.87828	4.14562e-09	5.53239e-08
TRITD2Av1G052890	2481.34	0.664467	0.171478	3.87494	0.000106651	0.000501792
TRITD2Bv1G060280	3166.52	1.59352	0.176668	9.01985	1.88345e-19	1.0193e-17
TRITD2Bv1G134810	464.936	1.50552	0.21718	6.93211	4.14613e-12	9.05829e-11
TRITD2Bv1G010120	144.556	1.46366	0.316871	4.61911	3.85381e-06	2.65634e-05
TRITD2Av1G288680	209.831	4.80895	0.563105	8.54006	1.34156e-17	5.99971e-16
TRITD2Av1G206210	372.654	1.30277	0.294491	4.42379	9.69845e-06	6.05504e-05
TRITD2Bv1G053190	122.286	0.875557	0.300046	2.91807	0.003522	0.0102718
TRITD2Av1G078470	476.124	1.53729	0.269187	5.71086	1.12406e-08	1.36549e-07
TRITD2Bv1G121470	271.12	1.70295	0.329386	5.17008	2.33993e-07	2.15597e-06
TRITD2Av1G278420	1463.25	4.53339	0.559608	8.10102	5.45019e-16	2.00545e-14
TRITD2Av1G047140	1614	1.51519	0.280052	5.41037	6.2895e-08	6.58458e-07
TRITD2Av1G291390	610.543	3.38319	0.918451	3.68358	0.00022998	0.000980756
TRITD2Av1G062950	185.107	0.714381	0.287991	2.48057	0.0131172	0.0311771
TRITD2Av1G058650	2120.88	4.25853	0.340967	12.4896	8.51201e-36	1.91839e-33
TRITD2Bv1G179500	4626.11	1.9969	0.319277	6.25444	3.98933e-10	6.33576e-09
TRITD2Bv1G196340	967.059	0.954224	0.166252	5.73962	9.48893e-09	1.16677e-07
TRITD2Bv1G229110	145.732	4.30251	0.721839	5.96048	2.51495e-09	3.4937e-08
TRITD2Bv1G049230	137.4	2.75674	0.360985	7.63672	2.22829e-14	6.75944e-13
TRITD2Bv1G166040	157.998	1.01592	0.278384	3.64934	0.000262912	0.00110266
TRITD2Av1G048150	4980.23	1.77949	0.31845	5.58799	2.2971e-08	2.63008e-07
TRITD2Av1G263910	10607.7	1.80579	0.250496	7.20884	5.64289e-13	1.38473e-11
TRITD2Bv1G025040	369.288	0.892341	0.242206	3.68422	0.000229401	0.000978777
TRITD2Av1G198870	215.818	1.03269	0.324389	3.1835	0.00145506	0.00481931
TRITD2Bv1G227440	393.915	0.609669	0.225984	2.69783	0.00697923	0.0183563
TRITD2Av1G280480	811.626	1.52527	0.361801	4.21577	2.48926e-05	0.00013911
TRITD2Bv1G151310	1121.96	0.642493	0.177918	3.61117	0.000304821	0.00125106
TRITD2Av1G034600	2235.87	1.35446	0.186246	7.27242	3.53096e-13	8.96666e-12
TRITD2Bv1G144640	523.43	1.05243	0.231343	4.54921	5.38487e-06	3.5875e-05
TRITD2Av1G251420	1437.34	1.09872	0.214646	5.11877	3.07532e-07	2.7471e-06
TRITD2Av1G224720	780.451	0.958272	0.198002	4.8397	1.30038e-06	1.00399e-05
TRITD2Bv1G192790	1499.23	0.925968	0.257341	3.59821	0.000320419	0.00130674
TRITD2Bv1G097280	176.152	1.71847	0.257044	6.68552	2.30114e-11	4.48662e-10
TRITD2Bv1G051890	104.3	1.09057	0.400758	2.72127	0.00650326	0.0173021
TRITD2Bv1G050870	30.4622	1.41251	0.567578	2.48866	0.0128226	0.0305958
TRITD3Av1G008420	6832.73	0.613317	0.162637	3.77107	0.000162547	0.000723822
TRITD2Av1G180000	2793.75	0.626825	0.141769	4.42145	9.80392e-06	6.11865e-05
TRITD2Av1G251940	627.846	1.06606	0.208542	5.11196	3.18834e-07	2.83549e-06
TRITD2Bv1G245840	311.726	1.66432	0.469986	3.54123	0.000398273	0.00157931
TRITD2Av1G212500	35.9185	2.93887	0.679765	4.32337	1.53666e-05	9.05738e-05
TRITD2Bv1G181150	238.962	0.752083	0.309836	2.42736	0.0152092	0.0352351
TRITD2Bv1G035220	278.199	0.874607	0.344554	2.53837	0.0111369	0.0271685
TRITD2Av1G267500	84.5924	3.99747	0.604911	6.60837	3.88579e-11	7.31403e-10
TRITD3Av1G003290	3036.38	5.69647	0.618829	9.20525	3.40888e-20	2.00305e-18
TRITD2Av1G233470	105.136	3.39007	0.532678	6.36421	1.96303e-10	3.30616e-09
TRITD2Av1G095700	980.866	2.84524	0.435017	6.54053	6.13026e-11	1.12122e-09
TRITD2Av1G195820	740.013	1.054	0.177291	5.94505	2.7638e-09	3.81464e-08
TRITD2Bv1G180730	930.762	1.12409	0.205165	5.47893	4.27913e-08	4.64333e-07
TRITD2Av1G144000	296.295	0.766578	0.213033	3.5984	0.000320181	0.00130608
TRITD2Bv1G038900	159.888	1.21797	0.287555	4.23561	2.27931e-05	0.000128637
TRITD2Av1G035600	14731.1	1.65269	0.253725	6.5137	7.332e-11	1.32475e-09
TRITD2Av1G095140	179.099	0.876049	0.325688	2.68984	0.00714853	0.0187437
TRITD2Av1G186780	1585.24	1.71181	0.198369	8.6294	6.16739e-18	2.85508e-16
TRITD2Bv1G227090	76.8025	1.6043	0.447559	3.58455	0.000337658	0.00137003
TRITD2Bv1G192100	44.2649	1.64759	0.526977	3.1265	0.00176901	0.00570093
TRITD2Av1G057050	2538.97	1.04682	0.103817	10.0833	6.54817e-24	5.55249e-22
TRITD2Av1G076670	653.33	2.23311	0.309492	7.21541	5.37728e-13	1.32812e-11
TRITD2Av1G209710	414.454	0.833235	0.22673	3.67501	0.000237838	0.00100886
TRITD2Av1G254350	2455.96	2.84469	0.366327	7.76543	8.13666e-15	2.61725e-13
TRITD2Av1G280560	1800.04	2.65345	0.354453	7.48606	7.09697e-14	2.01593e-12
TRITD3Av1G003820	3288.39	1.12726	0.159376	7.07295	1.51673e-12	3.51547e-11
TRITD2Bv1G070160	641.34	0.587613	0.165914	3.54168	0.000397588	0.00157727
TRITD2Bv1G258230	376.945	1.15366	0.26216	4.4006	1.0795e-05	6.64278e-05
TRITD2Bv1G014490	41.7771	1.04815	0.419632	2.49777	0.0124976	0.0299435
TRITD2Bv1G121770	465.098	1.30367	0.219502	5.9392	2.86408e-09	3.9372e-08
TRITD2Av1G237910	14925	1.66487	0.294049	5.66188	1.49722e-08	1.77414e-07
TRITD3Av1G000720	1010.19	0.739367	0.281577	2.62581	0.00864437	0.0219612
TRITD2Av1G172620	2882.35	0.72274	0.189205	3.81988	0.000133515	0.000608627
TRITD2Bv1G010200	1205.19	0.994527	0.274125	3.628	0.000285625	0.00118329
TRITD2Bv1G056560	2353.47	1.63242	0.260857	6.25789	3.90224e-10	6.20897e-09
TRITD2Bv1G230180	545.664	2.67339	0.317389	8.42308	3.66728e-17	1.55869e-15
TRITD2Av1G084500	35.8332	3.45431	0.724937	4.76497	1.88879e-06	1.40876e-05
TRITD3Av1G032990	543.889	3.44349	0.731146	4.70971	2.48069e-06	1.79323e-05
TRITD2Bv1G207630	147.021	0.938747	0.296585	3.16519	0.00154981	0.00508638
TRITD2Av1G070150	90.1307	1.08923	0.285496	3.81523	0.000136056	0.000618644
TRITD2Av1G040800	982.653	0.700226	0.187812	3.72834	0.000192746	0.00084017
TRITD2Bv1G025650	315.69	2.88801	0.34476	8.37689	5.43446e-17	2.25658e-15
TRITD2Bv1G220430	756.568	0.985089	0.254596	3.86922	0.000109184	0.000511809
TRITD2Av1G085700	5150.62	2.06967	0.18119	11.4227	3.22202e-30	4.52364e-28
TRITD2Bv1G194900	55.131	2.65099	0.512684	5.17081	2.33084e-07	2.1499e-06
TRITD2Bv1G197180	14749	0.95696	0.297483	3.21685	0.00129605	0.00436094
TRITD2Bv1G122180	2864.53	0.605393	0.174078	3.4777	0.000505729	0.00193811
TRITD2Bv1G210360	1272.98	2.56411	0.316983	8.08911	6.01043e-16	2.19978e-14
TRITD3Av1G042130	272.184	4.51911	0.612667	7.37612	1.62972e-13	4.36849e-12
TRITD2Av1G111630	162.892	2.34554	0.492869	4.75896	1.94595e-06	1.44604e-05
TRITD2Av1G180880	262.983	2.79111	0.492777	5.66404	1.47847e-08	1.75374e-07
TRITD3Av1G006110	128.904	2.28417	0.498612	4.58106	4.62628e-06	3.13206e-05
TRITD2Bv1G265710	212.768	0.611185	0.267111	2.28813	0.0221297	0.0484376
TRITD2Bv1G182850	247.52	1.11752	0.268724	4.1586	3.20209e-05	0.000174394
TRITD2Bv1G263180	314.056	1.07665	0.231011	4.66062	3.15264e-06	2.2204e-05
TRITD2Bv1G041400	1803.7	0.615991	0.16698	3.689	0.000225135	0.000962731
TRITD2Bv1G227050	559.873	1.40979	0.31048	4.54067	5.60744e-06	3.72166e-05
TRITD2Bv1G005030	64.2828	1.38906	0.495056	2.80587	0.0050181	0.0138947
TRITD2Bv1G235310	898.519	0.752217	0.211889	3.55006	0.000385147	0.00153526
TRITD2Bv1G248510	201.911	2.59436	0.506968	5.11739	3.09785e-07	2.76362e-06
TRITD2Av1G186570	1230.19	2.92638	0.533113	5.48923	4.03693e-08	4.40144e-07
TRITD2Av1G252980	168.63	0.80152	0.290256	2.76143	0.00575494	0.015602
TRITD2Av1G190210	178.181	0.657041	0.259736	2.52965	0.0114176	0.02773
TRITD2Bv1G245730	5103.65	2.03964	0.373842	5.4559	4.87243e-08	5.22916e-07
TRITD2Bv1G136730	1097.2	1.11071	0.39936	2.78121	0.00541563	0.0148288
TRITD2Av1G223470	156.106	1.10224	0.424061	2.59925	0.0093429	0.0234219
TRITD2Bv1G150110	103.344	1.7082	0.418307	4.08362	4.43403e-05	0.000232258
TRITD2Bv1G135200	920.061	2.11058	0.155396	13.582	5.12405e-42	1.77307e-39
TRITD2Bv1G024350	124.191	0.733109	0.19446	3.76998	0.000163263	0.000726444
TRITD2Av1G280500	551.341	2.27545	0.477097	4.76937	1.84804e-06	1.38137e-05
TRITD2Bv1G228350	599.329	1.29073	0.229925	5.61369	1.98059e-08	2.29608e-07
TRITD2Av1G161160	566.566	0.898316	0.246203	3.64868	0.000263593	0.00110498
TRITD2Av1G127130	144.435	0.912668	0.209305	4.36046	1.29789e-05	7.80715e-05
TRITD2Av1G174910	680.747	0.930819	0.269795	3.4501	0.000560386	0.00211936
TRITD2Bv1G065540	566.924	1.2166	0.18398	6.61267	3.7746e-11	7.1204e-10
TRITD2Av1G225290	38.5895	1.18456	0.497189	2.38251	0.0171949	0.0390795
TRITD2Bv1G047370	400.811	2.67602	0.343205	7.79715	6.33199e-15	2.06193e-13
TRITD2Av1G241010	791.704	1.12714	0.166172	6.78298	1.17725e-11	2.41346e-10
TRITD2Bv1G125010	1504.09	1.43673	0.144302	9.95644	2.36387e-23	1.89647e-21
TRITD2Bv1G144350	1339.41	0.698108	0.188453	3.70441	0.00021188	0.000913463
TRITD2Bv1G189950	1252.38	0.995173	0.278171	3.57756	0.000346822	0.00140256
TRITD2Av1G164460	13033.6	0.794719	0.177364	4.48072	7.43913e-06	4.76421e-05
TRITD2Bv1G259450	204.059	0.983535	0.278399	3.53282	0.000411153	0.00162305
TRITD2Bv1G157230	236.052	2.64811	0.776766	3.40915	0.000651654	0.00241259
TRITD2Av1G279890	166640	6.16649	0.78949	7.81073	5.68571e-15	1.85855e-13
TRITD2Av1G072680	115.729	1.09846	0.397924	2.76048	0.00577171	0.0156326
TRITD2Av1G231490	820.819	0.616748	0.129272	4.77095	1.83363e-06	1.3715e-05
TRITD3Av1G019160	222.152	3.35904	0.389736	8.61875	6.76894e-18	3.10836e-16
TRITD2Bv1G226920	271.129	1.57139	0.421398	3.72898	0.000192256	0.000838249
TRITD2Bv1G218160	701.747	1.3984	0.218747	6.39277	1.62903e-10	2.77365e-09
TRITD3Av1G037720	360.434	1.22219	0.267458	4.56964	4.88564e-06	3.2888e-05
TRITD2Av1G149490	13922.6	0.736312	0.234961	3.13376	0.00172579	0.00557859
TRITD2Av1G162910	201.443	0.907519	0.28474	3.18719	0.00143663	0.00476655
TRITD2Av1G131160	171.922	0.801195	0.259272	3.09018	0.00200037	0.00633625
TRITD2Bv1G075410	1468.12	0.962124	0.400396	2.40293	0.0162644	0.0372713
TRITD2Bv1G030270	591.939	0.891907	0.301096	2.9622	0.00305446	0.00909015
TRITD3Av1G014600	186.276	0.950639	0.303418	3.1331	0.00172973	0.00558959
TRITD2Bv1G163530	1445	1.71877	0.274934	6.25158	4.06318e-10	6.43515e-09
TRITD2Bv1G006510	4484.73	0.665183	0.192945	3.44753	0.000565735	0.00213699
TRITD2Bv1G208350	9454.06	0.74514	0.179993	4.13983	3.47569e-05	0.000187596
TRITD3Av1G024570	4684.63	1.04499	0.295321	3.5385	0.000402406	0.0015933
TRITD2Av1G181430	800.467	0.937544	0.195271	4.80124	1.57684e-06	1.19738e-05
TRITD2Bv1G130430	24.4467	5.51426	0.867225	6.35851	2.03726e-10	3.41806e-09
TRITD2Av1G055980	530.55	4.90658	0.454812	10.7881	3.91675e-27	4.41369e-25
TRITD2Bv1G226730	653.459	2.42244	0.927185	2.61268	0.00898343	0.0226717
TRITD3Av1G008720	1944.76	0.816136	0.201296	4.05441	5.02612e-05	0.000258839
TRITD2Bv1G034790	664.491	2.27741	0.360159	6.32334	2.55962e-10	4.21968e-09
TRITD2Bv1G216850	1738.13	2.50201	0.28852	8.67186	4.25135e-18	2.01436e-16
TRITD2Bv1G042830	24.4667	3.14113	0.92125	3.40964	0.000650498	0.00240909
TRITD3Av1G020230	22686.1	0.989419	0.270174	3.66216	0.000250101	0.00105442
TRITD2Av1G286000	134.62	3.04904	0.37261	8.18293	2.77021e-16	1.05678e-14
TRITD2Bv1G249150	5715.87	5.5068	0.394616	13.9548	2.94038e-44	1.2284e-41
TRITD2Bv1G257110	1101.02	1.27854	0.335608	3.80962	0.000139182	0.000630764
TRITD3Av1G024400	33.3074	2.04739	0.789273	2.59402	0.00948603	0.0237286
TRITD2Av1G223060	23378	3.35898	0.319175	10.5239	6.70111e-26	6.77168e-24
TRITD2Bv1G183440	782.642	4.40274	0.312882	14.0715	5.68121e-45	2.46356e-42
TRITD2Bv1G170510	12280.2	1.61186	0.132105	12.2014	3.05658e-34	6.15936e-32
TRITD2Bv1G240960	787.316	1.21902	0.157504	7.73962	9.97155e-15	3.18355e-13
TRITD2Bv1G231660	114.13	0.895869	0.295446	3.03227	0.00242725	0.0074863
TRITD2Bv1G264510	3231.78	1.23707	0.171355	7.21936	5.22333e-13	1.29382e-11
TRITD2Bv1G163630	871.306	0.654381	0.170926	3.82845	0.000128951	0.000590097
TRITD2Av1G280380	5136.57	1.85611	0.345096	5.37852	7.51026e-08	7.73539e-07
TRITD2Av1G164110	170.023	4.36335	0.505495	8.63183	6.03777e-18	2.79886e-16
TRITD3Av1G000820	104.696	1.18157	0.337608	3.49982	0.000465569	0.00180521
TRITD2Bv1G136640	122.957	1.24352	0.322981	3.85013	0.000118055	0.000546813
TRITD2Bv1G072850	1356.86	1.31539	0.232697	5.6528	1.57858e-08	1.8641e-07
TRITD2Bv1G201600	446.498	2.18745	0.48819	4.48075	7.43826e-06	4.76421e-05
TRITD2Av1G197190	1504.06	0.615696	0.188427	3.26755	0.00108481	0.00374697
TRITD2Bv1G076040	1107.36	0.754198	0.140486	5.36851	7.93911e-08	8.12822e-07
TRITD2Bv1G057480	7533.14	5.69376	0.526688	10.8105	3.06948e-27	3.49339e-25
TRITD2Bv1G221400	816.906	1.25858	0.21242	5.92496	3.12379e-09	4.26341e-08
TRITD2Av1G260300	60.1068	1.04358	0.309668	3.37001	0.000751663	0.00273033
TRITD2Av1G167000	177.748	0.699867	0.265839	2.63267	0.00847158	0.0215915
TRITD2Bv1G210960	91.3334	1.05322	0.442117	2.38223	0.0172082	0.0391011
TRITD2Bv1G207220	2336.61	1.03222	0.184161	5.605	2.08252e-08	2.40286e-07
TRITD2Av1G282150	13605.9	0.635602	0.203603	3.12178	0.00179764	0.0057787
TRITD2Bv1G136340	139.985	0.947424	0.33975	2.7886	0.0052937	0.0145372
TRITD3Av1G030990	525.964	1.99891	0.234162	8.53648	1.38376e-17	6.17233e-16
TRITD2Av1G064660	639.268	3.84261	0.44931	8.55224	1.20724e-17	5.40605e-16
TRITD2Av1G244390	127.057	0.970683	0.323312	3.00231	0.00267937	0.00813283
TRITD2Bv1G196890	715.357	0.742243	0.214788	3.4557	0.000548861	0.00208175
TRITD2Bv1G249480	1472.4	0.945917	0.124764	7.58164	3.4121e-14	1.00853e-12
TRITD2Av1G061270	155.141	0.782885	0.323489	2.42013	0.0155148	0.0358486
TRITD2Av1G235110	1306.04	0.608966	0.133947	4.5463	5.45963e-06	3.63307e-05
TRITD2Av1G032240	2775.1	1.01039	0.163065	6.19624	5.78292e-10	9.00071e-09
TRITD2Bv1G011250	289.35	1.91143	0.324542	5.88962	3.87088e-09	5.19408e-08
TRITD2Bv1G261680	614.88	0.750919	0.148056	5.07186	3.93954e-07	3.4408e-06
TRITD2Bv1G048050	1661.27	0.729975	0.11953	6.10706	1.01481e-09	1.51281e-08
TRITD2Av1G031410	37.6572	1.98998	0.489377	4.06635	4.77548e-05	0.000247681
TRITD2Av1G040400	273.346	1.06402	0.240809	4.41854	9.93702e-06	6.187e-05
TRITD2Bv1G210850	823.431	0.9674	0.192394	5.02822	4.95063e-07	4.22401e-06
TRITD2Av1G285250	1157.17	1.18967	0.215777	5.51345	3.51872e-08	3.89596e-07
TRITD3Av1G014910	667.98	1.15193	0.296233	3.8886	0.000100824	0.000477522
TRITD2Av1G064770	1286.19	0.585177	0.160909	3.63669	0.000276159	0.00115034
TRITD2Av1G187800	130.446	0.780041	0.29451	2.64861	0.00808245	0.0207634
TRITD2Av1G165420	74.8697	1.25781	0.422965	2.97379	0.00294145	0.00880508
TRITD2Bv1G197100	372.57	2.51675	0.50727	4.96137	6.99978e-07	5.75394e-06
TRITD2Bv1G164270	257.052	1.39322	0.291257	4.7835	1.72273e-06	1.29847e-05
TRITD2Bv1G126050	92.6463	1.17747	0.313173	3.75979	0.000170053	0.000752745
TRITD2Av1G291890	1106.18	1.10068	0.237011	4.64402	3.41695e-06	2.38497e-05
TRITD2Bv1G202040	325.153	1.37984	0.297588	4.63674	3.53955e-06	2.46102e-05
TRITD3Av1G029920	51.1336	5.91388	0.77121	7.66831	1.74271e-14	5.37354e-13
TRITD2Av1G289970	567.027	4.20242	0.469434	8.9521	3.48769e-19	1.85524e-17
TRITD2Av1G245570	96.7736	1.47226	0.310372	4.74354	2.10019e-06	1.54893e-05
TRITD2Av1G055610	671.668	1.34153	0.301432	4.45053	8.56583e-06	5.42302e-05
TRITD2Av1G160080	294.169	1.02734	0.339696	3.02428	0.00249225	0.00764889
TRITD2Bv1G213840	343.405	0.977692	0.253393	3.8584	0.000114132	0.000531368
TRITD2Bv1G213430	636.548	2.52524	0.290384	8.6962	3.43196e-18	1.64662e-16
TRITD2Bv1G060200	343.025	1.12106	0.379656	2.95282	0.00314881	0.00932878
TRITD2Bv1G063970	3853.15	0.761443	0.135338	5.62622	1.84206e-08	2.14784e-07
TRITD2Av1G035800	1175.61	1.14561	0.239933	4.77471	1.7997e-06	1.34877e-05
TRITD2Av1G221390	69.6833	1.3227	0.375334	3.52405	0.000425001	0.00166947
TRITD2Bv1G148970	764.258	0.983461	0.140993	6.97526	3.05303e-12	6.80467e-11
TRITD2Bv1G208790	2315.04	0.729787	0.185027	3.94422	8.006e-05	0.000389576
TRITD2Bv1G205270	144.703	1.46039	0.452886	3.22462	0.00126138	0.00426229
TRITD2Bv1G112160	295.582	1.19047	0.326968	3.64094	0.000271644	0.00113376
TRITD3Av1G005770	91.4746	2.51912	0.34568	7.28742	3.1594e-13	8.10118e-12
TRITD2Bv1G036280	177.33	4.01988	0.499871	8.04183	8.85057e-16	3.19151e-14
TRITD2Bv1G086310	1500.16	1.04233	0.352004	2.96112	0.00306525	0.009117
TRITD2Bv1G244640	549.397	0.660403	0.260678	2.5334	0.0112961	0.0274875
TRITD2Bv1G131070	3037.4	1.53604	0.173162	8.87051	7.28086e-19	3.73943e-17
TRITD2Bv1G223490	92.9695	1.80298	0.599736	3.00629	0.00264461	0.008043
TRITD2Av1G255220	2758.83	2.86581	0.353777	8.10063	5.46749e-16	2.00966e-14
TRITD2Av1G069790	2965.05	1.00419	0.171842	5.84368	5.10599e-09	6.64574e-08
TRITD2Av1G058730	3035.82	1.68674	0.453442	3.71985	0.000199339	0.000865333
TRITD2Av1G279590	618.285	3.35111	0.520988	6.43222	1.25751e-10	2.18119e-09
TRITD2Bv1G259630	670.553	3.59633	0.420156	8.55953	1.1333e-17	5.08825e-16
TRITD2Bv1G198590	2099.32	5.55088	0.424047	13.0902	3.7438e-39	1.08688e-36
TRITD2Av1G208940	1857.36	0.768853	0.162682	4.7261	2.28871e-06	1.67173e-05
TRITD2Bv1G152420	1079.17	1.93305	0.431012	4.48492	7.29419e-06	4.68461e-05
TRITD2Av1G264240	362.284	2.52732	0.464722	5.43835	5.3775e-08	5.71747e-07
TRITD2Av1G070640	6483.25	0.588302	0.177752	3.30969	0.000934007	0.00329417
TRITD2Av1G210860	2216.86	0.671656	0.101722	6.60288	4.0324e-11	7.58583e-10
TRITD2Av1G133150	2144.73	1.01484	0.137805	7.36436	1.77998e-13	4.73422e-12
TRITD2Bv1G218790	3587.39	2.75736	0.759308	3.63141	0.000281875	0.00116968
TRITD2Bv1G064030	684.98	0.687051	0.191524	3.58728	0.000334147	0.00135707
TRITD2Bv1G208440	1470.37	0.610169	0.147246	4.14388	3.41475e-05	0.000184684
TRITD2Bv1G191570	5299.67	1.00238	0.174435	5.74643	9.11496e-09	1.12482e-07
TRITD2Bv1G008170	2329.4	0.592728	0.237384	2.49691	0.012528	0.0300036
TRITD2Bv1G060300	63.369	2.22763	0.678637	3.2825	0.0010289	0.00357728
TRITD3Av1G003160	34.9346	4.57743	0.804909	5.68689	1.29375e-08	1.55291e-07
TRITD2Av1G257480	438.501	2.13288	0.391914	5.44222	5.26219e-08	5.59835e-07
TRITD2Bv1G228420	419.649	0.692621	0.153954	4.49889	6.83092e-06	4.42441e-05
TRITD2Bv1G024420	438.456	0.790517	0.11994	6.59091	4.37135e-11	8.18751e-10
TRITD2Av1G152190	890.296	2.60112	0.501889	5.18266	2.18741e-07	2.02853e-06
TRITD2Bv1G041710	5765.75	1.71801	0.211528	8.12189	4.58965e-16	1.70829e-14
TRITD2Av1G188970	2433.72	0.616159	0.116735	5.27827	1.30412e-07	1.27316e-06
TRITD2Av1G270440	2587.67	1.13464	0.129984	8.72911	2.56687e-18	1.24859e-16
TRITD2Av1G052290	3212.75	0.683553	0.142599	4.79354	1.63865e-06	1.24056e-05
TRITD2Av1G037750	310.702	0.872353	0.248779	3.50653	0.000453985	0.00176729
TRITD2Bv1G243570	285.306	2.00398	0.617139	3.24721	0.00116543	0.00398445
TRITD2Av1G067430	1351.64	1.36493	0.243857	5.59726	2.17764e-08	2.5025e-07
TRITD2Av1G135450	1646.22	1.0372	0.255187	4.06446	4.81442e-05	0.000249475
TRITD3Av1G035960	1459.02	1.38698	0.190522	7.27991	3.34055e-13	8.50834e-12
TRITD3Av1G036440	167.153	2.06943	0.443319	4.66805	3.04074e-06	2.14732e-05
TRITD2Bv1G067060	373.526	4.11537	0.430624	9.55676	1.21497e-21	8.24184e-20
TRITD2Av1G284490	296.009	2.71204	0.326239	8.31306	9.32639e-17	3.76318e-15
TRITD2Bv1G036500	252.946	2.59474	0.359397	7.21971	5.20971e-13	1.29138e-11
TRITD2Av1G168270	202.008	1.76484	0.396652	4.44933	8.61404e-06	5.44851e-05
TRITD2Bv1G175110	252.696	1.02605	0.404222	2.53834	0.011138	0.0271685
TRITD2Bv1G171180	273.311	1.57683	0.232166	6.79181	1.10736e-11	2.27975e-10
TRITD3Av1G020920	802.182	2.20738	0.25542	8.64215	5.51664e-18	2.56771e-16
TRITD2Bv1G184150	676.632	0.923414	0.239958	3.84823	0.000118972	0.000550538
TRITD2Av1G062590	69.7155	1.85348	0.418037	4.43377	9.26001e-06	5.81203e-05
TRITD2Bv1G044300	54.7798	4.13867	0.803294	5.15212	2.57555e-07	2.34593e-06
TRITD2Bv1G151370	297.979	2.24871	0.406147	5.53668	3.08257e-08	3.44759e-07
TRITD3Av1G035120	13408.6	1.06112	0.231581	4.58207	4.60391e-06	3.12062e-05
TRITD2Bv1G146380	268.535	0.836314	0.295855	2.82678	0.00470192	0.0131349
TRITD2Bv1G163620	864.978	1.00817	0.242193	4.16265	3.14569e-05	0.000171623
TRITD3Av1G002220	198.389	1.04566	0.263364	3.9704	7.17512e-05	0.000354125
TRITD2Av1G288310	2598.33	0.77416	0.324687	2.38432	0.0171105	0.0389257
TRITD2Bv1G156330	33.2063	6.50139	0.748647	8.68418	3.81478e-18	1.81757e-16
TRITD2Av1G250470	673.907	0.825196	0.203012	4.06476	4.80821e-05	0.000249228
TRITD2Bv1G010140	531.695	0.698557	0.269325	2.59373	0.00949398	0.0237467
TRITD3Av1G002160	286.481	0.621846	0.218174	2.85022	0.00436884	0.0123332
TRITD2Av1G209580	1050.89	0.658458	0.282964	2.327	0.0199652	0.0443863
TRITD2Bv1G056810	3327.85	0.878031	0.170291	5.15607	2.52186e-07	2.30377e-06
TRITD2Av1G257470	3611.61	1.93123	0.29806	6.47932	9.21343e-11	1.63961e-09
TRITD2Bv1G243130	3832.85	3.04611	0.418004	7.28726	3.16321e-13	8.10487e-12
TRITD2Bv1G012320	1309.63	0.615832	0.150548	4.09059	4.30271e-05	0.000226174
TRITD2Bv1G171390	547.193	0.712811	0.258099	2.76177	0.00574884	0.0155879
TRITD2Bv1G230110	777.836	1.81932	0.301466	6.03491	1.59051e-09	2.29318e-08
TRITD2Av1G033170	6838.72	3.94062	0.28763	13.7003	1.01109e-42	3.64599e-40
TRITD2Bv1G172060	701.725	0.794197	0.169918	4.67399	2.95401e-06	2.09471e-05
TRITD2Bv1G018800	520.42	0.596089	0.185394	3.21526	0.00130328	0.00438311
TRITD2Bv1G002870	63.4256	2.24726	0.563587	3.98742	6.67965e-05	0.000332208
TRITD2Av1G070310	1664.73	1.5784	0.18181	8.68158	3.90308e-18	1.85705e-16
TRITD2Av1G244900	302.249	1.2213	0.207349	5.89006	3.86065e-09	5.18339e-08
TRITD2Av1G054760	4392.11	0.746181	0.128398	5.81145	6.1933e-09	7.93729e-08
TRITD2Av1G264170	286.364	1.00406	0.307254	3.26783	0.00108374	0.00374401
TRITD2Av1G154250	345.375	3.18588	0.612266	5.20343	1.95648e-07	1.83173e-06
TRITD2Bv1G266250	101.656	5.8386	0.726555	8.03601	9.28135e-16	3.33632e-14
TRITD2Bv1G252640	1262.76	1.14945	0.196833	5.83971	5.22915e-09	6.79314e-08
TRITD2Av1G179230	1109.84	1.00557	0.34932	2.87864	0.00399393	0.0114283
TRITD2Bv1G020580	54.1793	1.10518	0.406225	2.72061	0.00651617	0.0173311
TRITD2Av1G185850	2195.45	0.850309	0.207978	4.08846	4.34239e-05	0.00022791
TRITD2Av1G178830	24.6044	3.91109	0.927088	4.21869	2.4573e-05	0.000137504
TRITD2Av1G103450	569.953	0.628287	0.203808	3.08274	0.00205103	0.00647755
TRITD3Av1G001360	590.238	1.11102	0.215868	5.14676	2.65021e-07	2.40435e-06
TRITD2Bv1G192940	802.463	0.62669	0.173701	3.60788	0.000308714	0.00126563
TRITD2Bv1G064720	71.5574	2.98879	0.463339	6.45055	1.11442e-10	1.95177e-09
TRITD2Bv1G140560	4592.65	0.675742	0.135463	4.98839	6.08853e-07	5.09713e-06
TRITD2Av1G247490	108.817	1.01207	0.270008	3.7483	0.000178035	0.000783425
TRITD2Bv1G172870	72.3493	1.80444	0.673199	2.6804	0.00735345	0.01919
TRITD2Bv1G227020	3413.97	0.970792	0.11195	8.67169	4.25771e-18	2.01459e-16
TRITD2Bv1G185080	2731.62	1.14017	0.24132	4.72473	2.30422e-06	1.68092e-05
TRITD2Bv1G041270	527.189	1.40887	0.2799	5.03348	4.81659e-07	4.1199e-06
TRITD2Av1G164920	1122.5	0.682148	0.182839	3.73087	0.000190816	0.00083303
TRITD2Av1G168970	4186.95	0.713506	0.116505	6.12427	9.10989e-10	1.36936e-08
TRITD2Av1G068640	68.3054	1.46025	0.560075	2.60724	0.00912754	0.0229744
TRITD2Bv1G096130	256.548	0.939966	0.37753	2.48978	0.0127824	0.030519
TRITD2Av1G057620	1163.13	3.65263	0.512742	7.12371	1.05057e-12	2.48717e-11
TRITD2Bv1G113620	475.441	0.874012	0.233296	3.74636	0.000179416	0.000788385
TRITD2Av1G247650	3214.28	0.737189	0.303835	2.42628	0.0152543	0.0353158
TRITD2Bv1G054550	94.9733	1.70215	0.395283	4.30616	1.66111e-05	9.71426e-05
TRITD2Bv1G000700	1456.98	0.603263	0.154546	3.90346	9.48267e-05	0.000452308
TRITD2Av1G278690	209.584	1.08947	0.272275	4.00135	6.29829e-05	0.000315393
TRITD2Av1G147160	114.107	0.922899	0.382263	2.4143	0.0157654	0.036327
TRITD2Av1G205850	3400.08	0.723843	0.267647	2.70447	0.00684143	0.0180504
TRITD2Bv1G022060	336.038	1.4156	0.254815	5.5554	2.76979e-08	3.12635e-07
TRITD2Av1G042270	119.752	1.23815	0.347006	3.56811	0.00035957	0.00144864
TRITD2Bv1G146930	45358.3	2.18233	0.2905	7.51234	5.80812e-14	1.67482e-12
TRITD2Bv1G257450	38.2796	1.24101	0.408465	3.03824	0.00237964	0.00736599
TRITD2Av1G097030	471.656	0.903522	0.299987	3.01186	0.00259648	0.00791984
TRITD2Bv1G120760	705.234	1.14403	0.211779	5.40202	6.58959e-08	6.86242e-07
TRITD2Av1G271190	203.895	2.97338	0.486452	6.11239	9.81522e-10	1.4651e-08
TRITD2Bv1G125580	736.605	1.09833	0.222807	4.92952	8.24322e-07	6.66796e-06
TRITD2Bv1G189180	316.322	4.41646	0.632191	6.98595	2.82932e-12	6.34736e-11
TRITD2Bv1G252980	497.649	0.641393	0.158911	4.03619	5.43269e-05	0.000277483
TRITD2Bv1G184360	611.177	0.626656	0.185534	3.37757	0.000731281	0.00266817
TRITD2Bv1G117940	113.307	4.47221	0.490827	9.11157	8.1196e-20	4.53757e-18
TRITD3Av1G010640	1271.69	0.846007	0.165999	5.09645	3.46089e-07	3.0596e-06
TRITD2Av1G239640	1453.8	5.56834	0.49452	11.2601	2.06548e-29	2.7532e-27
TRITD2Av1G276690	195.994	3.97818	0.411476	9.66809	4.12002e-22	2.95271e-20
TRITD2Bv1G209050	233.217	2.45432	0.498874	4.91972	8.66674e-07	6.98251e-06
TRITD3Av1G002730	1306.61	1.47858	0.539796	2.73915	0.00615978	0.0165243
TRITD2Av1G087340	460.335	0.638014	0.192475	3.31478	0.000917138	0.00324503
TRITD2Av1G088090	77.8185	1.7025	0.589194	2.88953	0.00385817	0.0110945
TRITD2Av1G047010	583.239	0.698452	0.306834	2.27632	0.0228269	0.0497
TRITD2Bv1G070520	4901.17	1.39191	0.256546	5.42556	5.77724e-08	6.0952e-07
TRITD2Av1G045090	103.8	0.965508	0.372568	2.5915	0.00955591	0.0238735
TRITD2Bv1G157030	391.994	0.704586	0.175339	4.01842	5.85887e-05	0.000295854
TRITD2Av1G283510	90.633	0.925228	0.249108	3.71416	0.000203877	0.000883743
TRITD3Av1G039110	1995.29	0.853452	0.174992	4.87708	1.07665e-06	8.48857e-06
TRITD2Bv1G105360	52.4048	1.32089	0.363364	3.63516	0.000277804	0.00115593
TRITD2Av1G285490	886.326	0.757151	0.202319	3.74236	0.000182298	0.000799615
TRITD3Av1G028390	442.39	1.32172	0.194427	6.79801	1.06074e-11	2.19035e-10
TRITD2Bv1G077950	390.903	0.899481	0.235504	3.8194	0.000133778	0.000609665
TRITD2Av1G264440	2142.34	0.910224	0.150731	6.03874	1.55324e-09	2.24417e-08
TRITD2Av1G243740	347.991	0.867754	0.19132	4.53562	5.74351e-06	3.80277e-05
TRITD2Bv1G219690	533.63	1.14193	0.345724	3.30301	0.00095653	0.00336356
TRITD2Bv1G226620	9059.15	1.72862	0.270516	6.39008	1.65795e-10	2.81728e-09
TRITD2Bv1G183520	49.389	2.50414	0.718336	3.48603	0.000490251	0.0018866
TRITD2Av1G253870	1968.65	0.734313	0.112358	6.53548	6.34077e-11	1.15663e-09
TRITD2Av1G289190	2310.63	1.94126	0.238676	8.13346	4.17199e-16	1.56026e-14
TRITD2Av1G236510	320.988	1.13459	0.339402	3.3429	0.000829082	0.00297153
TRITD3Av1G008330	345.114	0.733741	0.287927	2.54836	0.010823	0.02654
TRITD3Av1G027040	1316.15	0.867749	0.141958	6.11274	9.79377e-10	1.46317e-08
TRITD2Av1G210510	1721.84	0.609	0.181575	3.35399	0.000796552	0.00287305
TRITD2Av1G235220	310.532	1.12286	0.244899	4.585	4.53996e-06	3.08276e-05
TRITD2Bv1G147150	446.768	0.822626	0.215467	3.81787	0.000134607	0.000612623
TRITD2Av1G229210	3141.44	0.828386	0.20053	4.13097	3.61232e-05	0.000193942
TRITD2Av1G248540	940.816	0.874171	0.184973	4.72593	2.29068e-06	1.67246e-05
TRITD2Bv1G081920	51.311	2.5305	0.476785	5.30742	1.11188e-07	1.10533e-06
TRITD2Av1G244310	190.478	1.61112	0.319607	5.04095	4.63218e-07	3.98205e-06
TRITD2Av1G189770	52560.4	3.1579	0.380828	8.2922	1.11173e-16	4.45432e-15
TRITD2Av1G082160	100.176	0.909158	0.333561	2.72561	0.00641829	0.0171165
TRITD2Av1G141480	89.1867	0.946557	0.394629	2.3986	0.016458	0.037662
TRITD2Bv1G129840	46.9527	1.77492	0.545265	3.25514	0.00113335	0.00388989
TRITD2Bv1G143660	419.181	1.20094	0.376059	3.1935	0.00140558	0.00468211
TRITD2Av1G075030	368.197	1.33253	0.31621	4.21406	2.50817e-05	0.00014003
TRITD2Bv1G196940	1210.92	1.08084	0.277036	3.90145	9.56169e-05	0.000455444
TRITD2Av1G208970	218.138	1.9014	0.308834	6.1567	7.42774e-10	1.13798e-08
TRITD2Bv1G209090	402.857	0.856037	0.216991	3.94504	7.97866e-05	0.000388522
TRITD2Av1G264690	89.0788	2.20217	0.439183	5.01424	5.32427e-07	4.51246e-06
TRITD2Bv1G262420	1374.15	0.906489	0.234062	3.87287	0.000107563	0.00050532
TRITD2Av1G222900	134.324	0.819348	0.324464	2.52524	0.0115619	0.0280309
TRITD2Av1G286200	863.212	1.95956	0.372643	5.25855	1.45195e-07	1.40428e-06
TRITD2Av1G228310	18538.8	1.79386	0.298337	6.01284	1.82296e-09	2.59556e-08
TRITD3Av1G016350	40.6564	1.02615	0.425143	2.41366	0.0157934	0.0363818
TRITD2Bv1G178680	501.006	0.61404	0.165757	3.70445	0.000211846	0.000913463
TRITD2Av1G244420	722.6	1.95657	0.256384	7.63141	2.32197e-14	7.02063e-13
TRITD3Av1G007860	155.414	2.04818	0.507114	4.0389	5.37032e-05	0.000274543
TRITD2Av1G051420	151.928	0.877426	0.372673	2.35441	0.018552	0.0416881
TRITD2Av1G239430	177.903	1.01312	0.421293	2.40479	0.0161817	0.0371116
TRITD2Av1G215460	644.716	1.19357	0.222769	5.3579	8.41949e-08	8.58668e-07
TRITD2Bv1G181320	1971.85	0.903628	0.217111	4.16206	3.15389e-05	0.000172015
TRITD2Bv1G262960	374.094	0.61262	0.179123	3.4201	0.000625979	0.00233444
TRITD2Bv1G093640	156.849	3.06	0.848614	3.60588	0.000311095	0.00127432
TRITD2Av1G158100	765.346	0.852736	0.250574	3.40313	0.000666194	0.00245898
TRITD2Bv1G082640	456.799	0.936299	0.235688	3.97262	7.10877e-05	0.000351255
TRITD2Av1G135860	181.355	1.15668	0.334618	3.45671	0.000546812	0.00207588
TRITD2Av1G284370	2786.78	1.28365	0.190264	6.74668	1.51266e-11	3.03925e-10
TRITD2Bv1G196960	312.053	1.22502	0.302042	4.0558	4.99622e-05	0.000257687
TRITD2Av1G215880	1550.18	0.590579	0.119496	4.94225	7.72264e-07	6.28843e-06
TRITD2Bv1G078280	3158.44	3.59081	0.4093	8.77305	1.73884e-18	8.63296e-17
TRITD2Av1G167930	464.826	0.633756	0.276102	2.29537	0.021712	0.0476635
TRITD2Av1G291960	3013.31	1.95861	0.180046	10.8784	1.46135e-27	1.697e-25
TRITD2Bv1G177170	1001.65	0.673702	0.190456	3.5373	0.000404233	0.00159905
TRITD2Bv1G024010	2493.96	1.8501	0.462078	4.00388	6.23125e-05	0.00031263
TRITD2Bv1G184170	500.899	0.676746	0.169759	3.9865	6.70545e-05	0.000333345
TRITD2Bv1G258870	4648.13	0.71737	0.284685	2.51987	0.0117397	0.0284016
TRITD2Av1G277680	235.038	2.68281	0.324063	8.27867	1.24563e-16	4.9398e-15
TRITD2Av1G170660	1782.09	2.2469	0.458187	4.9039	9.3954e-07	7.50777e-06
TRITD2Bv1G254820	622.619	2.79888	0.815884	3.43049	0.000602498	0.00225719
TRITD2Bv1G231230	43.2454	3.87684	0.758285	5.11264	3.17692e-07	2.8268e-06
TRITD2Av1G247770	393.04	1.88759	0.41998	4.49446	6.97461e-06	4.50045e-05
TRITD2Bv1G082440	199.278	0.774199	0.338107	2.28981	0.0220325	0.0482681
TRITD2Av1G198250	2057.41	4.15237	0.430857	9.63746	5.55455e-22	3.92335e-20
TRITD2Av1G248500	3339.12	1.37572	0.239259	5.74992	8.92863e-09	1.10431e-07
TRITD2Bv1G248730	985.514	0.90249	0.253203	3.56429	0.000364844	0.00146592
TRITD3Av1G003060	657.978	1.69744	0.333994	5.08225	3.72991e-07	3.27373e-06
TRITD2Av1G282820	397.775	0.586205	0.257535	2.27622	0.0228331	0.0497073
TRITD2Bv1G129210	6084.75	0.656838	0.220373	2.98057	0.00287714	0.00864862
TRITD2Av1G071530	8368.65	3.33302	0.344639	9.67105	4.00244e-22	2.87445e-20
TRITD2Bv1G167010	252.591	3.39756	0.400584	8.48152	2.22271e-17	9.72457e-16
TRITD2Av1G270860	391.138	1.12969	0.266206	4.24365	2.19916e-05	0.000124503
TRITD2Bv1G169670	499.987	2.27359	0.37457	6.06986	1.28021e-09	1.8758e-08
TRITD2Bv1G212980	270.476	0.935835	0.187587	4.98882	6.07501e-07	5.08706e-06
TRITD2Av1G204600	311.146	0.897937	0.247643	3.62594	0.00028791	0.00119171
TRITD2Bv1G004200	430.852	1.64469	0.402519	4.086	4.38871e-05	0.00023013
TRITD2Av1G293820	90.8826	1.40982	0.316388	4.456	8.35038e-06	5.29454e-05
TRITD3Av1G012780	12651.7	0.985706	0.202926	4.85747	1.18894e-06	9.26092e-06
TRITD3Av1G008800	224.372	1.43037	0.4138	3.45666	0.000546909	0.00207595
TRITD2Bv1G147690	670.504	4.05783	0.428105	9.4786	2.57726e-21	1.68491e-19
TRITD3Av1G021030	697.411	0.758343	0.209767	3.61516	0.000300159	0.00123432
TRITD2Av1G257490	471.556	2.34309	0.367511	6.37555	1.82308e-10	3.08259e-09
TRITD2Bv1G170350	1308.88	1.42132	0.2449	5.80367	6.48771e-09	8.259e-08
TRITD2Av1G229790	120.347	1.69295	0.402468	4.20641	2.59465e-05	0.000144411
TRITD2Av1G198240	296.789	4.32373	0.690079	6.26556	3.71498e-10	5.93583e-09
TRITD2Bv1G043980	65.2634	5.27137	0.746634	7.06018	1.66291e-12	3.82838e-11
TRITD2Av1G034290	10138.8	0.925526	0.312745	2.95936	0.00308278	0.00916248
TRITD2Av1G264560	901.459	0.610686	0.140522	4.34584	1.38744e-05	8.27267e-05
TRITD2Bv1G010050	176.158	1.04917	0.257378	4.07637	4.57443e-05	0.000238732
TRITD2Av1G254010	284.183	1.10625	0.287462	3.84833	0.000118928	0.000550408
TRITD2Bv1G193810	948.345	1.10604	0.202837	5.45287	4.95631e-08	5.3092e-07
TRITD2Av1G244320	226.332	1.63738	0.412252	3.97181	7.133e-05	0.000352249
TRITD2Bv1G213380	2485.62	0.603883	0.164709	3.66636	0.000246025	0.00104012
TRITD2Bv1G199670	12207.5	1.62693	0.269303	6.04127	1.52909e-09	2.21676e-08
TRITD2Bv1G018790	1376.28	0.664896	0.140229	4.74151	2.12132e-06	1.5638e-05
TRITD2Av1G278670	383.634	0.72926	0.183845	3.9667	7.28734e-05	0.000358888
TRITD2Av1G276740	11221.4	0.983079	0.235261	4.17867	2.93213e-05	0.000161359
TRITD2Av1G282290	4552.37	5.479	0.459569	11.9221	9.08393e-33	1.57964e-30
TRITD2Av1G083300	2418.01	1.05958	0.19511	5.43067	5.61439e-08	5.93985e-07
TRITD2Bv1G060750	75.8219	0.676933	0.263714	2.56692	0.0102607	0.0253552
TRITD2Bv1G260810	622.008	0.999048	0.231816	4.30965	1.63511e-05	9.58321e-05
TRITD2Av1G228720	193.468	2.22253	0.319413	6.95819	3.44681e-12	7.63761e-11
TRITD2Av1G200240	233.635	1.09905	0.298616	3.68048	0.000232792	0.00099164
TRITD2Bv1G144850	5411.08	2.25339	0.201358	11.191	4.51564e-29	5.83745e-27
TRITD2Bv1G252080	4080.25	1.1425	0.179688	6.35827	2.04043e-10	3.42138e-09
TRITD2Av1G179280	12025.1	1.59193	0.289582	5.49735	3.85546e-08	4.22374e-07
TRITD2Bv1G010030	241.795	1.28215	0.314349	4.07875	4.52789e-05	0.000236523
TRITD3Av1G022300	706.252	0.97306	0.153273	6.34852	2.17391e-10	3.62393e-09
TRITD2Bv1G253000	886.595	0.733762	0.157768	4.6509	3.30497e-06	2.31388e-05
TRITD3Av1G007140	815.666	1.02432	0.219924	4.65762	3.1988e-06	2.24828e-05
TRITD2Av1G067700	691.97	1.56151	0.45763	3.41216	0.000644492	0.00239021
TRITD3Av1G010680	10986.7	1.64694	0.33317	4.94323	7.68377e-07	6.26125e-06
TRITD2Av1G200940	285.736	1.01413	0.274166	3.69898	0.000216471	0.000929862
TRITD2Av1G288320	1209.96	1.64278	0.198187	8.28906	1.14149e-16	4.55757e-15
TRITD2Bv1G246160	269.259	2.2959	0.557665	4.11699	3.83845e-05	0.000204209
TRITD2Av1G249120	593.535	1.83368	0.290817	6.30527	2.87685e-10	4.68627e-09
TRITD2Av1G274320	114.691	2.49147	0.453806	5.49015	4.01582e-08	4.3854e-07
TRITD2Bv1G261720	959.713	1.05011	0.21179	4.95828	7.11206e-07	5.8383e-06
TRITD2Bv1G087380	409.612	2.3157	0.221762	10.4423	1.58942e-25	1.5381e-23
TRITD3Av1G019200	126.247	0.985335	0.324675	3.03483	0.00240669	0.00743627
TRITD2Av1G286230	1105.16	0.97443	0.272164	3.5803	0.0003432	0.00138955
TRITD3Av1G038460	1358.96	0.754378	0.185339	4.07027	4.69589e-05	0.000244219
TRITD2Bv1G172220	211.987	0.6082	0.206247	2.94889	0.00318913	0.00943517
TRITD2Av1G273870	2644.48	1.65756	0.334336	4.95776	7.13116e-07	5.85131e-06
TRITD2Av1G132290	549.954	0.799192	0.252255	3.16819	0.00153391	0.00504244
TRITD2Av1G273000	228.603	2.21171	0.391899	5.64356	1.66568e-08	1.95787e-07
TRITD2Bv1G220960	286.987	1.14796	0.262758	4.36889	1.24882e-05	7.55045e-05
TRITD2Bv1G140040	169.624	0.840593	0.280939	2.99208	0.00277079	0.00837325
TRITD3Av1G001250	325.26	1.38265	0.448966	3.07964	0.00207253	0.00653704
TRITD2Bv1G099930	299.13	1.53805	0.337592	4.55594	5.21528e-06	3.484e-05
TRITD2Av1G177460	382.724	0.619409	0.231831	2.67181	0.00754442	0.0195958
TRITD2Bv1G090840	102.296	3.74523	0.452722	8.27269	1.30975e-16	5.17511e-15
TRITD2Bv1G089520	2185.27	0.78095	0.137083	5.69693	1.21984e-08	1.46882e-07
TRITD2Av1G256450	248.017	1.15329	0.301917	3.8199	0.000133505	0.000608627
TRITD2Av1G234210	1452.32	1.0646	0.166685	6.38687	1.69316e-10	2.87427e-09
TRITD2Av1G250340	26.5287	2.23228	0.900273	2.47956	0.0131543	0.0312393
TRITD2Bv1G264790	74.1172	1.72776	0.382147	4.52119	6.14934e-06	4.03559e-05
TRITD2Bv1G168410	45.1583	2.03179	0.464842	4.37093	1.23718e-05	7.49196e-05
TRITD3Av1G001040	38750.1	4.9357	0.368952	13.3776	8.17153e-41	2.61619e-38
TRITD3Av1G017000	192.129	0.585755	0.245336	2.38756	0.0169605	0.038634
TRITD2Bv1G000040	158.44	0.912165	0.224654	4.06031	4.90074e-05	0.000253411
TRITD2Bv1G031560	276.466	0.931874	0.205565	4.53323	5.80884e-06	3.84083e-05
TRITD2Av1G205140	177.165	1.89005	0.367314	5.1456	2.66667e-07	2.41673e-06
TRITD2Av1G240760	348.652	0.961165	0.195998	4.90395	9.39268e-07	7.50735e-06
TRITD2Bv1G225690	38.0747	3.40453	0.721217	4.72054	2.35224e-06	1.71266e-05
TRITD2Bv1G248750	21260.5	0.829083	0.166657	4.97479	6.53195e-07	5.41804e-06
TRITD2Bv1G242030	967.477	0.600482	0.20716	2.89863	0.00374794	0.0108331
TRITD2Av1G140470	1383.87	0.600811	0.127128	4.72602	2.28964e-06	1.67206e-05
TRITD2Av1G235870	77.9534	1.73662	0.516533	3.36206	0.00077363	0.00279914
TRITD2Av1G261200	1096.45	0.640562	0.186913	3.42706	0.00061016	0.00228052
TRITD2Av1G212230	136.404	1.23061	0.249218	4.9379	7.89664e-07	6.41574e-06
TRITD3Av1G017760	123.188	1.85512	0.328515	5.64699	1.63283e-08	1.92417e-07
TRITD2Av1G287020	758.468	1.36389	0.348801	3.91023	9.22096e-05	0.000440992
TRITD2Bv1G060220	128.19	4.07229	0.708097	5.75104	8.86985e-09	1.09893e-07
TRITD2Av1G140680	418.604	0.594258	0.198629	2.99181	0.00277332	0.00838013
TRITD2Bv1G079300	1367.52	0.95233	0.182102	5.22966	1.69819e-07	1.61373e-06
TRITD2Av1G220230	564.978	2.64776	0.30195	8.76887	1.80463e-18	8.94662e-17
TRITD2Av1G208030	103.537	1.15705	0.334214	3.462	0.000536168	0.00203993
TRITD2Bv1G202800	631.794	2.04871	0.471467	4.34539	1.39026e-05	8.28712e-05
TRITD2Av1G236530	1143.26	2.62374	0.367897	7.13172	9.91246e-13	2.35813e-11
TRITD2Bv1G226680	1779.68	0.690207	0.181832	3.79584	0.000147142	0.000662372
TRITD2Av1G130590	177.481	0.769721	0.264824	2.90654	0.00365455	0.0106033
TRITD2Bv1G187580	102.805	1.76437	0.450664	3.91505	9.03842e-05	0.00043329
TRITD2Bv1G105420	106.603	1.53741	0.561407	2.7385	0.00617205	0.0165547
TRITD2Av1G294980	459.099	0.908222	0.302416	3.00322	0.00267136	0.00811355
TRITD2Bv1G180060	19135.5	0.735989	0.156718	4.69626	2.64965e-06	1.90532e-05
TRITD2Av1G134810	47.4105	1.40098	0.513763	2.72689	0.00639337	0.0170668
TRITD2Bv1G167460	71.2309	1.62935	0.70273	2.3186	0.020417	0.0452029
TRITD2Bv1G121430	227.013	0.951032	0.302563	3.14325	0.00167081	0.00542273
TRITD2Bv1G266280	72.7729	1.31376	0.421548	3.11651	0.00183008	0.00586575
TRITD2Av1G044270	3387.41	1.73116	0.280172	6.17891	6.45445e-10	9.9644e-09
TRITD2Av1G042180	2641.26	1.49911	0.255707	5.86259	4.55702e-09	6.01811e-08
TRITD2Av1G230340	1236.39	1.47187	0.400199	3.67785	0.000235204	0.000999925
TRITD2Bv1G245860	103.286	2.96611	0.502529	5.90237	3.58321e-09	4.8422e-08
TRITD2Av1G245750	4879.2	1.89245	0.216407	8.74487	2.23273e-18	1.09111e-16
TRITD2Av1G195410	208.91	0.629728	0.252276	2.49619	0.0125535	0.0300605
TRITD2Av1G218650	531.705	0.99244	0.221416	4.48224	7.38638e-06	4.73583e-05
TRITD2Bv1G038820	1132.19	3.00635	0.465843	6.45357	1.09248e-10	1.91432e-09
TRITD2Bv1G159210	8634.42	1.15327	0.263457	4.37746	1.20071e-05	7.30079e-05
TRITD2Av1G237650	90.128	6.3004	0.748515	8.4172	3.85588e-17	1.63075e-15
TRITD2Av1G222850	651.792	4.18848	0.543919	7.70055	1.35485e-14	4.23091e-13
TRITD2Av1G076100	159.686	0.852237	0.346191	2.46175	0.013826	0.0325635
TRITD2Bv1G025000	312.045	2.16907	0.320192	6.7743	1.25012e-11	2.5461e-10
[truncated: 11,318 more rows]

## Sheet: 6 dpa vs. 13 dpa
	baseMean	log2FoldChange	lfcSE	stat	pvalue	padj
TRITD0Uv1G000440	174.847	1.8191	0.413829	4.39579	1.10372e-05	3.38557e-05
TRITD0Uv1G000830	311.281	4.94445	0.729733	6.7757	1.23806e-11	9.57604e-11
TRITD0Uv1G000090	862.003	1.40815	0.162188	8.68222	3.88102e-18	6.82857e-17
TRITD0Uv1G001620	363.607	1.60257	0.267785	5.98454	2.17004e-09	1.2137e-08
TRITD0Uv1G003600	907231	9.87774	0.743725	13.2814	2.96611e-40	3.20536e-38
TRITD0Uv1G003650	7.15814e+06	14.6452	0.550998	26.5794	1.17381e-155	4.02112e-151
TRITD0Uv1G003950	1693.17	2.39679	0.260013	9.21795	3.02846e-20	6.63761e-19
TRITD0Uv1G002160	124.358	0.725482	0.26261	2.76258	0.00573464	0.0104808
TRITD0Uv1G008380	134.112	2.28491	0.321125	7.11533	1.11646e-12	1.00043e-11
TRITD0Uv1G009730	717.467	1.03432	0.136971	7.55138	4.30671e-14	4.5733e-13
TRITD0Uv1G004800	4553.67	1.75282	0.224793	7.79749	6.31528e-15	7.45238e-14
TRITD0Uv1G006290	113.192	1.03513	0.268318	3.85783	0.000114397	0.000292564
TRITD0Uv1G009860	2421.23	2.19586	0.369253	5.94678	2.73468e-09	1.50784e-08
TRITD0Uv1G007040	571.058	2.75795	0.214384	12.8645	7.13018e-38	6.63746e-36
TRITD0Uv1G007000	50.5815	1.35291	0.484025	2.79512	0.0051881	0.00958882
TRITD0Uv1G004540	1304.13	1.02308	0.227111	4.50476	6.64477e-06	2.11729e-05
TRITD0Uv1G006330	26412.9	1.65011	0.205421	8.03282	9.52589e-16	1.25753e-14
TRITD0Uv1G009790	571.545	0.764868	0.150795	5.07223	3.93175e-07	1.53721e-06
TRITD0Uv1G016750	146.752	1.09444	0.222238	4.92461	8.45298e-07	3.13697e-06
TRITD0Uv1G017550	51.304	1.49281	0.618921	2.41196	0.015867	0.0264427
TRITD0Uv1G018380	1058.18	0.915043	0.244906	3.73631	0.000186742	0.000458187
TRITD0Uv1G015770	101.895	1.00748	0.241424	4.17306	3.00533e-05	8.50855e-05
TRITD0Uv1G018550	1721.02	0.934989	0.224612	4.16269	3.14514e-05	8.87739e-05
TRITD0Uv1G010520	276.232	6.50584	0.576139	11.2921	1.43506e-29	7.55159e-28
TRITD0Uv1G014630	930.968	6.32482	0.353931	17.8702	2.01331e-71	1.72425e-68
TRITD0Uv1G012600	42.3262	1.63619	0.466859	3.50468	0.000457152	0.00104544
TRITD0Uv1G016760	185.163	1.38919	0.335267	4.14353	3.42e-05	9.59219e-05
TRITD0Uv1G018020	941.44	0.612045	0.20475	2.98924	0.00279676	0.00546634
TRITD0Uv1G012900	42.6095	5.54036	0.789527	7.01732	2.26162e-12	1.93304e-11
TRITD0Uv1G018180	290.203	1.30791	0.245062	5.33708	9.44539e-08	4.08394e-07
TRITD0Uv1G016490	94.7395	2.52472	0.714091	3.53558	0.000406884	0.000940273
TRITD0Uv1G013370	265.487	1.99353	0.359775	5.54104	3.00676e-08	1.41351e-07
TRITD0Uv1G017170	222.878	0.813745	0.249321	3.26385	0.00109911	0.00232751
TRITD0Uv1G014190	133.598	1.72503	0.328001	5.25921	1.44678e-07	6.05674e-07
TRITD0Uv1G010800	832.589	1.55658	0.22105	7.04176	1.89832e-12	1.64343e-11
TRITD0Uv1G010270	103.863	4.52842	0.54928	8.24429	1.66147e-16	2.40257e-15
TRITD0Uv1G018400	716.319	0.691505	0.254925	2.71258	0.00667612	0.0120383
TRITD0Uv1G015950	455.406	1.83277	0.335752	5.4587	4.79623e-08	2.18577e-07
TRITD0Uv1G012480	1271.63	0.864191	0.250508	3.44975	0.000561106	0.00125797
TRITD0Uv1G017110	861.856	2.34263	0.252672	9.27142	1.83682e-20	4.13702e-19
TRITD0Uv1G013140	3190.34	0.639692	0.154905	4.12957	3.63448e-05	0.000101439
TRITD0Uv1G021840	488.852	1.27974	0.226459	5.65106	1.59459e-08	7.84741e-08
TRITD0Uv1G020460	663.508	3.30572	0.28106	11.7616	6.15554e-32	3.9712e-30
TRITD0Uv1G032800	65.0453	0.984574	0.316796	3.10792	0.00188412	0.00380837
TRITD0Uv1G023160	1593.77	2.42468	0.270628	8.95944	3.26317e-19	6.48414e-18
TRITD0Uv1G031220	11634.7	8.32394	0.724277	11.4927	1.43474e-30	8.34464e-29
TRITD0Uv1G036580	30.9917	4.52039	0.83672	5.40251	6.57139e-08	2.92587e-07
TRITD0Uv1G024260	837.093	5.80569	0.841802	6.89674	5.32101e-12	4.32973e-11
TRITD0Uv1G038780	49.9716	7.44826	0.794767	9.37162	7.14298e-21	1.68061e-19
TRITD0Uv1G033500	524.629	0.676293	0.162443	4.16327	3.13719e-05	8.85771e-05
TRITD0Uv1G023200	3109.34	0.592276	0.199485	2.96902	0.00298753	0.00580773
TRITD0Uv1G032750	72.8405	1.00672	0.418418	2.40601	0.0161278	0.0268238
TRITD0Uv1G020490	584.693	1.23466	0.251301	4.91307	8.9661e-07	3.31304e-06
TRITD0Uv1G020390	141.664	1.17162	0.312959	3.74368	0.000181341	0.000445719
TRITD0Uv1G035850	62.3668	0.911022	0.333359	2.73285	0.0062788	0.0113794
TRITD0Uv1G031830	1334.12	9.44218	0.442098	21.3577	3.31025e-101	8.72301e-98
TRITD0Uv1G036640	88.7476	1.85399	0.273778	6.77187	1.27132e-11	9.82217e-11
TRITD0Uv1G024270	1019.07	0.672106	0.239836	2.80236	0.00507307	0.00939294
TRITD0Uv1G033010	260801	13.875	0.604966	22.9352	2.06959e-116	1.18163e-112
TRITD0Uv1G021520	4646.4	2.79263	0.452898	6.16613	6.99804e-10	4.211e-09
TRITD0Uv1G029300	156.343	1.23053	0.355562	3.46082	0.000538539	0.00121246
TRITD0Uv1G034540	1688.72	2.81925	0.315079	8.94777	3.62749e-19	7.17891e-18
TRITD0Uv1G036780	289.237	1.35713	0.361924	3.74978	0.000176989	0.000436007
TRITD0Uv1G034200	1783.78	0.920518	0.238176	3.86487	0.000111149	0.00028479
TRITD0Uv1G020750	391.618	0.626116	0.257069	2.4356	0.0148672	0.0249391
TRITD0Uv1G019620	735.208	0.800723	0.163252	4.90481	9.35158e-07	3.44581e-06
TRITD0Uv1G023580	410.587	0.917216	0.241844	3.7926	0.000149081	0.000372669
TRITD0Uv1G027070	178.998	1.00105	0.211238	4.73896	2.14822e-06	7.44929e-06
TRITD0Uv1G036950	1437.34	0.899616	0.153439	5.86301	4.5456e-09	2.42175e-08
TRITD0Uv1G038980	1714.38	0.87796	0.196734	4.46268	8.09404e-06	2.54103e-05
TRITD0Uv1G028890	100.503	1.27726	0.429218	2.97579	0.00292235	0.00569135
TRITD0Uv1G023000	100.105	0.719225	0.330785	2.1743	0.0296826	0.0464645
TRITD0Uv1G033050	109758	9.39253	0.664752	14.1294	2.50321e-45	3.97003e-43
TRITD0Uv1G024280	1078.26	1.74677	0.207792	8.40632	4.23065e-17	6.56085e-16
TRITD0Uv1G035810	194.941	1.04216	0.267005	3.90316	9.49452e-05	0.000246274
TRITD0Uv1G037010	957.157	1.5719	0.274396	5.72856	1.01284e-08	5.1357e-08
TRITD0Uv1G026080	74.3366	0.755075	0.252945	2.98514	0.0028345	0.00553158
TRITD0Uv1G033040	209124	9.69686	0.68335	14.1902	1.05397e-45	1.70311e-43
TRITD0Uv1G031910	106.253	1.97785	0.351741	5.62303	1.87641e-08	9.1333e-08
TRITD0Uv1G031460	2577.36	1.74538	0.255988	6.81822	9.21777e-12	7.26416e-11
TRITD0Uv1G028260	423.881	1.56809	0.243258	6.44619	1.14696e-10	7.80057e-10
TRITD0Uv1G022320	3833.93	1.41094	0.159278	8.85836	8.12006e-19	1.54367e-17
TRITD0Uv1G032980	293179	13.0574	0.591223	22.0854	4.36865e-108	1.49657e-104
TRITD0Uv1G030960	354.427	0.683753	0.220554	3.10016	0.00193417	0.00389942
TRITD0Uv1G035650	72.0137	1.89022	0.468188	4.03731	5.40677e-05	0.000146164
TRITD0Uv1G029520	88.789	1.27245	0.477655	2.66395	0.00772281	0.0137591
TRITD0Uv1G023990	3528.23	7.29952	0.666999	10.9438	7.11335e-28	3.23615e-26
TRITD0Uv1G034020	147.058	1.78728	0.393072	4.54695	5.44287e-06	1.76185e-05
TRITD0Uv1G024000	527.791	6.76469	0.806193	8.39091	4.82385e-17	7.42366e-16
TRITD0Uv1G020410	27.927	3.7261	0.780003	4.77703	1.77902e-06	6.24938e-06
TRITD0Uv1G018820	786.908	1.35284	0.159626	8.47504	2.34997e-17	3.74432e-16
TRITD0Uv1G023350	348.417	0.738306	0.287727	2.56599	0.0102881	0.0178703
TRITD0Uv1G034810	561.905	0.724081	0.144554	5.00909	5.4689e-07	2.08675e-06
TRITD0Uv1G024090	51.0171	2.5686	0.476495	5.39061	7.02198e-08	3.10751e-07
TRITD0Uv1G038410	438.43	2.881	0.360948	7.98176	1.44265e-15	1.85863e-14
TRITD0Uv1G033360	7739.27	0.759165	0.304657	2.49187	0.0127073	0.0216359
TRITD0Uv1G019890	365.416	5.36937	0.772039	6.95479	3.53081e-12	2.93794e-11
TRITD0Uv1G041090	1566.23	0.866593	0.160003	5.41612	6.09071e-08	2.72602e-07
TRITD0Uv1G054900	105.358	1.10055	0.339627	3.24047	0.00119334	0.00251015
TRITD0Uv1G046900	434.265	6.34494	0.740909	8.56371	1.09289e-17	1.81655e-16
TRITD0Uv1G060100	46.4125	3.46781	0.888493	3.90302	9.5e-05	0.000246379
TRITD0Uv1G044090	1010.99	1.20337	0.256815	4.68573	2.78959e-06	9.46826e-06
TRITD0Uv1G066670	2533.94	0.610167	0.169219	3.60578	0.000311212	0.000733939
TRITD0Uv1G051540	11702.8	2.24996	0.26075	8.62882	6.19893e-18	1.06019e-16
TRITD0Uv1G040850	1394.52	1.90189	0.269048	7.06895	1.56111e-12	1.3681e-11
TRITD0Uv1G054990	322.268	0.726272	0.208806	3.47821	0.000504769	0.00114346
TRITD0Uv1G046380	438.43	2.881	0.360948	7.98176	1.44265e-15	1.85863e-14
TRITD0Uv1G086650	246.144	1.51363	0.290516	5.21014	1.88696e-07	7.76008e-07
TRITD0Uv1G049960	286.09	2.4207	0.314591	7.69474	1.41785e-14	1.59985e-13
TRITD0Uv1G066750	558.708	1.84045	0.262515	7.01082	2.36922e-12	2.01897e-11
TRITD0Uv1G049670	489.4	2.10143	0.204968	10.2525	1.15342e-24	3.94338e-23
TRITD0Uv1G062720	3620.83	2.0373	0.402381	5.06311	4.12478e-07	1.60663e-06
TRITD0Uv1G061860	50.303	1.17394	0.439072	2.67369	0.00750217	0.0133967
TRITD0Uv1G076070	563.525	3.11123	0.258694	12.0267	2.5734e-33	1.82142e-31
TRITD0Uv1G054540	1553.48	0.750203	0.318868	2.35271	0.0186373	0.0305264
TRITD0Uv1G050110	43.8187	2.9033	0.485381	5.98149	2.21102e-09	1.23501e-08
TRITD0Uv1G079010	158.379	0.740909	0.25703	2.88257	0.0039444	0.00746454
TRITD0Uv1G041220	249.982	0.601312	0.243174	2.47276	0.0134074	0.0227217
TRITD0Uv1G050620	213.569	1.95043	0.381249	5.1159	3.12244e-07	1.24061e-06
TRITD0Uv1G059910	74.5674	1.01519	0.360124	2.81901	0.00481715	0.00895976
TRITD0Uv1G053950	55.939	2.13894	0.489611	4.36865	1.25014e-05	3.79598e-05
TRITD0Uv1G076100	1773.76	0.729989	0.14656	4.98082	6.33144e-07	2.39347e-06
TRITD0Uv1G039800	243.136	0.77784	0.238036	3.26773	0.00108412	0.00229976
TRITD0Uv1G039930	430.821	3.99849	0.710248	5.62971	1.80513e-08	8.81641e-08
TRITD0Uv1G049830	40.9444	5.93249	0.688098	8.62157	6.60404e-18	1.12387e-16
TRITD0Uv1G057330	148.33	1.2276	0.283543	4.32951	1.4944e-05	4.47496e-05
TRITD0Uv1G043660	54.7346	2.53115	0.373559	6.77578	1.23735e-11	9.57266e-11
TRITD0Uv1G059870	179.267	0.713802	0.230952	3.09069	0.00199689	0.00401146
TRITD0Uv1G043110	9591.92	1.34087	0.239494	5.59876	2.15892e-08	1.04078e-07
TRITD0Uv1G053380	313.334	1.3445	0.27739	4.84698	1.25353e-06	4.51073e-06
TRITD0Uv1G046220	57.2174	4.57584	0.520271	8.79512	1.42898e-18	2.62622e-17
TRITD0Uv1G044350	225.205	1.05038	0.223608	4.69743	2.63453e-06	8.97932e-06
TRITD0Uv1G063720	689.108	1.05616	0.217814	4.84891	1.24139e-06	4.46986e-06
TRITD0Uv1G065800	68.7105	1.1086	0.352328	3.1465	0.00165236	0.00338182
TRITD0Uv1G052360	523.142	1.30982	0.150458	8.70556	3.16019e-18	5.60925e-17
TRITD0Uv1G066050	546.13	1.33899	0.221816	6.03648	1.57509e-09	9.01552e-09
TRITD0Uv1G055960	56.7401	2.77538	0.545812	5.08487	3.67887e-07	1.44427e-06
TRITD0Uv1G046970	1171.51	0.789284	0.201934	3.90862	9.28257e-05	0.000241214
TRITD0Uv1G060240	13008.6	1.11822	0.253162	4.41699	1.00085e-05	3.09833e-05
TRITD0Uv1G051510	94.9302	1.18394	0.401633	2.9478	0.00320042	0.00617549
TRITD0Uv1G059190	1649.42	0.750754	0.167404	4.48469	7.30214e-06	2.3117e-05
TRITD0Uv1G051670	318.828	0.989608	0.284362	3.4801	0.000501226	0.00113622
TRITD0Uv1G076440	4902.52	0.874585	0.190373	4.59407	4.34681e-06	1.42989e-05
TRITD0Uv1G071610	2775.34	10.1091	0.743182	13.6024	3.87503e-42	4.84478e-40
TRITD0Uv1G069680	3667.64	0.649386	0.229289	2.83217	0.00462338	0.00862794
TRITD0Uv1G043220	484.718	0.619482	0.165254	3.74867	0.000177773	0.000437623
TRITD0Uv1G044370	3777.4	1.07841	0.135752	7.94403	1.95712e-15	2.47582e-14
TRITD0Uv1G051340	1879.3	1.86309	0.202891	9.1827	4.20429e-20	9.09831e-19
TRITD0Uv1G087410	128.101	1.00769	0.287794	3.50144	0.000462758	0.00105755
TRITD0Uv1G066470	4030.16	3.19366	0.433279	7.37091	1.69469e-13	1.69454e-12
TRITD0Uv1G065570	123.395	1.03354	0.245605	4.20816	2.5746e-05	7.37134e-05
TRITD0Uv1G068240	161.689	2.21878	0.30473	7.28113	3.31043e-13	3.18375e-12
TRITD0Uv1G078340	166055	12.1531	0.644952	18.8434	3.32863e-79	3.67835e-76
TRITD0Uv1G059920	142.245	1.24483	0.316858	3.92868	8.54149e-05	0.000223193
TRITD0Uv1G072410	108.158	1.51808	0.347792	4.36491	1.27172e-05	3.85706e-05
TRITD0Uv1G074070	31.3659	3.67881	0.743166	4.95019	7.41411e-07	2.77458e-06
TRITD0Uv1G048460	3299.1	1.00239	0.208805	4.80059	1.58198e-06	5.59968e-06
TRITD0Uv1G047830	64.5139	1.07362	0.368579	2.91288	0.00358117	0.00683797
TRITD0Uv1G039710	67.649	1.95538	0.655346	2.98374	0.00284753	0.00555511
TRITD0Uv1G052440	3351.33	1.07058	0.153969	6.95324	3.57e-12	2.9691e-11
TRITD0Uv1G060930	7131.31	0.973852	0.263117	3.70122	0.000214567	0.000520532
TRITD0Uv1G044140	151.623	2.67872	0.417177	6.42106	1.35329e-10	9.09372e-10
TRITD0Uv1G043810	896.233	1.70394	0.167431	10.177	2.51246e-24	8.32394e-23
TRITD0Uv1G076050	414.278	2.29293	0.27013	8.48823	2.09802e-17	3.36636e-16
TRITD0Uv1G075670	3261.59	0.648002	0.0815799	7.94317	1.97081e-15	2.49222e-14
TRITD0Uv1G059740	51.0609	2.09452	0.52777	3.96863	7.22864e-05	0.000191158
TRITD0Uv1G055280	318.708	0.705068	0.257039	2.74304	0.00608734	0.011064
TRITD0Uv1G055000	470.682	0.632521	0.156476	4.0423	5.29294e-05	0.000143325
TRITD0Uv1G049430	1672.74	4.09155	0.314843	12.9955	1.29714e-38	1.2696e-36
TRITD0Uv1G065990	2916.54	0.599017	0.196407	3.04988	0.00228933	0.00455135
TRITD0Uv1G062250	549.282	1.90861	0.232882	8.1956	2.4935e-16	3.53705e-15
TRITD0Uv1G085040	94.3319	1.47533	0.492894	2.99319	0.00276076	0.00540121
TRITD0Uv1G062430	799.983	1.67823	0.248226	6.76088	1.37156e-11	1.0549e-10
TRITD0Uv1G051910	28.3306	4.57394	0.695024	6.58099	4.67334e-11	3.34367e-10
TRITD0Uv1G046170	356.659	1.25355	0.219834	5.70227	1.18223e-08	5.92879e-08
TRITD0Uv1G047090	13211.3	1.71862	0.273036	6.29447	3.08454e-10	1.95607e-09
TRITD0Uv1G051880	1887.81	2.13808	0.26898	7.94884	1.88261e-15	2.38772e-14
TRITD0Uv1G042940	437.535	1.69647	0.315387	5.379	7.48997e-08	3.29545e-07
TRITD0Uv1G050310	686.862	0.816726	0.181485	4.50024	6.78765e-06	2.159e-05
TRITD0Uv1G053030	422.048	8.44174	0.608909	13.8637	1.05118e-43	1.47583e-41
TRITD0Uv1G116450	2266.22	3.82682	0.433088	8.83613	9.90931e-19	1.86313e-17
TRITD1Av1G045900	577.932	1.68406	0.236722	7.11407	1.12666e-12	1.00852e-11
TRITD1Av1G002230	372147	15.0609	0.611312	24.637	5.06899e-134	8.68242e-130
TRITD1Av1G021370	419.418	5.38946	0.475894	11.3249	9.87892e-30	5.29612e-28
TRITD1Av1G032550	1339.08	1.2267	0.157436	7.7917	6.6116e-15	7.78061e-14
TRITD1Av1G001750	2756.84	1.32098	0.232024	5.69331	1.246e-08	6.21948e-08
TRITD1Av1G016210	2141.88	0.605303	0.146445	4.13332	3.57566e-05	9.99523e-05
TRITD0Uv1G124250	124.506	1.91612	0.336104	5.70098	1.19119e-08	5.96492e-08
TRITD1Av1G002070	12277.2	9.03211	0.61581	14.667	1.04822e-48	2.02874e-46
TRITD1Av1G042220	36.2423	3.42492	0.529493	6.4683	9.91146e-11	6.80571e-10
TRITD1Av1G012750	242.997	3.38417	0.329168	10.281	8.58504e-25	2.9767e-23
TRITD1Av1G003720	2652.19	2.20221	0.189212	11.6389	2.61508e-31	1.57998e-29
TRITD0Uv1G114550	67.3704	6.32065	0.699468	9.03637	1.61964e-19	3.32041e-18
TRITD1Av1G039460	312.834	1.0568	0.313071	3.37559	0.000736576	0.0016148
TRITD1Av1G015540	1339.59	1.11701	0.389715	2.86621	0.0041542	0.00782839
TRITD1Av1G004950	464.688	0.834917	0.205461	4.06362	4.8318e-05	0.000131891
TRITD1Av1G020980	457.106	0.99756	0.232797	4.28511	1.82646e-05	5.38321e-05
TRITD1Av1G006510	440.828	3.32221	0.482304	6.88821	5.6497e-12	4.58087e-11
TRITD1Av1G001540	87.7854	0.814724	0.333258	2.44473	0.0144962	0.0243789
TRITD1Av1G022990	2227.79	1.87316	0.260738	7.18407	6.76646e-13	6.23617e-12
TRITD1Av1G026910	339.719	0.955511	0.170369	5.60848	2.04113e-08	9.88588e-08
TRITD0Uv1G114500	42.1881	2.44122	0.743715	3.28246	0.00102905	0.00219189
TRITD0Uv1G139460	120.317	0.99305	0.363885	2.72902	0.00635227	0.011501
TRITD1Av1G019110	149.663	1.21831	0.434347	2.80492	0.00503293	0.00932557
TRITD1Av1G031150	3499.16	1.49735	0.194937	7.68123	1.57572e-14	1.77215e-13
TRITD0Uv1G094640	438.43	2.881	0.360948	7.98176	1.44265e-15	1.85863e-14
TRITD1Av1G022540	127.49	2.39043	0.88887	2.68929	0.00716043	0.0128346
TRITD1Av1G031920	195.043	1.28158	0.341916	3.74823	0.000178087	0.00043827
TRITD1Av1G048650	1653.57	0.980741	0.157807	6.21481	5.13856e-10	3.15978e-09
TRITD1Av1G015610	266.301	2.4048	0.309724	7.76433	8.20763e-15	9.52469e-14
TRITD1Av1G028060	43.1387	2.94291	0.691793	4.25404	2.09949e-05	6.11531e-05
TRITD1Av1G041130	511.667	1.26411	0.201723	6.26657	3.69099e-10	2.3141e-09
TRITD1Av1G035850	98.0908	2.11815	0.353833	5.98629	2.14675e-09	1.20264e-08
TRITD1Av1G046980	3617.14	0.771878	0.150484	5.12929	2.9083e-07	1.16078e-06
TRITD1Av1G002200	1.95846e+06	13.9	0.613249	22.6662	9.6685e-114	4.73163e-110
TRITD0Uv1G121890	115.881	0.979234	0.380344	2.5746	0.0100355	0.0174643
TRITD1Av1G015950	92.8427	0.819331	0.351251	2.33261	0.0196687	0.0320349
TRITD1Av1G013670	836.809	0.898123	0.312874	2.87056	0.00409744	0.00772983
TRITD1Av1G042240	45.3151	1.25027	0.550795	2.26994	0.0232115	0.0372177
TRITD0Uv1G101850	1585.6	8.04611	0.780216	10.3127	6.17583e-25	2.16768e-23
TRITD1Av1G004990	45.1276	5.76785	0.757574	7.61358	2.66602e-14	2.90952e-13
TRITD1Av1G016390	102.971	0.761934	0.344221	2.2135	0.0268632	0.0424568
TRITD1Av1G021570	2177.24	0.779748	0.169797	4.59224	4.38517e-06	1.44195e-05
TRITD1Av1G049490	92.4481	0.91429	0.325054	2.81274	0.00491219	0.00911873
TRITD1Av1G017280	41.2388	1.14491	0.418668	2.73465	0.00624461	0.011324
TRITD1Av1G013960	727.478	2.70526	0.281506	9.60994	7.25886e-22	1.87815e-20
TRITD1Av1G022100	53.6428	3.08206	0.669762	4.60173	4.19005e-06	1.38324e-05
TRITD1Av1G002790	535768	9.97394	0.679064	14.6878	7.72087e-49	1.51139e-46
TRITD1Av1G022380	149.876	3.09262	0.5722	5.40478	6.48869e-08	2.89017e-07
TRITD1Av1G008600	828.644	0.725628	0.134905	5.37883	7.49732e-08	3.29774e-07
TRITD1Av1G003470	338.566	0.980434	0.196818	4.98141	6.31211e-07	2.38722e-06
TRITD1Av1G012200	1398.39	4.19724	0.424835	9.8797	5.09852e-23	1.47891e-21
TRITD1Av1G027440	124.313	0.950817	0.346546	2.7437	0.00607514	0.0110442
TRITD1Av1G029870	424.325	1.58766	0.307043	5.1708	2.33098e-07	9.45222e-07
TRITD1Av1G023830	590.403	1.50416	0.271635	5.53742	3.06965e-08	1.44209e-07
TRITD1Av1G009070	9367.81	1.2757	0.230523	5.53392	3.13148e-08	1.46852e-07
TRITD0Uv1G121610	327.254	2.07456	0.403045	5.1472	2.64399e-07	1.06297e-06
TRITD1Av1G016420	769.125	0.720931	0.193334	3.72894	0.000192291	0.000470219
TRITD1Av1G010050	2346.35	1.27635	0.214586	5.94797	2.71484e-09	1.49738e-08
TRITD1Av1G032930	555.457	1.28914	0.228134	5.65079	1.59708e-08	7.85744e-08
TRITD1Av1G003550	141.556	1.35449	0.296744	4.56452	5.00637e-06	1.63228e-05
TRITD1Av1G016450	521.91	0.58776	0.225375	2.60792	0.00910955	0.0159894
TRITD1Av1G048360	1108.88	0.863035	0.150292	5.74238	9.33576e-09	4.75632e-08
TRITD1Av1G025160	6306.34	1.18442	0.282945	4.18603	2.83877e-05	8.07235e-05
TRITD0Uv1G099520	2761.03	1.50416	0.179629	8.3737	5.58367e-17	8.54309e-16
TRITD1Av1G032340	1448.54	2.00973	0.260627	7.71113	1.24711e-14	1.41652e-13
TRITD1Av1G027780	48.5185	2.11928	0.751836	2.81881	0.0048202	0.00896447
TRITD0Uv1G102940	191.865	0.73225	0.327687	2.2346	0.0254437	0.0404373
TRITD1Av1G021850	346.383	3.77589	0.361654	10.4406	1.61766e-25	5.93319e-24
TRITD1Av1G040630	722.246	0.688146	0.176452	3.8999	9.62327e-05	0.000249274
TRITD1Av1G049300	727.787	7.06816	0.454075	15.5661	1.23754e-54	3.53286e-52
TRITD1Av1G002120	1.40316e+06	13.4099	0.595543	22.517	2.82852e-112	1.07663e-108
TRITD1Av1G005590	526.796	0.946699	0.176949	5.35013	8.78904e-08	3.82477e-07
TRITD1Av1G024310	183.638	0.996367	0.24025	4.14721	3.36547e-05	9.45938e-05
TRITD1Av1G001970	37.1414	1.84704	0.52918	3.49039	0.000482315	0.00109734
TRITD0Uv1G103740	1778.94	0.745439	0.266758	2.79444	0.00519894	0.00960729
TRITD1Av1G036210	535.833	1.02436	0.233354	4.38972	1.13498e-05	3.47431e-05
TRITD1Av1G005500	86.5009	1.52308	0.369725	4.1195	3.79692e-05	0.00010562
TRITD0Uv1G129360	73.9748	2.75365	0.637975	4.31623	1.58715e-05	4.72915e-05
TRITD0Uv1G109300	734.313	1.46512	0.191342	7.65708	1.90202e-14	2.12239e-13
TRITD1Av1G002310	5114.63	9.17316	0.399654	22.9528	1.38203e-116	9.46881e-113
TRITD0Uv1G099070	84.1773	4.70429	0.545246	8.62784	6.25226e-18	1.06825e-16
TRITD0Uv1G089130	1018.31	0.907571	0.162196	5.59551	2.1997e-08	1.05866e-07
TRITD1Av1G001920	396.685	1.24098	0.210376	5.89889	3.65963e-09	1.97835e-08
TRITD1Av1G009900	1077.93	0.66	0.143996	4.58347	4.57312e-06	1.49829e-05
TRITD1Av1G036690	12834.4	2.48237	0.316251	7.84935	4.18184e-15	5.05674e-14
TRITD1Av1G038910	87.0079	1.25908	0.306204	4.1119	3.9241e-05	0.000108796
TRITD1Av1G013800	1134.67	7.99685	0.638749	12.5195	5.83693e-36	4.91291e-34
TRITD1Av1G032590	474.657	0.662664	0.164827	4.02036	5.81101e-05	0.000156389
TRITD1Av1G011410	14663.4	1.89454	0.196028	9.66466	4.26043e-22	1.13403e-20
TRITD1Av1G027510	161.422	1.8228	0.510077	3.57358	0.00035213	0.000822285
TRITD1Av1G007690	916.622	0.975307	0.13835	7.04955	1.79492e-12	1.55825e-11
TRITD1Av1G045590	2057.5	0.824691	0.18743	4.39999	1.08255e-05	3.32689e-05
TRITD1Av1G004470	120.985	1.09828	0.359904	3.0516	0.00227628	0.00452758
TRITD1Av1G043710	1799.39	2.32632	0.344841	6.74606	1.51915e-11	1.1624e-10
TRITD1Av1G005920	82.4668	1.17145	0.396155	2.95706	0.0031059	0.0060075
TRITD1Av1G027420	693.431	1.98952	0.207394	9.59297	8.55844e-22	2.19615e-20
TRITD1Av1G005730	256.163	3.74462	0.503351	7.43938	1.01159e-13	1.03693e-12
TRITD1Av1G041110	321.271	0.627773	0.207079	3.03156	0.00243293	0.00481179
TRITD0Uv1G092790	179.267	0.713802	0.230952	3.09069	0.00199689	0.00401146
TRITD1Av1G035440	4008.2	0.796948	0.172307	4.62516	3.74306e-06	1.24552e-05
TRITD0Uv1G113560	1026.84	2.16526	0.310929	6.96382	3.31165e-12	2.76701e-11
TRITD1Av1G002750	233.426	1.26261	0.213851	5.90414	3.54491e-09	1.92058e-08
TRITD1Av1G034280	567.916	0.822916	0.169465	4.85596	1.19807e-06	4.33028e-06
TRITD1Av1G031790	26031.2	1.46154	0.330677	4.41985	9.87683e-06	3.06061e-05
TRITD1Av1G013970	44.0179	1.09543	0.392241	2.79274	0.00522645	0.00965265
TRITD1Av1G006120	714.437	1.14104	0.143821	7.93375	2.12627e-15	2.68089e-14
TRITD1Av1G025510	84.3358	2.27838	0.325569	6.99814	2.59391e-12	2.20004e-11
TRITD1Av1G000590	908.67	0.71389	0.157123	4.54351	5.53246e-06	1.78882e-05
TRITD1Av1G027140	356.706	1.47162	0.279866	5.25831	1.45389e-07	6.08446e-07
TRITD1Av1G019260	314.05	1.03499	0.236312	4.37975	1.18815e-05	3.62096e-05
TRITD1Av1G036860	52.7981	4.04174	0.789288	5.12074	3.04336e-07	1.21172e-06
TRITD1Av1G047740	2479.48	0.615109	0.151945	4.04823	5.16067e-05	0.000140053
TRITD1Av1G001850	395.495	0.604804	0.184713	3.27429	0.00105927	0.002251
TRITD0Uv1G105060	52.1719	2.43481	0.469196	5.18932	2.11061e-07	8.61777e-07
TRITD0Uv1G089180	1656.1	5.90996	0.439832	13.4369	3.6763e-41	4.28364e-39
TRITD1Av1G006670	17489.1	5.95677	0.472014	12.6199	1.64031e-36	1.4262e-34
TRITD1Av1G018740	147.707	5.18291	0.491595	10.5431	5.46956e-26	2.10766e-24
TRITD1Av1G037410	145.848	1.43832	0.544777	2.6402	0.00828579	0.0146494
TRITD1Av1G014100	103.342	2.94705	0.450937	6.5354	6.34411e-11	4.47181e-10
TRITD1Av1G042780	1199.16	0.936002	0.283372	3.30309	0.000956268	0.00204871
TRITD0Uv1G093230	169.915	3.68338	0.541103	6.80717	9.95393e-12	7.8048e-11
TRITD0Uv1G105390	34.5709	2.64183	0.826419	3.19671	0.00139002	0.00288769
TRITD0Uv1G129700	157.105	1.53234	0.27614	5.54914	2.87079e-08	1.35629e-07
TRITD1Av1G014330	418.997	1.40497	0.220156	6.38173	1.75099e-10	1.15376e-09
TRITD0Uv1G098030	41.914	5.30143	0.877836	6.0392	1.54882e-09	8.8756e-09
TRITD1Av1G046190	654.734	2.60987	0.266102	9.80777	1.04248e-22	2.9417e-21
TRITD0Uv1G108130	2266.22	3.82682	0.433088	8.83613	9.90931e-19	1.86313e-17
TRITD1Av1G006800	4285.01	1.72614	0.279576	6.17416	6.65172e-10	4.01671e-09
TRITD0Uv1G114050	8454.62	10.4924	0.708234	14.8148	1.17503e-49	2.43957e-47
TRITD0Uv1G126140	7309.66	0.999402	0.182937	5.46308	4.6794e-08	2.1385e-07
TRITD1Av1G027370	71.9684	1.16622	0.328545	3.54965	0.000385747	0.000895354
TRITD1Av1G044620	94075.8	2.75981	0.41335	6.67669	2.44397e-11	1.82165e-10
TRITD1Av1G021870	3041.16	2.04666	0.193019	10.6034	2.87299e-26	1.12223e-24
TRITD1Av1G007070	204.124	0.833372	0.278554	2.99178	0.00277358	0.00542413
TRITD1Av1G021360	1522.85	1.77207	0.240865	7.35709	1.87967e-13	1.86859e-12
TRITD1Av1G016940	294.021	1.22733	0.390848	3.14017	0.0016885	0.00345001
TRITD1Av1G013580	2215.06	2.23675	0.376225	5.94524	2.76046e-09	1.52058e-08
TRITD1Av1G037590	55.1778	1.76041	0.283744	6.20421	5.49709e-10	3.36214e-09
TRITD1Av1G042860	297.207	1.24695	0.259182	4.81112	1.50089e-06	5.3303e-06
TRITD1Av1G031490	384.255	1.69801	0.311743	5.44685	5.12707e-08	2.32787e-07
TRITD1Av1G005090	588.945	1.2477	0.21286	5.86161	4.58393e-09	2.43952e-08
TRITD1Av1G045460	1686.2	1.31061	0.167358	7.83117	4.83365e-15	5.79582e-14
TRITD0Uv1G108590	52716.9	10.8922	0.715187	15.2298	2.24133e-52	5.36931e-50
TRITD0Uv1G095750	246.316	1.56178	0.392396	3.98012	6.88804e-05	0.000182748
TRITD1Av1G039120	381.362	1.33531	0.274677	4.86136	1.16581e-06	4.22481e-06
TRITD1Av1G039700	141.43	3.24148	0.346129	9.36495	7.60873e-21	1.78529e-19
TRITD1Av1G006730	341.003	0.744394	0.238293	3.12387	0.00178492	0.0036254
TRITD0Uv1G099510	109.226	1.27907	0.242804	5.26793	1.3797e-07	5.79859e-07
TRITD1Av1G011320	300.77	1.84255	0.380719	4.83966	1.30058e-06	4.66681e-06
TRITD0Uv1G122320	303.775	1.10104	0.285885	3.85133	0.000117478	0.00029957
TRITD1Av1G049500	3914.73	2.331	0.242893	9.59681	8.24562e-22	2.12224e-20
TRITD0Uv1G130960	1.39179e+06	12.0341	0.676207	17.7964	7.53316e-71	5.73474e-68
TRITD1Av1G010520	2601.72	0.667736	0.144404	4.62409	3.76255e-06	1.25118e-05
TRITD1Av1G034270	65.5923	1.60366	0.374386	4.28345	1.84016e-05	5.41986e-05
TRITD1Av1G016610	402.697	0.853713	0.167657	5.09202	3.54275e-07	1.39419e-06
TRITD1Av1G005630	40.1501	2.62407	0.506172	5.18414	2.17012e-07	8.84391e-07
TRITD1Av1G046800	238.449	2.04607	0.257268	7.95306	1.81955e-15	2.31461e-14
TRITD1Av1G009930	63.8471	0.758233	0.30885	2.45502	0.0140878	0.0237585
TRITD1Av1G001650	737.606	1.26317	0.214879	5.87852	4.13946e-09	2.22092e-08
TRITD1Av1G036370	610.343	0.955811	0.150766	6.33971	2.30197e-10	1.49014e-09
TRITD0Uv1G101570	1304.13	1.02308	0.227111	4.50476	6.64477e-06	2.11729e-05
TRITD1Av1G044970	725.137	1.12173	0.197576	5.67742	1.36739e-08	6.78092e-08
TRITD1Av1G033850	1810.51	0.944725	0.135377	6.97846	2.98426e-12	2.50999e-11
TRITD1Av1G009480	836.206	0.719245	0.219565	3.27577	0.00105373	0.00223999
TRITD0Uv1G115320	2014	0.600989	0.208383	2.88407	0.00392575	0.00743173
TRITD1Av1G037720	118.276	2.73422	0.41197	6.63695	3.20236e-11	2.34409e-10
TRITD0Uv1G095470	472.746	3.39952	0.322683	10.5352	5.9472e-26	2.28657e-24
TRITD0Uv1G098330	147.058	1.78728	0.393072	4.54695	5.44287e-06	1.76185e-05
TRITD0Uv1G109560	184.078	3.984	0.880992	4.52218	6.12072e-06	1.96364e-05
TRITD1Av1G047410	648.084	0.908974	0.210409	4.32004	1.56e-05	4.65594e-05
TRITD1Av1G011250	2020.79	1.48473	0.250434	5.92861	3.05504e-09	1.6681e-08
TRITD0Uv1G100990	286.09	2.4207	0.314591	7.69474	1.41785e-14	1.59985e-13
TRITD1Av1G002030	825.996	1.20805	0.336261	3.59259	0.000327408	0.000768695
TRITD1Av1G002360	883273	9.55268	0.645566	14.7974	1.52322e-49	3.1246e-47
TRITD1Av1G049720	61.6176	3.41459	0.720095	4.74186	2.11765e-06	7.35298e-06
TRITD1Av1G032650	450.945	3.39808	0.290412	11.7009	1.2612e-31	7.82695e-30
TRITD1Av1G038860	3569.92	0.636997	0.0960944	6.62887	3.38272e-11	2.46662e-10
TRITD1Av1G046860	919.63	0.721319	0.227953	3.16434	0.00155436	0.0031971
TRITD1Av1G029130	421.087	0.819807	0.13519	6.06413	1.32671e-09	7.68631e-09
TRITD1Av1G021620	150646	13.7202	0.665669	20.6111	2.18121e-94	4.15121e-91
TRITD1Av1G140430	32.7453	2.63949	0.557559	4.73401	2.20123e-06	7.61154e-06
TRITD1Av1G194130	1433.8	0.924488	0.126231	7.3238	2.41039e-13	2.36463e-12
TRITD1Av1G178420	33.3755	5.7301	0.815233	7.02879	2.08338e-12	1.79187e-11
TRITD1Av1G175830	99.8675	0.66321	0.292668	2.26608	0.0234464	0.0375645
TRITD1Av1G168500	3391.73	0.930116	0.226088	4.11396	3.88934e-05	0.000107902
TRITD1Av1G140780	2344.85	2.12548	0.187085	11.361	6.53628e-30	3.55418e-28
TRITD1Av1G163030	10989.8	1.3464	0.176806	7.61511	2.6346e-14	2.87615e-13
TRITD1Av1G134930	800.638	0.775707	0.209647	3.70006	0.000215548	0.000522726
TRITD1Av1G103650	144.168	2.36911	0.435477	5.44027	5.31991e-08	2.40713e-07
TRITD1Av1G199560	103.837	1.27947	0.311573	4.10649	4.01718e-05	0.000111187
TRITD1Av1G188200	807.684	2.28265	0.260656	8.75731	1.99962e-18	3.63208e-17
TRITD1Av1G089950	103.121	1.80663	0.32535	5.55286	2.81032e-08	1.3302e-07
TRITD1Av1G111140	481.052	1.36162	0.237309	5.73774	9.59466e-09	4.87952e-08
TRITD1Av1G210480	410.547	2.10782	0.285627	7.37961	1.58749e-13	1.59433e-12
TRITD1Av1G061110	4846.25	1.13666	0.217623	5.22309	1.75964e-07	7.27403e-07
TRITD1Av1G127510	3541.54	1.41713	0.230312	6.15309	7.59887e-10	4.54856e-09
TRITD1Av1G075820	457.263	0.888631	0.14789	6.00872	1.86995e-09	1.05778e-08
TRITD1Av1G127450	1500.73	0.695039	0.192384	3.61278	0.000302933	0.000715793
TRITD1Av1G182280	762.627	1.36758	0.204134	6.69944	2.09216e-11	1.57415e-10
TRITD1Av1G104720	493.961	0.86522	0.222809	3.88323	0.000103077	0.000265737
TRITD1Av1G205920	212.505	1.06697	0.255939	4.16884	3.06154e-05	8.65554e-05
TRITD1Av1G157100	2342.39	0.666485	0.269887	2.46949	0.0135304	0.0229121
TRITD1Av1G169960	441.27	0.880188	0.210078	4.18981	2.7919e-05	7.94719e-05
TRITD1Av1G190410	1494.7	0.591398	0.167545	3.52979	0.000415896	0.000959417
TRITD1Av1G059080	102.122	1.68464	0.290231	5.80448	6.45665e-09	3.36557e-08
TRITD1Av1G112830	463.452	3.43891	0.489959	7.01877	2.23824e-12	1.91641e-11
TRITD1Av1G197620	9455.09	1.89247	0.27435	6.89799	5.27431e-12	4.29378e-11
TRITD1Av1G064510	1977.03	0.65866	0.176906	3.72322	0.000196699	0.000480187
TRITD1Av1G057370	58.1968	1.40293	0.506517	2.76975	0.00560987	0.0102774
TRITD1Av1G187250	83.0095	0.967462	0.43957	2.20093	0.027741	0.0437031
TRITD1Av1G144540	195.306	1.75171	0.520642	3.36453	0.000766747	0.00167516
TRITD1Av1G090740	605.986	1.25176	0.171307	7.3071	2.72961e-13	2.65896e-12
TRITD1Av1G092620	52.99	1.47466	0.429404	3.43421	0.000594284	0.00132611
TRITD1Av1G130150	427.129	0.850102	0.282825	3.00576	0.00264922	0.00520171
TRITD1Av1G181090	381.093	0.938307	0.172839	5.42878	5.67407e-08	2.5549e-07
TRITD1Av1G050610	756.916	0.848703	0.21302	3.98415	6.7721e-05	0.000179978
TRITD1Av1G189100	24577.1	2.10684	0.287124	7.33773	2.1725e-13	2.14229e-12
TRITD1Av1G179650	191.108	2.24243	0.353611	6.34152	2.27516e-10	1.47407e-09
TRITD1Av1G082040	108.992	2.21743	0.369887	5.99489	2.0362e-09	1.1452e-08
TRITD1Av1G160550	200.796	3.1494	0.874017	3.60337	0.000314124	0.000740397
TRITD1Av1G140170	460.521	0.684367	0.204265	3.35039	0.00080698	0.00175656
TRITD1Av1G165420	2435.26	1.02962	0.178409	5.77114	7.87382e-09	4.05127e-08
TRITD1Av1G114700	6652.6	1.31147	0.184625	7.10346	1.21672e-12	1.08348e-11
TRITD1Av1G210740	2500.91	7.43139	0.643361	11.5509	7.30551e-31	4.32236e-29
TRITD1Av1G135380	388.821	1.50949	0.317389	4.75596	1.97501e-06	6.89191e-06
TRITD1Av1G139910	1164.85	0.657963	0.273993	2.40139	0.0163329	0.0271255
TRITD1Av1G143200	449.733	0.716092	0.203732	3.51487	0.000439973	0.00100979
TRITD1Av1G161350	1845.55	0.985536	0.239712	4.11133	3.93382e-05	0.000109048
TRITD1Av1G138660	6869.89	0.858578	0.240602	3.56846	0.000359088	0.00083722
TRITD1Av1G185000	700.882	1.72864	0.160226	10.7888	3.89002e-27	1.64723e-25
TRITD1Av1G207840	1899.02	0.821142	0.223309	3.67715	0.000235856	0.000568475
TRITD1Av1G113740	709.416	0.917496	0.152118	6.03147	1.62479e-09	9.2721e-09
TRITD1Av1G055030	169.25	1.45652	0.345196	4.2194	2.4495e-05	7.04732e-05
TRITD1Av1G161630	46223.1	1.49181	0.47378	3.14874	0.00163976	0.00335924
TRITD1Av1G138030	1172.78	1.38692	0.233116	5.94946	2.69033e-09	1.48482e-08
TRITD1Av1G135760	252.848	2.28305	0.218864	10.4314	1.78325e-25	6.50574e-24
TRITD1Av1G169590	105.746	1.89207	0.406065	4.65953	3.1694e-06	1.0657e-05
TRITD1Av1G166470	532.677	1.44527	0.242986	5.94798	2.71479e-09	1.49738e-08
TRITD1Av1G063430	103.723	1.89498	0.387664	4.88821	1.01755e-06	3.72099e-06
TRITD1Av1G086500	765.178	1.17672	0.187021	6.29193	3.13549e-10	1.98618e-09
TRITD1Av1G132260	178.445	1.6033	0.256774	6.24403	4.26442e-10	2.65081e-09
TRITD1Av1G205510	80.4827	3.9842	0.895356	4.44985	8.59317e-06	2.68616e-05
TRITD1Av1G160500	107.316	2.53763	0.39392	6.44199	1.17919e-10	8.00158e-10
TRITD1Av1G108690	32.6678	2.66522	0.738935	3.60684	0.000309949	0.000731161
TRITD1Av1G140810	884.133	0.803001	0.120423	6.66815	2.59048e-11	1.92165e-10
TRITD1Av1G110330	1229.65	1.35848	0.249609	5.44244	5.25562e-08	2.38119e-07
TRITD1Av1G205620	4838.32	3.31536	0.289141	11.4662	1.94933e-30	1.11112e-28
TRITD1Av1G139650	329.731	0.610576	0.229085	2.66528	0.00769244	0.0137107
TRITD1Av1G085460	55.8061	2.23745	0.5702	3.92398	8.70976e-05	0.000227226
TRITD1Av1G185180	1817.9	1.89395	0.242781	7.80106	6.13879e-15	7.25661e-14
TRITD1Av1G111700	1621.4	1.14186	0.191227	5.97122	2.35481e-09	1.31147e-08
TRITD1Av1G212880	501.227	3.37153	0.802871	4.19935	2.67686e-05	7.64176e-05
TRITD1Av1G141230	33934.2	3.63616	0.229389	15.8515	1.37291e-56	4.16209e-54
TRITD1Av1G069760	834.365	0.816558	0.171254	4.76812	1.85957e-06	6.51297e-06
TRITD1Av1G116000	1022.23	2.35214	0.337313	6.97315	3.09911e-12	2.60211e-11
TRITD1Av1G160370	501.288	2.92888	0.317567	9.22286	2.89292e-20	6.34868e-19
TRITD1Av1G156920	335.044	2.25792	0.288448	7.82781	4.96429e-15	5.94621e-14
TRITD1Av1G185970	461.487	1.16073	0.267298	4.34244	1.40909e-05	4.23914e-05
TRITD1Av1G207070	2532.73	1.1612	0.209809	5.53458	3.11974e-08	1.46361e-07
TRITD1Av1G192040	2792.12	1.12187	0.181622	6.17697	6.53446e-10	3.95038e-09
TRITD1Av1G199900	180.282	1.64974	0.380062	4.34071	1.42025e-05	4.26898e-05
TRITD1Av1G089370	609.213	0.753851	0.140892	5.35054	8.76917e-08	3.81807e-07
TRITD1Av1G084980	1601.47	0.589841	0.144114	4.09288	4.26039e-05	0.000117435
TRITD1Av1G211910	2916.68	1.98833	0.438472	4.53466	5.76954e-06	1.85898e-05
TRITD1Av1G157790	592.255	0.609183	0.238521	2.554	0.0106493	0.0184435
TRITD1Av1G107460	1629.64	5.22066	0.715413	7.29741	2.9337e-13	2.84782e-12
TRITD1Av1G196890	216.933	2.46937	0.537127	4.59737	4.27861e-06	1.41016e-05
TRITD1Av1G162210	406.735	0.628426	0.265968	2.36279	0.0181378	0.0298079
TRITD1Av1G118670	496.394	1.36405	0.203431	6.70521	2.01116e-11	1.51788e-10
TRITD1Av1G054770	180.769	3.40623	0.41541	8.1997	2.40991e-16	3.42415e-15
TRITD1Av1G162460	2900.45	2.61716	0.161948	16.1605	9.57832e-59	3.18567e-56
TRITD1Av1G209470	210.647	1.79226	0.277002	6.47023	9.78568e-11	6.72069e-10
TRITD1Av1G206590	2807.52	0.696485	0.136519	5.10176	3.36517e-07	1.32904e-06
TRITD1Av1G071860	47.0124	0.812072	0.346969	2.34047	0.0192593	0.0314462
TRITD1Av1G141250	272.555	1.29014	0.293051	4.40242	1.07049e-05	3.29426e-05
TRITD1Av1G197160	2908.58	0.913888	0.163669	5.58375	2.35382e-08	1.12858e-07
TRITD1Av1G138570	1026.15	4.22722	0.41448	10.1989	2.00609e-24	6.6916e-23
TRITD1Av1G173850	47.0938	2.10159	0.436949	4.80969	1.51167e-06	5.36691e-06
TRITD1Av1G067410	82.5187	0.875347	0.357422	2.44906	0.0143231	0.024109
TRITD1Av1G133700	489.694	0.943149	0.302251	3.12042	0.00180593	0.00366286
TRITD1Av1G111250	651.028	2.51771	0.221833	11.3496	7.45354e-30	4.04013e-28
TRITD1Av1G207060	727.534	1.14503	0.161705	7.081	1.43115e-12	1.26195e-11
TRITD1Av1G201270	37.7938	1.65022	0.657507	2.50981	0.0120795	0.0206656
TRITD1Av1G142310	1600.06	0.831599	0.183236	4.53842	5.66779e-06	1.82861e-05
TRITD1Av1G177760	1149.08	1.52171	0.171574	8.86913	7.37194e-19	1.41005e-17
TRITD1Av1G107020	234.361	3.18473	0.533669	5.96761	2.40753e-09	1.33866e-08
TRITD1Av1G180370	1667.96	1.86712	0.262343	7.11709	1.10226e-12	9.89003e-12
TRITD1Av1G133860	797.286	0.796382	0.105245	7.5669	3.82226e-14	4.08929e-13
TRITD1Av1G141840	248.502	1.84184	0.232414	7.92482	2.28475e-15	2.86908e-14
TRITD1Av1G187150	445.071	2.51518	0.312822	8.04029	8.96252e-16	1.19096e-14
TRITD1Av1G176510	9940.17	1.36386	0.264275	5.16076	2.45945e-07	9.94258e-07
TRITD1Av1G115590	771.203	0.623184	0.16094	3.87215	0.000107881	0.000277163
TRITD1Av1G070570	768.496	1.02346	0.153631	6.66181	2.70474e-11	1.99992e-10
TRITD1Av1G212050	453.753	1.94319	0.499932	3.8869	0.000101533	0.000261934
TRITD1Av1G141260	79.2967	0.959294	0.389029	2.46587	0.0136682	0.0231203
TRITD1Av1G153420	40.7229	2.90452	0.855833	3.39379	0.000689329	0.00151998
TRITD1Av1G111890	137.241	0.984343	0.228832	4.30159	1.69574e-05	5.02647e-05
TRITD1Av1G108040	51.6616	6.1842	0.876797	7.05317	1.74885e-12	1.52057e-11
TRITD1Av1G106020	267.515	0.789529	0.205496	3.84206	0.000122008	0.000309945
TRITD1Av1G084420	1731.94	0.905803	0.167753	5.39962	6.67833e-08	2.96846e-07
TRITD1Av1G177040	2145.68	1.63493	0.178976	9.13489	6.54725e-20	1.3931e-18
TRITD1Av1G106030	1852.7	0.684843	0.199122	3.43932	0.000583172	0.00130318
TRITD1Av1G121140	62.2589	1.87553	0.350842	5.34579	9.00216e-08	3.90858e-07
TRITD1Av1G087470	105.195	1.68751	0.382102	4.41639	1.00365e-05	3.10616e-05
TRITD1Av1G178040	4628.19	1.06298	0.215066	4.94257	7.71005e-07	2.87747e-06
TRITD1Av1G184430	856.583	0.725616	0.18571	3.90726	9.33495e-05	0.000242484
TRITD1Av1G201880	2964.94	1.38065	0.255862	5.39607	6.81181e-08	3.0223e-07
TRITD1Av1G207260	1050.69	0.693183	0.133487	5.1929	2.07045e-07	8.46591e-07
TRITD1Av1G183030	84.1708	1.73768	0.309868	5.6078	2.04915e-08	9.91771e-08
TRITD1Av1G163570	4293.23	1.13445	0.133662	8.48751	2.11118e-17	3.3859e-16
TRITD1Av1G168140	165.599	1.42244	0.424354	3.35201	0.000802274	0.00174709
TRITD1Av1G132960	847.002	6.18672	0.467235	13.2411	5.07801e-40	5.38567e-38
TRITD1Av1G102490	491.581	2.06533	0.198945	10.3814	3.01344e-25	1.07983e-23
TRITD1Av1G134920	2937.17	1.13933	0.221403	5.14593	2.66203e-07	1.06934e-06
TRITD1Av1G206290	68.7141	1.41975	0.402554	3.52686	0.000420517	0.000968708
TRITD1Av1G098550	105.165	0.710121	0.243996	2.91038	0.00360994	0.00688714
TRITD1Av1G200680	234.162	1.77211	0.312447	5.67171	1.41381e-08	6.99088e-08
TRITD1Av1G205320	2683.34	1.90912	0.179792	10.6185	2.44521e-26	9.62824e-25
TRITD1Av1G126420	14283.1	1.69404	0.19501	8.68698	3.72215e-18	6.55576e-17
TRITD1Av1G084910	1092.19	2.23786	0.21972	10.185	2.31305e-24	7.68557e-23
TRITD1Av1G212000	389.174	2.48787	0.386094	6.44369	1.16605e-10	7.91939e-10
TRITD1Av1G084110	153.415	1.54185	0.2981	5.17224	2.31301e-07	9.38493e-07
TRITD1Av1G145560	7001.48	1.0188	0.226009	4.5078	6.55034e-06	2.0895e-05
TRITD1Av1G158520	1562.99	1.52956	0.260545	5.87061	4.34201e-09	2.3205e-08
TRITD1Av1G163360	942.421	1.35677	0.391611	3.4646	0.000531029	0.00119704
TRITD1Av1G205340	616.089	0.939027	0.198094	4.7403	2.13405e-06	7.4039e-06
TRITD1Av1G189590	616.672	0.740412	0.312187	2.37169	0.0177068	0.029164
TRITD1Av1G163340	98.2301	1.74683	0.379398	4.60421	4.14044e-06	1.36795e-05
TRITD1Av1G061350	259.065	1.12639	0.277834	4.05419	5.03076e-05	0.000136777
TRITD1Av1G086240	3623.78	1.14409	0.13762	8.3134	9.29962e-17	1.38632e-15
TRITD1Av1G206900	379.108	1.06483	0.186183	5.71927	1.06981e-08	5.40139e-08
TRITD1Av1G120570	120.831	0.902766	0.292209	3.08946	0.00200523	0.00402632
TRITD1Av1G193330	1010.08	0.858734	0.184259	4.66048	3.1547e-06	1.06149e-05
TRITD1Av1G108170	51.4073	3.80543	0.519761	7.3215	2.45217e-13	2.40286e-12
TRITD1Av1G070600	144.915	1.03216	0.296423	3.48207	0.000497549	0.00112878
TRITD1Av1G184020	71.8136	1.51767	0.450203	3.37108	0.000748745	0.00163928
TRITD1Av1G208540	859.94	0.897763	0.15534	5.77933	7.49991e-09	3.87051e-08
TRITD1Av1G139180	752.677	2.69287	0.287513	9.36608	7.52761e-21	1.76747e-19
TRITD1Av1G123850	566.746	1.65755	0.260078	6.37327	1.85039e-10	1.21597e-09
TRITD1Av1G194460	519.883	3.25755	0.396901	8.20747	2.25906e-16	3.22586e-15
TRITD1Av1G161780	1182.34	1.23194	0.174523	7.05889	1.67839e-12	1.46414e-11
TRITD1Av1G175130	501.469	1.72783	0.217611	7.93999	2.02193e-15	2.55591e-14
TRITD1Av1G189370	68.5416	2.97863	0.32851	9.06709	1.22241e-19	2.53795e-18
TRITD1Av1G156670	3515.67	0.652891	0.156211	4.17954	2.92095e-05	8.29023e-05
TRITD1Av1G147230	165.312	2.732	0.416723	6.55592	5.5299e-11	3.9278e-10
TRITD1Av1G210720	20341.4	1.77161	0.165793	10.6857	1.18746e-26	4.80268e-25
TRITD1Av1G087480	65.4152	2.38934	0.313748	7.61547	2.62729e-14	2.87092e-13
TRITD1Av1G143230	1722.91	1.16088	0.217805	5.32991	9.82588e-08	4.23309e-07
TRITD1Av1G095070	707.898	1.07666	0.194267	5.54217	2.98747e-08	1.40657e-07
TRITD1Av1G203910	135.279	1.14548	0.400478	2.86028	0.00423262	0.00796423
TRITD1Av1G140330	1804.62	0.802857	0.16793	4.78091	1.74505e-06	6.13874e-06
TRITD1Av1G206540	1031.46	1.58879	0.270982	5.86307	4.54383e-09	2.42119e-08
TRITD1Av1G182360	608.286	4.68751	0.768917	6.09625	1.08587e-09	6.3642e-09
TRITD1Av1G180520	736.885	6.3931	0.693558	9.21783	3.03175e-20	6.64058e-19
TRITD1Av1G205580	207.156	0.823387	0.332451	2.47672	0.0132596	0.0224891
TRITD1Av1G206070	790.392	1.24064	0.177454	6.99134	2.7227e-12	2.30414e-11
TRITD1Av1G059470	128.393	1.81379	0.3876	4.67953	2.87528e-06	9.734e-06
TRITD1Av1G124520	84.499	3.13795	0.650733	4.82218	1.41998e-06	5.06183e-06
TRITD1Av1G125680	59.9773	1.44243	0.459808	3.13702	0.00170677	0.00348174
TRITD1Av1G160250	296.972	0.769838	0.255417	3.01404	0.00257794	0.00507369
TRITD1Av1G137340	172.981	0.946625	0.316156	2.99417	0.00275191	0.00538636
TRITD1Av1G157950	601.099	1.25131	0.234169	5.34361	9.11158e-08	3.95064e-07
TRITD1Av1G095450	314.716	0.830761	0.139998	5.93409	2.95482e-09	1.61802e-08
TRITD1Av1G132270	1447.93	0.714613	0.13544	5.27625	1.31852e-07	5.56496e-07
TRITD1Av1G169480	26.0642	5.81591	0.890894	6.52817	6.65764e-11	4.6688e-10
TRITD1Av1G074670	88.3295	1.13907	0.334145	3.40892	0.000652195	0.00144476
TRITD1Av1G172950	207.43	1.3026	0.313308	4.15758	3.2164e-05	9.06343e-05
TRITD1Av1G157080	921.586	1.16239	0.272252	4.26952	1.95897e-05	5.73625e-05
TRITD1Av1G210730	697559	6.95049	0.508417	13.6709	1.5161e-42	1.98234e-40
TRITD1Av1G162880	1265.83	1.01781	0.179076	5.68372	1.31799e-08	6.5578e-08
TRITD1Av1G210380	141.764	0.832513	0.328197	2.53663	0.0111927	0.019291
TRITD1Av1G182210	326.214	4.19963	0.439744	9.55015	1.29504e-21	3.26446e-20
TRITD1Av1G188270	1048.97	1.06928	0.140184	7.6277	2.38972e-14	2.62724e-13
TRITD1Av1G102510	304.479	4.37063	0.467053	9.35788	8.13512e-21	1.90099e-19
TRITD1Av1G097410	40922.4	1.07316	0.331631	3.236	0.00121217	0.00254694
TRITD1Av1G120000	132.34	1.54058	0.317064	4.8589	1.18038e-06	4.27265e-06
TRITD1Av1G202400	81.4862	3.82564	0.81384	4.70073	2.59239e-06	8.84713e-06
TRITD1Av1G087180	1394.73	0.888775	0.152287	5.83617	5.34137e-09	2.81377e-08
TRITD1Av1G105310	208.452	1.39179	0.275682	5.04852	4.45236e-07	1.72298e-06
TRITD1Av1G211900	140.554	1.07147	0.296384	3.61515	0.000300179	0.00071013
TRITD1Av1G097060	278.435	1.74627	0.188161	9.28074	1.68306e-20	3.8007e-19
TRITD1Av1G086410	148.771	1.3237	0.341793	3.8728	0.000107591	0.00027652
TRITD1Av1G085470	62.1516	2.2498	0.37701	5.96749	2.40934e-09	1.33923e-08
TRITD1Av1G198060	1961.45	2.07215	0.352579	5.87712	4.17468e-09	2.23911e-08
TRITD1Av1G090690	296.257	2.21147	0.412821	5.35697	8.46269e-08	3.69354e-07
TRITD1Av1G114210	3032.83	0.883063	0.188452	4.68587	2.7877e-06	9.4637e-06
TRITD1Av1G152790	10873	2.95658	0.237198	12.4646	1.1645e-35	9.63582e-34
TRITD1Av1G192080	6563.95	5.34841	0.464728	11.5087	1.19279e-30	6.97295e-29
TRITD1Av1G154950	2367.54	2.27401	0.230031	9.88568	4.80329e-23	1.39446e-21
TRITD1Av1G159510	308.104	1.09269	0.149792	7.29471	2.99304e-13	2.89968e-12
TRITD1Av1G170890	11989.2	1.93749	0.193831	9.99577	1.59041e-23	4.86888e-22
TRITD1Av1G120790	1341.55	0.696313	0.178082	3.91006	9.22732e-05	0.000239943
TRITD1Av1G175390	394.903	0.667867	0.222597	3.00035	0.00269674	0.00528653
TRITD1Av1G198930	763.651	6.4677	0.460297	14.0512	7.5786e-45	1.16422e-42
TRITD1Av1G132490	4796.94	6.39707	0.737637	8.67238	4.23197e-18	7.41937e-17
TRITD1Av1G205530	4521.78	0.682073	0.138669	4.91873	8.71075e-07	3.22704e-06
TRITD1Av1G111450	1954.48	1.20375	0.274747	4.3813	1.17974e-05	3.59877e-05
TRITD1Av1G141630	436.644	1.80477	0.381516	4.73054	2.23927e-06	7.73448e-06
TRITD1Av1G151290	162.616	3.51774	0.582371	6.04039	1.53744e-09	8.81623e-09
TRITD1Av1G201900	50.5098	2.13455	0.520718	4.09926	4.14479e-05	0.000114442
TRITD1Av1G062550	2942.96	0.86641	0.203053	4.26692	1.98186e-05	5.79784e-05
TRITD1Av1G183500	51.6808	2.4139	0.598688	4.03197	5.53108e-05	0.000149407
TRITD1Av1G205610	63.2273	2.40408	1.05769	2.27296	0.0230288	0.0369473
TRITD1Av1G163670	29.4115	4.18694	0.76093	5.5024	3.74649e-08	1.73531e-07
TRITD1Av1G191930	2012.09	0.663686	0.179025	3.70722	0.000209545	0.000509286
TRITD1Av1G091670	259.298	1.26751	0.2529	5.01188	5.39003e-07	2.05986e-06
TRITD1Av1G206490	495.363	2.07115	0.336859	6.14841	7.82618e-10	4.67728e-09
TRITD1Av1G149730	460.229	1.25687	0.305264	4.11732	3.8331e-05	0.000106514
TRITD1Av1G161100	118.669	4.61587	0.71456	6.45974	1.04884e-10	7.17169e-10
TRITD1Av1G180270	625.91	2.82573	0.276677	10.2131	1.73205e-24	5.83431e-23
TRITD1Av1G205700	7299.82	2.10687	0.186159	11.3176	1.07415e-29	5.74061e-28
TRITD1Av1G205500	3138.79	2.91501	0.243975	11.948	6.65134e-33	4.56623e-31
TRITD1Av1G124110	1623.57	0.866403	0.202061	4.28782	1.80437e-05	5.32177e-05
TRITD1Av1G118910	2124.49	1.22683	0.195911	6.26221	3.79548e-10	2.37396e-09
TRITD1Av1G085840	212.159	0.690089	0.287221	2.40264	0.0162772	0.0270421
TRITD1Av1G175210	988.436	1.75021	0.203218	8.61252	7.14739e-18	1.21152e-16
TRITD1Av1G132030	2362.3	3.4768	0.250721	13.8672	1.00155e-43	1.41194e-41
TRITD1Av1G175180	3097.62	1.22227	0.122421	9.98417	1.78795e-23	5.44928e-22
TRITD1Av1G199930	66.4422	6.58479	0.740754	8.88931	6.14921e-19	1.18478e-17
TRITD1Av1G168580	52.1236	1.53669	0.502939	3.05542	0.00224743	0.00447487
TRITD1Av1G162120	89.0672	1.69617	0.566964	2.99167	0.00277453	0.00542537
TRITD1Av1G139010	65.2849	2.38633	0.783084	3.04735	0.00230871	0.00458703
TRITD1Av1G167580	74.4324	3.55255	0.802596	4.42632	9.58544e-06	2.97624e-05
TRITD1Av1G147150	473.04	0.766136	0.141181	5.42663	5.74295e-08	2.58252e-07
TRITD1Av1G202520	74.8013	1.43018	0.327281	4.36987	1.2432e-05	3.7759e-05
TRITD1Av1G153500	345.926	1.44022	0.287208	5.01455	5.31565e-07	2.03303e-06
TRITD1Av1G193190	4852.52	0.805712	0.166327	4.84414	1.27164e-06	4.57134e-06
TRITD1Av1G103350	522.239	0.610057	0.157373	3.8765	0.000105971	0.000272585
TRITD1Av1G139840	80.074	2.46954	0.484553	5.09653	3.45936e-07	1.36419e-06
TRITD1Av1G156360	1041.99	1.12849	0.133642	8.44408	3.06439e-17	4.83061e-16
TRITD1Av1G154670	116.759	2.00235	0.582479	3.43763	0.000586824	0.00131074
TRITD1Av1G160000	362.951	0.622314	0.195781	3.17861	0.00147981	0.00305549
TRITD1Av1G167350	654.524	1.7454	0.297182	5.87315	4.27603e-09	2.28881e-08
TRITD1Av1G205480	4423.29	4.6504	0.444347	10.4657	1.24162e-25	4.62833e-24
TRITD1Av1G113280	1181.19	3.83781	0.274702	13.9708	2.34993e-44	3.41599e-42
TRITD1Av1G056490	117.527	1.23612	0.408321	3.02732	0.00246734	0.00487476
TRITD1Av1G141580	227.862	0.929019	0.247552	3.75282	0.000174854	0.000431119
TRITD1Av1G116840	56.2094	5.99375	0.876626	6.83729	8.07041e-12	6.40269e-11
TRITD1Av1G140610	380.442	1.15537	0.205349	5.62637	1.84042e-08	8.97357e-08
TRITD1Av1G049740	122.99	1.36089	0.422122	3.22393	0.00126446	0.0026469
TRITD1Av1G138800	868.841	0.827375	0.124228	6.66012	2.73611e-11	2.02181e-10
TRITD1Av1G203800	1453.41	4.18185	0.307224	13.6117	3.40986e-42	4.27882e-40
TRITD1Av1G109900	636.797	0.820168	0.177774	4.61354	3.95862e-06	1.31202e-05
TRITD1Av1G169320	4843.86	2.47794	0.230097	10.7691	4.81475e-27	2.02379e-25
TRITD1Av1G140730	7345.33	0.901768	0.260739	3.45851	0.000543171	0.00122232
TRITD1Av1G202990	670.945	1.57717	0.210597	7.48903	6.93858e-14	7.22258e-13
TRITD1Av1G202540	33.7428	1.04643	0.482222	2.17001	0.0300059	0.0469152
TRITD1Av1G088870	1061.2	0.629761	0.1494	4.21526	2.49489e-05	7.16407e-05
TRITD1Av1G166080	5714.74	0.678947	0.15948	4.25726	2.06951e-05	6.03518e-05
TRITD1Av1G104880	207.404	0.93727	0.230562	4.06516	4.79992e-05	0.000131167
TRITD1Av1G053260	178.229	2.90083	0.329515	8.80334	1.32804e-18	2.44332e-17
TRITD1Av1G132620	6761.62	1.21684	0.240586	5.05782	4.24082e-07	1.64751e-06
TRITD1Av1G159780	593.688	1.66404	0.215648	7.71647	1.19593e-14	1.362e-13
TRITD1Av1G210990	6137.49	0.72828	0.234694	3.1031	0.00191503	0.00386351
TRITD1Av1G093540	548.967	1.90604	0.262073	7.27293	3.51775e-13	3.3699e-12
TRITD1Av1G142260	257.384	3.3938	0.506619	6.69893	2.09951e-11	1.57934e-10
TRITD1Av1G187870	81.8147	1.45493	0.35798	4.06426	4.81848e-05	0.000131611
TRITD1Av1G163590	5288.05	0.732645	0.180367	4.06197	4.86594e-05	0.000132696
TRITD1Av1G177750	177.509	2.12881	0.368649	5.77462	7.71265e-09	3.97252e-08
TRITD1Av1G157030	512.411	5.39558	0.41514	12.997	1.27211e-38	1.24867e-36
TRITD1Av1G171690	11038.6	4.16404	0.350151	11.8921	1.30023e-32	8.69961e-31
TRITD1Av1G173000	1011.57	2.2283	0.382152	5.83093	5.51186e-09	2.89912e-08
TRITD1Av1G200050	1358.27	3.32003	0.320505	10.3588	3.81864e-25	1.3556e-23
TRITD1Av1G167570	442.728	1.15193	0.283558	4.0624	4.85709e-05	0.000132486
TRITD1Av1G170350	190.846	1.11129	0.406412	2.7344	0.00624948	0.0113322
TRITD1Av1G128630	427.188	1.44138	0.206356	6.9849	2.85059e-12	2.40464e-11
TRITD1Av1G182850	670.763	1.06487	0.171544	6.20758	5.38073e-10	3.29687e-09
TRITD1Av1G204190	207.919	1.05992	0.248497	4.26532	1.9962e-05	5.8353e-05
TRITD1Av1G186810	106.552	4.10832	0.569208	7.2176	5.29116e-13	4.95244e-12
TRITD1Av1G155730	357.515	1.38543	0.346713	3.99589	6.44506e-05	0.00017198
TRITD1Av1G135930	38.1411	3.52271	0.855295	4.11871	3.81006e-05	0.0001059
TRITD1Av1G113230	855.485	4.62242	0.491744	9.40004	5.45445e-21	1.3003e-19
TRITD1Av1G150990	587.152	2.27448	0.231495	9.82521	8.76908e-23	2.4909e-21
TRITD1Av1G184930	612.973	0.776312	0.217945	3.56197	0.00036808	0.000856552
TRITD1Av1G190050	611.322	3.97825	0.46129	8.62417	6.45575e-18	1.09972e-16
TRITD1Av1G131880	96.2836	1.46967	0.312045	4.70979	2.47972e-06	8.50668e-06
TRITD1Av1G197300	176.903	1.19559	0.284663	4.20001	2.66905e-05	7.62202e-05
TRITD1Av1G132440	283.388	1.71493	0.237492	7.221	5.16075e-13	4.83566e-12
TRITD1Av1G106730	7559.11	5.77567	0.519538	11.1169	1.03776e-28	5.05159e-27
TRITD1Av1G183730	84.1325	1.37411	0.319803	4.29673	1.73335e-05	5.12775e-05
TRITD1Av1G161380	2659.11	1.98829	0.214804	9.25632	2.11592e-20	4.72216e-19
TRITD1Av1G172690	86.7362	2.12704	0.407522	5.21945	1.79457e-07	7.40591e-07
TRITD1Av1G145910	299.596	0.935584	0.277253	3.37448	0.000739565	0.00162094
TRITD1Av1G155960	1298.53	1.86253	0.190455	9.77936	1.38078e-22	3.84565e-21
TRITD1Av1G136070	45.3459	2.52802	0.807321	3.13137	0.00173992	0.00354451
TRITD1Av1G092170	191.67	1.24297	0.38333	3.24256	0.00118461	0.00249362
TRITD1Av1G145280	324.436	1.35012	0.229322	5.88744	3.92215e-09	2.11027e-08
TRITD1Av1G183410	36.3774	2.06676	0.856788	2.41222	0.0158557	0.0264264
TRITD1Av1G155470	835.112	1.33519	0.309515	4.31382	1.60455e-05	4.77517e-05
TRITD1Av1G165140	2911.18	4.34561	0.261217	16.636	3.82293e-62	1.70081e-59
TRITD1Av1G172040	233.09	0.680825	0.178953	3.80449	0.000142098	0.000356594
TRITD1Av1G085120	263.584	0.813396	0.340154	2.39126	0.0167908	0.0277997
TRITD1Av1G126850	4016.1	0.650136	0.24092	2.69856	0.00696407	0.0125141
TRITD1Av1G085690	53.9475	1.11724	0.443095	2.52143	0.0116878	0.0200475
TRITD1Av1G053070	110.219	0.949391	0.284584	3.33607	0.000849717	0.00184043
TRITD1Av1G128070	1147.72	1.3111	0.198268	6.61275	3.77244e-11	2.73219e-10
TRITD1Av1G163540	536.619	4.4017	0.456069	9.6514	4.8491e-22	1.2788e-20
TRITD1Av1G054850	244.642	0.612819	0.273018	2.24461	0.0247931	0.0395132
TRITD1Av1G085540	32.2655	1.90969	0.74115	2.57666	0.00997601	0.0173692
TRITD1Av1G111270	10828.9	3.97563	0.287636	13.8217	1.8845e-43	2.61365e-41
TRITD1Av1G202160	880.598	1.37558	0.21817	6.3051	2.8801e-10	1.83697e-09
TRITD1Av1G174110	1957.2	3.74412	0.282652	13.2464	4.73497e-40	5.05315e-38
TRITD1Av1G168420	7787.91	0.892518	0.202552	4.40637	1.05117e-05	3.24004e-05
TRITD1Av1G168770	458.535	1.10871	0.272544	4.068	4.74176e-05	0.000129712
TRITD1Av1G209190	6539.48	2.57458	0.278459	9.24583	2.33428e-20	5.18918e-19
TRITD1Av1G055830	597.562	0.670213	0.194512	3.44561	0.000569778	0.00127549
TRITD1Av1G116940	42.1912	1.32738	0.417611	3.1785	0.00148037	0.00305648
TRITD1Av1G118130	167.94	1.16252	0.314753	3.69344	0.000221242	0.000535512
TRITD1Av1G181500	235.213	5.598	0.685158	8.17037	3.07438e-16	4.31283e-15
TRITD1Av1G142690	1648.37	1.38827	0.269244	5.15619	2.52025e-07	1.01656e-06
TRITD1Av1G161310	214.781	1.72983	0.249699	6.92764	4.27929e-12	3.51633e-11
TRITD1Av1G106470	1014.8	1.02807	0.25937	3.96372	7.37918e-05	0.000194812
TRITD1Av1G093530	557.756	0.993128	0.311266	3.19061	0.00141973	0.0029437
TRITD1Av1G161800	435.415	2.00616	0.295915	6.77952	1.20573e-11	9.34497e-11
TRITD1Av1G201530	578.189	2.42459	0.253818	9.55249	1.26619e-21	3.19411e-20
TRITD1Av1G174430	7918.9	2.71521	0.415782	6.53037	6.56064e-11	4.60738e-10
TRITD1Av1G213030	3795.39	0.678689	0.170292	3.98543	6.73571e-05	0.000179178
TRITD1Av1G172820	4868.01	2.50553	0.364662	6.87082	6.38339e-12	5.14168e-11
TRITD1Av1G208510	133.558	2.48877	0.315259	7.89438	2.91763e-15	3.61219e-14
TRITD1Av1G159000	4423.14	0.788689	0.258483	3.05123	0.00227909	0.00453264
TRITD1Av1G096030	1758.84	1.50392	0.230928	6.51251	7.39033e-11	5.15727e-10
TRITD1Av1G193070	3818.03	5.25886	0.341725	15.3891	1.93609e-53	5.06295e-51
TRITD1Av1G173210	4777.33	0.864453	0.189613	4.55905	5.13858e-06	1.67299e-05
TRITD1Av1G163520	96.8745	4.49024	0.570948	7.86453	3.70471e-15	4.52612e-14
TRITD1Av1G153170	53.4771	2.03306	0.639549	3.1789	0.00147836	0.0030527
TRITD1Av1G189870	394.784	3.19297	0.534291	5.97609	2.28556e-09	1.27456e-08
TRITD1Av1G164290	62.1416	3.29274	0.398053	8.27211	1.3161e-16	1.92658e-15
TRITD1Av1G128940	962.377	1.4144	0.186959	7.56529	3.86995e-14	4.13644e-13
TRITD1Av1G108550	243.765	1.11512	0.30157	3.69772	0.000217541	0.000527298
TRITD1Av1G103910	617.632	0.594891	0.184753	3.21992	0.00128226	0.00268024
TRITD1Av1G071620	214.47	1.45603	0.248892	5.85005	4.91425e-09	2.606e-08
TRITD1Av1G132350	425.036	2.12648	0.200113	10.6264	2.24558e-26	8.89329e-25
TRITD1Av1G075580	54.1333	1.44932	0.525722	2.75682	0.00583661	0.0106501
TRITD1Av1G154500	113.66	1.52838	0.465221	3.28527	0.00101884	0.00217096
TRITD1Av1G173190	831.536	1.74004	0.26281	6.62088	3.57067e-11	2.59373e-10
TRITD1Av1G080320	264.408	1.18594	0.18645	6.36062	2.00937e-10	1.31465e-09
TRITD1Av1G168330	734.896	5.76317	0.56529	10.1951	2.08582e-24	6.95079e-23
TRITD1Av1G210020	55.1737	1.32145	0.346916	3.80914	0.000139453	0.000350495
TRITD1Av1G078540	134.26	0.724221	0.255412	2.83551	0.00457533	0.00854758
TRITD1Av1G051530	64.7144	1.1271	0.326221	3.45502	0.000550245	0.00123633
TRITD1Av1G212520	306.552	3.33488	0.408289	8.16795	3.13679e-16	4.39497e-15
TRITD1Av1G161470	33847.3	1.8136	0.461207	3.93229	8.41398e-05	0.000219995
TRITD1Av1G208600	151.853	1.4397	0.322441	4.46501	8.00642e-06	2.51606e-05
TRITD1Av1G106670	477.714	0.674589	0.193855	3.47987	0.000501659	0.00113697
TRITD1Av1G184120	869.511	0.666023	0.197952	3.36457	0.000766618	0.00167498
TRITD1Av1G144180	11069.3	2.84675	0.247297	11.5114	1.15537e-30	6.76574e-29
TRITD1Av1G186490	298.633	1.8921	0.330443	5.72596	1.02853e-08	5.20756e-08
TRITD1Av1G123620	395.446	1.28644	0.253794	5.06883	4.00267e-07	1.56244e-06
TRITD1Av1G210750	516.289	7.632	0.690589	11.0514	2.15769e-28	1.02377e-26
TRITD1Av1G156270	96.2408	2.04576	0.658298	3.10764	0.00188585	0.00381143
TRITD1Av1G125910	478.926	0.603837	0.200094	3.01778	0.00254637	0.00501819
TRITD1Av1G087110	669.374	0.915288	0.159909	5.72382	1.04157e-08	5.265e-08
TRITD1Av1G207440	37544.8	6.05143	0.339201	17.8402	3.4422e-71	2.80761e-68
TRITD1Av1G194760	189.972	3.6025	0.588426	6.12226	9.22563e-10	5.45559e-09
TRITD1Av1G061830	75.3647	1.23914	0.282291	4.38958	1.13568e-05	3.47613e-05
TRITD1Av1G112620	449.629	1.9591	0.436475	4.48846	7.17408e-06	2.27452e-05
TRITD1Av1G155200	2418.95	1.192	0.212771	5.60227	2.11566e-08	1.0218e-07
TRITD1Av1G207960	4002.12	2.29127	0.314805	7.27839	3.37818e-13	3.23891e-12
TRITD1Av1G183170	2689.17	1.4507	0.216038	6.715	1.88062e-11	1.425e-10
TRITD1Av1G100950	1033.15	0.949149	0.11932	7.95468	1.79592e-15	2.28624e-14
TRITD1Av1G200340	928.698	1.20911	0.238372	5.07238	3.92871e-07	1.53619e-06
TRITD1Av1G096770	83.5465	1.07932	0.344337	3.13448	0.00172161	0.0035095
TRITD1Av1G100030	1610.46	1.45795	0.194204	7.50733	6.03469e-14	6.32203e-13
TRITD1Av1G208660	371.77	0.861311	0.255607	3.36967	0.000752589	0.00164685
TRITD1Av1G132090	385.501	1.23707	0.317066	3.90162	9.55518e-05	0.000247641
TRITD1Av1G109520	1917.42	1.71559	0.235517	7.28436	3.23201e-13	3.11709e-12
TRITD1Av1G101600	892.407	1.53751	0.185932	8.26922	1.34836e-16	1.96808e-15
TRITD1Av1G134390	385.869	3.52619	0.37147	9.49254	2.25482e-21	5.56508e-20
TRITD1Av1G184990	537.877	1.88571	0.242955	7.76154	8.3902e-15	9.73326e-14
TRITD1Av1G158210	777.359	1.70037	0.241097	7.05264	1.75555e-12	1.52562e-11
TRITD1Av1G159710	127.075	1.17471	0.424795	2.76535	0.00568621	0.0103995
TRITD1Av1G197420	2969.04	2.6182	0.183887	14.2381	5.31661e-46	8.7563e-44
TRITD1Av1G102340	169.087	0.800861	0.201099	3.98241	6.82198e-05	0.000181191
TRITD1Av1G181590	1357.34	2.87475	0.304524	9.44013	3.72333e-21	9.03969e-20
TRITD1Av1G185940	1218.04	5.30031	0.408464	12.9762	1.66973e-38	1.61582e-36
TRITD1Av1G147720	3136.06	2.5367	0.357797	7.08976	1.3434e-12	1.18979e-11
TRITD1Av1G056430	566.585	1.64374	0.240432	6.83661	8.10871e-12	6.43009e-11
TRITD1Av1G079250	105.66	1.61048	0.299536	5.37656	7.59222e-08	3.33658e-07
TRITD1Av1G201260	102.077	4.3437	0.543033	7.99895	1.25485e-15	1.62708e-14
TRITD1Av1G178890	944.246	2.58943	0.254536	10.1731	2.61333e-24	8.61645e-23
TRITD1Av1G134020	270.186	0.874368	0.213895	4.08783	4.3542e-05	0.000119818
TRITD1Av1G208620	324.116	1.3873	0.239189	5.80003	6.63012e-09	3.44553e-08
TRITD1Av1G205900	856.338	1.04939	0.26017	4.03348	5.49568e-05	0.000148486
TRITD1Av1G146070	34.4809	1.88109	0.781776	2.40618	0.0161205	0.0268142
TRITD1Av1G185670	100.505	5.78856	0.789792	7.32922	2.31501e-13	2.27627e-12
TRITD1Av1G167030	71.0433	0.740373	0.324118	2.28427	0.0223556	0.03598
TRITD1Av1G156880	568.982	1.1485	0.399057	2.87802	0.00400173	0.00756303
TRITD1Av1G156450	166.872	1.28751	0.314853	4.08923	4.32802e-05	0.000119165
TRITD1Av1G200770	1012.16	1.16146	0.196892	5.89899	3.65728e-09	1.9777e-08
TRITD1Av1G148480	10314.5	2.82871	0.323919	8.73279	2.48474e-18	4.47057e-17
TRITD1Av1G150360	238.483	5.35964	0.865246	6.19436	5.85216e-10	3.56468e-09
TRITD1Av1G155290	445.118	1.80014	0.317595	5.66803	1.44447e-08	7.13527e-08
TRITD1Av1G186520	68.4451	1.48635	0.477323	3.11393	0.00184611	0.00373749
TRITD1Av1G140020	5146.11	1.40189	0.198665	7.05653	1.7071e-12	1.48653e-11
TRITD1Bv1G069850	2069.14	0.719554	0.17481	4.11622	3.8514e-05	0.000106993
TRITD2Av1G029850	2278.08	3.31063	0.38487	8.60195	7.837e-18	1.32317e-16
TRITD2Av1G002620	120.616	3.79663	0.483992	7.84441	4.35004e-15	5.25086e-14
TRITD2Av1G002420	2769.67	1.59501	0.207204	7.6978	1.38434e-14	1.56564e-13
TRITD1Bv1G228450	1402.69	3.51598	0.236549	14.8636	5.67489e-50	1.19267e-47
TRITD1Bv1G041580	828.733	1.11319	0.155267	7.1695	7.52708e-13	6.89084e-12
TRITD1Bv1G132350	301.147	3.01343	0.438941	6.86524	6.63802e-12	5.33049e-11
TRITD2Av1G014470	159.523	5.19444	0.580107	8.95428	3.41963e-19	6.78322e-18
TRITD2Av1G026950	38.1687	2.52361	0.808324	3.12203	0.00179611	0.00364596
TRITD1Bv1G006900	1538.18	0.630578	0.164022	3.84446	0.000120816	0.00030726
TRITD1Bv1G218090	855.471	3.13409	0.36273	8.6403	5.60679e-18	9.647e-17
TRITD1Bv1G025330	2002.58	2.26363	0.223744	10.117	4.64204e-24	1.50021e-22
TRITD1Av1G227770	259.105	1.11353	0.316415	3.51922	0.000432824	0.000994784
TRITD1Bv1G041360	1837.62	1.76313	0.205676	8.57236	1.01383e-17	1.69066e-16
TRITD1Bv1G138100	82.9907	1.90336	0.389746	4.8836	1.04169e-06	3.80357e-06
TRITD1Bv1G203840	958.301	1.56768	0.167677	9.34941	8.81419e-21	2.05267e-19
TRITD1Bv1G137160	1579.74	1.16756	0.172496	6.76861	1.30021e-11	1.00319e-10
TRITD1Bv1G216650	300.499	1.14032	0.229553	4.96757	6.77954e-07	2.55104e-06
TRITD1Bv1G060970	193.068	0.624418	0.220368	2.83353	0.0046037	0.00859684
TRITD1Bv1G045640	188.691	1.28737	0.284896	4.51874	6.22087e-06	1.99316e-05
TRITD1Av1G213470	156.947	0.682434	0.220338	3.09722	0.00195347	0.00393394
TRITD1Bv1G040550	246.863	1.80535	0.284153	6.35342	2.10579e-10	1.37249e-09
TRITD1Av1G213680	1393.8	0.781696	0.135664	5.76198	8.31316e-09	4.26323e-08
TRITD1Bv1G106830	2207.95	1.7111	0.417075	4.10262	4.08495e-05	0.000112917
TRITD2Av1G008250	538.734	0.619742	0.267891	2.31341	0.0207	0.0335694
TRITD1Av1G215930	47.2651	4.72952	0.571725	8.27237	1.3132e-16	1.92331e-15
TRITD1Bv1G180630	508.106	1.06255	0.175541	6.05299	1.42182e-09	8.20401e-09
TRITD1Bv1G220490	684.418	1.41441	0.409889	3.45073	0.000559083	0.00125417
TRITD1Bv1G190690	569.457	3.75454	0.485253	7.73728	1.01566e-14	1.16639e-13
TRITD1Bv1G173280	875.297	2.69558	0.191825	14.0523	7.46183e-45	1.15144e-42
TRITD1Bv1G101480	73.4387	1.41258	0.399936	3.53201	0.000412419	0.000951717
TRITD1Bv1G149480	130.905	0.705339	0.308292	2.28789	0.0221437	0.0356725
TRITD1Bv1G191860	813.839	1.40189	0.168386	8.32547	8.3992e-17	1.25922e-15
TRITD1Bv1G149470	95.9591	4.98748	0.553929	9.00383	2.17978e-19	4.40287e-18
TRITD1Bv1G035330	1689.9	2.18394	0.276479	7.89911	2.80908e-15	3.48535e-14
TRITD1Bv1G208440	1669.07	1.68399	0.300479	5.60437	2.09013e-08	1.01046e-07
TRITD1Bv1G133440	820.863	0.757901	0.285364	2.65591	0.00790945	0.0140514
TRITD1Bv1G191500	441.316	0.723414	0.161482	4.47985	7.46952e-06	2.3599e-05
TRITD1Bv1G112330	49.6315	4.0374	0.533465	7.56825	3.78278e-14	4.05085e-13
TRITD1Bv1G167450	607.264	3.52246	0.841931	4.18378	2.86697e-05	8.14647e-05
TRITD1Bv1G126750	186.208	2.50089	0.302345	8.27164	1.32132e-16	1.93107e-15
TRITD1Bv1G035350	270.915	0.748957	0.237319	3.15591	0.00159997	0.00328382
TRITD1Bv1G014340	730.023	1.33063	0.166194	8.00645	1.18071e-15	1.53618e-14
TRITD1Bv1G066970	193.936	0.983907	0.263999	3.72693	0.000193828	0.000473743
TRITD2Av1G017240	162.763	1.87388	0.326282	5.74312	9.29488e-09	4.7362e-08
TRITD1Bv1G160350	413.637	1.23519	0.20567	6.00569	1.90525e-09	1.07615e-08
TRITD1Bv1G146410	268.106	0.766667	0.263813	2.90611	0.00365958	0.00697409
TRITD1Bv1G052150	218.56	3.09303	0.492391	6.28165	3.34994e-10	2.11187e-09
TRITD1Av1G230760	899.949	2.63559	0.285452	9.23303	2.63091e-20	5.79967e-19
TRITD1Bv1G028610	49.6782	1.6711	0.472634	3.53571	0.000406675	0.000939956
TRITD2Av1G026820	309.135	2.7533	0.439742	6.26118	3.82079e-10	2.38848e-09
TRITD1Bv1G162730	135.641	3.07665	0.353565	8.70179	3.26693e-18	5.78972e-17
TRITD1Bv1G164200	1604.48	0.748553	0.179041	4.1809	2.90357e-05	8.245e-05
TRITD1Av1G222470	808.78	0.696225	0.238307	2.92154	0.00348303	0.0066662
TRITD1Bv1G151010	85.6225	1.3083	0.361954	3.61454	0.000300879	0.000711432
TRITD1Av1G230000	303.688	4.39023	0.44063	9.96352	2.20133e-23	6.6913e-22
TRITD1Bv1G128530	693.004	2.96045	0.511334	5.78966	7.0527e-09	3.65127e-08
TRITD1Av1G216360	83.6537	2.19414	0.347739	6.30974	2.79506e-10	1.78572e-09
TRITD1Bv1G117690	1468.73	1.7023	0.208557	8.16224	3.28868e-16	4.59275e-15
TRITD2Av1G023110	101.728	1.97298	0.362988	5.43538	5.46793e-08	2.46759e-07
TRITD1Bv1G149370	109.478	1.33149	0.355393	3.74654	0.000179291	0.000441107
TRITD1Bv1G213590	55708.4	8.46757	0.727932	11.6324	2.82185e-31	1.69891e-29
TRITD1Bv1G123040	3421.46	1.42216	0.269456	5.27789	1.30683e-07	5.5201e-07
TRITD1Bv1G160180	6805.05	1.57153	0.314848	4.99139	5.99477e-07	2.27423e-06
TRITD1Bv1G048790	154.602	5.23752	0.690369	7.58656	3.28518e-14	3.53789e-13
TRITD1Bv1G144440	11118	0.93638	0.155608	6.01754	1.77084e-09	1.00564e-08
TRITD1Bv1G022980	237.018	0.838622	0.230238	3.64241	0.000270096	0.000644606
TRITD1Bv1G107750	25.0505	5.8286	0.899486	6.47992	9.17712e-11	6.33194e-10
TRITD1Bv1G215960	948.584	2.87479	0.365593	7.86336	3.73978e-15	4.56407e-14
TRITD1Bv1G209270	362.574	1.81402	0.260078	6.9749	3.06079e-12	2.5712e-11
TRITD1Bv1G146010	277.772	2.66898	0.901758	2.95975	0.00307889	0.00596251
TRITD1Bv1G076920	302.379	0.610822	0.187577	3.25637	0.00112846	0.00238332
TRITD2Av1G030520	4278.94	1.77137	0.228107	7.76555	8.12895e-15	9.44298e-14
TRITD2Av1G005660	6833.85	1.22987	0.233942	5.25714	1.46312e-07	6.11918e-07
TRITD1Bv1G053800	63213	2.40672	0.425448	5.65691	1.54124e-08	7.59253e-08
TRITD1Bv1G034090	313.867	1.33163	0.311669	4.27257	1.93236e-05	5.66221e-05
TRITD1Bv1G142980	281.893	0.928633	0.340417	2.72793	0.00637339	0.0115343
TRITD1Av1G225250	117.575	2.43333	0.384743	6.32457	2.53944e-10	1.63307e-09
TRITD2Av1G024670	638.685	0.929885	0.219973	4.22726	2.36549e-05	6.82972e-05
TRITD1Bv1G104510	199.825	2.39979	0.300695	7.98082	1.45364e-15	1.87208e-14
TRITD1Bv1G117750	611.916	0.735571	0.223146	3.29636	0.000979448	0.00209313
TRITD1Bv1G007900	94.8635	3.93013	0.563399	6.97575	3.04244e-12	2.55704e-11
TRITD1Bv1G006210	3221.09	8.23188	0.651058	12.6439	1.20972e-36	1.05988e-34
TRITD1Bv1G156530	5953.68	2.19904	0.191715	11.4704	1.85851e-30	1.06112e-28
TRITD1Bv1G061790	615.317	0.670882	0.165361	4.05708	4.96908e-05	0.000135218
TRITD1Bv1G003190	1992.43	1.39768	0.508497	2.74865	0.00598414	0.0108932
TRITD1Bv1G086770	497.712	0.78008	0.192866	4.04468	5.23948e-05	0.000142012
TRITD1Bv1G204870	2194.21	1.03821	0.157859	6.57679	4.80726e-11	3.43446e-10
TRITD1Bv1G033600	539.108	1.55556	0.140733	11.0532	2.11423e-28	1.00454e-26
TRITD1Bv1G163320	1774.96	1.28452	0.189525	6.77759	1.22198e-11	9.4602e-11
TRITD1Bv1G140910	152.355	6.24995	0.777679	8.03668	9.23084e-16	1.22235e-14
TRITD1Bv1G103940	259.289	1.53991	0.466771	3.29906	0.000970089	0.0020756
TRITD1Bv1G087130	219.259	1.1681	0.293022	3.98638	6.70894e-05	0.000178522
TRITD1Av1G227200	54.3956	2.03674	0.915139	2.22561	0.0260405	0.0412709
TRITD1Bv1G141740	1868.92	1.93627	0.195805	9.88875	4.65807e-23	1.35806e-21
TRITD1Bv1G194400	749.407	0.850495	0.178051	4.7767	1.78192e-06	6.257e-06
TRITD1Bv1G205570	291.968	1.01575	0.222331	4.56863	4.90927e-06	1.60214e-05
TRITD1Bv1G186990	1811.14	1.73965	0.117502	14.8053	1.35465e-49	2.79556e-47
TRITD2Av1G006350	156.358	6.14778	0.620262	9.91158	3.70751e-23	1.0949e-21
TRITD1Bv1G177570	6994.73	0.72886	0.128619	5.66683	1.45466e-08	7.18457e-08
TRITD1Bv1G134760	285.148	0.878451	0.309005	2.84284	0.00447134	0.00837341
TRITD2Av1G028030	182.748	1.13067	0.214085	5.28143	1.28177e-07	5.41827e-07
TRITD1Av1G216260	185.247	0.678294	0.306463	2.2133	0.0268769	0.0424727
TRITD1Bv1G019980	485.623	2.16083	0.327737	6.59319	4.3047e-11	3.09673e-10
TRITD1Bv1G135080	2628.36	1.02843	0.173895	5.91409	3.33711e-09	1.81459e-08
TRITD1Bv1G211980	949.949	1.36944	0.265545	5.15707	2.50844e-07	1.01203e-06
TRITD1Bv1G185460	480.776	4.89769	0.554627	8.8306	1.04113e-18	1.94684e-17
TRITD1Bv1G217370	76673.4	1.56498	0.209781	7.46006	8.6481e-14	8.91002e-13
TRITD1Bv1G136110	3391.81	0.591473	0.115464	5.1226	3.01355e-07	1.20083e-06
TRITD1Bv1G194140	845.61	0.799356	0.175549	4.55345	5.2773e-06	1.71408e-05
TRITD2Av1G030440	2668.12	2.43747	0.333527	7.30817	2.7081e-13	2.6408e-12
TRITD1Bv1G146000	682.742	0.672522	0.192929	3.48586	0.000490563	0.00111448
TRITD1Bv1G049390	67.5241	1.99303	0.620278	3.21312	0.00131301	0.00273867
TRITD1Bv1G165570	288.531	1.70867	0.244832	6.97893	2.97442e-12	2.50294e-11
TRITD1Bv1G135680	3331.09	1.06913	0.193477	5.52588	3.27839e-08	1.53154e-07
TRITD1Bv1G222620	1752.99	3.09349	0.31124	9.93924	2.80967e-23	8.41355e-22
TRITD1Bv1G129050	575.402	1.29496	0.185746	6.97168	3.13174e-12	2.62693e-11
TRITD1Bv1G185360	159.596	1.00075	0.232894	4.29703	1.73098e-05	5.12258e-05
TRITD1Bv1G153090	71.4002	1.24618	0.412313	3.02242	0.00250766	0.00494786
TRITD1Bv1G204360	60.012	1.20216	0.403528	2.97912	0.00289081	0.00563507
TRITD1Bv1G086680	332.513	1.56618	0.296553	5.28128	1.28285e-07	5.42216e-07
TRITD2Av1G007630	928.1	2.12087	0.260538	8.14034	3.94159e-16	5.44903e-15
TRITD2Av1G014310	1942.29	1.19097	0.153857	7.74073	9.88461e-15	1.13668e-13
TRITD2Av1G030170	110.327	0.817154	0.283045	2.88701	0.00388926	0.00737039
TRITD2Av1G016530	42.1912	2.70509	0.837156	3.23128	0.00123236	0.00258587
TRITD1Bv1G203110	273.25	1.90112	0.25007	7.60234	2.90835e-14	3.15888e-13
TRITD1Bv1G042930	490.668	0.599806	0.159917	3.75073	0.000176322	0.000434425
TRITD1Bv1G217820	48.6742	1.5066	0.378671	3.97865	6.93071e-05	0.000183794
TRITD1Av1G215340	1722.09	2.11238	0.377082	5.60191	2.11999e-08	1.02375e-07
TRITD1Bv1G169550	1834.97	1.43056	0.237316	6.02809	1.65912e-09	9.46172e-09
TRITD1Bv1G218240	1302.28	2.94667	0.443098	6.65015	2.92792e-11	2.15795e-10
TRITD1Bv1G125660	2088.04	0.906132	0.200855	4.51138	6.44079e-06	2.05804e-05
TRITD1Bv1G135500	123.695	2.30885	0.441883	5.22502	1.74136e-07	7.2028e-07
TRITD2Av1G028170	144.372	1.00944	0.387402	2.60566	0.00916983	0.0160854
TRITD1Bv1G001590	1122.96	1.59696	0.235045	6.79429	1.0885e-11	8.49596e-11
TRITD1Bv1G139690	244.484	0.800271	0.273238	2.92885	0.00340222	0.00652428
TRITD1Bv1G024650	1520.74	0.832232	0.15525	5.3606	8.29475e-08	3.62375e-07
TRITD1Bv1G078320	758.875	0.773182	0.150273	5.14518	2.67263e-07	1.07335e-06
TRITD1Bv1G134860	612.951	1.27455	0.208944	6.09995	1.06101e-09	6.23236e-09
TRITD1Bv1G006600	48.8121	2.04895	0.539698	3.79647	0.000146769	0.000367346
TRITD1Bv1G001870	2.0588e+06	14.2822	0.60379	23.6542	1.06969e-123	1.22148e-119
TRITD1Bv1G166820	301.624	4.66618	0.548551	8.50637	1.79462e-17	2.89719e-16
TRITD2Av1G001500	133.012	1.00319	0.38038	2.63733	0.00835604	0.0147652
TRITD1Bv1G030300	609.743	3.33636	0.35925	9.28701	1.58678e-20	3.5975e-19
TRITD2Av1G028050	1338.17	1.17046	0.236304	4.95318	7.30101e-07	2.73405e-06
TRITD1Bv1G104860	1158.21	1.49068	0.189705	7.85789	3.90653e-15	4.73907e-14
TRITD1Bv1G177460	210.255	1.15084	0.260571	4.41659	1.00269e-05	3.10376e-05
TRITD1Bv1G218290	141.764	2.42731	0.362078	6.70384	2.03014e-11	1.53085e-10
TRITD1Bv1G055330	1017.04	1.20017	0.190123	6.31261	2.74362e-10	1.7558e-09
TRITD1Bv1G190420	139.96	4.80735	0.509211	9.4408	3.69954e-21	9.00108e-20
TRITD1Bv1G157890	711.703	0.681974	0.121024	5.63505	1.75011e-08	8.56479e-08
TRITD1Av1G219130	11759.2	2.18303	0.263606	8.28144	1.217e-16	1.7893e-15
TRITD1Bv1G223620	883.008	1.85563	0.235853	7.86773	3.61145e-15	4.42006e-14
TRITD1Bv1G108420	262.031	1.14187	0.223191	5.11611	3.11899e-07	1.23953e-06
TRITD1Bv1G022770	62.5102	1.24165	0.475219	2.61279	0.00898071	0.015777
TRITD1Bv1G183420	4116.21	0.876156	0.147395	5.94428	2.77669e-09	1.52805e-08
TRITD1Bv1G186950	206.562	0.976691	0.296031	3.29928	0.000969326	0.00207422
TRITD2Av1G003050	4486.73	1.55631	0.204198	7.62155	2.50652e-14	2.74947e-13
TRITD1Bv1G153630	607.9	3.73665	0.398312	9.38122	6.52164e-21	1.53865e-19
TRITD1Bv1G011530	113.895	2.39232	0.521136	4.59058	4.42022e-06	1.45167e-05
TRITD1Av1G213510	163.287	0.849985	0.349096	2.43482	0.0148993	0.0249832
TRITD1Bv1G055100	1805.04	0.699066	0.194547	3.5933	0.000326514	0.000766911
TRITD1Bv1G124470	3102.05	0.855349	0.314338	2.72112	0.00650619	0.0117548
TRITD1Bv1G134800	180.908	1.57776	0.359012	4.39472	1.10913e-05	3.40035e-05
TRITD1Bv1G170560	246.569	2.12664	0.677723	3.13792	0.00170154	0.00347293
TRITD1Bv1G218950	174.219	1.85486	0.327508	5.66354	1.48285e-08	7.3154e-08
TRITD1Bv1G150740	461.556	0.630555	0.152978	4.12186	3.75825e-05	0.000104646
TRITD2Av1G030670	145.036	1.81531	0.682397	2.6602	0.0078095	0.0138962
TRITD1Bv1G229260	1148.45	1.2576	0.210611	5.9712	2.35518e-09	1.31147e-08
TRITD1Bv1G013640	259.718	0.702308	0.167816	4.18498	2.85186e-05	8.10756e-05
TRITD1Bv1G148050	221.848	0.957926	0.215248	4.45035	8.57319e-06	2.68016e-05
TRITD1Bv1G129800	158.146	0.634364	0.258698	2.45215	0.0142007	0.0239265
TRITD1Bv1G114330	57.0229	2.57367	0.438953	5.8632	4.54036e-09	2.41971e-08
TRITD1Bv1G172170	1049.52	1.3916	0.160803	8.65406	4.96971e-18	8.63324e-17
TRITD1Av1G223200	508.807	1.98663	0.373819	5.31441	1.07006e-07	4.57754e-07
TRITD1Bv1G224850	226.381	1.34166	0.311616	4.30549	1.66619e-05	4.94615e-05
TRITD1Bv1G184590	441.747	0.920445	0.140047	6.57242	4.95054e-11	3.53093e-10
TRITD1Bv1G140170	5976.76	2.84506	0.26069	10.9136	9.92703e-28	4.49234e-26
TRITD1Bv1G131930	155.283	2.07078	0.298349	6.9408	3.89878e-12	3.22299e-11
TRITD1Bv1G134350	1901.49	2.1203	0.187848	11.2873	1.51568e-29	7.93924e-28
TRITD2Av1G017370	1755.97	1.35987	0.185961	7.31265	2.6193e-13	2.55931e-12
TRITD2Av1G010470	139.266	2.89803	0.404779	7.15954	8.09488e-13	7.38499e-12
TRITD1Bv1G050420	981.025	1.08481	0.210698	5.14864	2.62386e-07	1.05586e-06
TRITD1Bv1G157870	455.53	0.894983	0.177782	5.03416	4.79938e-07	1.84879e-06
TRITD2Av1G007470	358.276	1.55165	0.224472	6.91244	4.76385e-12	3.89487e-11
TRITD1Bv1G088430	494.443	1.50748	0.268591	5.61257	1.99349e-08	9.67019e-08
TRITD1Bv1G070010	64.3771	0.861517	0.283526	3.03858	0.00237692	0.00471026
TRITD2Av1G008130	3250.72	2.64907	0.234648	11.2896	1.47762e-29	7.75172e-28
TRITD1Bv1G048610	15289.5	2.13378	0.331888	6.42922	1.28262e-10	8.65789e-10
TRITD1Bv1G200760	747.856	1.40293	0.185608	7.55858	4.07495e-14	4.34201e-13
TRITD1Bv1G038220	522.306	1.36097	0.172197	7.9036	2.70971e-15	3.37306e-14
TRITD1Bv1G119760	5064.43	1.1568	0.199442	5.8002	6.62363e-09	3.44371e-08
TRITD1Bv1G140380	143.149	4.5714	0.57491	7.95151	1.84253e-15	2.3421e-14
TRITD1Bv1G118200	48.8163	1.96257	0.485148	4.0453	5.22567e-05	0.000141682
TRITD1Av1G229690	867.336	0.876707	0.271959	3.22367	0.00126558	0.00264893
TRITD1Bv1G138120	5734.73	1.3632	0.178546	7.63498	2.25862e-14	2.4927e-13
TRITD1Bv1G219360	59.2374	5.33896	0.813636	6.56185	5.31432e-11	3.78016e-10
TRITD1Av1G224860	3030.92	2.51764	0.284969	8.83477	1.00303e-18	1.88278e-17
TRITD2Av1G030470	98.133	0.911745	0.255251	3.57196	0.000354325	0.000827015
TRITD1Bv1G127960	515.906	1.28554	0.373051	3.44601	0.000568923	0.001274
TRITD2Av1G027080	292.651	1.40859	0.320201	4.39909	1.08706e-05	3.33866e-05
TRITD1Bv1G178030	905.554	0.723416	0.20054	3.60734	0.000309358	0.000729918
TRITD1Bv1G219480	110498	2.98253	0.363838	8.1974	2.45644e-16	3.48737e-15
TRITD1Bv1G003430	3413.51	2.10371	0.227571	9.2442	2.37009e-20	5.25857e-19
TRITD1Bv1G178540	105.881	1.49812	0.463761	3.23036	0.00123634	0.00259311
TRITD1Bv1G066030	205.707	0.937356	0.287561	3.25968	0.00111539	0.0023585
TRITD1Bv1G139880	652.647	0.624128	0.126925	4.91729	8.77521e-07	3.24811e-06
TRITD1Bv1G087830	1124.79	1.24471	0.143866	8.65191	5.06454e-18	8.77572e-17
TRITD1Bv1G008740	8886.57	10.599	0.60765	17.4425	3.92299e-68	2.58442e-65
TRITD1Bv1G178850	2742.36	0.610681	0.186887	3.26764	0.00108447	0.00230036
TRITD1Bv1G172690	975.792	0.828138	0.193566	4.27833	1.88305e-05	5.5357e-05
TRITD1Bv1G195040	3510	2.16361	0.198849	10.8807	1.4253e-27	6.30832e-26
TRITD1Bv1G187070	8717.05	0.980361	0.216227	4.53394	5.78948e-06	1.86488e-05
TRITD1Av1G219100	228.8	1.63442	0.196958	8.29833	1.05587e-16	1.56381e-15
TRITD2Av1G023400	106.687	0.834538	0.244388	3.4148	0.000638291	0.00141633
TRITD1Bv1G174270	86.4414	5.30689	0.683245	7.76718	8.02551e-15	9.32598e-14
TRITD1Bv1G114170	65.4608	2.61861	0.462441	5.66258	1.49114e-08	7.35311e-08
TRITD1Bv1G126900	946.518	1.62338	0.181463	8.94608	3.68331e-19	7.28517e-18
TRITD2Av1G006860	157.114	3.82438	0.40809	9.3714	7.15775e-21	1.68293e-19
TRITD1Bv1G013350	57.5628	1.69311	0.392354	4.31527	1.5941e-05	4.7478e-05
TRITD1Bv1G218280	195.301	1.12578	0.278869	4.03696	5.41489e-05	0.000146361
TRITD1Bv1G164160	4233.57	0.859238	0.210175	4.08821	4.34712e-05	0.000119633
TRITD1Bv1G006750	102.57	3.21038	0.71586	4.48465	7.30326e-06	2.31184e-05
TRITD1Bv1G060650	152.908	1.36896	0.404848	3.38141	0.000721137	0.00158359
TRITD1Bv1G170730	149.75	0.912797	0.230746	3.95586	7.6261e-05	0.000200851
TRITD1Bv1G107010	4838.13	5.96492	0.518007	11.5151	1.10681e-30	6.50361e-29
TRITD1Bv1G158070	6624.69	1.48799	0.210705	7.06198	1.64151e-12	1.43342e-11
TRITD1Bv1G067490	252.102	0.720462	0.335508	2.14738	0.0317634	0.0494083
TRITD1Bv1G150910	3433.74	5.00326	0.306216	16.339	5.21178e-60	1.96198e-57
TRITD1Bv1G129860	98.9263	1.1133	0.309289	3.59955	0.000318771	0.000750216
TRITD1Bv1G019950	842.516	0.661697	0.15957	4.14674	3.37241e-05	9.47734e-05
TRITD1Bv1G048200	157.778	0.586527	0.257689	2.27611	0.0228397	0.0366816
TRITD1Bv1G128260	490.635	3.21982	0.287493	11.1997	4.0931e-29	2.07116e-27
TRITD1Bv1G154250	447.647	3.18313	0.622943	5.10982	3.22461e-07	1.27824e-06
TRITD1Bv1G211720	86.7907	1.72757	0.335631	5.14721	2.64383e-07	1.06297e-06
TRITD1Bv1G124450	1456.22	2.64396	0.250739	10.5447	5.37439e-26	2.07566e-24
TRITD2Av1G000080	324.034	1.04216	0.2036	5.11866	3.07719e-07	1.22433e-06
TRITD1Bv1G090450	2089.26	0.643752	0.232124	2.77331	0.00554899	0.0101784
TRITD1Bv1G021000	484.091	4.95246	0.573272	8.63895	5.67323e-18	9.75641e-17
TRITD1Bv1G208810	741.325	0.71737	0.184732	3.88331	0.000103044	0.000265671
TRITD1Bv1G225220	203.368	1.11251	0.431871	2.57601	0.00999471	0.0173978
TRITD1Av1G214470	134.557	1.45626	0.422606	3.44591	0.000569141	0.00127432
TRITD1Bv1G078120	48.7388	1.40961	0.352534	3.9985	6.37464e-05	0.0001703
TRITD1Bv1G002670	43.8066	0.924522	0.382573	2.41659	0.0156666	0.0261392
TRITD1Bv1G104440	415.601	1.66827	0.265153	6.29173	3.13953e-10	1.98837e-09
TRITD1Bv1G135430	916.328	3.0271	0.363754	8.32184	8.66105e-17	1.29621e-15
TRITD1Bv1G011380	53.1041	1.75586	0.52345	3.3544	0.000795362	0.00173325
TRITD1Bv1G152480	142.9	1.44626	0.283147	5.10782	3.2589e-07	1.29049e-06
TRITD1Bv1G049860	62.0805	1.16862	0.416229	2.80762	0.00499084	0.00925419
TRITD1Bv1G154990	1244.52	0.881465	0.191218	4.60973	4.03184e-06	1.33474e-05
TRITD1Av1G225860	234.59	1.76787	0.241292	7.32668	2.35931e-13	2.31651e-12
TRITD1Bv1G177090	1368.14	1.08822	0.105868	10.279	8.75958e-25	3.03414e-23
TRITD1Bv1G205530	139.283	0.878885	0.237894	3.69444	0.000220371	0.00053359
TRITD1Bv1G006740	541.853	0.725966	0.30226	2.4018	0.0163147	0.0270978
TRITD1Bv1G157400	307.546	0.990935	0.137376	7.2133	5.46126e-13	5.09922e-12
TRITD1Bv1G147100	60.8584	3.31495	0.68747	4.82195	1.42159e-06	5.06705e-06
TRITD1Bv1G013090	184.149	1.87301	0.243116	7.70416	1.31711e-14	1.49257e-13
TRITD1Av1G231210	4100.39	2.95283	0.332412	8.88305	6.50507e-19	1.24843e-17
TRITD1Av1G223720	534.178	0.832083	0.354067	2.35007	0.0187697	0.0307284
TRITD1Bv1G118240	314.168	1.2568	0.171273	7.33795	2.16888e-13	2.13935e-12
TRITD1Av1G213330	55.1327	3.04973	0.705956	4.32	1.56029e-05	4.65641e-05
TRITD1Bv1G127570	279.463	1.92388	0.356422	5.39774	6.74841e-08	2.99689e-07
TRITD1Bv1G098260	586.854	0.873042	0.181735	4.80392	1.55589e-06	5.51249e-06
TRITD2Av1G008270	195.977	1.09446	0.210005	5.21161	1.87209e-07	7.70173e-07
TRITD1Bv1G210130	91.1433	2.6861	0.444659	6.04081	1.53343e-09	8.79617e-09
TRITD1Bv1G103860	132.601	0.896856	0.227488	3.94243	8.06589e-05	0.00021154
TRITD1Bv1G188670	105.927	4.27946	0.692615	6.1787	6.46331e-10	3.91121e-09
TRITD1Bv1G148990	89.9406	1.1541	0.348258	3.31394	0.000919926	0.0019774
TRITD1Bv1G069590	2836.61	1.19909	0.201981	5.93667	2.90869e-09	1.59506e-08
TRITD1Bv1G206070	122.143	1.34565	0.331386	4.06066	4.89338e-05	0.000133396
TRITD1Bv1G001310	2183.33	1.46963	0.207248	7.09116	1.32988e-12	1.17934e-11
TRITD1Bv1G135250	62.0174	3.00946	0.546459	5.5072	3.64576e-08	1.69163e-07
TRITD1Bv1G012930	297.478	0.997105	0.192695	5.17452	2.28493e-07	9.28746e-07
TRITD1Bv1G119280	537.468	0.959141	0.202857	4.72817	2.26558e-06	7.81433e-06
TRITD1Av1G217550	1290.67	1.68549	0.220264	7.65212	1.97686e-14	2.20017e-13
TRITD1Bv1G220860	108.449	1.91428	0.530363	3.60938	0.000306924	0.000724725
TRITD1Bv1G094210	116.182	2.16626	0.326803	6.62863	3.38821e-11	2.46892e-10
TRITD1Bv1G149040	8035.94	1.00858	0.169653	5.94494	2.76552e-09	1.52263e-08
TRITD1Bv1G221100	863.934	1.16594	0.393425	2.96356	0.003041	0.00589663
TRITD1Bv1G123480	1263.83	1.4884	0.156445	9.51385	1.83727e-21	4.57408e-20
TRITD1Bv1G162570	5835.99	1.01081	0.292577	3.45484	0.000550621	0.00123706
TRITD2Av1G029910	4160.01	0.802199	0.328338	2.44321	0.0145573	0.0244695
TRITD1Bv1G154390	1493.18	0.688848	0.229246	3.00485	0.00265714	0.00521555
TRITD2Av1G017810	53.1064	5.42654	0.582725	9.31235	1.25035e-20	2.87664e-19
TRITD1Bv1G205020	77.8019	2.27769	0.47216	4.82398	1.40718e-06	5.01987e-06
TRITD1Av1G220750	105.438	4.64758	0.579231	8.0237	1.02608e-15	1.34677e-14
TRITD1Bv1G058920	33.1994	2.6601	0.870143	3.05709	0.00223498	0.0044519
TRITD1Bv1G149490	2903.2	0.894893	0.148971	6.00715	1.88817e-09	1.06738e-08
TRITD1Bv1G174370	2660.38	4.7262	0.374487	12.6205	1.62812e-36	1.4192e-34
TRITD1Bv1G171410	648.472	1.80317	0.208661	8.64164	5.54095e-18	9.55291e-17
TRITD1Bv1G055970	792.201	0.956489	0.189183	5.0559	4.2837e-07	1.66229e-06
TRITD1Bv1G170320	6169.51	0.65814	0.189286	3.47696	0.000507126	0.00114815
TRITD1Bv1G143950	2476.43	1.22652	0.396312	3.09482	0.00196931	0.00396209
TRITD1Bv1G155030	5080.1	2.2164	0.192975	11.4854	1.56152e-30	9.02074e-29
TRITD1Bv1G040570	29870.7	1.79636	0.302409	5.94017	2.84733e-09	1.56366e-08
TRITD1Bv1G132380	5715.31	1.23778	0.233388	5.30355	1.13574e-07	4.83737e-07
TRITD1Bv1G213600	604782	6.96585	0.504114	13.818	1.98485e-43	2.73073e-41
TRITD1Bv1G079280	29.7083	1.07415	0.458532	2.34258	0.0191508	0.0312896
TRITD1Bv1G147620	373.279	1.36104	0.192962	7.05341	1.74588e-12	1.51837e-11
TRITD1Bv1G149440	501.322	6.26085	0.381298	16.4198	1.37941e-60	5.55933e-58
TRITD1Av1G223430	241.579	1.14811	0.46035	2.49399	0.0126315	0.0215174
TRITD1Bv1G064300	520.532	1.15415	0.174074	6.63023	3.35166e-11	2.44501e-10
TRITD1Bv1G203670	61.8208	1.59225	0.414027	3.84577	0.000120176	0.000305747
TRITD1Bv1G123860	330.425	0.865142	0.203306	4.25537	2.08704e-05	6.08266e-05
TRITD1Av1G222050	64233.3	4.38537	0.360403	12.168	4.60402e-34	3.4512e-32
TRITD1Bv1G217500	37.2556	3.72581	0.760172	4.90128	9.52146e-07	3.50351e-06
TRITD1Bv1G102080	1394.27	1.93332	0.219393	8.81214	1.22779e-18	2.27108e-17
TRITD1Bv1G195020	466.655	0.634283	0.170035	3.73031	0.000191243	0.000467925
TRITD1Bv1G133800	3574.78	1.65142	0.172426	9.57756	9.93618e-22	2.53639e-20
TRITD1Bv1G059930	502.976	0.859217	0.225625	3.80816	0.000140002	0.000351745
TRITD1Bv1G015150	2685.26	1.41089	0.210663	6.69738	2.12194e-11	1.5954e-10
TRITD1Bv1G213580	54.475	3.03017	0.828355	3.65806	0.00025413	0.000609346
TRITD1Bv1G000020	91.7014	0.932443	0.334476	2.78777	0.00530719	0.0097878
TRITD1Bv1G193780	148.4	2.65335	0.703219	3.77314	0.000161205	0.000400581
TRITD1Bv1G143240	3431.41	1.22349	0.16922	7.23019	4.82308e-13	4.54537e-12
TRITD1Bv1G108400	42.4227	2.34746	0.590236	3.97716	6.97439e-05	0.000184909
TRITD1Bv1G143250	138.381	1.13567	0.434518	2.61362	0.0089589	0.0157411
TRITD1Bv1G142990	886.931	0.975182	0.233625	4.17413	2.99129e-05	8.47511e-05
TRITD2Av1G012260	5619.75	5.21045	0.681321	7.64756	2.04829e-14	2.27229e-13
TRITD1Bv1G101530	182.742	0.967138	0.312208	3.09774	0.00195002	0.00392743
TRITD1Bv1G173990	3095.6	5.38387	0.289889	18.5722	5.39893e-77	5.43974e-74
TRITD1Bv1G137910	944.696	1.81145	0.313842	5.77186	7.84013e-09	4.03575e-08
TRITD1Bv1G175700	112.967	2.3731	0.55844	4.24952	2.14232e-05	6.23318e-05
TRITD1Bv1G095000	67.2369	1.64757	0.488892	3.37001	0.000751656	0.00164519
TRITD1Bv1G121790	467.078	2.00424	0.221101	9.06482	1.24812e-19	2.58662e-18
TRITD1Bv1G197150	284.733	0.707703	0.22878	3.09338	0.00197888	0.00397854
TRITD1Bv1G152280	181.462	1.16121	0.229604	5.05747	4.24851e-07	1.65013e-06
TRITD1Bv1G143720	577.968	8.53463	0.683489	12.4869	8.80641e-36	7.34017e-34
TRITD1Av1G217750	5467.79	0.962417	0.203244	4.73528	2.18754e-06	7.57031e-06
TRITD1Bv1G144080	552.126	1.12756	0.193989	5.81247	6.15583e-09	3.21906e-08
TRITD1Bv1G190680	295.562	0.77398	0.214493	3.60842	0.000308068	0.000727224
TRITD1Bv1G226760	73.4068	1.00467	0.467187	2.15046	0.0315191	0.0490549
TRITD2Av1G022900	72.8639	1.7608	0.561041	3.13846	0.00169838	0.00346772
TRITD1Bv1G058540	1119.4	3.56843	0.495552	7.20093	5.9804e-13	5.55205e-12
TRITD1Bv1G111590	139.807	1.18748	0.220643	5.38192	7.36959e-08	3.24998e-07
TRITD1Av1G231000	999.686	1.45183	0.143972	10.0842	6.49107e-24	2.07043e-22
TRITD1Bv1G173230	110.211	1.35013	0.360468	3.74551	0.000180031	0.0004428
TRITD2Av1G028980	223.943	1.40042	0.337721	4.14667	3.37344e-05	9.47943e-05
TRITD1Bv1G205960	63.9009	1.6195	0.454164	3.56589	0.000362629	0.000844959
TRITD1Bv1G102700	494.713	1.05687	0.1784	5.92415	3.13919e-09	1.71186e-08
TRITD1Bv1G019030	124.947	1.13249	0.235664	4.80553	1.54345e-06	5.47068e-06
TRITD1Bv1G042210	340.361	2.22354	0.319005	6.97025	3.16372e-12	2.65246e-11
TRITD1Av1G218340	2909.03	5.13187	0.803083	6.39021	1.65655e-10	1.0968e-09
TRITD1Bv1G203190	90.7925	1.42424	0.331154	4.30083	1.70159e-05	5.04337e-05
TRITD1Bv1G190770	59.4572	2.46739	0.466613	5.28787	1.23751e-07	5.24411e-07
TRITD2Av1G003340	648.371	2.62518	0.400693	6.55159	5.69265e-11	4.0342e-10
TRITD1Bv1G132570	1088.52	0.591123	0.167237	3.53465	0.000408316	0.000943137
TRITD1Av1G223550	36.2035	4.57225	0.829781	5.51018	3.58457e-08	1.66526e-07
TRITD1Bv1G129010	3580.58	1.39324	0.211098	6.59996	4.11262e-11	2.96602e-10
TRITD1Bv1G168460	1398.87	1.00256	0.183133	5.47452	4.38709e-08	2.01163e-07
TRITD1Bv1G194720	5189.91	2.83465	0.247319	11.4615	2.05899e-30	1.16779e-28
TRITD1Bv1G158710	569.702	1.80237	0.255499	7.05431	1.73458e-12	1.50893e-11
TRITD1Bv1G076140	1981.56	1.1398	0.278431	4.09364	4.24646e-05	0.000117098
TRITD1Bv1G008290	87239	12.504	0.629406	19.8664	7.958e-88	1.29818e-84
TRITD1Bv1G127150	6240.35	0.994465	0.208311	4.77395	1.8065e-06	6.33875e-06
TRITD1Bv1G105110	135.125	0.661984	0.25885	2.5574	0.0105457	0.018279
TRITD2Av1G029860	2100.17	3.83492	0.410955	9.33173	1.04153e-20	2.40592e-19
TRITD1Bv1G196060	102.294	1.50023	0.372532	4.02711	5.64674e-05	0.000152243
TRITD1Bv1G216770	957.088	1.34237	0.170486	7.87374	3.44184e-15	4.22455e-14
TRITD1Bv1G164720	139.955	1.88736	0.353264	5.34264	9.16045e-08	3.96926e-07
TRITD1Bv1G220360	1473.85	0.805875	0.153046	5.26556	1.3976e-07	5.87092e-07
TRITD1Bv1G138380	724.334	0.779101	0.139861	5.57055	2.5393e-08	1.21188e-07
TRITD1Bv1G041340	21433.7	3.29994	1.00439	3.28554	0.00101788	0.00216919
TRITD1Bv1G007290	1321.24	1.87796	0.224529	8.36399	6.063e-17	9.22292e-16
TRITD1Bv1G183670	119.54	0.660655	0.248593	2.65757	0.00787058	0.0139933
TRITD1Bv1G106670	801.355	1.58807	0.19805	8.01851	1.07036e-15	1.40006e-14
TRITD1Bv1G181800	2694.04	1.1636	0.239635	4.8557	1.19961e-06	4.33492e-06
TRITD2Av1G007310	565.011	1.22715	0.222402	5.51772	3.43433e-08	1.59916e-07
TRITD1Bv1G138370	543.2	1.09626	0.182995	5.99068	2.08962e-09	1.17274e-08
TRITD1Bv1G121090	2082.71	0.741954	0.173265	4.2822	1.85057e-05	5.44819e-05
TRITD1Bv1G139960	155.224	1.75715	0.299359	5.8697	4.36593e-09	2.33256e-08
TRITD2Av1G026410	180.56	2.42387	0.640963	3.7816	0.000155821	0.000388271
TRITD1Bv1G220780	64.148	5.70977	0.665271	8.58262	9.27358e-18	1.55499e-16
TRITD1Bv1G137500	824.494	1.99956	0.209294	9.55383	1.24993e-21	3.15772e-20
TRITD1Bv1G218760	295.47	5.52213	0.635595	8.68813	3.6845e-18	6.49279e-17
TRITD1Bv1G194820	3425.3	7.08341	0.53079	13.345	1.26625e-40	1.40382e-38
TRITD1Bv1G154540	39.7482	3.12426	0.539215	5.79409	6.86943e-09	3.56069e-08
TRITD1Bv1G051700	105.801	1.6435	0.36037	4.56059	5.10102e-06	1.66155e-05
TRITD1Bv1G039890	16660.5	7.51987	0.496857	15.1349	9.53776e-52	2.23791e-49
TRITD1Bv1G167660	371.468	1.37188	0.251943	5.44521	5.17435e-08	2.34779e-07
TRITD1Bv1G161220	185.647	0.817672	0.286686	2.85215	0.0043424	0.00815155
TRITD1Bv1G112660	2844.85	1.42188	0.252433	5.63271	1.77404e-08	8.67819e-08
TRITD1Bv1G133870	1812.49	0.855191	0.147013	5.81711	5.98743e-09	3.13339e-08
TRITD1Bv1G170820	2747.96	1.33863	0.216	6.19738	5.74124e-10	3.50147e-09
TRITD1Bv1G051670	70.3847	0.985777	0.398776	2.472	0.0134358	0.0227664
TRITD1Bv1G171980	132.622	1.99001	0.614198	3.24002	0.00119521	0.00251394
TRITD1Bv1G019590	307.957	0.94641	0.178694	5.29626	1.18195e-07	5.01924e-07
TRITD1Bv1G135420	1255.92	2.07594	0.243441	8.52746	1.49593e-17	2.44261e-16
TRITD1Bv1G106480	51.3488	1.01038	0.348325	2.90067	0.0037237	0.00708564
TRITD1Bv1G214990	6266.07	1.70937	0.239187	7.14661	8.89486e-13	8.07396e-12
TRITD1Av1G227690	912.485	2.37882	0.297308	8.00121	1.23203e-15	1.5987e-14
TRITD2Av1G017410	429.917	1.9006	0.509411	3.73098	0.000190738	0.000466922
TRITD2Av1G017610	3793.4	1.00527	0.182093	5.52062	3.37804e-08	1.57473e-07
TRITD1Bv1G008950	307.803	1.08872	0.205879	5.28815	1.23556e-07	5.23651e-07
TRITD2Av1G007410	481.098	1.75531	0.274576	6.39279	1.62886e-10	1.08034e-09
TRITD1Bv1G069350	145.828	3.46096	0.67253	5.14618	2.65843e-07	1.06814e-06
TRITD1Bv1G120970	1732.36	0.723198	0.146991	4.92	8.6544e-07	3.2072e-06
TRITD1Bv1G107220	155.787	0.955289	0.291513	3.27701	0.00104914	0.0022308
TRITD1Bv1G149550	766.44	1.23325	0.186501	6.61257	3.77715e-11	2.73502e-10
TRITD1Bv1G008230	11075.5	5.81435	0.430319	13.5117	1.33397e-41	1.59782e-39
TRITD1Bv1G156280	841.808	0.913416	0.138533	6.5935	4.29577e-11	3.09095e-10
TRITD1Bv1G217400	48.7095	2.25386	0.51279	4.39529	1.10625e-05	3.39242e-05
TRITD1Bv1G154340	5174.57	1.40015	0.251992	5.55631	2.75534e-08	1.30679e-07
TRITD1Bv1G224230	133.291	0.918737	0.410446	2.23838	0.025196	0.0400845
TRITD1Bv1G167060	114.77	4.5564	0.759167	6.00184	1.95089e-09	1.10011e-08
TRITD1Bv1G206880	51.5402	5.49282	0.84849	6.47364	9.56677e-11	6.57958e-10
TRITD1Bv1G120580	66.6891	1.33464	0.309748	4.3088	1.64143e-05	4.87814e-05
TRITD1Bv1G048800	42.2171	2.92614	0.653386	4.47843	7.51954e-06	2.37526e-05
TRITD1Bv1G119960	2716.58	0.648339	0.190946	3.39541	0.000685257	0.00151197
TRITD1Bv1G057630	2537.97	1.88312	0.189167	9.95479	2.40332e-23	7.26661e-22
TRITD1Bv1G145660	186.239	1.52241	0.278983	5.457	4.84254e-08	2.20512e-07
TRITD1Av1G218650	1544.64	1.15672	0.268267	4.31181	1.61925e-05	4.81434e-05
TRITD2Av1G003510	2714.29	1.2015	0.195211	6.15486	7.51457e-10	4.50519e-09
TRITD1Bv1G032250	255.619	2.26163	0.261991	8.63246	6.0046e-18	1.02747e-16
TRITD1Bv1G228060	1018.26	1.02404	0.190999	5.36149	8.25378e-08	3.6065e-07
TRITD1Bv1G152310	714.177	1.02174	0.171419	5.96046	2.51531e-09	1.39293e-08
TRITD1Bv1G228570	1980.53	2.12637	0.271271	7.83855	4.55795e-15	5.48443e-14
TRITD2Av1G019670	489.511	1.23129	0.259446	4.74584	2.07647e-06	7.21804e-06
TRITD1Bv1G157980	3700.82	1.58177	0.32954	4.79995	1.58706e-06	5.61596e-06
TRITD1Bv1G095380	232.014	1.88164	0.304061	6.18837	6.07883e-10	3.69225e-09
TRITD1Av1G220340	267.795	4.88604	0.475174	10.2826	8.43845e-25	2.93181e-23
TRITD1Bv1G147240	104.669	1.42383	0.469416	3.03319	0.00241987	0.00478761
TRITD1Bv1G128360	4364.62	0.808074	0.116071	6.96192	3.35677e-12	2.80129e-11
TRITD1Bv1G009160	2867.06	1.27966	0.246694	5.18723	2.13443e-07	8.70675e-07
TRITD1Bv1G000990	346.235	1.63519	0.207911	7.86484	3.69571e-15	4.51673e-14
TRITD1Av1G215900	66.8273	5.07972	0.912691	5.56566	2.61168e-08	1.24417e-07
TRITD1Bv1G147950	39929	2.62481	0.458955	5.7191	1.07091e-08	5.40614e-08
TRITD1Av1G221140	706.794	4.82692	0.45482	10.6128	2.59849e-26	1.01966e-24
TRITD1Bv1G098110	95.093	1.12015	0.461748	2.4259	0.0152705	0.0255319
TRITD1Bv1G161830	63.8583	1.06329	0.397319	2.67616	0.00744705	0.01331
TRITD2Av1G003900	577.155	0.967705	0.210082	4.60632	4.09865e-06	1.35502e-05
TRITD1Av1G225260	179.674	1.1151	0.264847	4.21034	2.54985e-05	7.30904e-05
TRITD1Av1G220390	204.636	1.61456	0.309165	5.22235	1.76671e-07	7.29887e-07
TRITD2Av1G006520	3910.96	1.03225	0.226688	4.55362	5.27302e-06	1.71285e-05
TRITD1Bv1G015000	720.091	2.40958	0.299775	8.03796	9.13483e-16	1.21151e-14
TRITD1Av1G218640	108.037	1.98212	0.375904	5.27295	1.34247e-07	5.6595e-07
TRITD2Av1G019470	1232.91	5.04265	0.341204	14.779	2.00121e-49	4.08069e-47
TRITD2Av1G029480	96.7583	2.07815	0.552047	3.76444	0.00016692	0.000413462
TRITD1Bv1G154220	36.857	2.7026	0.569954	4.74178	2.11845e-06	7.355e-06
TRITD1Bv1G000940	12968.4	0.750019	0.215735	3.47657	0.000507862	0.00114966
TRITD1Bv1G228580	500.214	1.08759	0.183333	5.93232	2.98677e-09	1.63316e-08
TRITD1Bv1G034300	368.506	0.854708	0.203126	4.20777	2.57905e-05	7.381e-05
TRITD1Av1G215400	70.3571	1.81286	0.572096	3.1688	0.0015307	0.00315184
TRITD1Bv1G004000	266.206	0.983027	0.330704	2.97253	0.00295357	0.0057466
TRITD1Bv1G189880	130.516	2.04761	0.309071	6.62504	3.47154e-11	2.52561e-10
TRITD1Bv1G013630	157.322	0.661527	0.290988	2.27338	0.023003	0.0369128
TRITD1Bv1G169680	837.273	4.30013	0.351476	12.2345	2.03369e-34	1.55509e-32
TRITD2Av1G001840	436.378	1.29563	0.248067	5.2229	1.76146e-07	7.2798e-07
TRITD1Bv1G150190	520.11	0.612079	0.241884	2.53046	0.0113911	0.0195976
TRITD1Bv1G106960	542.035	0.952268	0.19128	4.97839	6.4116e-07	2.4219e-06
TRITD1Bv1G083050	167.269	1.19615	0.242081	4.94112	7.76735e-07	2.89728e-06
TRITD1Bv1G142840	1101.58	0.804398	0.114157	7.04644	1.83555e-12	1.59191e-11
TRITD1Bv1G131950	475.007	0.850545	0.233891	3.6365	0.000276367	0.000658061
TRITD1Bv1G049360	107.038	0.702534	0.201437	3.48761	0.000487361	0.00110787
TRITD2Av1G002670	4031.87	3.57657	0.382155	9.35897	8.05195e-21	1.88284e-19
TRITD1Bv1G158190	773.726	1.01847	0.313738	3.24626	0.00116934	0.00246314
TRITD2Av1G007770	77.3692	1.31236	0.295317	4.44389	8.83463e-06	2.75661e-05
TRITD1Av1G227820	1173.95	0.827942	0.141331	5.85819	4.67934e-09	2.48759e-08
TRITD1Bv1G194950	197.631	1.34723	0.229374	5.87351	4.26664e-09	2.28414e-08
TRITD1Av1G220720	1537.2	2.30982	0.496735	4.65	3.31932e-06	1.11208e-05
TRITD1Bv1G176450	1133.87	0.953595	0.252478	3.77694	0.000158764	0.000394972
TRITD1Bv1G145900	69.2377	2.21541	0.419904	5.27599	1.32042e-07	5.57135e-07
TRITD1Bv1G059850	844.941	4.65711	0.324577	14.3483	1.09247e-46	1.88064e-44
TRITD2Av1G027660	25.5027	3.13952	0.833817	3.76524	0.000166387	0.000412232
TRITD1Bv1G193310	674.696	0.880044	0.17509	5.02623	5.00209e-07	1.92168e-06
TRITD1Bv1G163710	570.429	2.47792	0.335186	7.39266	1.43917e-13	1.45304e-12
TRITD1Bv1G157080	5023.13	5.40065	0.353322	15.2853	9.57531e-53	2.37697e-50
TRITD1Bv1G126280	432.686	0.742649	0.227034	3.27109	0.00107132	0.00227429
TRITD1Bv1G150370	405.344	1.03095	0.217308	4.7442	2.0933e-06	7.27357e-06
TRITD1Bv1G096750	97.2039	1.51801	0.357248	4.24918	2.1455e-05	6.24138e-05
TRITD1Bv1G012590	622.758	3.04819	0.327725	9.30109	1.39019e-20	3.18129e-19
TRITD1Bv1G143160	396.664	1.14797	0.196311	5.8477	4.98418e-09	2.63981e-08
TRITD1Bv1G168260	132.32	1.96142	0.383287	5.11735	3.09861e-07	1.23229e-06
TRITD1Av1G216290	67.4311	4.25794	0.659075	6.46047	1.04376e-10	7.13977e-10
TRITD1Bv1G017530	81.9376	1.02353	0.42667	2.39888	0.0164455	0.0272926
TRITD1Bv1G194640	176.016	2.65981	0.495818	5.3645	8.11755e-08	3.55151e-07
TRITD2Av1G021850	29.2732	5.30577	0.87248	6.08125	1.19246e-09	6.94729e-09
TRITD2Av1G003070	52.2239	2.42801	0.940219	2.58239	0.00981187	0.0171047
TRITD2Av1G028060	48.5011	2.38191	0.677459	3.51594	0.0004382	0.00100619
TRITD1Bv1G134550	9760.68	3.19908	0.228922	13.9745	2.2293e-44	3.26364e-42
TRITD1Bv1G001560	169.987	0.666631	0.200634	3.32262	0.000891771	0.00192243
TRITD1Bv1G186900	334.274	1.03421	0.275332	3.75625	0.00017248	0.000425756
TRITD1Bv1G169070	645.443	1.02094	0.261909	3.89806	9.69647e-05	0.000250961
TRITD1Bv1G160960	674.717	1.20596	0.228289	5.2826	1.27364e-07	5.38657e-07
TRITD1Bv1G159810	460.162	1.73129	0.209654	8.25785	1.48317e-16	2.15475e-15
TRITD1Bv1G060890	297.406	0.738185	0.251043	2.94047	0.00327713	0.00630843
TRITD1Bv1G086850	236.769	1.17145	0.259901	4.5073	6.56589e-06	2.09372e-05
TRITD2Av1G026660	279.756	1.79915	0.378694	4.75095	2.02462e-06	7.05352e-06
TRITD1Bv1G216410	192.881	1.166	0.459073	2.5399	0.0110883	0.0191275
TRITD1Bv1G175410	91.4335	7.15903	0.738779	9.69036	3.31367e-22	8.91723e-21
TRITD1Bv1G145310	654.558	1.55803	0.239936	6.49353	8.38495e-11	5.81346e-10
TRITD1Bv1G219860	64.85	2.42081	0.743151	3.2575	0.00112399	0.00237506
TRITD2Av1G018910	257.977	2.17554	0.301649	7.21216	5.5072e-13	5.1378e-12
TRITD1Bv1G217310	215.861	2.31874	0.307043	7.55182	4.29201e-14	4.55912e-13
TRITD1Bv1G158720	3198.27	1.70352	0.163641	10.4101	2.22933e-25	8.09005e-24
TRITD2Av1G007910	112.308	1.41821	0.334399	4.24108	2.22446e-05	6.45191e-05
TRITD1Bv1G226010	235.844	2.03752	0.327367	6.22394	4.8481e-10	2.99192e-09
TRITD1Bv1G199150	831.612	2.92839	0.365276	8.01692	1.08426e-15	1.41715e-14
TRITD2Av1G025290	344.837	1.60619	0.335591	4.78616	1.70003e-06	5.99031e-06
TRITD1Bv1G007350	246.63	0.9615	0.256042	3.75524	0.000173175	0.00042735
TRITD2Av1G007360	72.473	1.04752	0.295763	3.54176	0.000397471	0.000920326
TRITD1Bv1G017690	1195.44	7.99521	0.745528	10.7242	7.83431e-27	3.22572e-25
TRITD1Bv1G225640	53.6303	1.43672	0.396455	3.62391	0.000290185	0.000688521
TRITD1Bv1G135100	2115.09	0.887113	0.223949	3.96124	7.45622e-05	0.00019671
TRITD1Bv1G147090	208.778	0.826563	0.248616	3.32466	0.000885263	0.00190949
TRITD1Bv1G096550	218.936	1.37362	0.227839	6.02891	1.65072e-09	9.41537e-09
TRITD1Bv1G023750	74.323	1.91446	0.380494	5.03151	4.86625e-07	1.8737e-06
TRITD1Bv1G112900	6173.79	2.07125	0.266445	7.77364	7.62605e-15	8.88289e-14
TRITD2Av1G026910	450.041	2.06645	0.739527	2.79428	0.00520154	0.00961107
TRITD2Av1G000060	1112.77	2.07088	0.195263	10.6056	2.80655e-26	1.09753e-24
TRITD1Av1G218930	62.3244	5.87491	0.689204	8.5242	1.53873e-17	2.50534e-16
TRITD2Av1G016570	409.277	7.23645	0.650622	11.1224	9.76614e-29	4.77941e-27
TRITD1Bv1G024410	965.462	0.943511	0.263109	3.586	0.000335785	0.000787336
TRITD1Bv1G059160	233.756	0.778596	0.25885	3.00791	0.00263051	0.00516973
TRITD2Av1G005930	195.874	0.973543	0.248444	3.91856	8.90782e-05	0.000232163
TRITD1Bv1G140390	64.2533	2.83931	0.377504	7.52128	5.42427e-14	5.70698e-13
TRITD1Bv1G084710	1211.22	1.53059	0.208325	7.34711	2.02532e-13	2.00467e-12
TRITD1Bv1G209190	168.471	0.975856	0.395919	2.46479	0.0137095	0.023181
TRITD1Bv1G020840	1518.05	1.80088	0.210574	8.55226	1.20706e-17	1.99885e-16
TRITD1Bv1G134220	285.502	1.30849	0.20548	6.36797	1.91542e-10	1.25582e-09
TRITD1Bv1G017330	3981.82	0.649832	0.113507	5.72502	1.03423e-08	5.23193e-08
TRITD1Bv1G118710	24.5434	4.10049	0.893956	4.5869	4.4987e-06	1.4756e-05
TRITD1Bv1G194390	6516.51	1.29532	0.135045	9.59179	8.65701e-22	2.21978e-20
TRITD1Bv1G144610	4023.43	1.19915	0.256952	4.66682	3.059e-06	1.03193e-05
TRITD2Av1G028210	13436.1	4.17396	0.37857	11.0256	2.87607e-28	1.34048e-26
TRITD1Bv1G192260	459.929	2.3719	0.266054	8.91512	4.87291e-19	9.53893e-18
TRITD1Bv1G058280	2874.06	9.84373	0.467389	21.0611	1.80885e-98	4.13105e-95
TRITD2Av1G000190	1540.44	2.34955	0.200547	11.7157	1.05948e-31	6.63519e-30
TRITD1Bv1G022910	298.39	1.07652	0.228081	4.71991	2.35949e-06	8.11861e-06
TRITD1Bv1G173400	1446.31	2.12878	0.202517	10.5116	7.63899e-26	2.91413e-24
TRITD1Av1G216510	228	2.37824	0.456507	5.20965	1.89194e-07	7.77776e-07
TRITD1Bv1G025320	959.099	4.80204	0.449345	10.6868	1.1741e-26	4.75426e-25
TRITD1Bv1G013400	356.993	1.06313	0.184061	5.77596	7.65151e-09	3.9434e-08
TRITD1Bv1G194680	49.8587	3.37155	0.888123	3.79627	0.00014689	0.000367623
TRITD1Bv1G209100	3839.96	0.820853	0.170499	4.81442	1.47627e-06	5.24918e-06
TRITD1Bv1G194670	157.259	1.20198	0.344608	3.48797	0.000486695	0.0011065
TRITD1Bv1G194470	4094.95	3.15998	0.373261	8.46588	2.54223e-17	4.03145e-16
TRITD1Bv1G084240	1726.51	0.782613	0.205843	3.80199	0.000143541	0.00035985
TRITD1Bv1G120420	218.001	1.15699	0.475753	2.4319	0.0150197	0.0251492
TRITD1Bv1G213820	1009.11	2.08087	0.279385	7.44805	9.47327e-14	9.72799e-13
TRITD1Bv1G151380	100.479	2.31628	0.407638	5.6822	1.32971e-08	6.61324e-08
TRITD1Bv1G128420	787.957	0.77299	0.175655	4.40061	1.07947e-05	3.31862e-05
TRITD1Bv1G096780	69.2115	2.15939	0.465792	4.63594	3.55315e-06	1.18613e-05
TRITD1Bv1G104320	506.74	1.03722	0.181776	5.70605	1.15631e-08	5.80816e-08
TRITD1Bv1G222720	73.0723	1.86851	0.406059	4.60157	4.19322e-06	1.38389e-05
TRITD1Bv1G125400	245.893	1.74959	0.490915	3.56393	0.000365349	0.000850775
TRITD1Bv1G131710	352.171	1.08951	0.227686	4.78513	1.70873e-06	6.01974e-06
TRITD2Av1G000170	483.851	1.10865	0.202321	5.47969	4.26072e-08	1.95814e-07
TRITD1Bv1G107230	1759.09	7.25301	0.548129	13.2323	5.71125e-40	6.03859e-38
TRITD2Av1G015510	4108.14	1.90137	0.233907	8.12874	4.33791e-16	5.96361e-15
TRITD1Bv1G102320	284.596	0.90308	0.282384	3.19806	0.00138356	0.00287567
TRITD1Bv1G016860	2606.86	5.88396	0.857288	6.86346	6.72132e-12	5.39358e-11
TRITD1Bv1G024420	309.57	2.38049	0.32881	7.23971	4.49651e-13	4.25399e-12
TRITD1Bv1G001690	497.461	1.5762	0.201446	7.82443	5.09949e-15	6.09962e-14
TRITD2Av1G012630	149.277	0.756472	0.225526	3.35426	0.000795781	0.00173394
TRITD1Bv1G010140	233.997	0.60363	0.203983	2.95922	0.0030842	0.00597059
TRITD1Bv1G083560	3137.92	0.777018	0.136274	5.70188	1.18493e-08	5.93972e-08
TRITD2Av1G028220	738.616	0.765878	0.218123	3.51122	0.000446062	0.00102212
TRITD2Av1G024270	279.272	0.92781	0.236836	3.91752	8.9464e-05	0.000233115
TRITD1Bv1G013460	1390.84	1.00229	0.117415	8.53629	1.38606e-17	2.27296e-16
TRITD1Bv1G133620	836.216	2.55291	0.342144	7.46151	8.55347e-14	8.82313e-13
TRITD1Bv1G125080	76.5734	1.48256	0.59087	2.50912	0.0121032	0.020702
TRITD1Bv1G001650	5126.72	0.616087	0.21294	2.89323	0.00381296	0.00724061
TRITD1Bv1G210300	356.354	1.05768	0.170342	6.20916	5.32696e-10	3.26684e-09
TRITD2Av1G000100	1221.95	1.07743	0.137083	7.8597	3.8506e-15	4.67955e-14
TRITD2Av1G019230	415.162	1.82047	0.325099	5.59974	2.14672e-08	1.03534e-07
TRITD1Bv1G168420	2620.36	6.52682	0.808714	8.07062	6.99447e-16	9.42973e-15
TRITD1Bv1G088600	257.128	2.34763	0.289255	8.11613	4.81288e-16	6.59235e-15
TRITD1Bv1G011090	1167.41	0.595997	0.186117	3.20227	0.00136351	0.00283727
TRITD1Bv1G156440	360.597	0.757843	0.273061	2.77536	0.005514	0.0101207
TRITD1Bv1G136290	109.048	0.744133	0.290377	2.56265	0.0103877	0.0180287
TRITD1Bv1G136250	7364.22	2.42972	0.244475	9.93852	2.83e-23	8.45225e-22
TRITD1Bv1G008150	383.938	1.98514	0.371993	5.3365	9.47561e-08	4.09467e-07
TRITD2Av1G002170	3513.67	1.63348	0.423578	3.85638	0.00011508	0.000294114
TRITD1Bv1G177060	403.468	0.838788	0.243132	3.44993	0.000560735	0.00125739
TRITD1Bv1G055850	1464.65	1.6028	0.19173	8.35964	6.29104e-17	9.55285e-16
TRITD1Bv1G073620	638.721	1.22134	0.184769	6.61007	3.84128e-11	2.77852e-10
TRITD1Bv1G177800	184332	9.74325	0.64731	15.0519	3.35389e-51	7.55882e-49
TRITD1Bv1G023770	83.0198	2.35484	0.353352	6.66428	2.65973e-11	1.97004e-10
TRITD1Bv1G215150	433.264	1.0853	0.265232	4.09189	4.27871e-05	0.000117902
TRITD1Bv1G087460	4785.18	1.66982	0.167703	9.95703	2.34987e-23	7.12386e-22
TRITD1Bv1G033770	120.065	1.0302	0.349906	2.94422	0.00323773	0.00624029
TRITD1Bv1G041510	88.9491	2.17664	0.366974	5.93132	3.00504e-09	1.64237e-08
TRITD1Bv1G172140	872.374	1.33951	0.295008	4.54059	5.60973e-06	1.81175e-05
TRITD1Bv1G153550	448.14	1.35894	0.187483	7.24833	4.21948e-13	4.00407e-12
TRITD1Bv1G059580	9907.65	1.81377	0.344188	5.26971	1.36642e-07	5.75126e-07
TRITD1Bv1G214800	381.624	1.29091	0.212668	6.07007	1.27854e-09	7.42357e-09
TRITD2Av1G030450	145.758	1.11208	0.374412	2.97021	0.00297594	0.00578585
TRITD1Bv1G184760	151.26	1.19786	0.383407	3.12426	0.00178251	0.00362136
TRITD1Bv1G009960	250.866	1.51793	0.217194	6.98884	2.77162e-12	2.34265e-11
TRITD1Bv1G178790	247.866	0.807758	0.248754	3.24721	0.00116542	0.00245594
TRITD2Av1G020830	212.633	2.38205	0.208617	11.4183	3.38699e-30	1.89279e-28
TRITD2Av1G008160	112.334	4.78014	0.572135	8.35492	6.54759e-17	9.92043e-16
TRITD1Bv1G138720	9904.71	1.69704	0.267968	6.333	2.40444e-10	1.55091e-09
TRITD1Bv1G138520	113.33	4.54858	0.677325	6.71551	1.87407e-11	1.42035e-10
TRITD1Bv1G126990	3639.69	5.73953	0.846328	6.78169	1.18777e-11	9.21408e-11
TRITD1Bv1G192230	221.529	3.29262	0.474815	6.93453	4.07584e-12	3.35882e-11
TRITD1Bv1G163720	735.621	1.25783	0.157683	7.97697	1.49969e-15	1.92704e-14
TRITD1Bv1G006080	49.5767	0.86121	0.337008	2.55546	0.0106047	0.0183719
TRITD2Av1G015970	693.375	0.809309	0.119344	6.78133	1.19072e-11	9.23491e-11
TRITD2Av1G027540	112.638	4.48504	0.484948	9.2485	2.27656e-20	5.06746e-19
TRITD1Bv1G121510	321.68	2.13366	0.275818	7.73574	1.02806e-14	1.18024e-13
TRITD1Bv1G011490	35.2948	1.8914	0.780768	2.42249	0.0154146	0.0257515
TRITD1Bv1G048240	785.519	1.43581	0.151363	9.48588	2.4035e-21	5.9065e-20
TRITD1Bv1G108810	786.869	0.666412	0.127832	5.2132	1.85614e-07	7.64254e-07
TRITD1Bv1G142360	452.912	2.89563	0.326574	8.86668	7.53566e-19	1.4394e-17
TRITD1Bv1G030070	660.01	2.92003	0.301824	9.67461	3.86548e-22	1.03372e-20
TRITD1Bv1G188230	1528.34	0.744241	0.145785	5.10506	3.30686e-07	1.30782e-06
TRITD1Bv1G072020	224.693	1.20816	0.20627	5.85718	4.70789e-09	2.50199e-08
TRITD1Bv1G108820	166.095	1.87069	0.371027	5.04191	4.60898e-07	1.78045e-06
TRITD1Bv1G040820	511.074	1.73533	0.250935	6.91543	4.66445e-12	3.81725e-11
TRITD1Bv1G054600	849.949	2.42665	0.336919	7.20247	5.91296e-13	5.49318e-12
TRITD1Bv1G206920	251.429	0.62269	0.202024	3.08226	0.00205433	0.00411768
TRITD1Av1G228800	64.3475	3.55707	0.491994	7.2299	4.83344e-13	4.55388e-12
TRITD1Av1G226140	164.899	0.876344	0.249047	3.51878	0.000433533	0.00099628
TRITD1Bv1G177710	16166.7	2.37111	0.274314	8.6438	5.43736e-18	9.38849e-17
TRITD1Av1G217070	3361.78	1.03862	0.170052	6.10762	1.01125e-09	5.9513e-09
TRITD2Av1G029330	160.454	1.44834	0.475045	3.04884	0.00229726	0.00456586
TRITD1Bv1G107430	438.268	1.49847	0.271138	5.5266	3.26497e-08	1.52569e-07
TRITD1Bv1G132160	157.449	1.59977	0.430745	3.71397	0.000204035	0.000497023
TRITD1Bv1G145830	98.1485	2.74921	0.565138	4.86467	1.1465e-06	4.16011e-06
TRITD2Av1G014760	2337	2.36439	0.373396	6.33212	2.41812e-10	1.55885e-09
TRITD1Bv1G203630	9823.07	1.25441	0.207052	6.05844	1.3745e-09	7.9484e-09
TRITD1Bv1G163170	29.1524	1.3372	0.564074	2.37061	0.0177586	0.029238
TRITD1Bv1G193390	335.507	0.748272	0.233466	3.20505	0.00135037	0.0028118
TRITD1Bv1G111800	151.858	0.682521	0.300757	2.26935	0.0232472	0.0372697
TRITD1Bv1G187540	5502.33	1.38997	0.331478	4.19326	2.74972e-05	7.83736e-05
TRITD1Bv1G024840	2253.44	10.4592	0.613112	17.0591	2.99043e-65	1.70738e-62
TRITD1Av1G231250	749.582	2.11823	0.307991	6.87758	6.08781e-12	4.9198e-11
TRITD1Bv1G137350	6068.54	1.2498	0.188268	6.63841	3.17083e-11	2.32349e-10
TRITD1Bv1G173260	702.816	1.57879	0.196236	8.04535	8.59966e-16	1.14674e-14
TRITD1Bv1G213640	36035.4	2.09912	0.166584	12.601	2.08556e-36	1.7906e-34
TRITD1Bv1G209930	498.585	1.96332	0.229665	8.54862	1.24566e-17	2.05551e-16
TRITD1Bv1G093280	2765.62	1.14769	0.164478	6.97776	2.99925e-12	2.52197e-11
TRITD1Bv1G188830	20.1246	6.18778	0.87951	7.03549	1.98566e-12	1.71256e-11
TRITD1Bv1G156020	4756.6	1.15679	0.219583	5.26811	1.37832e-07	5.79424e-07
TRITD1Bv1G116340	454.422	1.32276	0.250241	5.28596	1.25048e-07	5.29512e-07
TRITD1Bv1G107040	478.748	3.36025	0.434224	7.73852	1.00584e-14	1.15616e-13
TRITD1Av1G216670	234.216	0.692415	0.311221	2.22483	0.0260925	0.0413457
TRITD1Bv1G229290	1301.32	1.71793	0.353631	4.85797	1.18597e-06	4.28834e-06
TRITD1Bv1G086120	47.3107	1.97678	0.441444	4.478	7.5347e-06	2.37895e-05
TRITD2Av1G029450	161.024	1.6393	0.507176	3.23221	0.00122836	0.00257779
TRITD1Bv1G029370	407.13	0.940048	0.247123	3.80398	0.000142391	0.000357224
TRITD1Bv1G071560	130.374	1.11535	0.411211	2.71236	0.00668065	0.0120452
TRITD1Bv1G225710	2155.12	0.792004	0.141533	5.59592	2.19459e-08	1.0565e-07
TRITD2Av1G014860	79.7005	1.75415	0.514695	3.40814	0.000654067	0.00144866
TRITD1Bv1G094220	710.9	0.598685	0.15377	3.89337	9.88594e-05	0.000255575
TRITD1Bv1G077690	62.2589	1.87553	0.350842	5.34579	9.00216e-08	3.90858e-07
TRITD1Bv1G218550	137.499	1.03614	0.277862	3.72898	0.00019226	0.000470177
TRITD1Av1G223580	954.11	4.68088	0.37292	12.552	3.87784e-36	3.30223e-34
TRITD1Bv1G057800	1807.56	1.36236	0.201717	6.75379	1.44033e-11	1.10557e-10
TRITD1Bv1G198550	82.9097	1.03478	0.360779	2.86819	0.00412825	0.00778238
[truncated: 17,996 more rows]

## Sheet: 6 dpa vs. 15 dpa
	baseMean	log2FoldChange	lfcSE	stat	pvalue	padj
[truncated: 20,937 more rows]

[truncated: 24 more sheets: 6 dpa vs. 18 dpa, 6 dpa vs. 20 dpa, 6 dpa vs. 30 dpa, 8 dpa vs. 10 dpa, 8 dpa vs. 13 dpa, 8 dpa vs. 15 dpa, 8 dpa vs. 18 dpa, 8 dpa vs. 20 dpa, 8 dpa vs. 30 dpa, 10 dpa vs. 13 dpa, 10 dpa vs. 15 dpa, 10 dpa vs. 18 dpa, 10 dpa vs. 20 dpa, 10 dpa vs. 30 dpa, 13 dpa vs. 15 dpa, 13 dpa vs. 18 dpa, 13 dpa vs. 20 dpa, 13 dpa vs. 30 dpa, 15 dpa vs. 18 dpa, 15 dpa vs. 20 dpa …]
