# Supplementary material for: Gene expression profile of the developing endosperm in durum wheat provides insight into starch biosynthesis
Source: BMC Plant Biol. 2023 Jul 18;23:363. doi: 10.1186/s12870-023-04369-7 (PMC10353290; doi:10.1186/s12870-023-04369-7)
Supplement: Supplementary file 4 [file 12870_2023_4369_MOESM4_ESM.xlsx]

## Sheet: Supplemental File 4
Supplemental File 4. DEGs in each global cluster identified during endosperm development. Genes included in each cluster are listed below.
Cluster:	C0 (5477 genes)	C1 (403 genes)	C2 (809 genes)	C3 (784 genes)	C4 (196 genes)	C5 (729 genes)	C6 (4823 genes)	C7 (436 genes)	C8 (445 genes)
	TRITD0Uv1G000090	TRITD0Uv1G003600	TRITD0Uv1G000440	TRITD0Uv1G018400	TRITD0Uv1G009940	TRITD0Uv1G018490	TRITD0Uv1G000100	TRITD0Uv1G015940	TRITD0Uv1G046330
	TRITD0Uv1G000830	TRITD0Uv1G003650	TRITD0Uv1G006330	TRITD0Uv1G018410	TRITD0Uv1G049620	TRITD0Uv1G020170	TRITD0Uv1G000490	TRITD0Uv1G015960	TRITD0Uv1G046570
	TRITD0Uv1G000870	TRITD0Uv1G019620	TRITD0Uv1G008990	TRITD0Uv1G018590	TRITD0Uv1G060560	TRITD0Uv1G020550	TRITD0Uv1G001710	TRITD0Uv1G038280	TRITD0Uv1G056050
	TRITD0Uv1G000880	TRITD0Uv1G031830	TRITD0Uv1G009790	TRITD0Uv1G028880	TRITD0Uv1G060940	TRITD0Uv1G032940	TRITD0Uv1G001750	TRITD0Uv1G039540	TRITD0Uv1G059240
	TRITD0Uv1G003950	TRITD0Uv1G032980	TRITD0Uv1G031460	TRITD0Uv1G034160	TRITD0Uv1G106320	TRITD0Uv1G033020	TRITD0Uv1G002920	TRITD0Uv1G050490	TRITD0Uv1G059330
	TRITD0Uv1G004540	TRITD0Uv1G033010	TRITD0Uv1G034200	TRITD0Uv1G036780	TRITD0Uv1G106330	TRITD0Uv1G036530	TRITD0Uv1G003310	TRITD0Uv1G052790	TRITD0Uv1G072380
	TRITD0Uv1G004800	TRITD0Uv1G033050	TRITD0Uv1G038780	TRITD0Uv1G037100	TRITD1Av1G050350	TRITD0Uv1G042110	TRITD0Uv1G003920	TRITD0Uv1G055850	TRITD0Uv1G095830
	TRITD0Uv1G007000	TRITD0Uv1G043660	TRITD0Uv1G043110	TRITD0Uv1G051600	TRITD1Av1G106470	TRITD0Uv1G051140	TRITD0Uv1G004100	TRITD0Uv1G059130	TRITD0Uv1G108470
	TRITD0Uv1G007040	TRITD0Uv1G046220	TRITD0Uv1G044140	TRITD0Uv1G051640	TRITD1Av1G109870	TRITD0Uv1G096230	TRITD0Uv1G006090	TRITD0Uv1G073380	TRITD0Uv1G116890
	TRITD0Uv1G009730	TRITD1Av1G002070	TRITD0Uv1G048460	TRITD0Uv1G097800	TRITD1Av1G124740	TRITD0Uv1G125390	TRITD0Uv1G006850	TRITD0Uv1G081140	TRITD0Uv1G124750
	TRITD0Uv1G010270	TRITD1Av1G002120	TRITD0Uv1G051880	TRITD0Uv1G105390	TRITD1Av1G128960	TRITD0Uv1G145080	TRITD0Uv1G007160	TRITD0Uv1G123660	TRITD1Av1G008410
	TRITD0Uv1G010520	TRITD1Av1G002200	TRITD0Uv1G054900	TRITD1Av1G009570	TRITD1Av1G167570	TRITD1Av1G004050	TRITD0Uv1G009190	TRITD1Av1G005000	TRITD1Av1G013880
	TRITD0Uv1G012900	TRITD1Av1G002310	TRITD0Uv1G060240	TRITD1Av1G012510	TRITD1Av1G170180	TRITD1Av1G004620	TRITD0Uv1G009920	TRITD1Av1G007780	TRITD1Av1G014660
	TRITD0Uv1G013140	TRITD1Av1G002360	TRITD0Uv1G062430	TRITD1Av1G016940	TRITD1Av1G200090	TRITD1Av1G020950	TRITD0Uv1G010890	TRITD1Av1G013130	TRITD1Av1G018200
	TRITD0Uv1G013370	TRITD1Av1G002790	TRITD0Uv1G067620	TRITD1Av1G017210	TRITD1Av1G200550	TRITD1Av1G021600	TRITD0Uv1G011750	TRITD1Av1G016850	TRITD1Av1G018390
	TRITD0Uv1G014630	TRITD1Av1G019260	TRITD0Uv1G072410	TRITD1Av1G021580	TRITD1Bv1G001650	TRITD1Av1G022080	TRITD0Uv1G012350	TRITD1Av1G037210	TRITD1Av1G019270
	TRITD0Uv1G016750	TRITD1Av1G021620	TRITD0Uv1G074070	TRITD1Av1G027370	TRITD1Bv1G019950	TRITD1Av1G031620	TRITD0Uv1G014130	TRITD1Av1G043470	TRITD1Av1G019530
	TRITD0Uv1G017110	TRITD1Av1G031920	TRITD0Uv1G086650	TRITD1Av1G029890	TRITD1Bv1G093980	TRITD1Av1G032600	TRITD0Uv1G015720	TRITD1Av1G046430	TRITD1Av1G086820
	TRITD0Uv1G018180	TRITD1Av1G034270	TRITD0Uv1G087410	TRITD1Av1G043730	TRITD1Bv1G105410	TRITD1Av1G033610	TRITD0Uv1G016120	TRITD1Av1G079320	TRITD1Av1G095800
	TRITD0Uv1G018550	TRITD1Av1G039460	TRITD0Uv1G099510	TRITD1Av1G058980	TRITD1Bv1G108670	TRITD1Av1G035880	TRITD0Uv1G016680	TRITD1Av1G086780	TRITD1Av1G110520
	TRITD0Uv1G018820	TRITD1Av1G039700	TRITD0Uv1G114500	TRITD1Av1G086930	TRITD1Bv1G112670	TRITD1Av1G050070	TRITD0Uv1G018330	TRITD1Av1G093780	TRITD1Av1G112980
	TRITD0Uv1G019890	TRITD1Av1G097410	TRITD1Av1G000550	TRITD1Av1G093330	TRITD1Bv1G116660	TRITD1Av1G054970	TRITD0Uv1G020430	TRITD1Av1G102680	TRITD1Av1G128090
	TRITD0Uv1G020390	TRITD1Av1G109900	TRITD1Av1G002750	TRITD1Av1G101150	TRITD1Bv1G133060	TRITD1Av1G071780	TRITD0Uv1G020580	TRITD1Av1G110770	TRITD1Av1G135730
	TRITD0Uv1G020460	TRITD1Av1G145560	TRITD1Av1G006510	TRITD1Av1G123960	TRITD1Bv1G135660	TRITD1Av1G092630	TRITD0Uv1G021650	TRITD1Av1G113470	TRITD1Av1G145420
	TRITD0Uv1G022320	TRITD1Av1G161380	TRITD1Av1G006800	TRITD1Av1G129110	TRITD1Bv1G147550	TRITD1Av1G108390	TRITD0Uv1G025080	TRITD1Av1G117550	TRITD1Av1G146420
	TRITD0Uv1G023200	TRITD1Av1G164290	TRITD1Av1G008600	TRITD1Av1G130240	TRITD1Bv1G154070	TRITD1Av1G109450	TRITD0Uv1G025150	TRITD1Av1G134470	TRITD1Av1G146580
	TRITD0Uv1G023580	TRITD1Av1G166910	TRITD1Av1G009070	TRITD1Av1G133310	TRITD1Bv1G160830	TRITD1Av1G116390	TRITD0Uv1G028530	TRITD1Av1G135390	TRITD1Av1G162020
	TRITD0Uv1G023990	TRITD1Av1G168000	TRITD1Av1G011410	TRITD1Av1G133850	TRITD1Bv1G215920	TRITD1Av1G119650	TRITD0Uv1G028590	TRITD1Av1G147570	TRITD1Av1G165950
	TRITD0Uv1G024000	TRITD1Av1G168580	TRITD1Av1G014080	TRITD1Av1G135190	TRITD1Bv1G221840	TRITD1Av1G119670	TRITD0Uv1G029120	TRITD1Av1G161720	TRITD1Av1G166580
	TRITD0Uv1G024090	TRITD1Av1G189370	TRITD1Av1G015540	TRITD1Av1G136070	TRITD2Av1G018540	TRITD1Av1G124500	TRITD0Uv1G029160	TRITD1Av1G170220	TRITD1Av1G166920
	TRITD0Uv1G024280	TRITD1Av1G193070	TRITD1Av1G015610	TRITD1Av1G137350	TRITD2Av1G020050	TRITD1Av1G126190	TRITD0Uv1G030270	TRITD1Av1G173770	TRITD1Av1G184050
	TRITD0Uv1G028260	TRITD1Av1G198060	TRITD1Av1G022990	TRITD1Av1G154670	TRITD2Av1G025540	TRITD1Av1G128770	TRITD0Uv1G031470	TRITD1Av1G183790	TRITD1Av1G184490
	TRITD0Uv1G028890	TRITD1Av1G218930	TRITD1Av1G032550	TRITD1Av1G162120	TRITD2Av1G041060	TRITD1Av1G129730	TRITD0Uv1G033510	TRITD1Av1G204760	TRITD1Av1G185240
	TRITD0Uv1G031220	TRITD1Av1G230000	TRITD1Av1G032650	TRITD1Av1G167110	TRITD2Av1G048350	TRITD1Av1G135770	TRITD0Uv1G035990	TRITD1Av1G205390	TRITD1Av1G185810
	TRITD0Uv1G032750	TRITD1Av1G230760	TRITD1Av1G037590	TRITD1Av1G167800	TRITD2Av1G076140	TRITD1Av1G137540	TRITD0Uv1G036910	TRITD1Av1G206320	TRITD1Av1G189620
	TRITD0Uv1G032800	TRITD1Bv1G001950	TRITD1Av1G041110	TRITD1Av1G167910	TRITD2Av1G077180	TRITD1Av1G153610	TRITD0Uv1G038330	TRITD1Av1G224930	TRITD1Av1G195030
	TRITD0Uv1G033500	TRITD1Bv1G008290	TRITD1Av1G045900	TRITD1Av1G168890	TRITD2Av1G096920	TRITD1Av1G157810	TRITD0Uv1G039200	TRITD1Bv1G001640	TRITD1Av1G197370
	TRITD0Uv1G034020	TRITD1Bv1G015150	TRITD1Av1G046190	TRITD1Av1G171220	TRITD2Av1G112380	TRITD1Av1G161710	TRITD0Uv1G039660	TRITD1Bv1G003590	TRITD1Av1G202280
	TRITD0Uv1G034540	TRITD1Bv1G020840	TRITD1Av1G049720	TRITD1Av1G176370	TRITD2Av1G131170	TRITD1Av1G164370	TRITD0Uv1G041210	TRITD1Bv1G004610	TRITD1Av1G204790
	TRITD0Uv1G034810	TRITD1Bv1G023750	TRITD1Av1G062550	TRITD1Av1G179250	TRITD2Av1G150570	TRITD1Av1G164890	TRITD0Uv1G041590	TRITD1Bv1G005950	TRITD1Av1G204800
	TRITD0Uv1G035810	TRITD1Bv1G024840	TRITD1Av1G064510	TRITD1Av1G185290	TRITD2Av1G189490	TRITD1Av1G169280	TRITD0Uv1G042000	TRITD1Bv1G007330	TRITD1Av1G205890
	TRITD0Uv1G036640	TRITD1Bv1G048240	TRITD1Av1G084910	TRITD1Av1G187250	TRITD2Av1G205260	TRITD1Av1G169340	TRITD0Uv1G042030	TRITD1Bv1G019920	TRITD1Av1G206210
	TRITD0Uv1G036950	TRITD1Bv1G058280	TRITD1Av1G085690	TRITD1Av1G187550	TRITD2Av1G222290	TRITD1Av1G171230	TRITD0Uv1G042080	TRITD1Bv1G045390	TRITD1Av1G206640
	TRITD0Uv1G037010	TRITD1Bv1G083050	TRITD1Av1G086500	TRITD1Av1G190690	TRITD2Av1G232280	TRITD1Av1G176050	TRITD0Uv1G042530	TRITD1Bv1G056570	TRITD1Av1G208680
	TRITD0Uv1G038410	TRITD1Bv1G108810	TRITD1Av1G087110	TRITD1Av1G201900	TRITD2Av1G257940	TRITD1Av1G179890	TRITD0Uv1G043520	TRITD1Bv1G057790	TRITD1Av1G211670
	TRITD0Uv1G038970	TRITD1Bv1G119960	TRITD1Av1G100950	TRITD1Av1G202120	TRITD2Av1G268430	TRITD1Av1G210700	TRITD0Uv1G043690	TRITD1Bv1G059270	TRITD1Av1G219210
	TRITD0Uv1G038980	TRITD1Bv1G135080	TRITD1Av1G102490	TRITD1Av1G203910	TRITD2Av1G277620	TRITD1Av1G218980	TRITD0Uv1G044130	TRITD1Bv1G098750	TRITD1Av1G224710
	TRITD0Uv1G039710	TRITD1Bv1G137350	TRITD1Av1G108040	TRITD1Av1G213510	TRITD2Av1G284320	TRITD1Av1G220000	TRITD0Uv1G045870	TRITD1Bv1G103100	TRITD1Av1G226410
	TRITD0Uv1G039800	TRITD1Bv1G143160	TRITD1Av1G108550	TRITD1Av1G214910	TRITD2Bv1G066930	TRITD1Av1G222870	TRITD0Uv1G045930	TRITD1Bv1G116810	TRITD1Bv1G015810
	TRITD0Uv1G040850	TRITD1Bv1G143170	TRITD1Av1G109520	TRITD1Av1G217660	TRITD2Bv1G085710	TRITD1Av1G231040	TRITD0Uv1G047750	TRITD1Bv1G120280	TRITD1Bv1G015990
	TRITD0Uv1G041220	TRITD1Bv1G146000	TRITD1Av1G114210	TRITD1Av1G218110	TRITD2Bv1G100450	TRITD1Bv1G008260	TRITD0Uv1G047860	TRITD1Bv1G123400	TRITD1Bv1G021810
	TRITD0Uv1G042350	TRITD1Bv1G153320	TRITD1Av1G114700	TRITD1Av1G221500	TRITD2Bv1G137420	TRITD1Bv1G019740	TRITD0Uv1G048590	TRITD1Bv1G123850	TRITD1Bv1G022490
	TRITD0Uv1G043810	TRITD1Bv1G167590	TRITD1Av1G118670	TRITD1Av1G223430	TRITD2Bv1G146070	TRITD1Bv1G025160	TRITD0Uv1G050190	TRITD1Bv1G125440	TRITD1Bv1G022940
	TRITD0Uv1G044090	TRITD1Bv1G175410	TRITD1Av1G128940	TRITD1Av1G223550	TRITD2Bv1G147060	TRITD1Bv1G031870	TRITD0Uv1G050930	TRITD1Bv1G126380	TRITD1Bv1G043440
	TRITD0Uv1G044370	TRITD1Bv1G206070	TRITD1Av1G132260	TRITD1Av1G230600	TRITD2Bv1G153620	TRITD1Bv1G038750	TRITD0Uv1G051220	TRITD1Bv1G129410	TRITD1Bv1G053440
	TRITD0Uv1G044560	TRITD1Bv1G220490	TRITD1Av1G132350	TRITD1Av1G230840	TRITD2Bv1G159750	TRITD1Bv1G042910	TRITD0Uv1G051350	TRITD1Bv1G135840	TRITD1Bv1G085470
	TRITD0Uv1G046380	TRITD1Bv1G228570	TRITD1Av1G135380	TRITD1Bv1G000830	TRITD2Bv1G163080	TRITD1Bv1G047780	TRITD0Uv1G051980	TRITD1Bv1G139830	TRITD1Bv1G091200
	TRITD0Uv1G046900	TRITD2Av1G000050	TRITD1Av1G138030	TRITD1Bv1G011380	TRITD2Bv1G176000	TRITD1Bv1G052700	TRITD0Uv1G052180	TRITD1Bv1G144070	TRITD1Bv1G104500
	TRITD0Uv1G046970	TRITD2Av1G003340	TRITD1Av1G152790	TRITD1Bv1G011490	TRITD2Bv1G224130	TRITD1Bv1G066550	TRITD0Uv1G052190	TRITD1Bv1G148410	TRITD1Bv1G104650
	TRITD0Uv1G047090	TRITD2Av1G006520	TRITD1Av1G156360	TRITD1Bv1G024660	TRITD2Bv1G261400	TRITD1Bv1G067280	TRITD0Uv1G052400	TRITD1Bv1G158990	TRITD1Bv1G107980
	TRITD0Uv1G049430	TRITD2Av1G015510	TRITD1Av1G163340	TRITD1Bv1G032660	TRITD3Av1G000540	TRITD1Bv1G090930	TRITD0Uv1G053800	TRITD1Bv1G188650	TRITD1Bv1G116840
	TRITD0Uv1G049960	TRITD2Av1G020830	TRITD1Av1G165140	TRITD1Bv1G033000	TRITD3Av1G060330	TRITD1Bv1G097620	TRITD0Uv1G053820	TRITD1Bv1G194410	TRITD1Bv1G121820
	TRITD0Uv1G050110	TRITD2Av1G023110	TRITD1Av1G168140	TRITD1Bv1G038560	TRITD3Av1G172200	TRITD1Bv1G103820	TRITD0Uv1G053830	TRITD1Bv1G198650	TRITD1Bv1G122940
	TRITD0Uv1G050310	TRITD2Av1G024510	TRITD1Av1G168330	TRITD1Bv1G038810	TRITD3Av1G185120	TRITD1Bv1G108960	TRITD0Uv1G055420	TRITD1Bv1G207530	TRITD1Bv1G134070
	TRITD0Uv1G050620	TRITD2Av1G028210	TRITD1Av1G168770	TRITD1Bv1G043300	TRITD3Av1G195010	TRITD1Bv1G113190	TRITD0Uv1G057750	TRITD1Bv1G216940	TRITD1Bv1G138590
	TRITD0Uv1G051340	TRITD2Av1G036040	TRITD1Av1G169690	TRITD1Bv1G044190	TRITD3Av1G200600	TRITD1Bv1G116780	TRITD0Uv1G057760	TRITD1Bv1G217540	TRITD1Bv1G138620
	TRITD0Uv1G051510	TRITD2Av1G046450	TRITD1Av1G172040	TRITD1Bv1G047010	TRITD3Av1G203320	TRITD1Bv1G117090	TRITD0Uv1G059370	TRITD1Bv1G222730	TRITD1Bv1G146300
	TRITD0Uv1G051540	TRITD2Av1G059910	TRITD1Av1G173000	TRITD1Bv1G048800	TRITD3Av1G217630	TRITD1Bv1G126770	TRITD0Uv1G060020	TRITD1Bv1G225310	TRITD1Bv1G150500
	TRITD0Uv1G051670	TRITD2Av1G070150	TRITD1Av1G174110	TRITD1Bv1G049390	TRITD3Av1G219270	TRITD1Bv1G129940	TRITD0Uv1G060140	TRITD1Bv1G225340	TRITD1Bv1G157960
	TRITD0Uv1G052360	TRITD2Av1G070190	TRITD1Av1G177040	TRITD1Bv1G059900	TRITD3Av1G226400	TRITD1Bv1G133170	TRITD0Uv1G061120	TRITD2Av1G006180	TRITD1Bv1G164980
	TRITD0Uv1G052440	TRITD2Av1G104060	TRITD1Av1G178420	TRITD1Bv1G060650	TRITD3Bv1G002650	TRITD1Bv1G134750	TRITD0Uv1G064420	TRITD2Av1G006400	TRITD1Bv1G169620
	TRITD0Uv1G053030	TRITD2Av1G114210	TRITD1Av1G187870	TRITD1Bv1G078070	TRITD3Bv1G013030	TRITD1Bv1G138440	TRITD0Uv1G065770	TRITD2Av1G009170	TRITD1Bv1G171500
	TRITD0Uv1G054990	TRITD2Av1G147130	TRITD1Av1G193330	TRITD1Bv1G081180	TRITD3Bv1G021550	TRITD1Bv1G148040	TRITD0Uv1G068410	TRITD2Av1G017190	TRITD1Bv1G183000
	TRITD0Uv1G055000	TRITD2Av1G154250	TRITD1Av1G207960	TRITD1Bv1G101530	TRITD3Bv1G033240	TRITD1Bv1G150670	TRITD0Uv1G074010	TRITD2Av1G026680	TRITD1Bv1G185340
	TRITD0Uv1G055960	TRITD2Av1G168440	TRITD1Av1G208600	TRITD1Bv1G108400	TRITD3Bv1G033880	TRITD1Bv1G156620	TRITD0Uv1G076950	TRITD2Av1G029410	TRITD1Bv1G195050
	TRITD0Uv1G059180	TRITD2Av1G177450	TRITD1Av1G211910	TRITD1Bv1G116690	TRITD3Bv1G045200	TRITD1Bv1G170550	TRITD0Uv1G078380	TRITD2Av1G031820	TRITD1Bv1G195130
	TRITD0Uv1G059740	TRITD2Av1G185850	TRITD1Av1G214470	TRITD1Bv1G117960	TRITD3Bv1G054340	TRITD1Bv1G178810	TRITD0Uv1G082520	TRITD2Av1G031860	TRITD1Bv1G195920
	TRITD0Uv1G059870	TRITD2Av1G193220	TRITD1Av1G219130	TRITD1Bv1G118820	TRITD3Bv1G085130	TRITD1Bv1G192630	TRITD0Uv1G085000	TRITD2Av1G037270	TRITD1Bv1G196750
	TRITD0Uv1G059920	TRITD2Av1G195410	TRITD1Av1G223200	TRITD1Bv1G120890	TRITD3Bv1G146740	TRITD1Bv1G196690	TRITD0Uv1G089120	TRITD2Av1G039470	TRITD1Bv1G196800
	TRITD0Uv1G060930	TRITD2Av1G195820	TRITD1Bv1G009160	TRITD1Bv1G125080	TRITD3Bv1G160930	TRITD1Bv1G196730	TRITD0Uv1G095600	TRITD2Av1G040770	TRITD1Bv1G200630
	TRITD0Uv1G061860	TRITD2Av1G204800	TRITD1Bv1G013090	TRITD1Bv1G131230	TRITD3Bv1G167230	TRITD1Bv1G197610	TRITD0Uv1G100430	TRITD2Av1G052300	TRITD1Bv1G201580
	TRITD0Uv1G062250	TRITD2Av1G211320	TRITD1Bv1G014340	TRITD1Bv1G132890	TRITD3Bv1G180590	TRITD1Bv1G202950	TRITD0Uv1G104670	TRITD2Av1G061400	TRITD1Bv1G207450
	TRITD0Uv1G062720	TRITD2Av1G222840	TRITD1Bv1G030300	TRITD1Bv1G147240	TRITD3Bv1G192410	TRITD1Bv1G203970	TRITD0Uv1G110340	TRITD2Av1G080670	TRITD1Bv1G216050
	TRITD0Uv1G063720	TRITD2Av1G228720	TRITD1Bv1G034650	TRITD1Bv1G149070	TRITD3Bv1G194520	TRITD1Bv1G213740	TRITD0Uv1G110430	TRITD2Av1G088850	TRITD1Bv1G216070
	TRITD0Uv1G066050	TRITD2Av1G239670	TRITD1Bv1G038220	TRITD1Bv1G151120	TRITD3Bv1G213220	TRITD1Bv1G216170	TRITD0Uv1G111320	TRITD2Av1G093220	TRITD1Bv1G216130
	TRITD0Uv1G066240	TRITD2Av1G244650	TRITD1Bv1G040820	TRITD1Bv1G153330	TRITD3Bv1G231370	TRITD1Bv1G219140	TRITD0Uv1G121020	TRITD2Av1G099130	TRITD1Bv1G216150
	TRITD0Uv1G066470	TRITD2Av1G245160	TRITD1Bv1G041580	TRITD1Bv1G153560	TRITD3Bv1G249180	TRITD1Bv1G219490	TRITD0Uv1G130640	TRITD2Av1G105900	TRITD1Bv1G222350
	TRITD0Uv1G066670	TRITD2Av1G248770	TRITD1Bv1G055970	TRITD1Bv1G160760	TRITD3Bv1G276740	TRITD1Bv1G219800	TRITD1Av1G000570	TRITD2Av1G108500	TRITD1Bv1G222360
	TRITD0Uv1G066750	TRITD2Av1G264690	TRITD1Bv1G066970	TRITD1Bv1G168010	TRITD4Av1G002210	TRITD1Bv1G222320	TRITD1Av1G001740	TRITD2Av1G139550	TRITD1Bv1G222370
	TRITD0Uv1G068240	TRITD2Av1G271190	TRITD1Bv1G069590	TRITD1Bv1G170760	TRITD4Av1G003860	TRITD1Bv1G223330	TRITD1Av1G002970	TRITD2Av1G139730	TRITD1Bv1G222750
	TRITD0Uv1G069680	TRITD2Av1G276740	TRITD1Bv1G087830	TRITD1Bv1G172350	TRITD4Av1G048230	TRITD1Bv1G223550	TRITD1Av1G005060	TRITD2Av1G160570	TRITD2Av1G002200
	TRITD0Uv1G071610	TRITD2Av1G286820	TRITD1Bv1G096750	TRITD1Bv1G174500	TRITD4Av1G061990	TRITD1Bv1G228800	TRITD1Av1G005910	TRITD2Av1G161700	TRITD2Av1G013250
	TRITD0Uv1G073730	TRITD2Av1G289970	TRITD1Bv1G102700	TRITD1Bv1G174590	TRITD4Av1G145060	TRITD2Av1G001370	TRITD1Av1G006420	TRITD2Av1G165290	TRITD2Av1G013860
	TRITD0Uv1G075670	TRITD2Bv1G002870	TRITD1Bv1G104510	TRITD1Bv1G178540	TRITD4Av1G236670	TRITD2Av1G001990	TRITD1Av1G006590	TRITD2Av1G175240	TRITD2Av1G013920
	TRITD0Uv1G076050	TRITD2Bv1G003650	TRITD1Bv1G104860	TRITD1Bv1G184500	TRITD4Av1G243050	TRITD2Av1G006660	TRITD1Av1G007060	TRITD2Av1G179480	TRITD2Av1G013940
	TRITD0Uv1G076070	TRITD2Bv1G006910	TRITD1Bv1G120970	TRITD1Bv1G198550	TRITD4Av1G250430	TRITD2Av1G014020	TRITD1Av1G007160	TRITD2Av1G190920	TRITD2Av1G019110
	TRITD0Uv1G076440	TRITD2Bv1G011280	TRITD1Bv1G123040	TRITD1Bv1G208350	TRITD4Bv1G009090	TRITD2Av1G018890	TRITD1Av1G008830	TRITD2Av1G215180	TRITD2Av1G025350
	TRITD0Uv1G076940	TRITD2Bv1G012320	TRITD1Bv1G125660	TRITD1Bv1G210130	TRITD4Bv1G020500	TRITD2Av1G019880	TRITD1Av1G009050	TRITD2Av1G223180	TRITD2Av1G029400
	TRITD0Uv1G078340	TRITD2Bv1G041920	TRITD1Bv1G129190	TRITD1Bv1G213580	TRITD4Bv1G027370	TRITD2Av1G029780	TRITD1Av1G009060	TRITD2Av1G231230	TRITD2Av1G029490
	TRITD0Uv1G089180	TRITD2Bv1G064680	TRITD1Bv1G133870	TRITD1Bv1G215550	TRITD4Bv1G040940	TRITD2Av1G034530	TRITD1Av1G009410	TRITD2Av1G265450	TRITD2Av1G036290
	TRITD0Uv1G092790	TRITD2Bv1G068410	TRITD1Bv1G134550	TRITD1Bv1G216410	TRITD4Bv1G044220	TRITD2Av1G035290	TRITD1Av1G010310	TRITD2Av1G268690	TRITD2Av1G043700
	TRITD0Uv1G093230	TRITD2Bv1G072150	TRITD1Bv1G134860	TRITD1Bv1G216580	TRITD4Bv1G140220	TRITD2Av1G039830	TRITD1Av1G016000	TRITD2Av1G270620	TRITD2Av1G047600
	TRITD0Uv1G094640	TRITD2Bv1G076400	TRITD1Bv1G135250	TRITD1Bv1G218250	TRITD4Bv1G151200	TRITD2Av1G042770	TRITD1Av1G017600	TRITD2Av1G285870	TRITD2Av1G057930
	TRITD0Uv1G095380	TRITD2Bv1G079790	TRITD1Bv1G135680	TRITD1Bv1G219860	TRITD4Bv1G154220	TRITD2Av1G050880	TRITD1Av1G017850	TRITD2Av1G288960	TRITD2Av1G063270
	TRITD0Uv1G095470	TRITD2Bv1G081920	TRITD1Bv1G140170	TRITD1Bv1G220680	TRITD4Bv1G160540	TRITD2Av1G051430	TRITD1Av1G018530	TRITD2Av1G291390	TRITD2Av1G073230
	TRITD0Uv1G095750	TRITD2Bv1G135390	TRITD1Bv1G142840	TRITD1Bv1G228720	TRITD4Bv1G174430	TRITD2Av1G052700	TRITD1Av1G018560	TRITD2Av1G292000	TRITD2Av1G106230
	TRITD0Uv1G098330	TRITD2Bv1G177320	TRITD1Bv1G142990	TRITD1Bv1G229280	TRITD4Bv1G189690	TRITD2Av1G055090	TRITD1Av1G018580	TRITD2Av1G292190	TRITD2Av1G136990
	TRITD0Uv1G099520	TRITD2Bv1G183370	TRITD1Bv1G144440	TRITD2Av1G007070	TRITD5Av1G021770	TRITD2Av1G055100	TRITD1Av1G019970	TRITD2Bv1G012570	TRITD2Av1G138830
	TRITD0Uv1G100990	TRITD2Bv1G184930	TRITD1Bv1G145220	TRITD2Av1G008830	TRITD5Av1G130540	TRITD2Av1G063910	TRITD1Av1G022040	TRITD2Bv1G012710	TRITD2Av1G154310
	TRITD0Uv1G101570	TRITD2Bv1G189180	TRITD1Bv1G147100	TRITD2Av1G010190	TRITD5Av1G141680	TRITD2Av1G068660	TRITD1Av1G022070	TRITD2Bv1G019760	TRITD2Av1G201140
	TRITD0Uv1G101850	TRITD2Bv1G208980	TRITD1Bv1G148990	TRITD2Av1G013670	TRITD5Av1G159290	TRITD2Av1G070060	TRITD1Av1G022120	TRITD2Bv1G038670	TRITD2Av1G215640
	TRITD0Uv1G102940	TRITD2Bv1G211330	TRITD1Bv1G150910	TRITD2Av1G018800	TRITD5Av1G164290	TRITD2Av1G075510	TRITD1Av1G023430	TRITD2Bv1G039760	TRITD2Av1G226560
	TRITD0Uv1G105060	TRITD2Bv1G219780	TRITD1Bv1G157890	TRITD2Av1G022980	TRITD5Av1G179650	TRITD2Av1G078400	TRITD1Av1G024080	TRITD2Bv1G046650	TRITD2Av1G228200
	TRITD0Uv1G108130	TRITD2Bv1G223010	TRITD1Bv1G163320	TRITD2Av1G024960	TRITD5Av1G188300	TRITD2Av1G084660	TRITD1Av1G025030	TRITD2Bv1G048420	TRITD2Av1G235010
	TRITD0Uv1G108590	TRITD2Bv1G233570	TRITD1Bv1G169550	TRITD2Av1G025330	TRITD5Av1G189550	TRITD2Av1G092110	TRITD1Av1G025590	TRITD2Bv1G049570	TRITD2Av1G244640
	TRITD0Uv1G109300	TRITD2Bv1G259210	TRITD1Bv1G171980	TRITD2Av1G026890	TRITD5Av1G195710	TRITD2Av1G093540	TRITD1Av1G026750	TRITD2Bv1G052880	TRITD2Av1G249200
	TRITD0Uv1G112920	TRITD3Av1G003290	TRITD1Bv1G203110	TRITD2Av1G029330	TRITD5Av1G198990	TRITD2Av1G104550	TRITD1Av1G028830	TRITD2Bv1G065510	TRITD2Av1G252840
	TRITD0Uv1G113560	TRITD3Av1G003370	TRITD1Bv1G203840	TRITD2Av1G029340	TRITD5Av1G201060	TRITD2Av1G125450	TRITD1Av1G032310	TRITD2Bv1G079180	TRITD2Av1G256220
	TRITD0Uv1G114050	TRITD3Av1G005770	TRITD1Bv1G205570	TRITD2Av1G030650	TRITD5Av1G218140	TRITD2Av1G126520	TRITD1Av1G033870	TRITD2Bv1G092410	TRITD2Av1G257170
	TRITD0Uv1G116450	TRITD3Av1G010130	TRITD1Bv1G206880	TRITD2Av1G030870	TRITD5Av1G221130	TRITD2Av1G161090	TRITD1Av1G035040	TRITD2Bv1G093460	TRITD2Av1G257920
	TRITD0Uv1G124250	TRITD3Av1G011880	TRITD1Bv1G209270	TRITD2Av1G031190	TRITD5Av1G229270	TRITD2Av1G174240	TRITD1Av1G035420	TRITD2Bv1G093630	TRITD2Av1G261580
	TRITD0Uv1G126140	TRITD3Av1G028060	TRITD1Bv1G217400	TRITD2Av1G032620	TRITD5Av1G238070	TRITD2Av1G176780	TRITD1Av1G035670	TRITD2Bv1G094120	TRITD2Av1G265790
	TRITD0Uv1G129360	TRITD3Av1G030970	TRITD1Bv1G217500	TRITD2Av1G032970	TRITD5Bv1G008830	TRITD2Av1G177360	TRITD1Av1G036360	TRITD2Bv1G094250	TRITD2Av1G272160
	TRITD0Uv1G129700	TRITD3Av1G032990	TRITD2Av1G000100	TRITD2Av1G034240	TRITD5Bv1G085810	TRITD2Av1G178540	TRITD1Av1G036620	TRITD2Bv1G099740	TRITD2Av1G280030
	TRITD0Uv1G130960	TRITD3Av1G053490	TRITD2Av1G002620	TRITD2Av1G035460	TRITD5Bv1G088600	TRITD2Av1G189470	TRITD1Av1G036670	TRITD2Bv1G110570	TRITD2Av1G285320
	TRITD1Av1G000580	TRITD3Av1G055290	TRITD2Av1G006350	TRITD2Av1G040210	TRITD5Bv1G109240	TRITD2Av1G196290	TRITD1Av1G036990	TRITD2Bv1G112990	TRITD2Av1G285390
	TRITD1Av1G001650	TRITD3Av1G063560	TRITD2Av1G008160	TRITD2Av1G045750	TRITD5Bv1G114160	TRITD2Av1G204830	TRITD1Av1G038640	TRITD2Bv1G116580	TRITD2Bv1G011380
	TRITD1Av1G001750	TRITD3Av1G073390	TRITD2Av1G014310	TRITD2Av1G046120	TRITD5Bv1G133740	TRITD2Av1G207110	TRITD1Av1G038650	TRITD2Bv1G122860	TRITD2Bv1G032910
	TRITD1Av1G001850	TRITD3Av1G147580	TRITD2Av1G014760	TRITD2Av1G055480	TRITD5Bv1G166570	TRITD2Av1G213910	TRITD1Av1G038700	TRITD2Bv1G127250	TRITD2Bv1G052870
	TRITD1Av1G001920	TRITD3Av1G149740	TRITD2Av1G019230	TRITD2Av1G055500	TRITD5Bv1G170510	TRITD2Av1G215190	TRITD1Av1G039450	TRITD2Bv1G129590	TRITD2Bv1G056570
	TRITD1Av1G001970	TRITD3Av1G153030	TRITD2Av1G025290	TRITD2Av1G061990	TRITD5Bv1G175480	TRITD2Av1G219360	TRITD1Av1G039930	TRITD2Bv1G132450	TRITD2Bv1G057750
	TRITD1Av1G002030	TRITD3Av1G154960	TRITD2Av1G027540	TRITD2Av1G062260	TRITD5Bv1G185700	TRITD2Av1G221690	TRITD1Av1G040900	TRITD2Bv1G136350	TRITD2Bv1G061100
	TRITD1Av1G003720	TRITD3Av1G159930	TRITD2Av1G030450	TRITD2Av1G063350	TRITD5Bv1G189260	TRITD2Av1G222680	TRITD1Av1G041160	TRITD2Bv1G144520	TRITD2Bv1G065040
	TRITD1Av1G004470	TRITD3Av1G160460	TRITD2Av1G035600	TRITD2Av1G064460	TRITD5Bv1G204300	TRITD2Av1G225710	TRITD1Av1G042200	TRITD2Bv1G148430	TRITD2Bv1G065050
	TRITD1Av1G004950	TRITD3Av1G174430	TRITD2Av1G037000	TRITD2Av1G067260	TRITD5Bv1G205900	TRITD2Av1G230810	TRITD1Av1G042210	TRITD2Bv1G162480	TRITD2Bv1G065060
	TRITD1Av1G004990	TRITD3Av1G182520	TRITD2Av1G037750	TRITD2Av1G087140	TRITD5Bv1G206010	TRITD2Av1G242820	TRITD1Av1G042800	TRITD2Bv1G164410	TRITD2Bv1G094690
	TRITD1Av1G005090	TRITD3Av1G182540	TRITD2Av1G039420	TRITD2Av1G097970	TRITD5Bv1G221250	TRITD2Av1G245870	TRITD1Av1G043240	TRITD2Bv1G180050	TRITD2Bv1G094950
	TRITD1Av1G005730	TRITD3Av1G187450	TRITD2Av1G040070	TRITD2Av1G163520	TRITD5Bv1G225080	TRITD2Av1G247790	TRITD1Av1G044420	TRITD2Bv1G188710	TRITD2Bv1G096570
	TRITD1Av1G005920	TRITD3Av1G187750	TRITD2Av1G045300	TRITD2Av1G168020	TRITD6Av1G037890	TRITD2Av1G253200	TRITD1Av1G044600	TRITD2Bv1G209920	TRITD2Bv1G120570
	TRITD1Av1G006120	TRITD3Av1G191310	TRITD2Av1G051420	TRITD2Av1G169480	TRITD6Av1G135130	TRITD2Av1G262650	TRITD1Av1G045090	TRITD2Bv1G217820	TRITD2Bv1G126020
	TRITD1Av1G006670	TRITD3Av1G191790	TRITD2Av1G064770	TRITD2Av1G170470	TRITD6Av1G151090	TRITD2Av1G263600	TRITD1Av1G046470	TRITD2Bv1G226730	TRITD2Bv1G128610
	TRITD1Av1G007070	TRITD3Av1G193840	TRITD2Av1G065100	TRITD2Av1G172480	TRITD6Av1G158660	TRITD2Av1G270250	TRITD1Av1G046480	TRITD2Bv1G235750	TRITD2Bv1G156970
	TRITD1Av1G007690	TRITD3Av1G197570	TRITD2Av1G090870	TRITD2Av1G177710	TRITD6Av1G184130	TRITD2Av1G286540	TRITD1Av1G046490	TRITD2Bv1G261200	TRITD2Bv1G164280
	TRITD1Av1G007980	TRITD3Av1G206390	TRITD2Av1G095140	TRITD2Av1G178130	TRITD6Av1G207690	TRITD2Av1G286550	TRITD1Av1G046510	TRITD2Bv1G261750	TRITD2Bv1G186690
	TRITD1Av1G008370	TRITD3Av1G214130	TRITD2Av1G098220	TRITD2Av1G178420	TRITD6Av1G208790	TRITD2Av1G294270	TRITD1Av1G047280	TRITD3Av1G002740	TRITD2Bv1G197090
	TRITD1Av1G009480	TRITD3Av1G217620	TRITD2Av1G130590	TRITD2Av1G178520	TRITD6Av1G213080	TRITD2Bv1G002780	TRITD1Av1G050310	TRITD3Av1G012340	TRITD2Bv1G197380
	TRITD1Av1G009900	TRITD3Av1G220620	TRITD2Av1G132030	TRITD2Av1G180750	TRITD6Av1G218290	TRITD2Bv1G003660	TRITD1Av1G050440	TRITD3Av1G020770	TRITD2Bv1G198140
	TRITD1Av1G010050	TRITD3Av1G224460	TRITD2Av1G135860	TRITD2Av1G184660	TRITD6Bv1G038600	TRITD2Bv1G005530	TRITD1Av1G053170	TRITD3Av1G032490	TRITD2Bv1G205370
	TRITD1Av1G010520	TRITD3Av1G227650	TRITD2Av1G137550	TRITD2Av1G186510	TRITD6Bv1G043920	TRITD2Bv1G008680	TRITD1Av1G055160	TRITD3Av1G036910	TRITD2Bv1G206460
	TRITD1Av1G011250	TRITD3Av1G229970	TRITD2Av1G145830	TRITD2Av1G193300	TRITD6Bv1G066280	TRITD2Bv1G008820	TRITD1Av1G057330	TRITD3Av1G038000	TRITD2Bv1G209140
	TRITD1Av1G012200	TRITD3Av1G235830	TRITD2Av1G157130	TRITD2Av1G193580	TRITD6Bv1G118980	TRITD2Bv1G015710	TRITD1Av1G057770	TRITD3Av1G051620	TRITD2Bv1G224260
	TRITD1Av1G012750	TRITD3Av1G235850	TRITD2Av1G157390	TRITD2Av1G193860	TRITD6Bv1G170040	TRITD2Bv1G016210	TRITD1Av1G058060	TRITD3Av1G086740	TRITD2Bv1G235350
	TRITD1Av1G013500	TRITD3Av1G258230	TRITD2Av1G158100	TRITD2Av1G200400	TRITD6Bv1G174370	TRITD2Bv1G020740	TRITD1Av1G058470	TRITD3Av1G089850	TRITD3Av1G002390
	TRITD1Av1G013800	TRITD3Av1G264030	TRITD2Av1G169720	TRITD2Av1G200970	TRITD6Bv1G177390	TRITD2Bv1G032780	TRITD1Av1G059580	TRITD3Av1G091260	TRITD3Av1G003530
	TRITD1Av1G013960	TRITD3Av1G281870	TRITD2Av1G180840	TRITD2Av1G208350	TRITD6Bv1G204100	TRITD2Bv1G034030	TRITD1Av1G059740	TRITD3Av1G097440	TRITD3Av1G009190
	TRITD1Av1G014100	TRITD3Av1G284720	TRITD2Av1G190200	TRITD2Av1G210480	TRITD7Av1G000100	TRITD2Bv1G039600	TRITD1Av1G061510	TRITD3Av1G102330	TRITD3Av1G018310
	TRITD1Av1G014330	TRITD3Bv1G009750	TRITD2Av1G190220	TRITD2Av1G212890	TRITD7Av1G030900	TRITD2Bv1G039630	TRITD1Av1G063510	TRITD3Av1G111450	TRITD3Av1G018580
	TRITD1Av1G016210	TRITD3Bv1G015460	TRITD2Av1G192440	TRITD2Av1G215290	TRITD7Av1G050140	TRITD2Bv1G043420	TRITD1Av1G064200	TRITD3Av1G128260	TRITD3Av1G023700
	TRITD1Av1G016610	TRITD3Bv1G019750	TRITD2Av1G200240	TRITD2Av1G219470	TRITD7Av1G069690	TRITD2Bv1G044170	TRITD1Av1G065420	TRITD3Av1G135470	TRITD3Av1G026730
	TRITD1Av1G018740	TRITD3Bv1G035130	TRITD2Av1G200940	TRITD2Av1G220240	TRITD7Av1G073930	TRITD2Bv1G045480	TRITD1Av1G068790	TRITD3Av1G165910	TRITD3Av1G031030
	TRITD1Av1G019110	TRITD3Bv1G045990	TRITD2Av1G203940	TRITD2Av1G221700	TRITD7Av1G074450	TRITD2Bv1G053710	TRITD1Av1G069390	TRITD3Av1G181780	TRITD3Av1G035260
	TRITD1Av1G020980	TRITD3Bv1G050340	TRITD2Av1G208030	TRITD2Av1G222990	TRITD7Av1G089010	TRITD2Bv1G056600	TRITD1Av1G070990	TRITD3Av1G182320	TRITD3Av1G045550
	TRITD1Av1G021360	TRITD3Bv1G056580	TRITD2Av1G218260	TRITD2Av1G227030	TRITD7Av1G089620	TRITD2Bv1G060810	TRITD1Av1G071000	TRITD3Av1G184940	TRITD3Av1G051640
	TRITD1Av1G021370	TRITD3Bv1G065680	TRITD2Av1G218700	TRITD2Av1G234240	TRITD7Av1G094570	TRITD2Bv1G074420	TRITD1Av1G072230	TRITD3Av1G193230	TRITD3Av1G051900
	TRITD1Av1G021570	TRITD3Bv1G067250	TRITD2Av1G218730	TRITD2Av1G246490	TRITD7Av1G098320	TRITD2Bv1G074960	TRITD1Av1G076320	TRITD3Av1G196520	TRITD3Av1G053110
	TRITD1Av1G021850	TRITD3Bv1G069980	TRITD2Av1G229210	TRITD2Av1G250260	TRITD7Av1G110550	TRITD2Bv1G074970	TRITD1Av1G076990	TRITD3Av1G201160	TRITD3Av1G056600
	TRITD1Av1G021870	TRITD3Bv1G078970	TRITD2Av1G229430	TRITD2Av1G250390	TRITD7Av1G161950	TRITD2Bv1G075490	TRITD1Av1G077980	TRITD3Av1G231800	TRITD3Av1G059960
	TRITD1Av1G021930	TRITD3Bv1G086600	TRITD2Av1G235220	TRITD2Av1G250800	TRITD7Av1G177850	TRITD2Bv1G078810	TRITD1Av1G079220	TRITD3Av1G265290	TRITD3Av1G079380
	TRITD1Av1G022380	TRITD3Bv1G125180	TRITD2Av1G241600	TRITD2Av1G251360	TRITD7Av1G185590	TRITD2Bv1G079710	TRITD1Av1G079790	TRITD3Av1G265550	TRITD3Av1G087520
	TRITD1Av1G022540	TRITD3Bv1G127650	TRITD2Av1G244710	TRITD2Av1G252200	TRITD7Av1G199020	TRITD2Bv1G083390	TRITD1Av1G080670	TRITD3Av1G284990	TRITD3Av1G098200
	TRITD1Av1G023330	TRITD3Bv1G134430	TRITD2Av1G251420	TRITD2Av1G252580	TRITD7Av1G207630	TRITD2Bv1G083950	TRITD1Av1G081170	TRITD3Av1G286380	TRITD3Av1G155690
	TRITD1Av1G024310	TRITD3Bv1G134850	TRITD2Av1G251540	TRITD2Av1G256550	TRITD7Av1G212270	TRITD2Bv1G087200	TRITD1Av1G081430	TRITD3Bv1G012140	TRITD3Av1G169970
	TRITD1Av1G025160	TRITD3Bv1G149360	TRITD2Av1G255220	TRITD2Av1G257550	TRITD7Av1G221100	TRITD2Bv1G087500	TRITD1Av1G083170	TRITD3Bv1G025010	TRITD3Av1G176440
	TRITD1Av1G026910	TRITD3Bv1G174330	TRITD2Av1G257160	TRITD2Av1G257760	TRITD7Av1G242470	TRITD2Bv1G090190	TRITD1Av1G084160	TRITD3Bv1G028710	TRITD3Av1G177390
	TRITD1Av1G027140	TRITD3Bv1G181830	TRITD2Av1G264730	TRITD2Av1G259410	TRITD7Av1G246570	TRITD2Bv1G091000	TRITD1Av1G085070	TRITD3Bv1G030570	TRITD3Av1G180830
	TRITD1Av1G027420	TRITD3Bv1G187390	TRITD2Av1G269780	TRITD2Av1G259630	TRITD7Bv1G002620	TRITD2Bv1G092590	TRITD1Av1G085680	TRITD3Bv1G036410	TRITD3Av1G188230
	TRITD1Av1G028060	TRITD3Bv1G191380	TRITD2Av1G276690	TRITD2Av1G260970	TRITD7Bv1G002690	TRITD2Bv1G095060	TRITD1Av1G087730	TRITD3Bv1G051400	TRITD3Av1G190590
	TRITD1Av1G029130	TRITD3Bv1G205910	TRITD2Av1G279590	TRITD2Av1G261390	TRITD7Bv1G011220	TRITD2Bv1G101040	TRITD1Av1G088420	TRITD3Bv1G053560	TRITD3Av1G201720
	TRITD1Av1G029870	TRITD3Bv1G209260	TRITD2Av1G280560	TRITD2Av1G265470	TRITD7Bv1G012830	TRITD2Bv1G101070	TRITD1Av1G088520	TRITD3Bv1G066990	TRITD3Av1G263770
	TRITD1Av1G031150	TRITD3Bv1G213230	TRITD2Av1G280650	TRITD2Av1G270790	TRITD7Bv1G030640	TRITD2Bv1G120740	TRITD1Av1G089270	TRITD3Bv1G085120	TRITD3Av1G271940
	TRITD1Av1G031490	TRITD3Bv1G216130	TRITD2Av1G282150	TRITD2Av1G280000	TRITD7Bv1G051790	TRITD2Bv1G121700	TRITD1Av1G090460	TRITD3Bv1G091000	TRITD3Av1G272350
	TRITD1Av1G031790	TRITD3Bv1G232360	TRITD2Av1G283510	TRITD2Av1G287650	TRITD7Bv1G055340	TRITD2Bv1G142930	TRITD1Av1G091240	TRITD3Bv1G091620	TRITD3Av1G278580
	TRITD1Av1G032340	TRITD3Bv1G248060	TRITD2Av1G285490	TRITD2Av1G289040	TRITD7Bv1G062440	TRITD2Bv1G143650	TRITD1Av1G091450	TRITD3Bv1G114810	TRITD3Bv1G010620
	TRITD1Av1G032590	TRITD3Bv1G259050	TRITD2Av1G288700	TRITD2Av1G289700	TRITD7Bv1G064040	TRITD2Bv1G153190	TRITD1Av1G091650	TRITD3Bv1G126140	TRITD3Bv1G018800
	TRITD1Av1G033850	TRITD3Bv1G277640	TRITD2Av1G292220	TRITD2Av1G290190	TRITD7Bv1G071620	TRITD2Bv1G158180	TRITD1Av1G093090	TRITD3Bv1G128580	TRITD3Bv1G020250
	TRITD1Av1G034280	TRITD4Av1G001310	TRITD2Bv1G005030	TRITD2Bv1G009620	TRITD7Bv1G078430	TRITD2Bv1G159880	TRITD1Av1G095420	TRITD3Bv1G129320	TRITD3Bv1G033920
	TRITD1Av1G035440	TRITD4Av1G003410	TRITD2Bv1G008170	TRITD2Bv1G014520	TRITD7Bv1G082590	TRITD2Bv1G161500	TRITD1Av1G095900	TRITD3Bv1G130790	TRITD3Bv1G035800
	TRITD1Av1G035850	TRITD4Av1G004450	TRITD2Bv1G008870	TRITD2Bv1G015590	TRITD7Bv1G142160	TRITD2Bv1G162220	TRITD1Av1G100150	TRITD3Bv1G131940	TRITD3Bv1G049240
	TRITD1Av1G036210	TRITD4Av1G009810	TRITD2Bv1G016340	TRITD2Bv1G025030	TRITD7Bv1G145470	TRITD2Bv1G172640	TRITD1Av1G101140	TRITD3Bv1G136520	TRITD3Bv1G049250
	TRITD1Av1G036370	TRITD4Av1G012600	TRITD2Bv1G025000	TRITD2Bv1G034440	TRITD7Bv1G147100	TRITD2Bv1G175930	TRITD1Av1G101850	TRITD3Bv1G144570	TRITD3Bv1G057010
	TRITD1Av1G036690	TRITD4Av1G020340	TRITD2Bv1G025650	TRITD2Bv1G034970	TRITD7Bv1G149560	TRITD2Bv1G177980	TRITD1Av1G102210	TRITD3Bv1G154080	TRITD3Bv1G057480
	TRITD1Av1G036860	TRITD4Av1G042650	TRITD2Bv1G032930	TRITD2Bv1G045490	TRITD7Bv1G161520	TRITD2Bv1G186070	TRITD1Av1G102970	TRITD3Bv1G160010	TRITD3Bv1G081420
	TRITD1Av1G037720	TRITD4Av1G048980	TRITD2Bv1G047370	TRITD2Bv1G045740	TRITD7Bv1G163690	TRITD2Bv1G188210	TRITD1Av1G103070	TRITD3Bv1G167030	TRITD3Bv1G085540
	TRITD1Av1G037730	TRITD4Av1G118810	TRITD2Bv1G051670	TRITD2Bv1G050840	TRITD7Bv1G183620	TRITD2Bv1G199880	TRITD1Av1G103640	TRITD3Bv1G168960	TRITD3Bv1G093860
	TRITD1Av1G038860	TRITD4Av1G123860	TRITD2Bv1G053190	TRITD2Bv1G057760	TRITD7Bv1G200850	TRITD2Bv1G206730	TRITD1Av1G104640	TRITD3Bv1G178260	TRITD3Bv1G124100
	TRITD1Av1G038910	TRITD4Av1G183260	TRITD2Bv1G060200	TRITD2Bv1G059910	TRITD7Bv1G232220	TRITD2Bv1G207610	TRITD1Av1G105410	TRITD3Bv1G178360	TRITD3Bv1G139550
	TRITD1Av1G039120	TRITD4Av1G194970	TRITD2Bv1G062210	TRITD2Bv1G062400		TRITD2Bv1G219480	TRITD1Av1G105800	TRITD3Bv1G181040	TRITD3Bv1G154670
	TRITD1Av1G041130	TRITD4Av1G208730	TRITD2Bv1G065910	TRITD2Bv1G063310		TRITD2Bv1G220530	TRITD1Av1G105920	TRITD3Bv1G183290	TRITD3Bv1G160110
	TRITD1Av1G042780	TRITD4Av1G214920	TRITD2Bv1G069290	TRITD2Bv1G068640		TRITD2Bv1G234390	TRITD1Av1G107750	TRITD3Bv1G186530	TRITD3Bv1G171460
	TRITD1Av1G043710	TRITD4Av1G218870	TRITD2Bv1G072850	TRITD2Bv1G071150		TRITD2Bv1G242410	TRITD1Av1G107770	TRITD3Bv1G188530	TRITD3Bv1G178510
	TRITD1Av1G044970	TRITD4Av1G234540	TRITD2Bv1G080560	TRITD2Bv1G079820		TRITD2Bv1G243610	TRITD1Av1G108380	TRITD3Bv1G193040	TRITD3Bv1G181010
	TRITD1Av1G045590	TRITD4Av1G234660	TRITD2Bv1G085200	TRITD2Bv1G082130		TRITD2Bv1G243970	TRITD1Av1G108450	TRITD3Bv1G193050	TRITD3Bv1G192380
	TRITD1Av1G046800	TRITD4Av1G243510	TRITD2Bv1G086310	TRITD2Bv1G083420		TRITD2Bv1G251930	TRITD1Av1G109510	TRITD3Bv1G210300	TRITD3Bv1G212650
	TRITD1Av1G046980	TRITD4Av1G247400	TRITD2Bv1G087160	TRITD2Bv1G085270		TRITD2Bv1G253560	TRITD1Av1G112110	TRITD3Bv1G222160	TRITD3Bv1G218900
	TRITD1Av1G048360	TRITD4Av1G250010	TRITD2Bv1G088030	TRITD2Bv1G112850		TRITD2Bv1G255410	TRITD1Av1G112530	TRITD3Bv1G242920	TRITD3Bv1G266700
	TRITD1Av1G048650	TRITD4Av1G251010	TRITD2Bv1G099930	TRITD2Bv1G119310		TRITD2Bv1G256080	TRITD1Av1G113270	TRITD3Bv1G264710	TRITD3Bv1G268710
	TRITD1Av1G049300	TRITD4Av1G254860	TRITD2Bv1G112160	TRITD2Bv1G119940		TRITD2Bv1G257910	TRITD1Av1G114960	TRITD3Bv1G265700	TRITD3Bv1G271100
	TRITD1Av1G049740	TRITD4Av1G256290	TRITD2Bv1G118960	TRITD2Bv1G137350		TRITD2Bv1G258370	TRITD1Av1G116630	TRITD3Bv1G269500	TRITD3Bv1G273770
	TRITD1Av1G051430	TRITD4Av1G256440	TRITD2Bv1G125140	TRITD2Bv1G151160		TRITD3Av1G008620	TRITD1Av1G117660	TRITD3Bv1G272360	TRITD3Bv1G277280
	TRITD1Av1G053260	TRITD4Bv1G005820	TRITD2Bv1G126400	TRITD2Bv1G155210		TRITD3Av1G010000	TRITD1Av1G119500	TRITD3Bv1G277370	TRITD3Bv1G281940
	TRITD1Av1G054770	TRITD4Bv1G017000	TRITD2Bv1G130810	TRITD2Bv1G157170		TRITD3Av1G016850	TRITD1Av1G120860	TRITD3Bv1G282680	TRITD4Av1G018900
	TRITD1Av1G055830	TRITD4Bv1G026840	TRITD2Bv1G131440	TRITD2Bv1G162170		TRITD3Av1G017790	TRITD1Av1G121360	TRITD4Av1G000570	TRITD4Av1G030550
	TRITD1Av1G056430	TRITD4Bv1G029750	TRITD2Bv1G133560	TRITD2Bv1G164350		TRITD3Av1G019030	TRITD1Av1G121570	TRITD4Av1G018120	TRITD4Av1G033290
	TRITD1Av1G057370	TRITD4Bv1G043280	TRITD2Bv1G146670	TRITD2Bv1G165600		TRITD3Av1G022400	TRITD1Av1G123950	TRITD4Av1G018820	TRITD4Av1G068470
	TRITD1Av1G059080	TRITD4Bv1G057710	TRITD2Bv1G146930	TRITD2Bv1G170370		TRITD3Av1G029880	TRITD1Av1G124400	TRITD4Av1G030140	TRITD4Av1G071410
	TRITD1Av1G059470	TRITD4Bv1G124430	TRITD2Bv1G151550	TRITD2Bv1G172340		TRITD3Av1G035380	TRITD1Av1G124410	TRITD4Av1G030770	TRITD4Av1G080010
	TRITD1Av1G059540	TRITD4Bv1G138530	TRITD2Bv1G158440	TRITD2Bv1G180450		TRITD3Av1G035610	TRITD1Av1G125700	TRITD4Av1G034380	TRITD4Av1G099780
	TRITD1Av1G060900	TRITD4Bv1G139370	TRITD2Bv1G163530	TRITD2Bv1G187220		TRITD3Av1G039680	TRITD1Av1G125920	TRITD4Av1G052790	TRITD4Av1G108650
	TRITD1Av1G061830	TRITD4Bv1G143780	TRITD2Bv1G163670	TRITD2Bv1G199090		TRITD3Av1G046110	TRITD1Av1G126070	TRITD4Av1G055280	TRITD4Av1G145500
	TRITD1Av1G069760	TRITD4Bv1G150270	TRITD2Bv1G164700	TRITD2Bv1G201930		TRITD3Av1G056970	TRITD1Av1G127410	TRITD4Av1G056200	TRITD4Av1G148390
	TRITD1Av1G070570	TRITD4Bv1G162360	TRITD2Bv1G174670	TRITD2Bv1G204060		TRITD3Av1G058210	TRITD1Av1G127420	TRITD4Av1G061550	TRITD4Av1G153990
	TRITD1Av1G072420	TRITD4Bv1G167210	TRITD2Bv1G181320	TRITD2Bv1G205700		TRITD3Av1G061710	TRITD1Av1G128320	TRITD4Av1G066070	TRITD4Av1G157700
	TRITD1Av1G078540	TRITD4Bv1G172630	TRITD2Bv1G182850	TRITD2Bv1G206090		TRITD3Av1G064190	TRITD1Av1G128470	TRITD4Av1G080820	TRITD4Av1G161560
	TRITD1Av1G082040	TRITD4Bv1G176390	TRITD2Bv1G185060	TRITD2Bv1G207210		TRITD3Av1G076280	TRITD1Av1G128700	TRITD4Av1G084570	TRITD4Av1G202000
	TRITD1Av1G085460	TRITD4Bv1G181320	TRITD2Bv1G193810	TRITD2Bv1G208200		TRITD3Av1G086730	TRITD1Av1G128790	TRITD4Av1G101270	TRITD4Av1G209230
	TRITD1Av1G085470	TRITD4Bv1G186120	TRITD2Bv1G195460	TRITD2Bv1G208650		TRITD3Av1G089050	TRITD1Av1G129190	TRITD4Av1G117050	TRITD4Av1G230480
	TRITD1Av1G085540	TRITD4Bv1G197060	TRITD2Bv1G197100	TRITD2Bv1G215790		TRITD3Av1G136070	TRITD1Av1G129990	TRITD4Av1G129670	TRITD4Av1G235720
	TRITD1Av1G086240	TRITD4Bv1G202660	TRITD2Bv1G197280	TRITD2Bv1G216110		TRITD3Av1G136520	TRITD1Av1G130220	TRITD4Av1G140320	TRITD4Av1G242050
	TRITD1Av1G086410	TRITD4Bv1G203890	TRITD2Bv1G200940	TRITD2Bv1G218010		TRITD3Av1G140580	TRITD1Av1G131750	TRITD4Av1G160150	TRITD4Av1G242960
	TRITD1Av1G089370	TRITD4Bv1G206310	TRITD2Bv1G208400	TRITD2Bv1G218940		TRITD3Av1G141740	TRITD1Av1G132080	TRITD4Av1G190300	TRITD4Av1G251430
	TRITD1Av1G089920	TRITD5Av1G000200	TRITD2Bv1G210360	TRITD2Bv1G219190		TRITD3Av1G145810	TRITD1Av1G134380	TRITD4Av1G191350	TRITD4Av1G252590
	TRITD1Av1G089950	TRITD5Av1G000530	TRITD2Bv1G213400	TRITD2Bv1G220180		TRITD3Av1G164650	TRITD1Av1G135070	TRITD4Av1G201390	TRITD4Av1G256280
	TRITD1Av1G090740	TRITD5Av1G003640	TRITD2Bv1G213860	TRITD2Bv1G221230		TRITD3Av1G178230	TRITD1Av1G137110	TRITD4Av1G202720	TRITD4Av1G256310
	TRITD1Av1G092170	TRITD5Av1G009960	TRITD2Bv1G215850	TRITD2Bv1G222340		TRITD3Av1G181770	TRITD1Av1G137130	TRITD4Av1G218720	TRITD4Av1G256320
	TRITD1Av1G093540	TRITD5Av1G021830	TRITD2Bv1G217870	TRITD2Bv1G230580		TRITD3Av1G181940	TRITD1Av1G137260	TRITD4Av1G227150	TRITD4Av1G256360
	TRITD1Av1G093680	TRITD5Av1G044080	TRITD2Bv1G218160	TRITD2Bv1G233180		TRITD3Av1G191970	TRITD1Av1G137490	TRITD4Av1G237260	TRITD4Av1G256420
	TRITD1Av1G095070	TRITD5Av1G053840	TRITD2Bv1G220130	TRITD2Bv1G239090		TRITD3Av1G192170	TRITD1Av1G138210	TRITD4Av1G248560	TRITD4Av1G261410
	TRITD1Av1G095450	TRITD5Av1G083910	TRITD2Bv1G222030	TRITD2Bv1G239860		TRITD3Av1G192640	TRITD1Av1G139660	TRITD4Av1G261260	TRITD4Bv1G009170
	TRITD1Av1G096030	TRITD5Av1G105630	TRITD2Bv1G223400	TRITD2Bv1G245100		TRITD3Av1G192720	TRITD1Av1G139670	TRITD4Bv1G013650	TRITD4Bv1G011400
	TRITD1Av1G100030	TRITD5Av1G106340	TRITD2Bv1G228670	TRITD2Bv1G252420		TRITD3Av1G193520	TRITD1Av1G139890	TRITD4Bv1G023380	TRITD4Bv1G013240
	TRITD1Av1G102340	TRITD5Av1G119240	TRITD2Bv1G230270	TRITD2Bv1G257040		TRITD3Av1G194740	TRITD1Av1G139960	TRITD4Bv1G028550	TRITD4Bv1G016970
	TRITD1Av1G103350	TRITD5Av1G126000	TRITD2Bv1G232780	TRITD2Bv1G257390		TRITD3Av1G204530	TRITD1Av1G139990	TRITD4Bv1G036430	TRITD4Bv1G029530
	TRITD1Av1G103910	TRITD5Av1G129830	TRITD2Bv1G236240	TRITD2Bv1G258030		TRITD3Av1G205250	TRITD1Av1G141240	TRITD4Bv1G072620	TRITD4Bv1G042540
	TRITD1Av1G104720	TRITD5Av1G148720	TRITD2Bv1G236570	TRITD2Bv1G258160		TRITD3Av1G205870	TRITD1Av1G141360	TRITD4Bv1G076120	TRITD4Bv1G046280
	TRITD1Av1G106670	TRITD5Av1G157370	TRITD2Bv1G239070	TRITD2Bv1G263980		TRITD3Av1G207160	TRITD1Av1G142080	TRITD4Bv1G082360	TRITD4Bv1G050170
	TRITD1Av1G106730	TRITD5Av1G159900	TRITD2Bv1G243130	TRITD3Av1G001180		TRITD3Av1G208730	TRITD1Av1G142900	TRITD4Bv1G089430	TRITD4Bv1G050360
	TRITD1Av1G107020	TRITD5Av1G162250	TRITD2Bv1G245070	TRITD3Av1G001320		TRITD3Av1G209060	TRITD1Av1G143600	TRITD4Bv1G106740	TRITD4Bv1G058140
	TRITD1Av1G107460	TRITD5Av1G173070	TRITD2Bv1G248510	TRITD3Av1G011900		TRITD3Av1G210060	TRITD1Av1G143620	TRITD4Bv1G117580	TRITD4Bv1G062210
	TRITD1Av1G108170	TRITD5Av1G184370	TRITD2Bv1G257130	TRITD3Av1G016660		TRITD3Av1G213010	TRITD1Av1G144190	TRITD4Bv1G133250	TRITD4Bv1G077210
	TRITD1Av1G111140	TRITD5Av1G198570	TRITD2Bv1G259630	TRITD3Av1G016920		TRITD3Av1G214230	TRITD1Av1G144980	TRITD4Bv1G154790	TRITD4Bv1G103630
	TRITD1Av1G111250	TRITD5Av1G205670	TRITD2Bv1G260810	TRITD3Av1G026310		TRITD3Av1G221060	TRITD1Av1G145670	TRITD4Bv1G173540	TRITD4Bv1G111390
	TRITD1Av1G111270	TRITD5Av1G208460	TRITD2Bv1G264790	TRITD3Av1G026330		TRITD3Av1G231680	TRITD1Av1G146400	TRITD4Bv1G179050	TRITD4Bv1G124740
	TRITD1Av1G111450	TRITD5Av1G219060	TRITD3Av1G001040	TRITD3Av1G029120		TRITD3Av1G234800	TRITD1Av1G146430	TRITD4Bv1G180000	TRITD4Bv1G129430
	TRITD1Av1G111660	TRITD5Av1G236540	TRITD3Av1G012050	TRITD3Av1G029850		TRITD3Av1G238290	TRITD1Av1G146750	TRITD4Bv1G183980	TRITD4Bv1G136730
	TRITD1Av1G111700	TRITD5Av1G239720	TRITD3Av1G015070	TRITD3Av1G044190		TRITD3Av1G250940	TRITD1Av1G146970	TRITD4Bv1G193660	TRITD4Bv1G142190
	TRITD1Av1G113230	TRITD5Av1G246640	TRITD3Av1G024920	TRITD3Av1G045660		TRITD3Av1G252560	TRITD1Av1G147400	TRITD4Bv1G194490	TRITD4Bv1G150920
	TRITD1Av1G113280	TRITD5Av1G252620	TRITD3Av1G025750	TRITD3Av1G050120		TRITD3Av1G254450	TRITD1Av1G148550	TRITD4Bv1G207650	TRITD4Bv1G186740
	TRITD1Av1G113740	TRITD5Av1G257530	TRITD3Av1G029820	TRITD3Av1G058250		TRITD3Av1G258720	TRITD1Av1G149270	TRITD5Av1G004420	TRITD4Bv1G191900
	TRITD1Av1G115590	TRITD5Bv1G000590	TRITD3Av1G030990	TRITD3Av1G062500		TRITD3Av1G258800	TRITD1Av1G150180	TRITD5Av1G014200	TRITD4Bv1G192060
	TRITD1Av1G116170	TRITD5Bv1G012740	TRITD3Av1G037410	TRITD3Av1G064520		TRITD3Av1G260730	TRITD1Av1G150980	TRITD5Av1G023890	TRITD4Bv1G194740
	TRITD1Av1G116840	TRITD5Bv1G022620	TRITD3Av1G039950	TRITD3Av1G067910		TRITD3Av1G278560	TRITD1Av1G155280	TRITD5Av1G034110	TRITD4Bv1G195630
	TRITD1Av1G118110	TRITD5Bv1G029540	TRITD3Av1G042130	TRITD3Av1G097240		TRITD3Av1G287390	TRITD1Av1G156210	TRITD5Av1G051830	TRITD5Av1G005440
	TRITD1Av1G118910	TRITD5Bv1G037060	TRITD3Av1G047960	TRITD3Av1G154850		TRITD3Bv1G001650	TRITD1Av1G156400	TRITD5Av1G053130	TRITD5Av1G018430
	TRITD1Av1G120000	TRITD5Bv1G080170	TRITD3Av1G049320	TRITD3Av1G155590		TRITD3Bv1G005560	TRITD1Av1G156560	TRITD5Av1G061220	TRITD5Av1G022940
	TRITD1Av1G120570	TRITD5Bv1G086660	TRITD3Av1G055030	TRITD3Av1G157920		TRITD3Bv1G008440	TRITD1Av1G156740	TRITD5Av1G078770	TRITD5Av1G046060
	TRITD1Av1G120790	TRITD5Bv1G108930	TRITD3Av1G061000	TRITD3Av1G166580		TRITD3Bv1G011060	TRITD1Av1G158660	TRITD5Av1G085040	TRITD5Av1G049810
	TRITD1Av1G122760	TRITD5Bv1G123840	TRITD3Av1G065320	TRITD3Av1G168600		TRITD3Bv1G031160	TRITD1Av1G159210	TRITD5Av1G095160	TRITD5Av1G088330
	TRITD1Av1G123080	TRITD5Bv1G131170	TRITD3Av1G067360	TRITD3Av1G172210		TRITD3Bv1G035670	TRITD1Av1G159570	TRITD5Av1G101180	TRITD5Av1G095050
	TRITD1Av1G123620	TRITD5Bv1G133250	TRITD3Av1G071860	TRITD3Av1G193290		TRITD3Bv1G049980	TRITD1Av1G160200	TRITD5Av1G107010	TRITD5Av1G108260
	TRITD1Av1G124110	TRITD5Bv1G138400	TRITD3Av1G073690	TRITD3Av1G198160		TRITD3Bv1G050120	TRITD1Av1G160520	TRITD5Av1G109300	TRITD5Av1G133960
	TRITD1Av1G125140	TRITD5Bv1G140340	TRITD3Av1G081630	TRITD3Av1G202240		TRITD3Bv1G053100	TRITD1Av1G160720	TRITD5Av1G122100	TRITD5Av1G134370
	TRITD1Av1G125680	TRITD5Bv1G140600	TRITD3Av1G085260	TRITD3Av1G204150		TRITD3Bv1G056720	TRITD1Av1G163200	TRITD5Av1G124170	TRITD5Av1G140590
	TRITD1Av1G125910	TRITD5Bv1G150260	TRITD3Av1G085890	TRITD3Av1G205730		TRITD3Bv1G064730	TRITD1Av1G163370	TRITD5Av1G127570	TRITD5Av1G143820
	TRITD1Av1G126420	TRITD5Bv1G152210	TRITD3Av1G110750	TRITD3Av1G205890		TRITD3Bv1G064740	TRITD1Av1G164060	TRITD5Av1G141320	TRITD5Av1G146170
	TRITD1Av1G127510	TRITD5Bv1G152800	TRITD3Av1G122560	TRITD3Av1G206920		TRITD3Bv1G082330	TRITD1Av1G164220	TRITD5Av1G142030	TRITD5Av1G151180
	TRITD1Av1G128070	TRITD5Bv1G152850	TRITD3Av1G131040	TRITD3Av1G214080		TRITD3Bv1G086840	TRITD1Av1G164280	TRITD5Av1G142760	TRITD5Av1G159420
	TRITD1Av1G128460	TRITD5Bv1G168900	TRITD3Av1G134310	TRITD3Av1G214500		TRITD3Bv1G088020	TRITD1Av1G164460	TRITD5Av1G154160	TRITD5Av1G162390
	TRITD1Av1G128630	TRITD5Bv1G170440	TRITD3Av1G143130	TRITD3Av1G214770		TRITD3Bv1G090820	TRITD1Av1G164500	TRITD5Av1G166380	TRITD5Av1G178050
	TRITD1Av1G131450	TRITD5Bv1G175430	TRITD3Av1G158200	TRITD3Av1G219970		TRITD3Bv1G103830	TRITD1Av1G165040	TRITD5Av1G179540	TRITD5Av1G184970
	TRITD1Av1G132030	TRITD5Bv1G184780	TRITD3Av1G162580	TRITD3Av1G221650		TRITD3Bv1G106900	TRITD1Av1G165060	TRITD5Av1G187130	TRITD5Av1G190930
	TRITD1Av1G132490	TRITD5Bv1G201740	TRITD3Av1G164700	TRITD3Av1G229450		TRITD3Bv1G114360	TRITD1Av1G165820	TRITD5Av1G190600	TRITD5Av1G192410
	TRITD1Av1G132620	TRITD5Bv1G205860	TRITD3Av1G171450	TRITD3Av1G232080		TRITD3Bv1G114600	TRITD1Av1G166850	TRITD5Av1G198050	TRITD5Av1G199950
	TRITD1Av1G132960	TRITD5Bv1G209150	TRITD3Av1G181920	TRITD3Av1G244660		TRITD3Bv1G116070	TRITD1Av1G167170	TRITD5Av1G208980	TRITD5Av1G205830
	TRITD1Av1G133860	TRITD5Bv1G215100	TRITD3Av1G187220	TRITD3Av1G247220		TRITD3Bv1G119630	TRITD1Av1G168280	TRITD5Av1G214510	TRITD5Av1G206690
	TRITD1Av1G134020	TRITD5Bv1G215180	TRITD3Av1G192190	TRITD3Av1G251410		TRITD3Bv1G120280	TRITD1Av1G168380	TRITD5Av1G220110	TRITD5Av1G206860
	TRITD1Av1G134390	TRITD5Bv1G220360	TRITD3Av1G196340	TRITD3Av1G251450		TRITD3Bv1G124030	TRITD1Av1G169120	TRITD5Av1G224040	TRITD5Av1G217100
	TRITD1Av1G134430	TRITD5Bv1G224730	TRITD3Av1G196530	TRITD3Av1G253570		TRITD3Bv1G125090	TRITD1Av1G172050	TRITD5Av1G225300	TRITD5Av1G220870
	TRITD1Av1G134930	TRITD5Bv1G231470	TRITD3Av1G206720	TRITD3Av1G255720		TRITD3Bv1G126220	TRITD1Av1G174470	TRITD5Av1G228670	TRITD5Av1G223700
	TRITD1Av1G135760	TRITD5Bv1G250290	TRITD3Av1G216350	TRITD3Av1G266950		TRITD3Bv1G139090	TRITD1Av1G174500	TRITD5Av1G232010	TRITD5Av1G224810
	TRITD1Av1G138570	TRITD5Bv1G250990	TRITD3Av1G221080	TRITD3Av1G267190		TRITD3Bv1G142170	TRITD1Av1G174900	TRITD5Av1G240690	TRITD5Av1G225580
	TRITD1Av1G138660	TRITD6Av1G002860	TRITD3Av1G222290	TRITD3Av1G267930		TRITD3Bv1G143410	TRITD1Av1G176190	TRITD5Av1G257480	TRITD5Av1G227910
	TRITD1Av1G138800	TRITD6Av1G002900	TRITD3Av1G223170	TRITD3Av1G276060		TRITD3Bv1G144420	TRITD1Av1G176520	TRITD5Bv1G003200	TRITD5Av1G228290
	TRITD1Av1G139840	TRITD6Av1G002930	TRITD3Av1G226330	TRITD3Av1G276080		TRITD3Bv1G145580	TRITD1Av1G176720	TRITD5Bv1G003370	TRITD5Av1G228590
	TRITD1Av1G139910	TRITD6Av1G004400	TRITD3Av1G232470	TRITD3Av1G281930		TRITD3Bv1G146040	TRITD1Av1G176730	TRITD5Bv1G006180	TRITD5Av1G234900
	TRITD1Av1G140020	TRITD6Av1G006910	TRITD3Av1G232670	TRITD3Av1G284150		TRITD3Bv1G152510	TRITD1Av1G178010	TRITD5Bv1G015460	TRITD5Bv1G004380
	TRITD1Av1G140170	TRITD6Av1G007970	TRITD3Av1G233210	TRITD3Av1G285630		TRITD3Bv1G156570	TRITD1Av1G182090	TRITD5Bv1G019770	TRITD5Bv1G006090
	TRITD1Av1G140610	TRITD6Av1G008580	TRITD3Av1G233450	TRITD3Av1G287490		TRITD3Bv1G158240	TRITD1Av1G183400	TRITD5Bv1G032340	TRITD5Bv1G018480
	TRITD1Av1G140780	TRITD6Av1G009660	TRITD3Av1G240310	TRITD3Bv1G006040		TRITD3Bv1G163820	TRITD1Av1G183560	TRITD5Bv1G036830	TRITD5Bv1G023930
	TRITD1Av1G140810	TRITD6Av1G009670	TRITD3Av1G246930	TRITD3Bv1G010260		TRITD3Bv1G164920	TRITD1Av1G183860	TRITD5Bv1G037140	TRITD5Bv1G030710
	TRITD1Av1G141230	TRITD6Av1G009830	TRITD3Av1G251970	TRITD3Bv1G014530		TRITD3Bv1G166520	TRITD1Av1G184440	TRITD5Bv1G052100	TRITD5Bv1G033560
	TRITD1Av1G141250	TRITD6Av1G013160	TRITD3Av1G253040	TRITD3Bv1G019780		TRITD3Bv1G176160	TRITD1Av1G184750	TRITD5Bv1G061520	TRITD5Bv1G064830
	TRITD1Av1G141580	TRITD6Av1G013970	TRITD3Av1G253070	TRITD3Bv1G022640		TRITD3Bv1G176910	TRITD1Av1G184880	TRITD5Bv1G079260	TRITD5Bv1G089070
	TRITD1Av1G141840	TRITD6Av1G014820	TRITD3Av1G254620	TRITD3Bv1G027680		TRITD3Bv1G182170	TRITD1Av1G185090	TRITD5Bv1G082240	TRITD5Bv1G089620
	TRITD1Av1G142260	TRITD6Av1G025160	TRITD3Av1G254930	TRITD3Bv1G029050		TRITD3Bv1G184300	TRITD1Av1G185250	TRITD5Bv1G086390	TRITD5Bv1G090970
	TRITD1Av1G142310	TRITD6Av1G028320	TRITD3Av1G258350	TRITD3Bv1G030890		TRITD3Bv1G185950	TRITD1Av1G185690	TRITD5Bv1G091100	TRITD5Bv1G092180
	TRITD1Av1G142690	TRITD6Av1G036220	TRITD3Av1G266860	TRITD3Bv1G032270		TRITD3Bv1G194060	TRITD1Av1G185730	TRITD5Bv1G091270	TRITD5Bv1G097270
	TRITD1Av1G143230	TRITD6Av1G077360	TRITD3Av1G270270	TRITD3Bv1G038210		TRITD3Bv1G207040	TRITD1Av1G187750	TRITD5Bv1G097020	TRITD5Bv1G103650
	TRITD1Av1G144180	TRITD6Av1G078360	TRITD3Av1G273310	TRITD3Bv1G041490		TRITD3Bv1G208870	TRITD1Av1G187810	TRITD5Bv1G097810	TRITD5Bv1G107230
	TRITD1Av1G144540	TRITD6Av1G124940	TRITD3Av1G285900	TRITD3Bv1G042940		TRITD3Bv1G212900	TRITD1Av1G189070	TRITD5Bv1G101890	TRITD5Bv1G109250
	TRITD1Av1G145280	TRITD6Av1G136030	TRITD3Bv1G023600	TRITD3Bv1G043650		TRITD3Bv1G214620	TRITD1Av1G190500	TRITD5Bv1G102480	TRITD5Bv1G110810
	TRITD1Av1G147150	TRITD6Av1G149720	TRITD3Bv1G023990	TRITD3Bv1G052770		TRITD3Bv1G222230	TRITD1Av1G190850	TRITD5Bv1G118820	TRITD5Bv1G116570
	TRITD1Av1G147230	TRITD6Av1G158300	TRITD3Bv1G025030	TRITD3Bv1G055380		TRITD3Bv1G222970	TRITD1Av1G191090	TRITD5Bv1G119370	TRITD5Bv1G123230
	TRITD1Av1G147720	TRITD6Av1G180980	TRITD3Bv1G028700	TRITD3Bv1G058680		TRITD3Bv1G224240	TRITD1Av1G191870	TRITD5Bv1G119380	TRITD5Bv1G125240
	TRITD1Av1G148480	TRITD6Av1G185110	TRITD3Bv1G032110	TRITD3Bv1G060640		TRITD3Bv1G235530	TRITD1Av1G192270	TRITD5Bv1G120600	TRITD5Bv1G130180
	TRITD1Av1G150360	TRITD6Av1G193720	TRITD3Bv1G032190	TRITD3Bv1G068030		TRITD3Bv1G236670	TRITD1Av1G192410	TRITD5Bv1G134980	TRITD5Bv1G137780
	TRITD1Av1G150990	TRITD6Av1G202670	TRITD3Bv1G039510	TRITD3Bv1G069860		TRITD3Bv1G240280	TRITD1Av1G192990	TRITD5Bv1G135980	TRITD5Bv1G164340
	TRITD1Av1G151290	TRITD6Av1G204240	TRITD3Bv1G046220	TRITD3Bv1G076400		TRITD3Bv1G240920	TRITD1Av1G193180	TRITD5Bv1G142670	TRITD5Bv1G164790
	TRITD1Av1G151420	TRITD6Av1G206330	TRITD3Bv1G054430	TRITD3Bv1G079770		TRITD3Bv1G249980	TRITD1Av1G193340	TRITD5Bv1G143310	TRITD5Bv1G178390
	TRITD1Av1G153170	TRITD6Av1G212580	TRITD3Bv1G056140	TRITD3Bv1G093470		TRITD3Bv1G261900	TRITD1Av1G193510	TRITD5Bv1G143960	TRITD5Bv1G185110
	TRITD1Av1G154950	TRITD6Av1G213240	TRITD3Bv1G058700	TRITD3Bv1G095190		TRITD3Bv1G270040	TRITD1Av1G194490	TRITD5Bv1G144460	TRITD5Bv1G200930
	TRITD1Av1G155290	TRITD6Av1G213250	TRITD3Bv1G060820	TRITD3Bv1G121340		TRITD3Bv1G274850	TRITD1Av1G194560	TRITD5Bv1G157280	TRITD5Bv1G218230
	TRITD1Av1G155960	TRITD6Av1G226750	TRITD3Bv1G061590	TRITD3Bv1G122250		TRITD3Bv1G274910	TRITD1Av1G195230	TRITD5Bv1G176000	TRITD5Bv1G224180
	TRITD1Av1G156450	TRITD6Av1G227040	TRITD3Bv1G065870	TRITD3Bv1G126290		TRITD3Bv1G274940	TRITD1Av1G196050	TRITD5Bv1G189480	TRITD5Bv1G230380
	TRITD1Av1G156670	TRITD6Bv1G003650	TRITD3Bv1G071680	TRITD3Bv1G137100		TRITD3Bv1G283140	TRITD1Av1G197260	TRITD5Bv1G190970	TRITD5Bv1G230530
	TRITD1Av1G156920	TRITD6Bv1G004340	TRITD3Bv1G072010	TRITD3Bv1G137940		TRITD4Av1G000510	TRITD1Av1G197770	TRITD5Bv1G191510	TRITD5Bv1G244100
	TRITD1Av1G157030	TRITD6Bv1G004370	TRITD3Bv1G087170	TRITD3Bv1G144120		TRITD4Av1G001440	TRITD1Av1G198020	TRITD5Bv1G193240	TRITD5Bv1G246170
	TRITD1Av1G157080	TRITD6Bv1G008140	TRITD3Bv1G087530	TRITD3Bv1G144770		TRITD4Av1G015540	TRITD1Av1G198030	TRITD5Bv1G204500	TRITD5Bv1G250340
	TRITD1Av1G157790	TRITD6Bv1G008170	TRITD3Bv1G095490	TRITD3Bv1G149590		TRITD4Av1G015930	TRITD1Av1G198040	TRITD5Bv1G208220	TRITD5Bv1G252250
	TRITD1Av1G158210	TRITD6Bv1G009200	TRITD3Bv1G107410	TRITD3Bv1G153510		TRITD4Av1G031790	TRITD1Av1G198150	TRITD5Bv1G213710	TRITD6Av1G001930
	TRITD1Av1G158520	TRITD6Bv1G016300	TRITD3Bv1G126390	TRITD3Bv1G163260		TRITD4Av1G035140	TRITD1Av1G198210	TRITD5Bv1G217640	TRITD6Av1G006310
	TRITD1Av1G159780	TRITD6Bv1G019940	TRITD3Bv1G130200	TRITD3Bv1G167080		TRITD4Av1G035670	TRITD1Av1G199060	TRITD5Bv1G222790	TRITD6Av1G006320
	TRITD1Av1G160370	TRITD6Bv1G020780	TRITD3Bv1G130680	TRITD3Bv1G171160		TRITD4Av1G049170	TRITD1Av1G200370	TRITD5Bv1G223250	TRITD6Av1G007710
	TRITD1Av1G160550	TRITD6Bv1G027660	TRITD3Bv1G135320	TRITD3Bv1G174910		TRITD4Av1G049240	TRITD1Av1G200560	TRITD5Bv1G228650	TRITD6Av1G007720
	TRITD1Av1G161350	TRITD6Bv1G070750	TRITD3Bv1G148220	TRITD3Bv1G175440		TRITD4Av1G055780	TRITD1Av1G200950	TRITD5Bv1G233980	TRITD6Av1G012920
	TRITD1Av1G161780	TRITD6Bv1G072400	TRITD3Bv1G154290	TRITD3Bv1G177940		TRITD4Av1G059410	TRITD1Av1G202260	TRITD5Bv1G234370	TRITD6Av1G014670
	TRITD1Av1G161800	TRITD6Bv1G082890	TRITD3Bv1G160250	TRITD3Bv1G180050		TRITD4Av1G063630	TRITD1Av1G202710	TRITD5Bv1G248590	TRITD6Av1G014700
	TRITD1Av1G162460	TRITD6Bv1G089900	TRITD3Bv1G162910	TRITD3Bv1G181470		TRITD4Av1G068790	TRITD1Av1G202890	TRITD5Bv1G252520	TRITD6Av1G024940
	TRITD1Av1G162880	TRITD6Bv1G096650	TRITD3Bv1G164450	TRITD3Bv1G184940		TRITD4Av1G085190	TRITD1Av1G202900	TRITD5Bv1G253060	TRITD6Av1G025440
	TRITD1Av1G163010	TRITD6Bv1G131750	TRITD3Bv1G166290	TRITD3Bv1G185250		TRITD4Av1G086860	TRITD1Av1G202950	TRITD6Av1G005970	TRITD6Av1G026110
	TRITD1Av1G163030	TRITD6Bv1G143700	TRITD3Bv1G169860	TRITD3Bv1G188540		TRITD4Av1G135090	TRITD1Av1G202970	TRITD6Av1G020960	TRITD6Av1G026860
	TRITD1Av1G163050	TRITD6Bv1G163030	TRITD3Bv1G170250	TRITD3Bv1G194490		TRITD4Av1G145720	TRITD1Av1G203880	TRITD6Av1G021400	TRITD6Av1G030300
	TRITD1Av1G163360	TRITD6Bv1G167200	TRITD3Bv1G173890	TRITD3Bv1G202470		TRITD4Av1G146970	TRITD1Av1G203950	TRITD6Av1G084670	TRITD6Av1G032400
	TRITD1Av1G163520	TRITD6Bv1G168710	TRITD3Bv1G185830	TRITD3Bv1G205160		TRITD4Av1G152710	TRITD1Av1G204420	TRITD6Av1G089220	TRITD6Av1G037120
	TRITD1Av1G163540	TRITD6Bv1G170570	TRITD3Bv1G186750	TRITD3Bv1G208400		TRITD4Av1G153080	TRITD1Av1G204540	TRITD6Av1G097060	TRITD6Av1G049080
	TRITD1Av1G163570	TRITD6Bv1G190220	TRITD3Bv1G198900	TRITD3Bv1G210170		TRITD4Av1G159460	TRITD1Av1G205040	TRITD6Av1G103570	TRITD6Av1G060390
	TRITD1Av1G165420	TRITD6Bv1G190230	TRITD3Bv1G201500	TRITD3Bv1G211320		TRITD4Av1G160860	TRITD1Av1G206740	TRITD6Av1G120680	TRITD6Av1G065020
	TRITD1Av1G166470	TRITD6Bv1G198710	TRITD3Bv1G208090	TRITD3Bv1G213620		TRITD4Av1G174040	TRITD1Av1G206790	TRITD6Av1G131210	TRITD6Av1G065150
	TRITD1Av1G167350	TRITD6Bv1G199590	TRITD3Bv1G208560	TRITD3Bv1G213640		TRITD4Av1G182110	TRITD1Av1G207030	TRITD6Av1G135470	TRITD6Av1G074210
	TRITD1Av1G167400	TRITD6Bv1G213170	TRITD3Bv1G212980	TRITD3Bv1G215910		TRITD4Av1G182950	TRITD1Av1G207420	TRITD6Av1G138810	TRITD6Av1G085020
	TRITD1Av1G167580	TRITD6Bv1G225110	TRITD3Bv1G219120	TRITD3Bv1G216080		TRITD4Av1G187470	TRITD1Av1G207670	TRITD6Av1G144390	TRITD6Av1G117460
	TRITD1Av1G168420	TRITD7Av1G005800	TRITD3Bv1G225190	TRITD3Bv1G216300		TRITD4Av1G189260	TRITD1Av1G207940	TRITD6Av1G176960	TRITD6Av1G133600
	TRITD1Av1G168500	TRITD7Av1G008200	TRITD3Bv1G229490	TRITD3Bv1G219030		TRITD4Av1G190270	TRITD1Av1G208670	TRITD6Av1G177140	TRITD6Av1G156370
	TRITD1Av1G169320	TRITD7Av1G008280	TRITD3Bv1G238870	TRITD3Bv1G221400		TRITD4Av1G191940	TRITD1Av1G209720	TRITD6Av1G192750	TRITD6Av1G171440
	TRITD1Av1G169590	TRITD7Av1G028850	TRITD3Bv1G241340	TRITD3Bv1G222700		TRITD4Av1G195220	TRITD1Av1G210460	TRITD6Av1G198880	TRITD6Av1G174960
	TRITD1Av1G169960	TRITD7Av1G031090	TRITD3Bv1G246910	TRITD3Bv1G228880		TRITD4Av1G198740	TRITD1Av1G210660	TRITD6Av1G198980	TRITD6Av1G181470
	TRITD1Av1G170890	TRITD7Av1G032370	TRITD3Bv1G247260	TRITD3Bv1G231920		TRITD4Av1G201690	TRITD1Av1G210710	TRITD6Av1G199050	TRITD6Av1G201490
	TRITD1Av1G171690	TRITD7Av1G032850	TRITD3Bv1G253620	TRITD3Bv1G232620		TRITD4Av1G202740	TRITD1Av1G210960	TRITD6Av1G201980	TRITD6Av1G210310
	TRITD1Av1G172820	TRITD7Av1G045670	TRITD3Bv1G255160	TRITD3Bv1G238860		TRITD4Av1G209830	TRITD1Av1G211310	TRITD6Av1G210390	TRITD6Av1G214120
	TRITD1Av1G172950	TRITD7Av1G053310	TRITD3Bv1G268360	TRITD3Bv1G240700		TRITD4Av1G214090	TRITD1Av1G213670	TRITD6Av1G217790	TRITD6Av1G218200
	TRITD1Av1G173190	TRITD7Av1G058330	TRITD3Bv1G269270	TRITD3Bv1G241720		TRITD4Av1G220860	TRITD1Av1G213830	TRITD6Bv1G003820	TRITD6Av1G218960
	TRITD1Av1G173850	TRITD7Av1G064470	TRITD3Bv1G273520	TRITD3Bv1G243950		TRITD4Av1G221520	TRITD1Av1G214250	TRITD6Bv1G004020	TRITD6Bv1G005630
	TRITD1Av1G174380	TRITD7Av1G066880	TRITD3Bv1G273930	TRITD3Bv1G243990		TRITD4Av1G223840	TRITD1Av1G214330	TRITD6Bv1G004040	TRITD6Bv1G008930
	TRITD1Av1G174430	TRITD7Av1G075480	TRITD3Bv1G281010	TRITD3Bv1G244540		TRITD4Av1G224440	TRITD1Av1G214460	TRITD6Bv1G015390	TRITD6Bv1G009460
	TRITD1Av1G174950	TRITD7Av1G091120	TRITD3Bv1G281910	TRITD3Bv1G245380		TRITD4Av1G225010	TRITD1Av1G215220	TRITD6Bv1G015420	TRITD6Bv1G009480
	TRITD1Av1G175130	TRITD7Av1G100560	TRITD4Av1G042800	TRITD3Bv1G246320		TRITD4Av1G227380	TRITD1Av1G215230	TRITD6Bv1G024690	TRITD6Bv1G009580
	TRITD1Av1G175180	TRITD7Av1G114400	TRITD4Av1G043380	TRITD3Bv1G248930		TRITD4Av1G228880	TRITD1Av1G215640	TRITD6Bv1G039100	TRITD6Bv1G009610
	TRITD1Av1G175210	TRITD7Av1G179730	TRITD4Av1G054700	TRITD3Bv1G251510		TRITD4Av1G231430	TRITD1Av1G215650	TRITD6Bv1G063630	TRITD6Bv1G015480
	TRITD1Av1G176510	TRITD7Av1G195160	TRITD4Av1G058050	TRITD3Bv1G255390		TRITD4Av1G237160	TRITD1Av1G216400	TRITD6Bv1G092510	TRITD6Bv1G017170
	TRITD1Av1G177450	TRITD7Av1G213340	TRITD4Av1G061820	TRITD3Bv1G258000		TRITD4Av1G239860	TRITD1Av1G216580	TRITD6Bv1G097930	TRITD6Bv1G026570
	TRITD1Av1G177750	TRITD7Av1G232470	TRITD4Av1G083930	TRITD3Bv1G258870		TRITD4Av1G240260	TRITD1Av1G216630	TRITD6Bv1G104630	TRITD6Bv1G040280
	TRITD1Av1G177760	TRITD7Av1G237870	TRITD4Av1G091100	TRITD3Bv1G262960		TRITD4Av1G243030	TRITD1Av1G216940	TRITD6Bv1G106320	TRITD6Bv1G043760
	TRITD1Av1G178040	TRITD7Av1G246120	TRITD4Av1G102260	TRITD3Bv1G266590		TRITD4Av1G244140	TRITD1Av1G216950	TRITD6Bv1G151670	TRITD6Bv1G056280
	TRITD1Av1G178890	TRITD7Av1G247130	TRITD4Av1G123710	TRITD3Bv1G269160		TRITD4Av1G247260	TRITD1Av1G217000	TRITD6Bv1G153480	TRITD6Bv1G065240
	TRITD1Av1G179650	TRITD7Av1G249170	TRITD4Av1G131440	TRITD3Bv1G269940		TRITD4Av1G250140	TRITD1Av1G217100	TRITD6Bv1G156740	TRITD6Bv1G065250
	TRITD1Av1G180270	TRITD7Av1G255350	TRITD4Av1G136860	TRITD3Bv1G276150		TRITD4Av1G250580	TRITD1Av1G217540	TRITD6Bv1G157900	TRITD6Bv1G069150
	TRITD1Av1G180370	TRITD7Av1G262390	TRITD4Av1G136980	TRITD4Av1G000320		TRITD4Av1G252160	TRITD1Av1G218410	TRITD6Bv1G179030	TRITD6Bv1G090490
	TRITD1Av1G180520	TRITD7Av1G280970	TRITD4Av1G142020	TRITD4Av1G002230		TRITD4Av1G255700	TRITD1Av1G218790	TRITD6Bv1G179650	TRITD6Bv1G094420
	TRITD1Av1G181090	TRITD7Bv1G000100	TRITD4Av1G147290	TRITD4Av1G002670		TRITD4Av1G256260	TRITD1Av1G219760	TRITD6Bv1G194050	TRITD6Bv1G139950
	TRITD1Av1G181500	TRITD7Bv1G002540	TRITD4Av1G160140	TRITD4Av1G004030		TRITD4Av1G256980	TRITD1Av1G220910	TRITD6Bv1G213860	TRITD6Bv1G141580
	TRITD1Av1G181590	TRITD7Bv1G014420	TRITD4Av1G162410	TRITD4Av1G005200		TRITD4Bv1G001160	TRITD1Av1G221600	TRITD6Bv1G222720	TRITD6Bv1G142540
	TRITD1Av1G182210	TRITD7Bv1G015120	TRITD4Av1G162800	TRITD4Av1G008120		TRITD4Bv1G008300	TRITD1Av1G221620	TRITD7Av1G021120	TRITD6Bv1G168080
	TRITD1Av1G182360	TRITD7Bv1G016190	TRITD4Av1G165060	TRITD4Av1G009730		TRITD4Bv1G010120	TRITD1Av1G222340	TRITD7Av1G027060	TRITD6Bv1G172800
	TRITD1Av1G183030	TRITD7Bv1G017350	TRITD4Av1G166960	TRITD4Av1G013620		TRITD4Bv1G010130	TRITD1Av1G224070	TRITD7Av1G029930	TRITD6Bv1G200680
	TRITD1Av1G183170	TRITD7Bv1G024970	TRITD4Av1G167400	TRITD4Av1G017860		TRITD4Bv1G013500	TRITD1Av1G224820	TRITD7Av1G048910	TRITD6Bv1G200810
	TRITD1Av1G183500	TRITD7Bv1G028510	TRITD4Av1G173280	TRITD4Av1G019760		TRITD4Bv1G019090	TRITD1Av1G224920	TRITD7Av1G049070	TRITD6Bv1G208360
	TRITD1Av1G184020	TRITD7Bv1G036160	TRITD4Av1G176330	TRITD4Av1G021070		TRITD4Bv1G022000	TRITD1Av1G225120	TRITD7Av1G090610	TRITD7Av1G005870
	TRITD1Av1G184120	TRITD7Bv1G042200	TRITD4Av1G178500	TRITD4Av1G026790		TRITD4Bv1G031150	TRITD1Av1G225410	TRITD7Av1G099280	TRITD7Av1G005960
	TRITD1Av1G184430	TRITD7Bv1G042890	TRITD4Av1G179450	TRITD4Av1G033200		TRITD4Bv1G042700	TRITD1Av1G225900	TRITD7Av1G108990	TRITD7Av1G006070
	TRITD1Av1G184930	TRITD7Bv1G059110	TRITD4Av1G182200	TRITD4Av1G034000		TRITD4Bv1G049610	TRITD1Av1G225970	TRITD7Av1G117670	TRITD7Av1G006120
	TRITD1Av1G184990	TRITD7Bv1G059290	TRITD4Av1G182500	TRITD4Av1G038950		TRITD4Bv1G054340	TRITD1Av1G226770	TRITD7Av1G131220	TRITD7Av1G025430
	TRITD1Av1G185000	TRITD7Bv1G098240	TRITD4Av1G183230	TRITD4Av1G039810		TRITD4Bv1G054730	TRITD1Av1G228250	TRITD7Av1G131680	TRITD7Av1G025550
	TRITD1Av1G185180	TRITD7Bv1G101330	TRITD4Av1G188100	TRITD4Av1G041190		TRITD4Bv1G056660	TRITD1Av1G228900	TRITD7Av1G135170	TRITD7Av1G033370
	TRITD1Av1G185940	TRITD7Bv1G115350	TRITD4Av1G188370	TRITD4Av1G041210		TRITD4Bv1G058400	TRITD1Av1G228990	TRITD7Av1G146080	TRITD7Av1G035180
	TRITD1Av1G185970	TRITD7Bv1G140380	TRITD4Av1G193990	TRITD4Av1G041840		TRITD4Bv1G060180	TRITD1Av1G230050	TRITD7Av1G147270	TRITD7Av1G035260
	TRITD1Av1G186490	TRITD7Bv1G140480	TRITD4Av1G198760	TRITD4Av1G047940		TRITD4Bv1G071720	TRITD1Av1G230490	TRITD7Av1G151220	TRITD7Av1G036510
	TRITD1Av1G186810	TRITD7Bv1G147090	TRITD4Av1G200830	TRITD4Av1G048060		TRITD4Bv1G093590	TRITD1Av1G231050	TRITD7Av1G152090	TRITD7Av1G037150
	TRITD1Av1G187150	TRITD7Bv1G155290	TRITD4Av1G201110	TRITD4Av1G053770		TRITD4Bv1G101720	TRITD1Av1G231090	TRITD7Av1G160280	TRITD7Av1G042350
	TRITD1Av1G188110	TRITD7Bv1G162150	TRITD4Av1G202760	TRITD4Av1G056110		TRITD4Bv1G106150	TRITD1Av1G231130	TRITD7Av1G160290	TRITD7Av1G045290
	TRITD1Av1G188200	TRITD7Bv1G171780	TRITD4Av1G203060	TRITD4Av1G061560		TRITD4Bv1G109700	TRITD1Av1G231330	TRITD7Av1G165740	TRITD7Av1G051400
	TRITD1Av1G188270	TRITD7Bv1G197870	TRITD4Av1G207660	TRITD4Av1G061830		TRITD4Bv1G111330	TRITD1Bv1G001580	TRITD7Av1G171100	TRITD7Av1G057690
	TRITD1Av1G189030	TRITD7Bv1G198780	TRITD4Av1G211290	TRITD4Av1G062140		TRITD4Bv1G113090	TRITD1Bv1G003090	TRITD7Av1G195420	TRITD7Av1G058810
	TRITD1Av1G189100	TRITD7Bv1G221040	TRITD4Av1G216510	TRITD4Av1G062180		TRITD4Bv1G113160	TRITD1Bv1G006100	TRITD7Av1G197260	TRITD7Av1G060990
	TRITD1Av1G189590	TRITD7Bv1G231980	TRITD4Av1G217190	TRITD4Av1G062190		TRITD4Bv1G113840	TRITD1Bv1G006120	TRITD7Av1G199890	TRITD7Av1G062920
	TRITD1Av1G189870		TRITD4Av1G223490	TRITD4Av1G067330		TRITD4Bv1G121180	TRITD1Bv1G006890	TRITD7Av1G207090	TRITD7Av1G071350
	TRITD1Av1G190050		TRITD4Av1G223890	TRITD4Av1G069840		TRITD4Bv1G121450	TRITD1Bv1G006990	TRITD7Av1G208730	TRITD7Av1G075130
	TRITD1Av1G190990		TRITD4Av1G230500	TRITD4Av1G129530		TRITD4Bv1G122110	TRITD1Bv1G007800	TRITD7Av1G254360	TRITD7Av1G075330
	TRITD1Av1G191930		TRITD4Av1G238900	TRITD4Av1G138700		TRITD4Bv1G122120	TRITD1Bv1G009100	TRITD7Av1G266080	TRITD7Av1G076170
	TRITD1Av1G192080		TRITD4Av1G257730	TRITD4Av1G140120		TRITD4Bv1G126380	TRITD1Bv1G009600	TRITD7Av1G272240	TRITD7Av1G076740
	TRITD1Av1G193190		TRITD4Av1G257880	TRITD4Av1G141190		TRITD4Bv1G134900	TRITD1Bv1G009900	TRITD7Bv1G012780	TRITD7Av1G079150
	TRITD1Av1G194130		TRITD4Av1G258430	TRITD4Av1G141980		TRITD4Bv1G138030	TRITD1Bv1G010060	TRITD7Bv1G025820	TRITD7Av1G086970
	TRITD1Av1G194760		TRITD4Av1G258710	TRITD4Av1G161270		TRITD4Bv1G145700	TRITD1Bv1G013300	TRITD7Bv1G072510	TRITD7Av1G166930
	TRITD1Av1G195220		TRITD4Av1G259530	TRITD4Av1G167080		TRITD4Bv1G146370	TRITD1Bv1G015040	TRITD7Bv1G074990	TRITD7Av1G185930
	TRITD1Av1G196890		TRITD4Av1G259790	TRITD4Av1G167170		TRITD4Bv1G147450	TRITD1Bv1G016640	TRITD7Bv1G085840	TRITD7Av1G187300
	TRITD1Av1G197160		TRITD4Bv1G002450	TRITD4Av1G167180		TRITD4Bv1G154140	TRITD1Bv1G017610	TRITD7Bv1G098890	TRITD7Av1G188170
	TRITD1Av1G197420		TRITD4Bv1G006550	TRITD4Av1G168050		TRITD4Bv1G159850	TRITD1Bv1G021400	TRITD7Bv1G109290	TRITD7Av1G189320
	TRITD1Av1G197620		TRITD4Bv1G008310	TRITD4Av1G168130		TRITD4Bv1G160070	TRITD1Bv1G021670	TRITD7Bv1G113970	TRITD7Av1G196240
	TRITD1Av1G198930		TRITD4Bv1G011520	TRITD4Av1G173800		TRITD4Bv1G166520	TRITD1Bv1G022150	TRITD7Bv1G117050	TRITD7Av1G197420
	TRITD1Av1G199560		TRITD4Bv1G012560	TRITD4Av1G175160		TRITD4Bv1G166850	TRITD1Bv1G023800	TRITD7Bv1G119040	TRITD7Av1G197690
	TRITD1Av1G199930		TRITD4Bv1G020960	TRITD4Av1G176210		TRITD4Bv1G169090	TRITD1Bv1G023920	TRITD7Bv1G123300	TRITD7Av1G199680
	TRITD1Av1G200050		TRITD4Bv1G025770	TRITD4Av1G183420		TRITD4Bv1G170110	TRITD1Bv1G024680	TRITD7Bv1G123650	TRITD7Av1G200530
	TRITD1Av1G200340		TRITD4Bv1G026830	TRITD4Av1G195790		TRITD4Bv1G171670	TRITD1Bv1G025610	TRITD7Bv1G136470	TRITD7Av1G216130
	TRITD1Av1G200580		TRITD4Bv1G029600	TRITD4Av1G198500		TRITD4Bv1G174110	TRITD1Bv1G025880	TRITD7Bv1G137830	TRITD7Av1G220170
	TRITD1Av1G200680		TRITD4Bv1G033880	TRITD4Av1G199990		TRITD4Bv1G178620	TRITD1Bv1G029360	TRITD7Bv1G139350	TRITD7Av1G254950
	TRITD1Av1G200770		TRITD4Bv1G038850	TRITD4Av1G200460		TRITD4Bv1G183580	TRITD1Bv1G029590	TRITD7Bv1G141550	TRITD7Av1G256370
	TRITD1Av1G201260		TRITD4Bv1G043970	TRITD4Av1G200470		TRITD4Bv1G203590	TRITD1Bv1G031730	TRITD7Bv1G145770	TRITD7Av1G256390
	TRITD1Av1G201530		TRITD4Bv1G049450	TRITD4Av1G201080		TRITD5Av1G003250	TRITD1Bv1G031770	TRITD7Bv1G146430	TRITD7Av1G261660
	TRITD1Av1G201880		TRITD4Bv1G055970	TRITD4Av1G210200		TRITD5Av1G010530	TRITD1Bv1G032240	TRITD7Bv1G150420	TRITD7Av1G264080
	TRITD1Av1G202160		TRITD4Bv1G061440	TRITD4Av1G210300		TRITD5Av1G013100	TRITD1Bv1G032950	TRITD7Bv1G158140	TRITD7Av1G264880
	TRITD1Av1G202400		TRITD4Bv1G068080	TRITD4Av1G211910		TRITD5Av1G013830	TRITD1Bv1G034640	TRITD7Bv1G174430	TRITD7Bv1G005500
	TRITD1Av1G202520		TRITD4Bv1G075430	TRITD4Av1G217280		TRITD5Av1G014430	TRITD1Bv1G035190	TRITD7Bv1G175550	TRITD7Bv1G005520
	TRITD1Av1G202990		TRITD4Bv1G095470	TRITD4Av1G219870		TRITD5Av1G016910	TRITD1Bv1G036980	TRITD7Bv1G186230	TRITD7Bv1G005580
	TRITD1Av1G203800		TRITD4Bv1G096600	TRITD4Av1G224980		TRITD5Av1G017260	TRITD1Bv1G037820	TRITD7Bv1G194180	TRITD7Bv1G005600
	TRITD1Av1G204190		TRITD4Bv1G103350	TRITD4Av1G227210		TRITD5Av1G017610	TRITD1Bv1G037910	TRITD7Bv1G204900	TRITD7Bv1G006200
	TRITD1Av1G204690		TRITD4Bv1G103790	TRITD4Av1G229900		TRITD5Av1G022720	TRITD1Bv1G037920	TRITD7Bv1G218980	TRITD7Bv1G015820
	TRITD1Av1G205320		TRITD4Bv1G114350	TRITD4Av1G235130		TRITD5Av1G022730	TRITD1Bv1G038020	TRITD7Bv1G227220	TRITD7Bv1G032420
	TRITD1Av1G205340		TRITD4Bv1G114460	TRITD4Av1G245480		TRITD5Av1G023710	TRITD1Bv1G040390	TRITD7Bv1G227230	TRITD7Bv1G047420
	TRITD1Av1G205480		TRITD4Bv1G115790	TRITD4Av1G254720		TRITD5Av1G038380	TRITD1Bv1G041330		TRITD7Bv1G050710
	TRITD1Av1G205500		TRITD4Bv1G116370	TRITD4Av1G255480		TRITD5Av1G039640	TRITD1Bv1G042710		TRITD7Bv1G053960
	TRITD1Av1G205700		TRITD4Bv1G135880	TRITD4Av1G256110		TRITD5Av1G048480	TRITD1Bv1G043190		TRITD7Bv1G088800
	TRITD1Av1G205840		TRITD4Bv1G139830	TRITD4Bv1G002670		TRITD5Av1G090730	TRITD1Bv1G043390		TRITD7Bv1G117920
	TRITD1Av1G205900		TRITD4Bv1G141400	TRITD4Bv1G006560		TRITD5Av1G095410	TRITD1Bv1G043450		TRITD7Bv1G120030
	TRITD1Av1G205920		TRITD4Bv1G141750	TRITD4Bv1G009990		TRITD5Av1G096530	TRITD1Bv1G043480		TRITD7Bv1G123820
	TRITD1Av1G206070		TRITD4Bv1G149220	TRITD4Bv1G012260		TRITD5Av1G103740	TRITD1Bv1G044570		TRITD7Bv1G175910
	TRITD1Av1G206590		TRITD4Bv1G150680	TRITD4Bv1G019060		TRITD5Av1G105490	TRITD1Bv1G044810		TRITD7Bv1G183780
	TRITD1Av1G206900		TRITD4Bv1G152750	TRITD4Bv1G021480		TRITD5Av1G105930	TRITD1Bv1G045520		TRITD7Bv1G227870
	TRITD1Av1G207060		TRITD4Bv1G153550	TRITD4Bv1G021770		TRITD5Av1G110250	TRITD1Bv1G045800
	TRITD1Av1G207070		TRITD4Bv1G160120	TRITD4Bv1G022430		TRITD5Av1G113250	TRITD1Bv1G046350
	TRITD1Av1G207260		TRITD4Bv1G166190	TRITD4Bv1G024610		TRITD5Av1G115920	TRITD1Bv1G046700
	TRITD1Av1G207440		TRITD4Bv1G167730	TRITD4Bv1G024870		TRITD5Av1G118430	TRITD1Bv1G048000
	TRITD1Av1G208510		TRITD4Bv1G171310	TRITD4Bv1G032980		TRITD5Av1G121230	TRITD1Bv1G048230
	TRITD1Av1G208620		TRITD4Bv1G171740	TRITD4Bv1G034450		TRITD5Av1G123320	TRITD1Bv1G048330
	TRITD1Av1G209190		TRITD4Bv1G175950	TRITD4Bv1G035480		TRITD5Av1G132450	TRITD1Bv1G048540
	TRITD1Av1G209470		TRITD4Bv1G177880	TRITD4Bv1G037080		TRITD5Av1G133850	TRITD1Bv1G048890
	TRITD1Av1G210400		TRITD4Bv1G180050	TRITD4Bv1G040400		TRITD5Av1G141710	TRITD1Bv1G051060
	TRITD1Av1G210480		TRITD4Bv1G184350	TRITD4Bv1G041870		TRITD5Av1G142300	TRITD1Bv1G051340
	TRITD1Av1G210720		TRITD4Bv1G184960	TRITD4Bv1G044400		TRITD5Av1G142940	TRITD1Bv1G051680
	TRITD1Av1G210740		TRITD4Bv1G186200	TRITD4Bv1G044700		TRITD5Av1G147260	TRITD1Bv1G052130
	TRITD1Av1G210750		TRITD4Bv1G186730	TRITD4Bv1G044880		TRITD5Av1G147320	TRITD1Bv1G052710
	TRITD1Av1G210990		TRITD4Bv1G188620	TRITD4Bv1G106490		TRITD5Av1G155720	TRITD1Bv1G053510
	TRITD1Av1G211890		TRITD4Bv1G190690	TRITD4Bv1G107070		TRITD5Av1G157890	TRITD1Bv1G053790
	TRITD1Av1G211900		TRITD4Bv1G199050	TRITD4Bv1G111060		TRITD5Av1G162360	TRITD1Bv1G053870
	TRITD1Av1G212000		TRITD4Bv1G201400	TRITD4Bv1G114610		TRITD5Av1G167210	TRITD1Bv1G053960
	TRITD1Av1G212050		TRITD4Bv1G207430	TRITD4Bv1G115020		TRITD5Av1G170590	TRITD1Bv1G054140
	TRITD1Av1G212520		TRITD5Av1G003320	TRITD4Bv1G115870		TRITD5Av1G183230	TRITD1Bv1G054720
	TRITD1Av1G213030		TRITD5Av1G003360	TRITD4Bv1G118260		TRITD5Av1G190950	TRITD1Bv1G054800
	TRITD1Av1G213240		TRITD5Av1G005740	TRITD4Bv1G118420		TRITD5Av1G193010	TRITD1Bv1G054930
	TRITD1Av1G213470		TRITD5Av1G007000	TRITD4Bv1G123840		TRITD5Av1G200970	TRITD1Bv1G055520
	TRITD1Av1G213680		TRITD5Av1G008650	TRITD4Bv1G133760		TRITD5Av1G202780	TRITD1Bv1G056200
	TRITD1Av1G215340		TRITD5Av1G013960	TRITD4Bv1G136930		TRITD5Av1G203670	TRITD1Bv1G056330
	TRITD1Av1G215900		TRITD5Av1G016060	TRITD4Bv1G140550		TRITD5Av1G205270	TRITD1Bv1G056380
	TRITD1Av1G215920		TRITD5Av1G018000	TRITD4Bv1G149130		TRITD5Av1G208500	TRITD1Bv1G057370
	TRITD1Av1G215930		TRITD5Av1G018560	TRITD4Bv1G151190		TRITD5Av1G209240	TRITD1Bv1G059510
	TRITD1Av1G216290		TRITD5Av1G019600	TRITD4Bv1G152610		TRITD5Av1G213530	TRITD1Bv1G062520
	TRITD1Av1G216360		TRITD5Av1G019660	TRITD4Bv1G153570		TRITD5Av1G213860	TRITD1Bv1G063700
	TRITD1Av1G217070		TRITD5Av1G019880	TRITD4Bv1G160170		TRITD5Av1G220200	TRITD1Bv1G064040
	TRITD1Av1G217550		TRITD5Av1G021570	TRITD4Bv1G168350		TRITD5Av1G221000	TRITD1Bv1G067590
	TRITD1Av1G217750		TRITD5Av1G032680	TRITD4Bv1G169570		TRITD5Av1G236490	TRITD1Bv1G068310
	TRITD1Av1G218340		TRITD5Av1G041610	TRITD4Bv1G173180		TRITD5Av1G239450	TRITD1Bv1G068350
	TRITD1Av1G218650		TRITD5Av1G058600	TRITD4Bv1G182200		TRITD5Av1G244880	TRITD1Bv1G068400
	TRITD1Av1G219100		TRITD5Av1G095620	TRITD4Bv1G182210		TRITD5Av1G257670	TRITD1Bv1G072520
	TRITD1Av1G220340		TRITD5Av1G096780	TRITD4Bv1G182310		TRITD5Av1G258660	TRITD1Bv1G072630
	TRITD1Av1G220390		TRITD5Av1G098400	TRITD4Bv1G184800		TRITD5Bv1G023720	TRITD1Bv1G074200
	TRITD1Av1G220720		TRITD5Av1G104130	TRITD4Bv1G189700		TRITD5Bv1G023780	TRITD1Bv1G074540
	TRITD1Av1G221140		TRITD5Av1G108750	TRITD4Bv1G193500		TRITD5Bv1G026210	TRITD1Bv1G074700
	TRITD1Av1G222050		TRITD5Av1G108900	TRITD4Bv1G195760		TRITD5Bv1G032980	TRITD1Bv1G079300
	TRITD1Av1G222170		TRITD5Av1G111950	TRITD4Bv1G202250		TRITD5Bv1G043170	TRITD1Bv1G080280
	TRITD1Av1G222290		TRITD5Av1G122820	TRITD4Bv1G203580		TRITD5Bv1G045320	TRITD1Bv1G080310
	TRITD1Av1G223580		TRITD5Av1G123550	TRITD4Bv1G203600		TRITD5Bv1G046640	TRITD1Bv1G080430
	TRITD1Av1G225250		TRITD5Av1G128770	TRITD4Bv1G204200		TRITD5Bv1G046960	TRITD1Bv1G080450
	TRITD1Av1G225260		TRITD5Av1G129720	TRITD4Bv1G207520		TRITD5Bv1G053990	TRITD1Bv1G082110
	TRITD1Av1G225530		TRITD5Av1G133530	TRITD5Av1G000010		TRITD5Bv1G075270	TRITD1Bv1G084400
	TRITD1Av1G226140		TRITD5Av1G134390	TRITD5Av1G007470		TRITD5Bv1G078440	TRITD1Bv1G084950
	TRITD1Av1G227200		TRITD5Av1G136800	TRITD5Av1G009990		TRITD5Bv1G078710	TRITD1Bv1G085670
	TRITD1Av1G227690		TRITD5Av1G138360	TRITD5Av1G012820		TRITD5Bv1G079730	TRITD1Bv1G085950
	TRITD1Av1G227770		TRITD5Av1G138750	TRITD5Av1G018760		TRITD5Bv1G087670	TRITD1Bv1G086110
	TRITD1Av1G227820		TRITD5Av1G140500	TRITD5Av1G020020		TRITD5Bv1G090250	TRITD1Bv1G086310
	TRITD1Av1G229690		TRITD5Av1G146440	TRITD5Av1G020450		TRITD5Bv1G093620	TRITD1Bv1G086430
	TRITD1Av1G230250		TRITD5Av1G158110	TRITD5Av1G041530		TRITD5Bv1G096060	TRITD1Bv1G086560
	TRITD1Av1G231000		TRITD5Av1G159370	TRITD5Av1G044060		TRITD5Bv1G101630	TRITD1Bv1G087200
	TRITD1Av1G231210		TRITD5Av1G159810	TRITD5Av1G044540		TRITD5Bv1G110970	TRITD1Bv1G087680
	TRITD1Av1G231250		TRITD5Av1G160900	TRITD5Av1G048390		TRITD5Bv1G112870	TRITD1Bv1G090250
	TRITD1Bv1G000020		TRITD5Av1G163230	TRITD5Av1G081670		TRITD5Bv1G115330	TRITD1Bv1G090400
	TRITD1Bv1G001310		TRITD5Av1G165580	TRITD5Av1G085280		TRITD5Bv1G119550	TRITD1Bv1G091420
	TRITD1Bv1G001560		TRITD5Av1G166610	TRITD5Av1G105910		TRITD5Bv1G119680	TRITD1Bv1G092210
	TRITD1Bv1G001590		TRITD5Av1G170580	TRITD5Av1G113550		TRITD5Bv1G120200	TRITD1Bv1G093370
	TRITD1Bv1G001690		TRITD5Av1G183510	TRITD5Av1G115930		TRITD5Bv1G125350	TRITD1Bv1G093520
	TRITD1Bv1G003430		TRITD5Av1G185740	TRITD5Av1G118440		TRITD5Bv1G130740	TRITD1Bv1G094300
	TRITD1Bv1G004000		TRITD5Av1G185790	TRITD5Av1G121130		TRITD5Bv1G134860	TRITD1Bv1G097610
	TRITD1Bv1G006210		TRITD5Av1G187950	TRITD5Av1G123370		TRITD5Bv1G136140	TRITD1Bv1G097870
	TRITD1Bv1G007290		TRITD5Av1G188900	TRITD5Av1G132870		TRITD5Bv1G136850	TRITD1Bv1G098120
	TRITD1Bv1G007810		TRITD5Av1G200020	TRITD5Av1G142610		TRITD5Bv1G140000	TRITD1Bv1G098760
	TRITD1Bv1G007900		TRITD5Av1G201010	TRITD5Av1G144290		TRITD5Bv1G142430	TRITD1Bv1G099110
	TRITD1Bv1G008150		TRITD5Av1G201900	TRITD5Av1G145620		TRITD5Bv1G146360	TRITD1Bv1G099230
	TRITD1Bv1G008230		TRITD5Av1G205000	TRITD5Av1G146260		TRITD5Bv1G154610	TRITD1Bv1G099300
	TRITD1Bv1G008740		TRITD5Av1G209670	TRITD5Av1G147570		TRITD5Bv1G155260	TRITD1Bv1G099930
	TRITD1Bv1G009960		TRITD5Av1G209960	TRITD5Av1G147610		TRITD5Bv1G158900	TRITD1Bv1G100410
	TRITD1Bv1G011090		TRITD5Av1G210690	TRITD5Av1G148970		TRITD5Bv1G159600	TRITD1Bv1G102110
	TRITD1Bv1G011530		TRITD5Av1G213640	TRITD5Av1G150670		TRITD5Bv1G161510	TRITD1Bv1G103320
	TRITD1Bv1G012590		TRITD5Av1G222340	TRITD5Av1G156270		TRITD5Bv1G161660	TRITD1Bv1G103850
	TRITD1Bv1G013400		TRITD5Av1G224830	TRITD5Av1G157190		TRITD5Bv1G163250	TRITD1Bv1G105100
	TRITD1Bv1G013460		TRITD5Av1G226960	TRITD5Av1G157310		TRITD5Bv1G163260	TRITD1Bv1G105720
	TRITD1Bv1G014830		TRITD5Av1G229250	TRITD5Av1G159430		TRITD5Bv1G164400	TRITD1Bv1G105900
	TRITD1Bv1G015140		TRITD5Av1G230810	TRITD5Av1G159570		TRITD5Bv1G175740	TRITD1Bv1G106280
	TRITD1Bv1G016390		TRITD5Av1G237250	TRITD5Av1G160060		TRITD5Bv1G181440	TRITD1Bv1G107070
	TRITD1Bv1G016860		TRITD5Av1G243680	TRITD5Av1G175370		TRITD5Bv1G182700	TRITD1Bv1G107500
	TRITD1Bv1G017330		TRITD5Av1G246630	TRITD5Av1G178350		TRITD5Bv1G184250	TRITD1Bv1G107510
	TRITD1Bv1G017690		TRITD5Av1G252100	TRITD5Av1G181440		TRITD5Bv1G186990	TRITD1Bv1G108160
	TRITD1Bv1G019030		TRITD5Bv1G000900	TRITD5Av1G185030		TRITD5Bv1G189240	TRITD1Bv1G108840
	TRITD1Bv1G019280		TRITD5Bv1G001350	TRITD5Av1G187000		TRITD5Bv1G189950	TRITD1Bv1G109320
	TRITD1Bv1G019590		TRITD5Bv1G008040	TRITD5Av1G187400		TRITD5Bv1G190330	TRITD1Bv1G109400
	TRITD1Bv1G019980		TRITD5Bv1G020150	TRITD5Av1G187940		TRITD5Bv1G194440	TRITD1Bv1G109510
	TRITD1Bv1G021000		TRITD5Bv1G020920	TRITD5Av1G197800		TRITD5Bv1G195840	TRITD1Bv1G110390
	TRITD1Bv1G023770		TRITD5Bv1G021480	TRITD5Av1G199030		TRITD5Bv1G202390	TRITD1Bv1G112030
	TRITD1Bv1G024410		TRITD5Bv1G025310	TRITD5Av1G199530		TRITD5Bv1G208690	TRITD1Bv1G112270
	TRITD1Bv1G024420		TRITD5Bv1G025560	TRITD5Av1G203340		TRITD5Bv1G224050	TRITD1Bv1G112280
	TRITD1Bv1G024650		TRITD5Bv1G027200	TRITD5Av1G204280		TRITD5Bv1G230510	TRITD1Bv1G112390
	TRITD1Bv1G025320		TRITD5Bv1G027210	TRITD5Av1G204820		TRITD5Bv1G231890	TRITD1Bv1G113560
	TRITD1Bv1G025330		TRITD5Bv1G027880	TRITD5Av1G205190		TRITD5Bv1G234110	TRITD1Bv1G113710
	TRITD1Bv1G030070		TRITD5Bv1G031730	TRITD5Av1G205700		TRITD5Bv1G234810	TRITD1Bv1G113890
	TRITD1Bv1G031990		TRITD5Bv1G039120	TRITD5Av1G206190		TRITD5Bv1G235070	TRITD1Bv1G116560
	TRITD1Bv1G032250		TRITD5Bv1G041660	TRITD5Av1G207350		TRITD5Bv1G235340	TRITD1Bv1G116960
	TRITD1Bv1G032960		TRITD5Bv1G043460	TRITD5Av1G208350		TRITD5Bv1G242550	TRITD1Bv1G117460
	TRITD1Bv1G033600		TRITD5Bv1G049670	TRITD5Av1G209640		TRITD5Bv1G250140	TRITD1Bv1G117680
	TRITD1Bv1G033770		TRITD5Bv1G060670	TRITD5Av1G221250		TRITD6Av1G004820	TRITD1Bv1G118160
	TRITD1Bv1G034090		TRITD5Bv1G067650	TRITD5Av1G229160		TRITD6Av1G016450	TRITD1Bv1G118360
	TRITD1Bv1G034300		TRITD5Bv1G076310	TRITD5Av1G235020		TRITD6Av1G017190	TRITD1Bv1G118900
	TRITD1Bv1G039890		TRITD5Bv1G078690	TRITD5Av1G235630		TRITD6Av1G021250	TRITD1Bv1G119100
	TRITD1Bv1G040550		TRITD5Bv1G079070	TRITD5Av1G244830		TRITD6Av1G021650	TRITD1Bv1G119210
	TRITD1Bv1G040570		TRITD5Bv1G090800	TRITD5Av1G254530		TRITD6Av1G021760	TRITD1Bv1G119560
	TRITD1Bv1G041340		TRITD5Bv1G091770	TRITD5Av1G255990		TRITD6Av1G024500	TRITD1Bv1G121640
	TRITD1Bv1G041360		TRITD5Bv1G093280	TRITD5Av1G258690		TRITD6Av1G030880	TRITD1Bv1G121880
	TRITD1Bv1G041510		TRITD5Bv1G098770	TRITD5Av1G258790		TRITD6Av1G032680	TRITD1Bv1G121900
	TRITD1Bv1G042050		TRITD5Bv1G101810	TRITD5Bv1G003040		TRITD6Av1G034180	TRITD1Bv1G121970
	TRITD1Bv1G042210		TRITD5Bv1G102240	TRITD5Bv1G006230		TRITD6Av1G034350	TRITD1Bv1G122930
	TRITD1Bv1G042930		TRITD5Bv1G103240	TRITD5Bv1G014300		TRITD6Av1G043870	TRITD1Bv1G123680
	TRITD1Bv1G045590		TRITD5Bv1G107330	TRITD5Bv1G020240		TRITD6Av1G054190	TRITD1Bv1G124180
	TRITD1Bv1G045640		TRITD5Bv1G116980	TRITD5Bv1G026650		TRITD6Av1G059970	TRITD1Bv1G124290
	TRITD1Bv1G048610		TRITD5Bv1G117810	TRITD5Bv1G029230		TRITD6Av1G068890	TRITD1Bv1G124590
	TRITD1Bv1G048790		TRITD5Bv1G120830	TRITD5Bv1G029530		TRITD6Av1G069110	TRITD1Bv1G124660
	TRITD1Bv1G050410		TRITD5Bv1G123170	TRITD5Bv1G039920		TRITD6Av1G069490	TRITD1Bv1G125120
	TRITD1Bv1G050420		TRITD5Bv1G125510	TRITD5Bv1G046610		TRITD6Av1G079800	TRITD1Bv1G126350
	TRITD1Bv1G051140		TRITD5Bv1G126430	TRITD5Bv1G067830		TRITD6Av1G084820	TRITD1Bv1G128140
	TRITD1Bv1G051700		TRITD5Bv1G128310	TRITD5Bv1G078520		TRITD6Av1G085330	TRITD1Bv1G128150
	TRITD1Bv1G052150		TRITD5Bv1G128360	TRITD5Bv1G079480		TRITD6Av1G111270	TRITD1Bv1G128160
	TRITD1Bv1G052690		TRITD5Bv1G136250	TRITD5Bv1G092140		TRITD6Av1G135720	TRITD1Bv1G128240
	TRITD1Bv1G054600		TRITD5Bv1G144160	TRITD5Bv1G103480		TRITD6Av1G148340	TRITD1Bv1G128650
	TRITD1Bv1G055100		TRITD5Bv1G148130	TRITD5Bv1G104570		TRITD6Av1G155650	TRITD1Bv1G128760
	TRITD1Bv1G055330		TRITD5Bv1G149520	TRITD5Bv1G108960		TRITD6Av1G158640	TRITD1Bv1G128980
	TRITD1Bv1G055850		TRITD5Bv1G154060	TRITD5Bv1G113070		TRITD6Av1G161850	TRITD1Bv1G129180
	TRITD1Bv1G056510		TRITD5Bv1G161640	TRITD5Bv1G115500		TRITD6Av1G165060	TRITD1Bv1G131300
	TRITD1Bv1G057630		TRITD5Bv1G163950	TRITD5Bv1G119800		TRITD6Av1G171730	TRITD1Bv1G132830
	TRITD1Bv1G057800		TRITD5Bv1G172680	TRITD5Bv1G122660		TRITD6Av1G172240	TRITD1Bv1G133150
	TRITD1Bv1G058920		TRITD5Bv1G175020	TRITD5Bv1G123730		TRITD6Av1G173990	TRITD1Bv1G133370
	TRITD1Bv1G059850		TRITD5Bv1G180360	TRITD5Bv1G126730		TRITD6Av1G174020	TRITD1Bv1G133450
	TRITD1Bv1G059930		TRITD5Bv1G186200	TRITD5Bv1G126930		TRITD6Av1G178240	TRITD1Bv1G134560
	TRITD1Bv1G064300		TRITD5Bv1G186700	TRITD5Bv1G131290		TRITD6Av1G180340	TRITD1Bv1G134620
	TRITD1Bv1G072020		TRITD5Bv1G187000	TRITD5Bv1G135700		TRITD6Av1G181160	TRITD1Bv1G134830
	TRITD1Bv1G073620		TRITD5Bv1G197320	TRITD5Bv1G139260		TRITD6Av1G192340	TRITD1Bv1G135530
	TRITD1Bv1G076920		TRITD5Bv1G199130	TRITD5Bv1G139420		TRITD6Av1G194780	TRITD1Bv1G135820
	TRITD1Bv1G078120		TRITD5Bv1G201870	TRITD5Bv1G139630		TRITD6Av1G212480	TRITD1Bv1G136260
	TRITD1Bv1G078320		TRITD5Bv1G204460	TRITD5Bv1G153460		TRITD6Av1G216430	TRITD1Bv1G136580
	TRITD1Bv1G079510		TRITD5Bv1G206260	TRITD5Bv1G153580		TRITD6Av1G216920	TRITD1Bv1G136880
	TRITD1Bv1G081770		TRITD5Bv1G215240	TRITD5Bv1G154740		TRITD6Av1G220160	TRITD1Bv1G137010
	TRITD1Bv1G083560		TRITD5Bv1G221490	TRITD5Bv1G160720		TRITD6Av1G223690	TRITD1Bv1G137390
	TRITD1Bv1G084710		TRITD5Bv1G223910	TRITD5Bv1G161880		TRITD6Bv1G004590	TRITD1Bv1G138430
	TRITD1Bv1G086120		TRITD5Bv1G226830	TRITD5Bv1G163130		TRITD6Bv1G007880	TRITD1Bv1G138510
	TRITD1Bv1G086680		TRITD5Bv1G229260	TRITD5Bv1G166580		TRITD6Bv1G015880	TRITD1Bv1G138560
	TRITD1Bv1G086770		TRITD5Bv1G234980	TRITD5Bv1G169560		TRITD6Bv1G016460	TRITD1Bv1G138600
	TRITD1Bv1G086850		TRITD5Bv1G237390	TRITD5Bv1G174750		TRITD6Bv1G018030	TRITD1Bv1G140240
	TRITD1Bv1G087130		TRITD5Bv1G241770	TRITD5Bv1G176600		TRITD6Bv1G020660	TRITD1Bv1G141030
	TRITD1Bv1G087460		TRITD5Bv1G243840	TRITD5Bv1G178410		TRITD6Bv1G022540	TRITD1Bv1G141140
	TRITD1Bv1G088430		TRITD5Bv1G244570	TRITD5Bv1G189700		TRITD6Bv1G025030	TRITD1Bv1G141150
	TRITD1Bv1G088600		TRITD5Bv1G244680	TRITD5Bv1G192590		TRITD6Bv1G025810	TRITD1Bv1G141180
	TRITD1Bv1G093280		TRITD5Bv1G245160	TRITD5Bv1G195070		TRITD6Bv1G026490	TRITD1Bv1G142660
	TRITD1Bv1G094220		TRITD6Av1G001510	TRITD5Bv1G195820		TRITD6Bv1G027740	TRITD1Bv1G142930
	TRITD1Bv1G096550		TRITD6Av1G002350	TRITD5Bv1G198960		TRITD6Bv1G039280	TRITD1Bv1G142940
	TRITD1Bv1G098410		TRITD6Av1G007220	TRITD5Bv1G200400		TRITD6Bv1G041970	TRITD1Bv1G144000
	TRITD1Bv1G100050		TRITD6Av1G021390	TRITD5Bv1G200770		TRITD6Bv1G045420	TRITD1Bv1G144380
	TRITD1Bv1G100110		TRITD6Av1G021910	TRITD5Bv1G201140		TRITD6Bv1G048240	TRITD1Bv1G145640
	TRITD1Bv1G102080		TRITD6Av1G025380	TRITD5Bv1G206300		TRITD6Bv1G052330	TRITD1Bv1G149030
	TRITD1Bv1G102320		TRITD6Av1G026130	TRITD5Bv1G207280		TRITD6Bv1G053320	TRITD1Bv1G149130
	TRITD1Bv1G103650		TRITD6Av1G026440	TRITD5Bv1G212010		TRITD6Bv1G057130	TRITD1Bv1G149820
	TRITD1Bv1G103860		TRITD6Av1G030130	TRITD5Bv1G212160		TRITD6Bv1G061080	TRITD1Bv1G150100
	TRITD1Bv1G104320		TRITD6Av1G030960	TRITD5Bv1G218630		TRITD6Bv1G061230	TRITD1Bv1G150680
	TRITD1Bv1G105630		TRITD6Av1G033460	TRITD5Bv1G219910		TRITD6Bv1G062960	TRITD1Bv1G150700
	TRITD1Bv1G106960		TRITD6Av1G034840	TRITD5Bv1G221460		TRITD6Bv1G074660	TRITD1Bv1G151750
	TRITD1Bv1G107010		TRITD6Av1G035200	TRITD5Bv1G229130		TRITD6Bv1G074890	TRITD1Bv1G152370
	TRITD1Bv1G107220		TRITD6Av1G037880	TRITD5Bv1G229890		TRITD6Bv1G078190	TRITD1Bv1G152670
	TRITD1Bv1G107230		TRITD6Av1G041240	TRITD5Bv1G231990		TRITD6Bv1G093660	TRITD1Bv1G152940
	TRITD1Bv1G107430		TRITD6Av1G045070	TRITD5Bv1G235200		TRITD6Bv1G098870	TRITD1Bv1G153000
	TRITD1Bv1G111590		TRITD6Av1G054050	TRITD5Bv1G241630		TRITD6Bv1G098920	TRITD1Bv1G154300
	TRITD1Bv1G112660		TRITD6Av1G059170	TRITD5Bv1G242260		TRITD6Bv1G111920	TRITD1Bv1G154730
	TRITD1Bv1G112900		TRITD6Av1G064790	TRITD5Bv1G244280		TRITD6Bv1G119700	TRITD1Bv1G154940
	TRITD1Bv1G114170		TRITD6Av1G072900	TRITD5Bv1G248440		TRITD6Bv1G126670	TRITD1Bv1G154980
	TRITD1Bv1G115310		TRITD6Av1G095710	TRITD5Bv1G250370		TRITD6Bv1G131460	TRITD1Bv1G156460
	TRITD1Bv1G116170		TRITD6Av1G099940	TRITD5Bv1G251640		TRITD6Bv1G143050	TRITD1Bv1G156760
	TRITD1Bv1G116340		TRITD6Av1G103930	TRITD6Av1G000010		TRITD6Bv1G150470	TRITD1Bv1G157830
	TRITD1Bv1G116640		TRITD6Av1G108490	TRITD6Av1G001860		TRITD6Bv1G152060	TRITD1Bv1G158280
	TRITD1Bv1G117690		TRITD6Av1G112920	TRITD6Av1G007360		TRITD6Bv1G161810	TRITD1Bv1G160300
	TRITD1Bv1G117760		TRITD6Av1G117600	TRITD6Av1G010380		TRITD6Bv1G169860	TRITD1Bv1G160780
	TRITD1Bv1G118710		TRITD6Av1G125170	TRITD6Av1G012490		TRITD6Bv1G171930	TRITD1Bv1G162200
	TRITD1Bv1G119280		TRITD6Av1G126220	TRITD6Av1G023640		TRITD6Bv1G181820	TRITD1Bv1G162690
	TRITD1Bv1G121090		TRITD6Av1G133810	TRITD6Av1G026380		TRITD6Bv1G181850	TRITD1Bv1G162950
	TRITD1Bv1G121240		TRITD6Av1G141460	TRITD6Av1G032380		TRITD6Bv1G183190	TRITD1Bv1G163000
	TRITD1Bv1G121510		TRITD6Av1G142120	TRITD6Av1G035020		TRITD6Bv1G188650	TRITD1Bv1G164050
	TRITD1Bv1G121530		TRITD6Av1G146060	TRITD6Av1G039480		TRITD6Bv1G196160	TRITD1Bv1G164150
	TRITD1Bv1G121790		TRITD6Av1G147080	TRITD6Av1G039500		TRITD6Bv1G207310	TRITD1Bv1G164290
	TRITD1Bv1G122160		TRITD6Av1G150150	TRITD6Av1G045170		TRITD6Bv1G217630	TRITD1Bv1G165660
	TRITD1Bv1G123480		TRITD6Av1G150670	TRITD6Av1G049590		TRITD6Bv1G222830	TRITD1Bv1G166290
	TRITD1Bv1G123840		TRITD6Av1G151810	TRITD6Av1G059270		TRITD6Bv1G226330	TRITD1Bv1G166840
	TRITD1Bv1G123860		TRITD6Av1G156460	TRITD6Av1G060190		TRITD6Bv1G227530	TRITD1Bv1G167630
	TRITD1Bv1G124450		TRITD6Av1G160470	TRITD6Av1G063930		TRITD7Av1G000290	TRITD1Bv1G167900
	TRITD1Bv1G124480		TRITD6Av1G165480	TRITD6Av1G076620		TRITD7Av1G012980	TRITD1Bv1G169050
	TRITD1Bv1G126750		TRITD6Av1G167430	TRITD6Av1G095770		TRITD7Av1G017660	TRITD1Bv1G169200
	TRITD1Bv1G126990		TRITD6Av1G167970	TRITD6Av1G140430		TRITD7Av1G019840	TRITD1Bv1G171150
	TRITD1Bv1G127150		TRITD6Av1G168300	TRITD6Av1G150060		TRITD7Av1G021530	TRITD1Bv1G171320
	TRITD1Bv1G127960		TRITD6Av1G169470	TRITD6Av1G150850		TRITD7Av1G023250	TRITD1Bv1G171530
	TRITD1Bv1G128090		TRITD6Av1G170410	TRITD6Av1G151060		TRITD7Av1G026010	TRITD1Bv1G173170
	TRITD1Bv1G128260		TRITD6Av1G171340	TRITD6Av1G152670		TRITD7Av1G027650	TRITD1Bv1G174120
	TRITD1Bv1G129010		TRITD6Av1G175860	TRITD6Av1G156120		TRITD7Av1G032330	TRITD1Bv1G174130
	TRITD1Bv1G129050		TRITD6Av1G180140	TRITD6Av1G161180		TRITD7Av1G034720	TRITD1Bv1G176370
	TRITD1Bv1G129800		TRITD6Av1G180970	TRITD6Av1G171510		TRITD7Av1G034780	TRITD1Bv1G176610
	TRITD1Bv1G130430		TRITD6Av1G182950	TRITD6Av1G176010		TRITD7Av1G035740	TRITD1Bv1G176690
	TRITD1Bv1G131710		TRITD6Av1G187270	TRITD6Av1G178850		TRITD7Av1G036530	TRITD1Bv1G178720
	TRITD1Bv1G132160		TRITD6Av1G199390	TRITD6Av1G181270		TRITD7Av1G038660	TRITD1Bv1G179100
	TRITD1Bv1G132380		TRITD6Av1G203290	TRITD6Av1G184880		TRITD7Av1G040160	TRITD1Bv1G179550
	TRITD1Bv1G132570		TRITD6Av1G205230	TRITD6Av1G189220		TRITD7Av1G046870	TRITD1Bv1G180040
	TRITD1Bv1G133440		TRITD6Av1G207490	TRITD6Av1G195400		TRITD7Av1G049460	TRITD1Bv1G182210
	TRITD1Bv1G133800		TRITD6Av1G210810	TRITD6Av1G196640		TRITD7Av1G067370	TRITD1Bv1G182220
	TRITD1Bv1G134200		TRITD6Av1G212400	TRITD6Av1G197600		TRITD7Av1G074260	TRITD1Bv1G183120
	TRITD1Bv1G134220		TRITD6Av1G215050	TRITD6Av1G207310		TRITD7Av1G087910	TRITD1Bv1G183410
	TRITD1Bv1G134350		TRITD6Av1G215740	TRITD6Av1G209430		TRITD7Av1G089140	TRITD1Bv1G183620
	TRITD1Bv1G134360		TRITD6Av1G216490	TRITD6Av1G214810		TRITD7Av1G099110	TRITD1Bv1G184790
	TRITD1Bv1G135100		TRITD6Av1G226530	TRITD6Av1G219700		TRITD7Av1G107420	TRITD1Bv1G185650
	TRITD1Bv1G135150		TRITD6Bv1G021670	TRITD6Av1G220370		TRITD7Av1G112470	TRITD1Bv1G186450
	TRITD1Bv1G135420		TRITD6Bv1G025160	TRITD6Av1G220550		TRITD7Av1G137480	TRITD1Bv1G187500
	TRITD1Bv1G135430		TRITD6Bv1G034370	TRITD6Av1G221960		TRITD7Av1G140930	TRITD1Bv1G187580
	TRITD1Bv1G135500		TRITD6Bv1G039810	TRITD6Av1G223240		TRITD7Av1G167830	TRITD1Bv1G187630
	TRITD1Bv1G136110		TRITD6Bv1G043520	TRITD6Bv1G015920		TRITD7Av1G169770	TRITD1Bv1G187950
	TRITD1Bv1G136250		TRITD6Bv1G043870	TRITD6Bv1G019960		TRITD7Av1G172400	TRITD1Bv1G189630
	TRITD1Bv1G137160		TRITD6Bv1G061060	TRITD6Bv1G023200		TRITD7Av1G177030	TRITD1Bv1G189650
	TRITD1Bv1G137500		TRITD6Bv1G067420	TRITD6Bv1G034300		TRITD7Av1G184780	TRITD1Bv1G191460
	TRITD1Bv1G138100		TRITD6Bv1G087250	TRITD6Bv1G045070		TRITD7Av1G185610	TRITD1Bv1G191990
	TRITD1Bv1G138120		TRITD6Bv1G089350	TRITD6Bv1G046360		TRITD7Av1G186640	TRITD1Bv1G193320
	TRITD1Bv1G138370		TRITD6Bv1G106060	TRITD6Bv1G047970		TRITD7Av1G199870	TRITD1Bv1G193340
	TRITD1Bv1G138520		TRITD6Bv1G111540	TRITD6Bv1G058750		TRITD7Av1G200090	TRITD1Bv1G193360
	TRITD1Bv1G138720		TRITD6Bv1G111910	TRITD6Bv1G118550		TRITD7Av1G200650	TRITD1Bv1G193820
	TRITD1Bv1G139880		TRITD6Bv1G116000	TRITD6Bv1G125340		TRITD7Av1G203490	TRITD1Bv1G193950
	TRITD1Bv1G139960		TRITD6Bv1G118050	TRITD6Bv1G126660		TRITD7Av1G204500	TRITD1Bv1G195170
	TRITD1Bv1G140270		TRITD6Bv1G119750	TRITD6Bv1G128410		TRITD7Av1G211620	TRITD1Bv1G195520
	TRITD1Bv1G140380		TRITD6Bv1G119870	TRITD6Bv1G137740		TRITD7Av1G213690	TRITD1Bv1G196120
	TRITD1Bv1G140910		TRITD6Bv1G127240	TRITD6Bv1G139520		TRITD7Av1G214960	TRITD1Bv1G196130
	TRITD1Bv1G141740		TRITD6Bv1G128880	TRITD6Bv1G142020		TRITD7Av1G216410	TRITD1Bv1G196970
	TRITD1Bv1G142050		TRITD6Bv1G129790	TRITD6Bv1G146530		TRITD7Av1G218660	TRITD1Bv1G197120
	TRITD1Bv1G142140		TRITD6Bv1G135540	TRITD6Bv1G151660		TRITD7Av1G220520	TRITD1Bv1G198380
	TRITD1Bv1G142250		TRITD6Bv1G136040	TRITD6Bv1G154300		TRITD7Av1G226060	TRITD1Bv1G198530
	TRITD1Bv1G142360		TRITD6Bv1G137970	TRITD6Bv1G154890		TRITD7Av1G227690	TRITD1Bv1G201610
	TRITD1Bv1G142860		TRITD6Bv1G145940	TRITD6Bv1G157380		TRITD7Av1G228350	TRITD1Bv1G202010
	TRITD1Bv1G142980		TRITD6Bv1G146450	TRITD6Bv1G162910		TRITD7Av1G239070	TRITD1Bv1G202020
	TRITD1Bv1G143240		TRITD6Bv1G153610	TRITD6Bv1G164770		TRITD7Av1G239300	TRITD1Bv1G202840
	TRITD1Bv1G143250		TRITD6Bv1G154030	TRITD6Bv1G165760		TRITD7Av1G239330	TRITD1Bv1G203210
	TRITD1Bv1G143720		TRITD6Bv1G168090	TRITD6Bv1G170210		TRITD7Av1G249350	TRITD1Bv1G204740
	TRITD1Bv1G143930		TRITD6Bv1G175480	TRITD6Bv1G174150		TRITD7Av1G252690	TRITD1Bv1G205080
	TRITD1Bv1G144080		TRITD6Bv1G186530	TRITD6Bv1G181630		TRITD7Av1G252700	TRITD1Bv1G205140
	TRITD1Bv1G145310		TRITD6Bv1G188320	TRITD6Bv1G189110		TRITD7Av1G262940	TRITD1Bv1G205150
	TRITD1Bv1G145350		TRITD6Bv1G193100	TRITD6Bv1G193080		TRITD7Bv1G002950	TRITD1Bv1G205330
	TRITD1Bv1G145830		TRITD6Bv1G201040	TRITD6Bv1G205020		TRITD7Bv1G012800	TRITD1Bv1G205930
	TRITD1Bv1G145900		TRITD6Bv1G201780	TRITD6Bv1G205920		TRITD7Bv1G016690	TRITD1Bv1G205990
	TRITD1Bv1G146010		TRITD6Bv1G210500	TRITD6Bv1G211310		TRITD7Bv1G028940	TRITD1Bv1G206090
	TRITD1Bv1G147090		TRITD6Bv1G215090	TRITD6Bv1G211550		TRITD7Bv1G036470	TRITD1Bv1G206770
	TRITD1Bv1G147620		TRITD7Av1G001090	TRITD6Bv1G219250		TRITD7Bv1G037480	TRITD1Bv1G207110
	TRITD1Bv1G147710		TRITD7Av1G005580	TRITD6Bv1G219260		TRITD7Bv1G041030	TRITD1Bv1G207840
	TRITD1Bv1G149040		TRITD7Av1G006420	TRITD6Bv1G222050		TRITD7Bv1G050840	TRITD1Bv1G207890
	TRITD1Bv1G149310		TRITD7Av1G011650	TRITD6Bv1G222750		TRITD7Bv1G051440	TRITD1Bv1G208360
	TRITD1Bv1G149440		TRITD7Av1G020760	TRITD6Bv1G224860		TRITD7Bv1G051450	TRITD1Bv1G208370
	TRITD1Bv1G149470		TRITD7Av1G023470	TRITD6Bv1G227450		TRITD7Bv1G058460	TRITD1Bv1G208780
	TRITD1Bv1G149490		TRITD7Av1G038020	TRITD7Av1G002760		TRITD7Bv1G071100	TRITD1Bv1G209020
	TRITD1Bv1G149550		TRITD7Av1G043490	TRITD7Av1G004300		TRITD7Bv1G072950	TRITD1Bv1G209280
	TRITD1Bv1G151000		TRITD7Av1G052090	TRITD7Av1G004380		TRITD7Bv1G082490	TRITD1Bv1G209420
	TRITD1Bv1G151380		TRITD7Av1G052640	TRITD7Av1G007680		TRITD7Bv1G082570	TRITD1Bv1G209780
	TRITD1Bv1G152280		TRITD7Av1G055970	TRITD7Av1G010090		TRITD7Bv1G086750	TRITD1Bv1G209790
	TRITD1Bv1G152310		TRITD7Av1G056490	TRITD7Av1G013540		TRITD7Bv1G096230	TRITD1Bv1G211440
	TRITD1Bv1G152480		TRITD7Av1G059440	TRITD7Av1G015160		TRITD7Bv1G117020	TRITD1Bv1G212990
	TRITD1Bv1G153090		TRITD7Av1G061390	TRITD7Av1G023810		TRITD7Bv1G123700	TRITD1Bv1G213680
	TRITD1Bv1G153550		TRITD7Av1G064440	TRITD7Av1G031880		TRITD7Bv1G127630	TRITD1Bv1G213690
	TRITD1Bv1G153630		TRITD7Av1G072350	TRITD7Av1G032290		TRITD7Bv1G129660	TRITD1Bv1G213730
	TRITD1Bv1G154340		TRITD7Av1G074710	TRITD7Av1G036120		TRITD7Bv1G134450	TRITD1Bv1G213770
	TRITD1Bv1G154390		TRITD7Av1G075680	TRITD7Av1G039430		TRITD7Bv1G146530	TRITD1Bv1G213890
	TRITD1Bv1G154990		TRITD7Av1G083120	TRITD7Av1G039500		TRITD7Bv1G147460	TRITD1Bv1G213970
	TRITD1Bv1G155030		TRITD7Av1G085470	TRITD7Av1G039610		TRITD7Bv1G154990	TRITD1Bv1G214420
	TRITD1Bv1G156020		TRITD7Av1G095620	TRITD7Av1G040510		TRITD7Bv1G158050	TRITD1Bv1G214750
	TRITD1Bv1G156530		TRITD7Av1G103290	TRITD7Av1G040720		TRITD7Bv1G159310	TRITD1Bv1G215300
	TRITD1Bv1G157080		TRITD7Av1G105230	TRITD7Av1G042980		TRITD7Bv1G162500	TRITD1Bv1G215840
	TRITD1Bv1G157400		TRITD7Av1G105250	TRITD7Av1G044520		TRITD7Bv1G164060	TRITD1Bv1G216180
	TRITD1Bv1G157870		TRITD7Av1G107110	TRITD7Av1G044530		TRITD7Bv1G164460	TRITD1Bv1G216750
	TRITD1Bv1G157980		TRITD7Av1G111320	TRITD7Av1G047350		TRITD7Bv1G172250	TRITD1Bv1G217990
	TRITD1Bv1G158710		TRITD7Av1G112100	TRITD7Av1G050310		TRITD7Bv1G174650	TRITD1Bv1G218560
	TRITD1Bv1G160180		TRITD7Av1G118220	TRITD7Av1G052370		TRITD7Bv1G188790	TRITD1Bv1G218990
	TRITD1Bv1G160820		TRITD7Av1G122800	TRITD7Av1G053460		TRITD7Bv1G195020	TRITD1Bv1G219440
	TRITD1Bv1G161060		TRITD7Av1G125270	TRITD7Av1G063180		TRITD7Bv1G196700	TRITD1Bv1G219990
	TRITD1Bv1G161220		TRITD7Av1G145320	TRITD7Av1G074180		TRITD7Bv1G206350	TRITD1Bv1G220240
	TRITD1Bv1G162570		TRITD7Av1G151020	TRITD7Av1G082010		TRITD7Bv1G206620	TRITD1Bv1G220260
	TRITD1Bv1G162730		TRITD7Av1G157360	TRITD7Av1G092020		TRITD7Bv1G209390	TRITD1Bv1G221230
	TRITD1Bv1G163710		TRITD7Av1G158320	TRITD7Av1G098190		TRITD7Bv1G211140	TRITD1Bv1G221280
	TRITD1Bv1G163720		TRITD7Av1G166460	TRITD7Av1G102980		TRITD7Bv1G211520	TRITD1Bv1G222590
	TRITD1Bv1G164160		TRITD7Av1G171070	TRITD7Av1G107020		TRITD7Bv1G216530	TRITD1Bv1G222670
	TRITD1Bv1G164720		TRITD7Av1G183900	TRITD7Av1G115130		TRITD7Bv1G220640	TRITD1Bv1G223090
	TRITD1Bv1G165570		TRITD7Av1G196720	TRITD7Av1G127910		TRITD7Bv1G222210	TRITD1Bv1G225940
	TRITD1Bv1G165720		TRITD7Av1G199820	TRITD7Av1G168830		TRITD7Bv1G233480	TRITD1Bv1G226210
	TRITD1Bv1G166820		TRITD7Av1G204820	TRITD7Av1G180970			TRITD1Bv1G227970
	TRITD1Bv1G167060		TRITD7Av1G214190	TRITD7Av1G195230			TRITD1Bv1G228410
	TRITD1Bv1G167120		TRITD7Av1G216380	TRITD7Av1G199520			TRITD1Bv1G228560
	TRITD1Bv1G167450		TRITD7Av1G226520	TRITD7Av1G201310			TRITD1Bv1G229090
	TRITD1Bv1G168420		TRITD7Av1G232680	TRITD7Av1G214650			TRITD2Av1G001830
	TRITD1Bv1G169680		TRITD7Av1G243670	TRITD7Av1G215770			TRITD2Av1G002280
	TRITD1Bv1G170320		TRITD7Av1G244120	TRITD7Av1G225790			TRITD2Av1G002410
	TRITD1Bv1G170820		TRITD7Av1G248580	TRITD7Av1G235400			TRITD2Av1G003210
	TRITD1Bv1G171140		TRITD7Av1G252930	TRITD7Av1G244590			TRITD2Av1G003290
	TRITD1Bv1G171410		TRITD7Av1G253250	TRITD7Av1G246870			TRITD2Av1G005740
	TRITD1Bv1G172140		TRITD7Av1G254970	TRITD7Av1G247220			TRITD2Av1G006650
	TRITD1Bv1G172170		TRITD7Av1G255260	TRITD7Av1G249750			TRITD2Av1G008260
	TRITD1Bv1G172560		TRITD7Av1G260140	TRITD7Av1G253890			TRITD2Av1G008660
	TRITD1Bv1G172690		TRITD7Av1G261520	TRITD7Av1G255680			TRITD2Av1G008860
	TRITD1Bv1G173230		TRITD7Av1G265410	TRITD7Av1G256200			TRITD2Av1G009330
	TRITD1Bv1G173260		TRITD7Av1G266800	TRITD7Av1G259330			TRITD2Av1G009480
	TRITD1Bv1G173280		TRITD7Av1G273030	TRITD7Av1G262700			TRITD2Av1G010210
	TRITD1Bv1G173400		TRITD7Av1G273040	TRITD7Av1G263950			TRITD2Av1G011330
	TRITD1Bv1G173990		TRITD7Bv1G003210	TRITD7Av1G266200			TRITD2Av1G011340
	TRITD1Bv1G174270		TRITD7Bv1G003390	TRITD7Av1G267670			TRITD2Av1G011360
	TRITD1Bv1G174370		TRITD7Bv1G003760	TRITD7Av1G272270			TRITD2Av1G013620
	TRITD1Bv1G175330		TRITD7Bv1G005680	TRITD7Av1G276400			TRITD2Av1G013680
	TRITD1Bv1G175700		TRITD7Bv1G006400	TRITD7Av1G280690			TRITD2Av1G014520
	TRITD1Bv1G177060		TRITD7Bv1G009800	TRITD7Bv1G001120			TRITD2Av1G014550
	TRITD1Bv1G177090		TRITD7Bv1G011570	TRITD7Bv1G002910			TRITD2Av1G014920
	TRITD1Bv1G177460		TRITD7Bv1G011740	TRITD7Bv1G010850			TRITD2Av1G015090
	TRITD1Bv1G177570		TRITD7Bv1G014570	TRITD7Bv1G015290			TRITD2Av1G015150
	TRITD1Bv1G177580		TRITD7Bv1G019540	TRITD7Bv1G021690			TRITD2Av1G015420
	TRITD1Bv1G177710		TRITD7Bv1G033690	TRITD7Bv1G027510			TRITD2Av1G015480
	TRITD1Bv1G177800		TRITD7Bv1G037420	TRITD7Bv1G028500			TRITD2Av1G016800
	TRITD1Bv1G178850		TRITD7Bv1G041060	TRITD7Bv1G045380			TRITD2Av1G016810
	TRITD1Bv1G180630		TRITD7Bv1G041670	TRITD7Bv1G057210			TRITD2Av1G017010
	TRITD1Bv1G181800		TRITD7Bv1G048400	TRITD7Bv1G057420			TRITD2Av1G017050
	TRITD1Bv1G182650		TRITD7Bv1G049640	TRITD7Bv1G060720			TRITD2Av1G018810
	TRITD1Bv1G183390		TRITD7Bv1G054430	TRITD7Bv1G076730			TRITD2Av1G019120
	TRITD1Bv1G183420		TRITD7Bv1G057090	TRITD7Bv1G081480			TRITD2Av1G019240
	TRITD1Bv1G184590		TRITD7Bv1G062710	TRITD7Bv1G086730			TRITD2Av1G019750
	TRITD1Bv1G185460		TRITD7Bv1G067460	TRITD7Bv1G118530			TRITD2Av1G020270
	TRITD1Bv1G186790		TRITD7Bv1G077400	TRITD7Bv1G129440			TRITD2Av1G021680
	TRITD1Bv1G186900		TRITD7Bv1G077730	TRITD7Bv1G138420			TRITD2Av1G021800
	TRITD1Bv1G186990		TRITD7Bv1G079490	TRITD7Bv1G142090			TRITD2Av1G021900
	TRITD1Bv1G188220		TRITD7Bv1G083110	TRITD7Bv1G144040			TRITD2Av1G021990
	TRITD1Bv1G188230		TRITD7Bv1G093960	TRITD7Bv1G152370			TRITD2Av1G023970
	TRITD1Bv1G189880		TRITD7Bv1G099270	TRITD7Bv1G157920			TRITD2Av1G024070
	TRITD1Bv1G190420		TRITD7Bv1G102360	TRITD7Bv1G159900			TRITD2Av1G024110
	TRITD1Bv1G190680		TRITD7Bv1G105540	TRITD7Bv1G160980			TRITD2Av1G025240
	TRITD1Bv1G190690		TRITD7Bv1G116800	TRITD7Bv1G164440			TRITD2Av1G025670
	TRITD1Bv1G191860		TRITD7Bv1G118520	TRITD7Bv1G184270			TRITD2Av1G025880
	TRITD1Bv1G192230		TRITD7Bv1G120510	TRITD7Bv1G186290			TRITD2Av1G027600
	TRITD1Bv1G192260		TRITD7Bv1G120760	TRITD7Bv1G189970			TRITD2Av1G027910
	TRITD1Bv1G193310		TRITD7Bv1G125440	TRITD7Bv1G192650			TRITD2Av1G028200
	TRITD1Bv1G193780		TRITD7Bv1G129390	TRITD7Bv1G196240			TRITD2Av1G028680
	TRITD1Bv1G194140		TRITD7Bv1G131550	TRITD7Bv1G202840			TRITD2Av1G028770
	TRITD1Bv1G194390		TRITD7Bv1G132040	TRITD7Bv1G209600			TRITD2Av1G029770
	TRITD1Bv1G194400		TRITD7Bv1G138710	TRITD7Bv1G230030			TRITD2Av1G029810
	TRITD1Bv1G194670		TRITD7Bv1G139190				TRITD2Av1G030190
	TRITD1Bv1G194720		TRITD7Bv1G146380				TRITD2Av1G031250
	TRITD1Bv1G194820		TRITD7Bv1G146550				TRITD2Av1G031300
	TRITD1Bv1G195040		TRITD7Bv1G149540				TRITD2Av1G031340
	TRITD1Bv1G197600		TRITD7Bv1G149730				TRITD2Av1G031530
	TRITD1Bv1G199150		TRITD7Bv1G151740				TRITD2Av1G033580
	TRITD1Bv1G200760		TRITD7Bv1G152940				TRITD2Av1G034350
	TRITD1Bv1G201170		TRITD7Bv1G154830				TRITD2Av1G035180
	TRITD1Bv1G202270		TRITD7Bv1G155730				TRITD2Av1G035530
	TRITD1Bv1G203630		TRITD7Bv1G169920				TRITD2Av1G035840
	TRITD1Bv1G203670		TRITD7Bv1G182630				TRITD2Av1G036400
	TRITD1Bv1G204360		TRITD7Bv1G182760				TRITD2Av1G036800
	TRITD1Bv1G204870		TRITD7Bv1G190810				TRITD2Av1G036990
	TRITD1Bv1G205020		TRITD7Bv1G195120				TRITD2Av1G037250
	TRITD1Bv1G205530		TRITD7Bv1G202070				TRITD2Av1G037400
	TRITD1Bv1G205960		TRITD7Bv1G204440				TRITD2Av1G038940
	TRITD1Bv1G206920		TRITD7Bv1G204560				TRITD2Av1G038970
	TRITD1Bv1G208060		TRITD7Bv1G213190				TRITD2Av1G039110
	TRITD1Bv1G208810		TRITD7Bv1G216880				TRITD2Av1G039180
	TRITD1Bv1G209930		TRITD7Bv1G218050				TRITD2Av1G039230
	TRITD1Bv1G210300		TRITD7Bv1G219270				TRITD2Av1G039710
	TRITD1Bv1G210650		TRITD7Bv1G221920				TRITD2Av1G040220
	TRITD1Bv1G211720		TRITD7Bv1G226510				TRITD2Av1G040290
	TRITD1Bv1G211980		TRITD7Bv1G231770				TRITD2Av1G041230
	TRITD1Bv1G213590		TRITD7Bv1G233330				TRITD2Av1G041590
	TRITD1Bv1G213640						TRITD2Av1G042170
	TRITD1Bv1G213820						TRITD2Av1G042290
	TRITD1Bv1G214800						TRITD2Av1G042740
	TRITD1Bv1G214970						TRITD2Av1G042750
	TRITD1Bv1G214980						TRITD2Av1G043650
	TRITD1Bv1G214990						TRITD2Av1G044710
	TRITD1Bv1G215150						TRITD2Av1G044870
	TRITD1Bv1G215270						TRITD2Av1G044880
	TRITD1Bv1G215640						TRITD2Av1G045730
	TRITD1Bv1G215960						TRITD2Av1G045740
	TRITD1Bv1G216650						TRITD2Av1G046320
	TRITD1Bv1G216770						TRITD2Av1G047110
	TRITD1Bv1G216800						TRITD2Av1G048480
	TRITD1Bv1G216840						TRITD2Av1G048640
	TRITD1Bv1G217310						TRITD2Av1G049170
	TRITD1Bv1G218090						TRITD2Av1G049820
	TRITD1Bv1G218240						TRITD2Av1G051690
	TRITD1Bv1G218740						TRITD2Av1G052120
	TRITD1Bv1G218950						TRITD2Av1G052720
	TRITD1Bv1G220000						TRITD2Av1G053980
	TRITD1Bv1G220360						TRITD2Av1G054720
	TRITD1Bv1G220780						TRITD2Av1G055900
	TRITD1Bv1G220830						TRITD2Av1G056240
	TRITD1Bv1G222720						TRITD2Av1G056780
	TRITD1Bv1G223720						TRITD2Av1G059090
	TRITD1Bv1G224230						TRITD2Av1G059220
	TRITD1Bv1G225640						TRITD2Av1G060380
	TRITD1Bv1G225710						TRITD2Av1G060870
	TRITD1Bv1G228060						TRITD2Av1G061340
	TRITD1Bv1G228450						TRITD2Av1G062520
	TRITD1Bv1G228580						TRITD2Av1G062560
	TRITD1Bv1G229260						TRITD2Av1G063080
	TRITD1Bv1G229290						TRITD2Av1G063770
	TRITD2Av1G000060						TRITD2Av1G063960
	TRITD2Av1G000170						TRITD2Av1G064440
	TRITD2Av1G000190						TRITD2Av1G065210
	TRITD2Av1G001840						TRITD2Av1G065370
	TRITD2Av1G002290						TRITD2Av1G067440
	TRITD2Av1G002640						TRITD2Av1G067920
	TRITD2Av1G002670						TRITD2Av1G067930
	TRITD2Av1G002860						TRITD2Av1G067940
	TRITD2Av1G003510						TRITD2Av1G070050
	TRITD2Av1G003900						TRITD2Av1G070070
	TRITD2Av1G003910						TRITD2Av1G070980
	TRITD2Av1G005660						TRITD2Av1G072300
	TRITD2Av1G005930						TRITD2Av1G073110
	TRITD2Av1G006860						TRITD2Av1G074010
	TRITD2Av1G007310						TRITD2Av1G075180
	TRITD2Av1G007410						TRITD2Av1G076210
	TRITD2Av1G007470						TRITD2Av1G076270
	TRITD2Av1G007630						TRITD2Av1G077130
	TRITD2Av1G007910						TRITD2Av1G077680
	TRITD2Av1G008130						TRITD2Av1G077710
	TRITD2Av1G008270						TRITD2Av1G078500
	TRITD2Av1G009510						TRITD2Av1G080050
	TRITD2Av1G010470						TRITD2Av1G081780
	TRITD2Av1G012260						TRITD2Av1G082510
	TRITD2Av1G012300						TRITD2Av1G083940
	TRITD2Av1G014860						TRITD2Av1G083950
	TRITD2Av1G015970						TRITD2Av1G084300
	TRITD2Av1G017240						TRITD2Av1G084430
	TRITD2Av1G017370						TRITD2Av1G085480
	TRITD2Av1G017610						TRITD2Av1G086520
	TRITD2Av1G017810						TRITD2Av1G086890
	TRITD2Av1G018440						TRITD2Av1G087220
	TRITD2Av1G018880						TRITD2Av1G087680
	TRITD2Av1G018910						TRITD2Av1G088350
	TRITD2Av1G019470						TRITD2Av1G088370
	TRITD2Av1G019670						TRITD2Av1G090090
	TRITD2Av1G021850						TRITD2Av1G090880
	TRITD2Av1G022250						TRITD2Av1G091400
	TRITD2Av1G022900						TRITD2Av1G093670
	TRITD2Av1G023400						TRITD2Av1G094570
	TRITD2Av1G023820						TRITD2Av1G095370
	TRITD2Av1G024270						TRITD2Av1G095410
	TRITD2Av1G026530						TRITD2Av1G095680
	TRITD2Av1G026820						TRITD2Av1G095690
	TRITD2Av1G028030						TRITD2Av1G100610
	TRITD2Av1G028050						TRITD2Av1G100980
	TRITD2Av1G028220						TRITD2Av1G102320
	TRITD2Av1G029480						TRITD2Av1G103360
	TRITD2Av1G029850						TRITD2Av1G105890
	TRITD2Av1G029860						TRITD2Av1G107370
	TRITD2Av1G030170						TRITD2Av1G110460
	TRITD2Av1G030440						TRITD2Av1G121420
	TRITD2Av1G030520						TRITD2Av1G122180
	TRITD2Av1G030670						TRITD2Av1G124690
	TRITD2Av1G031290						TRITD2Av1G126120
	TRITD2Av1G032160						TRITD2Av1G126510
	TRITD2Av1G032240						TRITD2Av1G127480
	TRITD2Av1G033100						TRITD2Av1G128120
	TRITD2Av1G033170						TRITD2Av1G130150
	TRITD2Av1G034290						TRITD2Av1G132060
	TRITD2Av1G034600						TRITD2Av1G135400
	TRITD2Av1G035720						TRITD2Av1G135440
	TRITD2Av1G035800						TRITD2Av1G135760
	TRITD2Av1G036320						TRITD2Av1G137510
	TRITD2Av1G037170						TRITD2Av1G137870
	TRITD2Av1G037320						TRITD2Av1G137880
	TRITD2Av1G037470						TRITD2Av1G138030
	TRITD2Av1G037690						TRITD2Av1G139850
	TRITD2Av1G037820						TRITD2Av1G140140
	TRITD2Av1G038040						TRITD2Av1G145890
	TRITD2Av1G038050						TRITD2Av1G146060
	TRITD2Av1G038430						TRITD2Av1G147150
	TRITD2Av1G038960						TRITD2Av1G148430
	TRITD2Av1G039590						TRITD2Av1G152730
	TRITD2Av1G039970						TRITD2Av1G153500
	TRITD2Av1G040200						TRITD2Av1G156860
	TRITD2Av1G040280						TRITD2Av1G159060
	TRITD2Av1G042270						TRITD2Av1G159240
	TRITD2Av1G042800						TRITD2Av1G159590
	TRITD2Av1G043300						TRITD2Av1G160100
	TRITD2Av1G043630						TRITD2Av1G160250
	TRITD2Av1G045090						TRITD2Av1G161170
	TRITD2Av1G045440						TRITD2Av1G161930
	TRITD2Av1G045890						TRITD2Av1G162320
	TRITD2Av1G045900						TRITD2Av1G162920
	TRITD2Av1G046230						TRITD2Av1G164760
	TRITD2Av1G046590						TRITD2Av1G166110
	TRITD2Av1G046630						TRITD2Av1G166870
	TRITD2Av1G047140						TRITD2Av1G167050
	TRITD2Av1G047870						TRITD2Av1G167590
	TRITD2Av1G048150						TRITD2Av1G167840
	TRITD2Av1G049800						TRITD2Av1G169260
	TRITD2Av1G050630						TRITD2Av1G170670
	TRITD2Av1G051400						TRITD2Av1G174470
	TRITD2Av1G051620						TRITD2Av1G178330
	TRITD2Av1G051700						TRITD2Av1G178750
	TRITD2Av1G052770						TRITD2Av1G179470
	TRITD2Av1G052890						TRITD2Av1G179640
	TRITD2Av1G053010						TRITD2Av1G180490
	TRITD2Av1G053910						TRITD2Av1G180660
	TRITD2Av1G054260						TRITD2Av1G182480
	TRITD2Av1G054760						TRITD2Av1G182570
	TRITD2Av1G055020						TRITD2Av1G183200
	TRITD2Av1G055360						TRITD2Av1G183370
	TRITD2Av1G055910						TRITD2Av1G184290
	TRITD2Av1G057060						TRITD2Av1G186310
	TRITD2Av1G057620						TRITD2Av1G186560
	TRITD2Av1G058650						TRITD2Av1G186790
	TRITD2Av1G058900						TRITD2Av1G188390
	TRITD2Av1G058970						TRITD2Av1G190250
	TRITD2Av1G059900						TRITD2Av1G191260
	TRITD2Av1G060730						TRITD2Av1G191290
	TRITD2Av1G060740						TRITD2Av1G191850
	TRITD2Av1G060750						TRITD2Av1G192210
	TRITD2Av1G062030						TRITD2Av1G193040
	TRITD2Av1G062080						TRITD2Av1G193270
	TRITD2Av1G062250						TRITD2Av1G194010
	TRITD2Av1G063200						TRITD2Av1G194300
	TRITD2Av1G063870						TRITD2Av1G195790
	TRITD2Av1G064660						TRITD2Av1G195990
	TRITD2Av1G064720						TRITD2Av1G196710
	TRITD2Av1G065640						TRITD2Av1G198630
	TRITD2Av1G066240						TRITD2Av1G198660
	TRITD2Av1G066700						TRITD2Av1G199020
	TRITD2Av1G066770						TRITD2Av1G200160
	TRITD2Av1G066790						TRITD2Av1G200530
	TRITD2Av1G067070						TRITD2Av1G201230
	TRITD2Av1G067430						TRITD2Av1G202270
	TRITD2Av1G067700						TRITD2Av1G204790
	TRITD2Av1G067960						TRITD2Av1G205630
	TRITD2Av1G068640						TRITD2Av1G206230
	TRITD2Av1G068760						TRITD2Av1G206600
	TRITD2Av1G069660						TRITD2Av1G206770
	TRITD2Av1G069790						TRITD2Av1G206780
	TRITD2Av1G069830						TRITD2Av1G207220
	TRITD2Av1G070220						TRITD2Av1G207360
	TRITD2Av1G070640						TRITD2Av1G207720
	TRITD2Av1G071090						TRITD2Av1G207840
	TRITD2Av1G071530						TRITD2Av1G208340
	TRITD2Av1G072120						TRITD2Av1G208750
	TRITD2Av1G072310						TRITD2Av1G209190
	TRITD2Av1G074100						TRITD2Av1G209740
	TRITD2Av1G075030						TRITD2Av1G210230
	TRITD2Av1G075170						TRITD2Av1G210800
	TRITD2Av1G075860						TRITD2Av1G212410
	TRITD2Av1G076330						TRITD2Av1G212420
	TRITD2Av1G076670						TRITD2Av1G212700
	TRITD2Av1G078160						TRITD2Av1G213190
	TRITD2Av1G078470						TRITD2Av1G213420
	TRITD2Av1G078540						TRITD2Av1G213820
	TRITD2Av1G080350						TRITD2Av1G214360
	TRITD2Av1G081720						TRITD2Av1G214990
	TRITD2Av1G082160						TRITD2Av1G215220
	TRITD2Av1G082440						TRITD2Av1G218340
	TRITD2Av1G083310						TRITD2Av1G218440
	TRITD2Av1G083320						TRITD2Av1G219370
	TRITD2Av1G084310						TRITD2Av1G219890
	TRITD2Av1G085490						TRITD2Av1G219930
	TRITD2Av1G085700						TRITD2Av1G219950
	TRITD2Av1G088820						TRITD2Av1G221420
	TRITD2Av1G093890						TRITD2Av1G221440
	TRITD2Av1G095700						TRITD2Av1G222950
	TRITD2Av1G096340						TRITD2Av1G223780
	TRITD2Av1G099670						TRITD2Av1G223810
	TRITD2Av1G100450						TRITD2Av1G224820
	TRITD2Av1G101710						TRITD2Av1G226820
	TRITD2Av1G102980						TRITD2Av1G227690
	TRITD2Av1G103350						TRITD2Av1G232000
	TRITD2Av1G103450						TRITD2Av1G233500
	TRITD2Av1G113040						TRITD2Av1G234220
	TRITD2Av1G113920						TRITD2Av1G234740
	TRITD2Av1G115920						TRITD2Av1G235080
	TRITD2Av1G116350						TRITD2Av1G236150
	TRITD2Av1G119720						TRITD2Av1G236570
	TRITD2Av1G123490						TRITD2Av1G237510
	TRITD2Av1G123720						TRITD2Av1G238080
	TRITD2Av1G129590						TRITD2Av1G239010
	TRITD2Av1G132290						TRITD2Av1G239110
	TRITD2Av1G132310						TRITD2Av1G239630
	TRITD2Av1G133040						TRITD2Av1G239960
	TRITD2Av1G133150						TRITD2Av1G242070
	TRITD2Av1G134540						TRITD2Av1G242470
	TRITD2Av1G134910						TRITD2Av1G243990
	TRITD2Av1G135850						TRITD2Av1G244660
	TRITD2Av1G137450						TRITD2Av1G245260
	TRITD2Av1G138880						TRITD2Av1G245680
	TRITD2Av1G139220						TRITD2Av1G246280
	TRITD2Av1G139230						TRITD2Av1G247130
	TRITD2Av1G140450						TRITD2Av1G248220
	TRITD2Av1G147040						TRITD2Av1G248680
	TRITD2Av1G147800						TRITD2Av1G250100
	TRITD2Av1G151120						TRITD2Av1G251120
	TRITD2Av1G152190						TRITD2Av1G252190
	TRITD2Av1G153880						TRITD2Av1G253060
	TRITD2Av1G154450						TRITD2Av1G255370
	TRITD2Av1G158700						TRITD2Av1G256190
	TRITD2Av1G159080						TRITD2Av1G256230
	TRITD2Av1G159790						TRITD2Av1G256760
	TRITD2Av1G160020						TRITD2Av1G257230
	TRITD2Av1G160080						TRITD2Av1G257860
	TRITD2Av1G160310						TRITD2Av1G257900
	TRITD2Av1G161160						TRITD2Av1G258180
	TRITD2Av1G163110						TRITD2Av1G259910
	TRITD2Av1G164450						TRITD2Av1G260780
	TRITD2Av1G164930						TRITD2Av1G261460
	TRITD2Av1G165420						TRITD2Av1G261570
	TRITD2Av1G168270						TRITD2Av1G262990
	TRITD2Av1G169190						TRITD2Av1G263590
	TRITD2Av1G169520						TRITD2Av1G264550
	TRITD2Av1G170070						TRITD2Av1G264620
	TRITD2Av1G170660						TRITD2Av1G264750
	TRITD2Av1G172620						TRITD2Av1G264920
	TRITD2Av1G173440						TRITD2Av1G265630
	TRITD2Av1G176580						TRITD2Av1G265800
	TRITD2Av1G177610						TRITD2Av1G266650
	TRITD2Av1G177620						TRITD2Av1G267420
	TRITD2Av1G177900						TRITD2Av1G267810
	TRITD2Av1G178510						TRITD2Av1G268140
	TRITD2Av1G179230						TRITD2Av1G268370
	TRITD2Av1G180000						TRITD2Av1G268660
	TRITD2Av1G181430						TRITD2Av1G269140
	TRITD2Av1G183820						TRITD2Av1G269160
	TRITD2Av1G184670						TRITD2Av1G269660
	TRITD2Av1G184800						TRITD2Av1G270210
	TRITD2Av1G186140						TRITD2Av1G270430
	TRITD2Av1G186570						TRITD2Av1G270830
	TRITD2Av1G186780						TRITD2Av1G271160
	TRITD2Av1G187690						TRITD2Av1G272610
	TRITD2Av1G187840						TRITD2Av1G272880
	TRITD2Av1G188970						TRITD2Av1G273010
	TRITD2Av1G189400						TRITD2Av1G273270
	TRITD2Av1G189770						TRITD2Av1G274350
	TRITD2Av1G189800						TRITD2Av1G276100
	TRITD2Av1G191100						TRITD2Av1G276150
	TRITD2Av1G191220						TRITD2Av1G276750
	TRITD2Av1G193590						TRITD2Av1G277340
	TRITD2Av1G195810						TRITD2Av1G277950
	TRITD2Av1G196560						TRITD2Av1G278880
	TRITD2Av1G198020						TRITD2Av1G279390
	TRITD2Av1G198250						TRITD2Av1G279530
	TRITD2Av1G198870						TRITD2Av1G280020
	TRITD2Av1G199310						TRITD2Av1G280680
	TRITD2Av1G199930						TRITD2Av1G281980
	TRITD2Av1G200310						TRITD2Av1G282190
	TRITD2Av1G200320						TRITD2Av1G282610
	TRITD2Av1G200460						TRITD2Av1G282840
	TRITD2Av1G202510						TRITD2Av1G283080
	TRITD2Av1G204440						TRITD2Av1G283410
	TRITD2Av1G204600						TRITD2Av1G284050
	TRITD2Av1G204630						TRITD2Av1G284060
	TRITD2Av1G204690						TRITD2Av1G284700
	TRITD2Av1G205140						TRITD2Av1G284710
	TRITD2Av1G206090						TRITD2Av1G284960
	TRITD2Av1G206210						TRITD2Av1G284990
	TRITD2Av1G206730						TRITD2Av1G285640
	TRITD2Av1G206930						TRITD2Av1G285940
	TRITD2Av1G207740						TRITD2Av1G286480
	TRITD2Av1G208940						TRITD2Av1G286860
	TRITD2Av1G208970						TRITD2Av1G287220
	TRITD2Av1G209280						TRITD2Av1G287300
	TRITD2Av1G209940						TRITD2Av1G287760
	TRITD2Av1G210050						TRITD2Av1G288090
	TRITD2Av1G210200						TRITD2Av1G288330
	TRITD2Av1G210510						TRITD2Av1G288620
	TRITD2Av1G210860						TRITD2Av1G291380
	TRITD2Av1G212270						TRITD2Av1G292210
	TRITD2Av1G212500						TRITD2Av1G294110
	TRITD2Av1G213130						TRITD2Bv1G001460
	TRITD2Av1G215440						TRITD2Bv1G002000
	TRITD2Av1G215450						TRITD2Bv1G002820
	TRITD2Av1G215460						TRITD2Bv1G002880
	TRITD2Av1G215880						TRITD2Bv1G003200
	TRITD2Av1G217240						TRITD2Bv1G003210
	TRITD2Av1G217690						TRITD2Bv1G004380
	TRITD2Av1G217760						TRITD2Bv1G004470
	TRITD2Av1G218140						TRITD2Bv1G006480
	TRITD2Av1G218650						TRITD2Bv1G007420
	TRITD2Av1G218770						TRITD2Bv1G011820
	TRITD2Av1G219650						TRITD2Bv1G012100
	TRITD2Av1G220230						TRITD2Bv1G012180
	TRITD2Av1G220390						TRITD2Bv1G012720
	TRITD2Av1G220850						TRITD2Bv1G012940
	TRITD2Av1G221060						TRITD2Bv1G013430
	TRITD2Av1G221280						TRITD2Bv1G014430
	TRITD2Av1G222030						TRITD2Bv1G015810
	TRITD2Av1G222850						TRITD2Bv1G015830
	TRITD2Av1G222900						TRITD2Bv1G018160
	TRITD2Av1G223570						TRITD2Bv1G018210
	TRITD2Av1G224720						TRITD2Bv1G018580
	TRITD2Av1G224860						TRITD2Bv1G019100
	TRITD2Av1G225000						TRITD2Bv1G019110
	TRITD2Av1G225290						TRITD2Bv1G019880
	TRITD2Av1G227850						TRITD2Bv1G020020
	TRITD2Av1G228310						TRITD2Bv1G021480
	TRITD2Av1G228580						TRITD2Bv1G022050
	TRITD2Av1G229280						TRITD2Bv1G022070
	TRITD2Av1G229790						TRITD2Bv1G022130
	TRITD2Av1G229880						TRITD2Bv1G022160
	TRITD2Av1G230170						TRITD2Bv1G023750
	TRITD2Av1G230340						TRITD2Bv1G023870
	TRITD2Av1G230510						TRITD2Bv1G024140
	TRITD2Av1G230620						TRITD2Bv1G024670
	TRITD2Av1G231610						TRITD2Bv1G024900
	TRITD2Av1G233470						TRITD2Bv1G025310
	TRITD2Av1G234210						TRITD2Bv1G025530
	TRITD2Av1G235330						TRITD2Bv1G027170
	TRITD2Av1G235870						TRITD2Bv1G028880
	TRITD2Av1G236410						TRITD2Bv1G029090
	TRITD2Av1G236510						TRITD2Bv1G030930
	TRITD2Av1G236530						TRITD2Bv1G031320
	TRITD2Av1G237850						TRITD2Bv1G031450
	TRITD2Av1G237910						TRITD2Bv1G032420
	TRITD2Av1G238660						TRITD2Bv1G032740
	TRITD2Av1G239020						TRITD2Bv1G033670
	TRITD2Av1G239420						TRITD2Bv1G033990
	TRITD2Av1G239430						TRITD2Bv1G034110
	TRITD2Av1G239640						TRITD2Bv1G035910
	TRITD2Av1G240730						TRITD2Bv1G035950
	TRITD2Av1G240760						TRITD2Bv1G036190
	TRITD2Av1G241010						TRITD2Bv1G037010
	TRITD2Av1G241750						TRITD2Bv1G037460
	TRITD2Av1G241890						TRITD2Bv1G037750
	TRITD2Av1G242170						TRITD2Bv1G038400
	TRITD2Av1G243740						TRITD2Bv1G038580
	TRITD2Av1G244310						TRITD2Bv1G039280
	TRITD2Av1G244320						TRITD2Bv1G039840
	TRITD2Av1G244390						TRITD2Bv1G039860
	TRITD2Av1G245110						TRITD2Bv1G040430
	TRITD2Av1G245710						TRITD2Bv1G041250
	TRITD2Av1G246270						TRITD2Bv1G041390
	TRITD2Av1G246500						TRITD2Bv1G042200
	TRITD2Av1G246610						TRITD2Bv1G042350
	TRITD2Av1G247120						TRITD2Bv1G042400
	TRITD2Av1G247490						TRITD2Bv1G042920
	TRITD2Av1G247540						TRITD2Bv1G043430
	TRITD2Av1G247550						TRITD2Bv1G044890
	TRITD2Av1G247980						TRITD2Bv1G045030
	TRITD2Av1G248160						TRITD2Bv1G045170
	TRITD2Av1G248500						TRITD2Bv1G045950
	TRITD2Av1G248540						TRITD2Bv1G046230
	TRITD2Av1G248570						TRITD2Bv1G046400
	TRITD2Av1G249120						TRITD2Bv1G046730
	TRITD2Av1G250360						TRITD2Bv1G046930
	TRITD2Av1G250400						TRITD2Bv1G047960
	TRITD2Av1G250470						TRITD2Bv1G048190
	TRITD2Av1G250510						TRITD2Bv1G048430
	TRITD2Av1G251940						TRITD2Bv1G052030
	TRITD2Av1G252330						TRITD2Bv1G054230
	TRITD2Av1G253080						TRITD2Bv1G054360
	TRITD2Av1G253870						TRITD2Bv1G055270
	TRITD2Av1G253910						TRITD2Bv1G055390
	TRITD2Av1G254010						TRITD2Bv1G056060
	TRITD2Av1G254350						TRITD2Bv1G056070
	TRITD2Av1G254470						TRITD2Bv1G056520
	TRITD2Av1G255140						TRITD2Bv1G056870
	TRITD2Av1G255170						TRITD2Bv1G056880
	TRITD2Av1G255680						TRITD2Bv1G057600
	TRITD2Av1G256160						TRITD2Bv1G057950
	TRITD2Av1G256250						TRITD2Bv1G058020
	TRITD2Av1G256320						TRITD2Bv1G059110
	TRITD2Av1G256450						TRITD2Bv1G059260
	TRITD2Av1G257470						TRITD2Bv1G059380
	TRITD2Av1G257480						TRITD2Bv1G059390
	TRITD2Av1G257490						TRITD2Bv1G059500
	TRITD2Av1G257640						TRITD2Bv1G060130
	TRITD2Av1G257890						TRITD2Bv1G060560
	TRITD2Av1G257910						TRITD2Bv1G060720
	TRITD2Av1G258190						TRITD2Bv1G061860
	TRITD2Av1G258530						TRITD2Bv1G061920
	TRITD2Av1G258800						TRITD2Bv1G062950
	TRITD2Av1G258850						TRITD2Bv1G063150
	TRITD2Av1G260620						TRITD2Bv1G063440
	TRITD2Av1G260950						TRITD2Bv1G063870
	TRITD2Av1G260990						TRITD2Bv1G064320
	TRITD2Av1G261450						TRITD2Bv1G065790
	TRITD2Av1G262340						TRITD2Bv1G066200
	TRITD2Av1G263170						TRITD2Bv1G066910
	TRITD2Av1G263910						TRITD2Bv1G067200
	TRITD2Av1G264170						TRITD2Bv1G069450
	TRITD2Av1G264440						TRITD2Bv1G069940
	TRITD2Av1G264510						TRITD2Bv1G070090
	TRITD2Av1G265840						TRITD2Bv1G070950
	TRITD2Av1G267830						TRITD2Bv1G071140
	TRITD2Av1G269970						TRITD2Bv1G071490
	TRITD2Av1G270000						TRITD2Bv1G072520
	TRITD2Av1G270440						TRITD2Bv1G072640
	TRITD2Av1G270860						TRITD2Bv1G074000
	TRITD2Av1G271290						TRITD2Bv1G074830
	TRITD2Av1G272170						TRITD2Bv1G075930
	TRITD2Av1G272260						TRITD2Bv1G077040
	TRITD2Av1G272560						TRITD2Bv1G077780
	TRITD2Av1G273210						TRITD2Bv1G078080
	TRITD2Av1G273260						TRITD2Bv1G078290
	TRITD2Av1G273310						TRITD2Bv1G078420
	TRITD2Av1G273370						TRITD2Bv1G078790
	TRITD2Av1G273430						TRITD2Bv1G079280
	TRITD2Av1G273800						TRITD2Bv1G079370
	TRITD2Av1G274820						TRITD2Bv1G080660
	TRITD2Av1G275720						TRITD2Bv1G082300
	TRITD2Av1G275840						TRITD2Bv1G083310
	TRITD2Av1G276630						TRITD2Bv1G083380
	TRITD2Av1G276880						TRITD2Bv1G083740
	TRITD2Av1G277130						TRITD2Bv1G084150
	TRITD2Av1G277350						TRITD2Bv1G084230
	TRITD2Av1G277680						TRITD2Bv1G084460
	TRITD2Av1G278350						TRITD2Bv1G085010
	TRITD2Av1G278420						TRITD2Bv1G086120
	TRITD2Av1G278690						TRITD2Bv1G086410
	TRITD2Av1G279460						TRITD2Bv1G086750
	TRITD2Av1G279890						TRITD2Bv1G087120
	TRITD2Av1G280430						TRITD2Bv1G088080
	TRITD2Av1G280480						TRITD2Bv1G089360
	TRITD2Av1G280490						TRITD2Bv1G089530
	TRITD2Av1G280500						TRITD2Bv1G089710
	TRITD2Av1G280520						TRITD2Bv1G089860
	TRITD2Av1G281150						TRITD2Bv1G091670
	TRITD2Av1G282200						TRITD2Bv1G093190
	TRITD2Av1G282290						TRITD2Bv1G093200
	TRITD2Av1G282600						TRITD2Bv1G093370
	TRITD2Av1G282850						TRITD2Bv1G093910
	TRITD2Av1G283090						TRITD2Bv1G095050
	TRITD2Av1G283500						TRITD2Bv1G095800
	TRITD2Av1G283700						TRITD2Bv1G096090
	TRITD2Av1G284370						TRITD2Bv1G097420
	TRITD2Av1G284510						TRITD2Bv1G097750
	TRITD2Av1G285250						TRITD2Bv1G098620
	TRITD2Av1G285480						TRITD2Bv1G099920
	TRITD2Av1G286000						TRITD2Bv1G101140
	TRITD2Av1G286230						TRITD2Bv1G101960
	TRITD2Av1G287020						TRITD2Bv1G102320
	TRITD2Av1G287470						TRITD2Bv1G104050
	TRITD2Av1G287590						TRITD2Bv1G104510
	TRITD2Av1G288310						TRITD2Bv1G104890
	TRITD2Av1G288320						TRITD2Bv1G105400
	TRITD2Av1G288610						TRITD2Bv1G107440
	TRITD2Av1G288650						TRITD2Bv1G109400
	TRITD2Av1G288710						TRITD2Bv1G109560
	TRITD2Av1G289000						TRITD2Bv1G113350
	TRITD2Av1G289190						TRITD2Bv1G116050
	TRITD2Av1G289200						TRITD2Bv1G116910
	TRITD2Av1G289660						TRITD2Bv1G118190
	TRITD2Av1G289710						TRITD2Bv1G119950
	TRITD2Av1G289790						TRITD2Bv1G121990
	TRITD2Av1G290950						TRITD2Bv1G122000
	TRITD2Av1G291220						TRITD2Bv1G122100
	TRITD2Av1G291250						TRITD2Bv1G122490
	TRITD2Av1G291890						TRITD2Bv1G122870
	TRITD2Av1G292540						TRITD2Bv1G122880
	TRITD2Av1G293620						TRITD2Bv1G122890
	TRITD2Av1G293820						TRITD2Bv1G124100
	TRITD2Av1G295660						TRITD2Bv1G124470
	TRITD2Bv1G000700						TRITD2Bv1G125890
	TRITD2Bv1G000720						TRITD2Bv1G126180
	TRITD2Bv1G000810						TRITD2Bv1G126490
	TRITD2Bv1G001000						TRITD2Bv1G126600
	TRITD2Bv1G001760						TRITD2Bv1G126860
	TRITD2Bv1G003050						TRITD2Bv1G126940
	TRITD2Bv1G003140						TRITD2Bv1G127160
	TRITD2Bv1G004840						TRITD2Bv1G128250
	TRITD2Bv1G006510						TRITD2Bv1G129050
	TRITD2Bv1G006520						TRITD2Bv1G129730
	TRITD2Bv1G006730						TRITD2Bv1G129770
	TRITD2Bv1G008700						TRITD2Bv1G130400
	TRITD2Bv1G010030						TRITD2Bv1G131260
	TRITD2Bv1G010050						TRITD2Bv1G131920
	TRITD2Bv1G010060						TRITD2Bv1G132000
	TRITD2Bv1G010140						TRITD2Bv1G132150
	TRITD2Bv1G010240						TRITD2Bv1G132830
	TRITD2Bv1G010330						TRITD2Bv1G132910
	TRITD2Bv1G010580						TRITD2Bv1G134340
	TRITD2Bv1G010840						TRITD2Bv1G134720
	TRITD2Bv1G011250						TRITD2Bv1G134950
	TRITD2Bv1G011270						TRITD2Bv1G135550
	TRITD2Bv1G011550						TRITD2Bv1G135790
	TRITD2Bv1G013500						TRITD2Bv1G135960
	TRITD2Bv1G013920						TRITD2Bv1G136520
	TRITD2Bv1G014280						TRITD2Bv1G136960
	TRITD2Bv1G014570						TRITD2Bv1G137850
	TRITD2Bv1G017290						TRITD2Bv1G138000
	TRITD2Bv1G018790						TRITD2Bv1G139070
	TRITD2Bv1G019250						TRITD2Bv1G139100
	TRITD2Bv1G019580						TRITD2Bv1G139120
	TRITD2Bv1G019810						TRITD2Bv1G139230
	TRITD2Bv1G020580						TRITD2Bv1G139580
	TRITD2Bv1G020770						TRITD2Bv1G139620
	TRITD2Bv1G021270						TRITD2Bv1G140540
	TRITD2Bv1G021690						TRITD2Bv1G141280
	TRITD2Bv1G022060						TRITD2Bv1G141670
	TRITD2Bv1G022760						TRITD2Bv1G143090
	TRITD2Bv1G023030						TRITD2Bv1G143800
	TRITD2Bv1G023200						TRITD2Bv1G144070
	TRITD2Bv1G023620						TRITD2Bv1G146710
	TRITD2Bv1G025040						TRITD2Bv1G148060
	TRITD2Bv1G026870						TRITD2Bv1G148130
	TRITD2Bv1G029440						TRITD2Bv1G148150
	TRITD2Bv1G030270						TRITD2Bv1G148350
	TRITD2Bv1G031560						TRITD2Bv1G148470
	TRITD2Bv1G031950						TRITD2Bv1G148600
	TRITD2Bv1G034450						TRITD2Bv1G148610
	TRITD2Bv1G034790						TRITD2Bv1G148640
	TRITD2Bv1G035220						TRITD2Bv1G149630
	TRITD2Bv1G035980						TRITD2Bv1G150180
	TRITD2Bv1G036250						TRITD2Bv1G150550
	TRITD2Bv1G036280						TRITD2Bv1G150720
	TRITD2Bv1G036860						TRITD2Bv1G151070
	TRITD2Bv1G036990						TRITD2Bv1G151610
	TRITD2Bv1G037200						TRITD2Bv1G152080
	TRITD2Bv1G037210						TRITD2Bv1G152370
	TRITD2Bv1G038820						TRITD2Bv1G153760
	TRITD2Bv1G038900						TRITD2Bv1G153840
	TRITD2Bv1G039380						TRITD2Bv1G155130
	TRITD2Bv1G039670						TRITD2Bv1G156000
	TRITD2Bv1G041400						TRITD2Bv1G157740
	TRITD2Bv1G042060						TRITD2Bv1G158170
	TRITD2Bv1G042070						TRITD2Bv1G158220
	TRITD2Bv1G043120						TRITD2Bv1G158910
	TRITD2Bv1G043130						TRITD2Bv1G159370
	TRITD2Bv1G043680						TRITD2Bv1G160100
	TRITD2Bv1G043980						TRITD2Bv1G160210
	TRITD2Bv1G044300						TRITD2Bv1G160900
	TRITD2Bv1G048050						TRITD2Bv1G161720
	TRITD2Bv1G048610						TRITD2Bv1G162100
	TRITD2Bv1G051020						TRITD2Bv1G162440
	TRITD2Bv1G051380						TRITD2Bv1G162490
	TRITD2Bv1G051390						TRITD2Bv1G163230
	TRITD2Bv1G051890						TRITD2Bv1G164150
	TRITD2Bv1G052360						TRITD2Bv1G164490
	TRITD2Bv1G052590						TRITD2Bv1G164590
	TRITD2Bv1G052920						TRITD2Bv1G165620
	TRITD2Bv1G053850						TRITD2Bv1G166990
	TRITD2Bv1G054050						TRITD2Bv1G168000
	TRITD2Bv1G054220						TRITD2Bv1G168680
	TRITD2Bv1G054350						TRITD2Bv1G170360
	TRITD2Bv1G054960						TRITD2Bv1G170400
	TRITD2Bv1G056810						TRITD2Bv1G170700
	TRITD2Bv1G057480						TRITD2Bv1G170860
	TRITD2Bv1G058530						TRITD2Bv1G171010
	TRITD2Bv1G059560						TRITD2Bv1G172050
	TRITD2Bv1G059580						TRITD2Bv1G172200
	TRITD2Bv1G059590						TRITD2Bv1G172330
	TRITD2Bv1G059750						TRITD2Bv1G173590
	TRITD2Bv1G059780						TRITD2Bv1G173600
	TRITD2Bv1G060220						TRITD2Bv1G173970
	TRITD2Bv1G060250						TRITD2Bv1G174980
	TRITD2Bv1G060280						TRITD2Bv1G176260
	TRITD2Bv1G060700						TRITD2Bv1G176600
	TRITD2Bv1G061150						TRITD2Bv1G176680
	TRITD2Bv1G061820						TRITD2Bv1G176800
	TRITD2Bv1G064500						TRITD2Bv1G177060
	TRITD2Bv1G064720						TRITD2Bv1G177190
	TRITD2Bv1G065220						TRITD2Bv1G177920
	TRITD2Bv1G065400						TRITD2Bv1G178640
	TRITD2Bv1G066160						TRITD2Bv1G179230
	TRITD2Bv1G066270						TRITD2Bv1G179390
	TRITD2Bv1G066360						TRITD2Bv1G179830
	TRITD2Bv1G067270						TRITD2Bv1G180040
	TRITD2Bv1G068080						TRITD2Bv1G180840
	TRITD2Bv1G069330						TRITD2Bv1G181480
	TRITD2Bv1G070520						TRITD2Bv1G181700
	TRITD2Bv1G071420						TRITD2Bv1G182320
	TRITD2Bv1G072010						TRITD2Bv1G182390
	TRITD2Bv1G072030						TRITD2Bv1G184220
	TRITD2Bv1G072190						TRITD2Bv1G185110
	TRITD2Bv1G072410						TRITD2Bv1G185380
	TRITD2Bv1G072480						TRITD2Bv1G185690
	TRITD2Bv1G072860						TRITD2Bv1G186140
	TRITD2Bv1G072980						TRITD2Bv1G187270
	TRITD2Bv1G073160						TRITD2Bv1G188820
	TRITD2Bv1G073230						TRITD2Bv1G188900
	TRITD2Bv1G073940						TRITD2Bv1G189340
	TRITD2Bv1G074930						TRITD2Bv1G189410
	TRITD2Bv1G075410						TRITD2Bv1G189780
	TRITD2Bv1G075540						TRITD2Bv1G193950
	TRITD2Bv1G075940						TRITD2Bv1G194150
	TRITD2Bv1G076040						TRITD2Bv1G195540
	TRITD2Bv1G076310						TRITD2Bv1G196900
	TRITD2Bv1G076360						TRITD2Bv1G198610
	TRITD2Bv1G076580						TRITD2Bv1G200140
	TRITD2Bv1G077200						TRITD2Bv1G200380
	TRITD2Bv1G077710						TRITD2Bv1G200580
	TRITD2Bv1G077950						TRITD2Bv1G202350
	TRITD2Bv1G078170						TRITD2Bv1G202850
	TRITD2Bv1G078280						TRITD2Bv1G204370
	TRITD2Bv1G078470						TRITD2Bv1G204590
	TRITD2Bv1G079100						TRITD2Bv1G204970
	TRITD2Bv1G079300						TRITD2Bv1G205040
	TRITD2Bv1G080000						TRITD2Bv1G205430
	TRITD2Bv1G080840						TRITD2Bv1G206200
	TRITD2Bv1G082440						TRITD2Bv1G208070
	TRITD2Bv1G084130						TRITD2Bv1G209760
	TRITD2Bv1G084720						TRITD2Bv1G211790
	TRITD2Bv1G085060						TRITD2Bv1G215190
	TRITD2Bv1G085390						TRITD2Bv1G215910
	TRITD2Bv1G085830						TRITD2Bv1G217790
	TRITD2Bv1G089260						TRITD2Bv1G218560
	TRITD2Bv1G089520						TRITD2Bv1G218770
	TRITD2Bv1G089830						TRITD2Bv1G218810
	TRITD2Bv1G090590						TRITD2Bv1G219400
	TRITD2Bv1G090740						TRITD2Bv1G219650
	TRITD2Bv1G090840						TRITD2Bv1G220280
	TRITD2Bv1G091010						TRITD2Bv1G220370
	TRITD2Bv1G091150						TRITD2Bv1G221080
	TRITD2Bv1G093650						TRITD2Bv1G221300
	TRITD2Bv1G093710						TRITD2Bv1G221710
	TRITD2Bv1G094560						TRITD2Bv1G221850
	TRITD2Bv1G095910						TRITD2Bv1G221900
	TRITD2Bv1G096630						TRITD2Bv1G222480
	TRITD2Bv1G097110						TRITD2Bv1G223200
	TRITD2Bv1G097150						TRITD2Bv1G224360
	TRITD2Bv1G097280						TRITD2Bv1G224740
	TRITD2Bv1G101540						TRITD2Bv1G225530
	TRITD2Bv1G102700						TRITD2Bv1G225920
	TRITD2Bv1G103580						TRITD2Bv1G226260
	TRITD2Bv1G105550						TRITD2Bv1G227220
	TRITD2Bv1G111660						TRITD2Bv1G227540
	TRITD2Bv1G113620						TRITD2Bv1G227670
	TRITD2Bv1G117940						TRITD2Bv1G228200
	TRITD2Bv1G118780						TRITD2Bv1G228820
	TRITD2Bv1G119080						TRITD2Bv1G229860
	TRITD2Bv1G120870						TRITD2Bv1G229940
	TRITD2Bv1G121200						TRITD2Bv1G231510
	TRITD2Bv1G121430						TRITD2Bv1G231860
	TRITD2Bv1G122190						TRITD2Bv1G232280
	TRITD2Bv1G122630						TRITD2Bv1G232570
	TRITD2Bv1G123340						TRITD2Bv1G233560
	TRITD2Bv1G123360						TRITD2Bv1G233990
	TRITD2Bv1G125010						TRITD2Bv1G236070
	TRITD2Bv1G125440						TRITD2Bv1G236270
	TRITD2Bv1G125580						TRITD2Bv1G236600
	TRITD2Bv1G127380						TRITD2Bv1G237800
	TRITD2Bv1G127890						TRITD2Bv1G238130
	TRITD2Bv1G128360						TRITD2Bv1G238290
	TRITD2Bv1G128580						TRITD2Bv1G240130
	TRITD2Bv1G129500						TRITD2Bv1G240780
	TRITD2Bv1G129840						TRITD2Bv1G241320
	TRITD2Bv1G133050						TRITD2Bv1G241760
	TRITD2Bv1G134810						TRITD2Bv1G241840
	TRITD2Bv1G136640						TRITD2Bv1G242110
	TRITD2Bv1G137020						TRITD2Bv1G242130
	TRITD2Bv1G137210						TRITD2Bv1G242140
	TRITD2Bv1G137770						TRITD2Bv1G243820
	TRITD2Bv1G140740						TRITD2Bv1G244750
	TRITD2Bv1G140830						TRITD2Bv1G245020
	TRITD2Bv1G140950						TRITD2Bv1G245540
	TRITD2Bv1G141170						TRITD2Bv1G248820
	TRITD2Bv1G141460						TRITD2Bv1G249680
	TRITD2Bv1G141620						TRITD2Bv1G249730
	TRITD2Bv1G141990						TRITD2Bv1G251130
	TRITD2Bv1G143660						TRITD2Bv1G253290
	TRITD2Bv1G144640						TRITD2Bv1G253630
	TRITD2Bv1G144850						TRITD2Bv1G253810
	TRITD2Bv1G145150						TRITD2Bv1G255370
	TRITD2Bv1G145820						TRITD2Bv1G255550
	TRITD2Bv1G145910						TRITD2Bv1G256590
	TRITD2Bv1G146300						TRITD2Bv1G257160
	TRITD2Bv1G146380						TRITD2Bv1G257400
	TRITD2Bv1G147150						TRITD2Bv1G257920
	TRITD2Bv1G147690						TRITD2Bv1G257960
	TRITD2Bv1G148850						TRITD2Bv1G258540
	TRITD2Bv1G148970						TRITD2Bv1G258890
	TRITD2Bv1G150110						TRITD2Bv1G260830
	TRITD2Bv1G151230						TRITD2Bv1G261340
	TRITD2Bv1G151370						TRITD2Bv1G261910
	TRITD2Bv1G151840						TRITD2Bv1G262890
	TRITD2Bv1G152640						TRITD2Bv1G263570
	TRITD2Bv1G153320						TRITD2Bv1G264060
	TRITD2Bv1G154960						TRITD2Bv1G265750
	TRITD2Bv1G155660						TRITD2Bv1G266220
	TRITD2Bv1G157200						TRITD3Av1G000170
	TRITD2Bv1G157230						TRITD3Av1G000900
	TRITD2Bv1G158360						TRITD3Av1G001290
	TRITD2Bv1G158920						TRITD3Av1G001350
	TRITD2Bv1G159380						TRITD3Av1G004960
	TRITD2Bv1G159530						TRITD3Av1G007160
	TRITD2Bv1G160220						TRITD3Av1G007390
	TRITD2Bv1G160650						TRITD3Av1G007460
	TRITD2Bv1G160770						TRITD3Av1G008400
	TRITD2Bv1G161280						TRITD3Av1G008590
	TRITD2Bv1G161780						TRITD3Av1G009740
	TRITD2Bv1G163620						TRITD3Av1G010490
	TRITD2Bv1G163630						TRITD3Av1G011000
	TRITD2Bv1G163730						TRITD3Av1G011710
	TRITD2Bv1G166040						TRITD3Av1G013460
	TRITD2Bv1G167460						TRITD3Av1G014710
	TRITD2Bv1G167570						TRITD3Av1G016370
	TRITD2Bv1G167810						TRITD3Av1G017680
	TRITD2Bv1G169670						TRITD3Av1G017870
	TRITD2Bv1G170150						TRITD3Av1G018340
	TRITD2Bv1G170170						TRITD3Av1G018970
	TRITD2Bv1G170200						TRITD3Av1G019510
	TRITD2Bv1G170510						TRITD3Av1G019730
	TRITD2Bv1G170690						TRITD3Av1G019810
	TRITD2Bv1G171060						TRITD3Av1G022010
	TRITD2Bv1G171180						TRITD3Av1G022680
	TRITD2Bv1G172060						TRITD3Av1G023230
	TRITD2Bv1G172630						TRITD3Av1G023320
	TRITD2Bv1G172870						TRITD3Av1G023870
	TRITD2Bv1G172930						TRITD3Av1G024650
	TRITD2Bv1G173820						TRITD3Av1G024910
	TRITD2Bv1G174260						TRITD3Av1G025660
	TRITD2Bv1G174750						TRITD3Av1G026410
	TRITD2Bv1G175110						TRITD3Av1G027230
	TRITD2Bv1G175140						TRITD3Av1G028370
	TRITD2Bv1G176440						TRITD3Av1G029140
	TRITD2Bv1G176960						TRITD3Av1G029270
	TRITD2Bv1G178680						TRITD3Av1G030440
	TRITD2Bv1G179450						TRITD3Av1G031460
	TRITD2Bv1G179500						TRITD3Av1G031890
	TRITD2Bv1G179640						TRITD3Av1G032410
	TRITD2Bv1G180730						TRITD3Av1G033350
	TRITD2Bv1G180910						TRITD3Av1G033620
	TRITD2Bv1G182050						TRITD3Av1G033640
	TRITD2Bv1G182460						TRITD3Av1G033660
	TRITD2Bv1G182630						TRITD3Av1G035290
	TRITD2Bv1G182680						TRITD3Av1G036180
	TRITD2Bv1G183410						TRITD3Av1G036830
	TRITD2Bv1G183440						TRITD3Av1G038060
	TRITD2Bv1G183520						TRITD3Av1G038070
	TRITD2Bv1G184150						TRITD3Av1G038870
	TRITD2Bv1G184170						TRITD3Av1G040260
	TRITD2Bv1G184200						TRITD3Av1G040790
	TRITD2Bv1G184360						TRITD3Av1G041290
	TRITD2Bv1G184410						TRITD3Av1G041320
	TRITD2Bv1G184920						TRITD3Av1G042300
	TRITD2Bv1G185100						TRITD3Av1G042880
	TRITD2Bv1G186100						TRITD3Av1G043210
	TRITD2Bv1G187460						TRITD3Av1G045370
	TRITD2Bv1G187480						TRITD3Av1G046380
	TRITD2Bv1G187580						TRITD3Av1G048060
	TRITD2Bv1G189110						TRITD3Av1G049210
	TRITD2Bv1G189380						TRITD3Av1G049330
	TRITD2Bv1G189460						TRITD3Av1G049660
	TRITD2Bv1G189950						TRITD3Av1G050950
	TRITD2Bv1G190770						TRITD3Av1G051610
	TRITD2Bv1G190810						TRITD3Av1G051750
	TRITD2Bv1G191570						TRITD3Av1G051820
	TRITD2Bv1G192100						TRITD3Av1G052240
	TRITD2Bv1G192790						TRITD3Av1G057540
	TRITD2Bv1G192940						TRITD3Av1G057870
	TRITD2Bv1G193200						TRITD3Av1G058260
	TRITD2Bv1G193410						TRITD3Av1G058410
	TRITD2Bv1G194900						TRITD3Av1G060310
	TRITD2Bv1G194940						TRITD3Av1G062790
	TRITD2Bv1G196340						TRITD3Av1G063760
	TRITD2Bv1G196580						TRITD3Av1G064060
	TRITD2Bv1G198570						TRITD3Av1G065310
	TRITD2Bv1G198590						TRITD3Av1G067930
	TRITD2Bv1G198720						TRITD3Av1G069240
	TRITD2Bv1G198760						TRITD3Av1G069820
	TRITD2Bv1G199670						TRITD3Av1G069830
	TRITD2Bv1G199990						TRITD3Av1G069850
	TRITD2Bv1G200180						TRITD3Av1G071790
	TRITD2Bv1G200230						TRITD3Av1G072920
	TRITD2Bv1G200620						TRITD3Av1G073190
	TRITD2Bv1G201100						TRITD3Av1G073920
	TRITD2Bv1G201440						TRITD3Av1G075080
	TRITD2Bv1G201600						TRITD3Av1G077000
	TRITD2Bv1G201800						TRITD3Av1G079690
	TRITD2Bv1G201810						TRITD3Av1G081350
	TRITD2Bv1G202040						TRITD3Av1G081640
	TRITD2Bv1G202760						TRITD3Av1G082490
	TRITD2Bv1G202800						TRITD3Av1G082790
	TRITD2Bv1G202860						TRITD3Av1G083830
	TRITD2Bv1G203670						TRITD3Av1G085500
	TRITD2Bv1G204320						TRITD3Av1G086300
	TRITD2Bv1G204850						TRITD3Av1G087910
	TRITD2Bv1G205050						TRITD3Av1G088740
	TRITD2Bv1G205270						TRITD3Av1G088760
	TRITD2Bv1G205320						TRITD3Av1G089200
	TRITD2Bv1G205420						TRITD3Av1G089820
	TRITD2Bv1G205950						TRITD3Av1G090610
	TRITD2Bv1G207630						TRITD3Av1G091650
	TRITD2Bv1G208060						TRITD3Av1G091730
	TRITD2Bv1G208350						TRITD3Av1G092100
	TRITD2Bv1G208440						TRITD3Av1G093950
	TRITD2Bv1G208790						TRITD3Av1G094460
	TRITD2Bv1G209090						TRITD3Av1G094480
	TRITD2Bv1G210250						TRITD3Av1G097790
	TRITD2Bv1G210820						TRITD3Av1G098660
	TRITD2Bv1G210850						TRITD3Av1G099160
	TRITD2Bv1G210930						TRITD3Av1G103770
	TRITD2Bv1G211070						TRITD3Av1G104380
	TRITD2Bv1G212190						TRITD3Av1G104520
	TRITD2Bv1G212460						TRITD3Av1G111000
	TRITD2Bv1G212590						TRITD3Av1G112860
	TRITD2Bv1G212650						TRITD3Av1G114880
	TRITD2Bv1G212980						TRITD3Av1G115350
	TRITD2Bv1G213430						TRITD3Av1G115830
	TRITD2Bv1G213620						TRITD3Av1G117080
	TRITD2Bv1G214290						TRITD3Av1G118640
	TRITD2Bv1G214620						TRITD3Av1G119460
	TRITD2Bv1G215160						TRITD3Av1G120690
	TRITD2Bv1G216250						TRITD3Av1G121160
	TRITD2Bv1G216850						TRITD3Av1G121510
	TRITD2Bv1G217270						TRITD3Av1G122210
	TRITD2Bv1G217480						TRITD3Av1G122850
	TRITD2Bv1G217800						TRITD3Av1G123780
	TRITD2Bv1G217940						TRITD3Av1G124200
	TRITD2Bv1G218270						TRITD3Av1G124810
	TRITD2Bv1G218310						TRITD3Av1G127210
	TRITD2Bv1G218500						TRITD3Av1G127790
	TRITD2Bv1G218790						TRITD3Av1G129430
	TRITD2Bv1G219050						TRITD3Av1G130220
	TRITD2Bv1G219250						TRITD3Av1G132190
	TRITD2Bv1G219770						TRITD3Av1G133340
	TRITD2Bv1G219870						TRITD3Av1G134100
	TRITD2Bv1G219910						TRITD3Av1G134620
	TRITD2Bv1G220270						TRITD3Av1G134990
	TRITD2Bv1G220430						TRITD3Av1G135820
	TRITD2Bv1G220960						TRITD3Av1G137330
	TRITD2Bv1G221040						TRITD3Av1G138640
	TRITD2Bv1G221170						TRITD3Av1G138870
	TRITD2Bv1G221400						TRITD3Av1G139660
	TRITD2Bv1G222110						TRITD3Av1G142010
	TRITD2Bv1G223640						TRITD3Av1G142640
	TRITD2Bv1G224170						TRITD3Av1G142930
	TRITD2Bv1G224200						TRITD3Av1G142970
	TRITD2Bv1G225360						TRITD3Av1G143220
	TRITD2Bv1G225690						TRITD3Av1G143420
	TRITD2Bv1G226620						TRITD3Av1G144420
	TRITD2Bv1G226680						TRITD3Av1G145260
	TRITD2Bv1G226810						TRITD3Av1G147450
	TRITD2Bv1G228350						TRITD3Av1G147490
	TRITD2Bv1G228420						TRITD3Av1G147620
	TRITD2Bv1G228580						TRITD3Av1G147630
	TRITD2Bv1G230110						TRITD3Av1G148040
	TRITD2Bv1G230140						TRITD3Av1G148270
	TRITD2Bv1G230180						TRITD3Av1G148310
	TRITD2Bv1G231230						TRITD3Av1G148870
	TRITD2Bv1G232020						TRITD3Av1G149110
	TRITD2Bv1G232330						TRITD3Av1G149200
	TRITD2Bv1G233170						TRITD3Av1G150230
	TRITD2Bv1G233690						TRITD3Av1G151270
	TRITD2Bv1G233770						TRITD3Av1G151800
	TRITD2Bv1G234020						TRITD3Av1G153160
	TRITD2Bv1G234150						TRITD3Av1G153240
	TRITD2Bv1G234620						TRITD3Av1G153680
	TRITD2Bv1G235310						TRITD3Av1G154520
	TRITD2Bv1G236490						TRITD3Av1G155670
	TRITD2Bv1G236700						TRITD3Av1G155760
	TRITD2Bv1G236780						TRITD3Av1G158740
	TRITD2Bv1G237060						TRITD3Av1G159390
	TRITD2Bv1G239550						TRITD3Av1G160430
	TRITD2Bv1G239830						TRITD3Av1G160910
	TRITD2Bv1G240660						TRITD3Av1G162170
	TRITD2Bv1G240770						TRITD3Av1G162240
	TRITD2Bv1G240960						TRITD3Av1G162410
	TRITD2Bv1G241290						TRITD3Av1G162950
	TRITD2Bv1G241330						TRITD3Av1G163190
	TRITD2Bv1G241470						TRITD3Av1G164400
	TRITD2Bv1G242280						TRITD3Av1G166220
	TRITD2Bv1G242930						TRITD3Av1G166690
	TRITD2Bv1G242940						TRITD3Av1G166880
	TRITD2Bv1G243570						TRITD3Av1G168030
	TRITD2Bv1G244640						TRITD3Av1G168570
	TRITD2Bv1G245840						TRITD3Av1G168770
	TRITD2Bv1G245850						TRITD3Av1G169400
	TRITD2Bv1G245860						TRITD3Av1G172920
	TRITD2Bv1G245870						TRITD3Av1G173180
	TRITD2Bv1G245880						TRITD3Av1G173320
	TRITD2Bv1G246160						TRITD3Av1G174210
	TRITD2Bv1G247800						TRITD3Av1G175340
	TRITD2Bv1G248220						TRITD3Av1G175840
	TRITD2Bv1G248730						TRITD3Av1G176650
	TRITD2Bv1G248810						TRITD3Av1G176970
	TRITD2Bv1G248840						TRITD3Av1G178480
	TRITD2Bv1G249160						TRITD3Av1G178490
	TRITD2Bv1G249480						TRITD3Av1G178570
	TRITD2Bv1G249630						TRITD3Av1G178600
	TRITD2Bv1G249740						TRITD3Av1G181720
	TRITD2Bv1G251880						TRITD3Av1G181930
	TRITD2Bv1G252080						TRITD3Av1G183450
	TRITD2Bv1G252640						TRITD3Av1G184720
	TRITD2Bv1G252980						TRITD3Av1G187130
	TRITD2Bv1G253000						TRITD3Av1G187740
	TRITD2Bv1G254330						TRITD3Av1G188050
	TRITD2Bv1G254760						TRITD3Av1G189000
	TRITD2Bv1G256110						TRITD3Av1G189700
	TRITD2Bv1G257410						TRITD3Av1G191780
	TRITD2Bv1G257430						TRITD3Av1G192340
	TRITD2Bv1G257450						TRITD3Av1G192820
	TRITD2Bv1G257480						TRITD3Av1G193560
	TRITD2Bv1G258210						TRITD3Av1G193620
	TRITD2Bv1G258230						TRITD3Av1G193670
	TRITD2Bv1G259450						TRITD3Av1G194410
	TRITD2Bv1G261680						TRITD3Av1G197390
	TRITD2Bv1G261720						TRITD3Av1G198120
	TRITD2Bv1G262420						TRITD3Av1G198650
	TRITD2Bv1G265780						TRITD3Av1G199310
	TRITD2Bv1G266260						TRITD3Av1G199770
	TRITD2Bv1G266280						TRITD3Av1G200400
	TRITD3Av1G000150						TRITD3Av1G200980
	TRITD3Av1G000360						TRITD3Av1G201400
	TRITD3Av1G000430						TRITD3Av1G201830
	TRITD3Av1G000720						TRITD3Av1G201940
	TRITD3Av1G001250						TRITD3Av1G202440
	TRITD3Av1G001450						TRITD3Av1G203160
	TRITD3Av1G001620						TRITD3Av1G204800
	TRITD3Av1G001690						TRITD3Av1G205010
	TRITD3Av1G003060						TRITD3Av1G205540
	TRITD3Av1G003310						TRITD3Av1G205880
	TRITD3Av1G003820						TRITD3Av1G206940
	TRITD3Av1G004940						TRITD3Av1G208460
	TRITD3Av1G005250						TRITD3Av1G208780
	TRITD3Av1G005520						TRITD3Av1G209040
	TRITD3Av1G005530						TRITD3Av1G209230
	TRITD3Av1G006110						TRITD3Av1G209900
	TRITD3Av1G006580						TRITD3Av1G209980
	TRITD3Av1G007140						TRITD3Av1G210120
	TRITD3Av1G008010						TRITD3Av1G210260
	TRITD3Av1G008330						TRITD3Av1G210670
	TRITD3Av1G008420						TRITD3Av1G211920
	TRITD3Av1G008600						TRITD3Av1G213240
	TRITD3Av1G008800						TRITD3Av1G213430
	TRITD3Av1G009580						TRITD3Av1G213510
	TRITD3Av1G010550						TRITD3Av1G213830
	TRITD3Av1G010640						TRITD3Av1G216660
	TRITD3Av1G010680						TRITD3Av1G216680
	TRITD3Av1G010870						TRITD3Av1G216690
	TRITD3Av1G012630						TRITD3Av1G216940
	TRITD3Av1G012780						TRITD3Av1G218710
	TRITD3Av1G014600						TRITD3Av1G219800
	TRITD3Av1G014910						TRITD3Av1G219960
	TRITD3Av1G015160						TRITD3Av1G220440
	TRITD3Av1G015760						TRITD3Av1G220890
	TRITD3Av1G015800						TRITD3Av1G221090
	TRITD3Av1G016350						TRITD3Av1G221200
	TRITD3Av1G019160						TRITD3Av1G221380
	TRITD3Av1G019190						TRITD3Av1G222920
	TRITD3Av1G019200						TRITD3Av1G223160
	TRITD3Av1G019850						TRITD3Av1G223480
	TRITD3Av1G020230						TRITD3Av1G224570
	TRITD3Av1G020920						TRITD3Av1G224680
	TRITD3Av1G021320						TRITD3Av1G224740
	TRITD3Av1G022150						TRITD3Av1G225060
	TRITD3Av1G022240						TRITD3Av1G226190
	TRITD3Av1G022300						TRITD3Av1G226230
	TRITD3Av1G024400						TRITD3Av1G226520
	TRITD3Av1G024570						TRITD3Av1G226790
	TRITD3Av1G025470						TRITD3Av1G227040
	TRITD3Av1G026380						TRITD3Av1G228270
	TRITD3Av1G026470						TRITD3Av1G229200
	TRITD3Av1G026840						TRITD3Av1G229290
	TRITD3Av1G027010						TRITD3Av1G229430
	TRITD3Av1G027040						TRITD3Av1G230430
	TRITD3Av1G028000						TRITD3Av1G230880
	TRITD3Av1G028010						TRITD3Av1G231830
	TRITD3Av1G028860						TRITD3Av1G232700
	TRITD3Av1G029860						TRITD3Av1G232780
	TRITD3Av1G029920						TRITD3Av1G232850
	TRITD3Av1G031430						TRITD3Av1G233230
	TRITD3Av1G031450						TRITD3Av1G233300
	TRITD3Av1G031600						TRITD3Av1G234330
	TRITD3Av1G033310						TRITD3Av1G234410
	TRITD3Av1G033830						TRITD3Av1G234870
	TRITD3Av1G033880						TRITD3Av1G234910
	TRITD3Av1G034040						TRITD3Av1G236230
	TRITD3Av1G034550						TRITD3Av1G236670
	TRITD3Av1G035120						TRITD3Av1G237410
	TRITD3Av1G035500						TRITD3Av1G237700
	TRITD3Av1G035810						TRITD3Av1G239190
	TRITD3Av1G035960						TRITD3Av1G239530
	TRITD3Av1G036440						TRITD3Av1G240010
	TRITD3Av1G036950						TRITD3Av1G241350
	TRITD3Av1G037720						TRITD3Av1G241510
	TRITD3Av1G039110						TRITD3Av1G244480
	TRITD3Av1G039120						TRITD3Av1G245020
	TRITD3Av1G041390						TRITD3Av1G245050
	TRITD3Av1G044070						TRITD3Av1G248460
	TRITD3Av1G044080						TRITD3Av1G248490
	TRITD3Av1G044230						TRITD3Av1G248980
	TRITD3Av1G045380						TRITD3Av1G249990
	TRITD3Av1G045640						TRITD3Av1G250110
	TRITD3Av1G046060						TRITD3Av1G250420
	TRITD3Av1G047990						TRITD3Av1G252170
	TRITD3Av1G048130						TRITD3Av1G257600
	TRITD3Av1G048480						TRITD3Av1G260330
	TRITD3Av1G048620						TRITD3Av1G261310
	TRITD3Av1G048820						TRITD3Av1G261400
	TRITD3Av1G049190						TRITD3Av1G261620
	TRITD3Av1G049340						TRITD3Av1G262400
	TRITD3Av1G050240						TRITD3Av1G263250
	TRITD3Av1G051730						TRITD3Av1G265570
	TRITD3Av1G052300						TRITD3Av1G265950
	TRITD3Av1G052330						TRITD3Av1G266320
	TRITD3Av1G052740						TRITD3Av1G267060
	TRITD3Av1G053630						TRITD3Av1G267270
	TRITD3Av1G053970						TRITD3Av1G267680
	TRITD3Av1G055100						TRITD3Av1G270670
	TRITD3Av1G056550						TRITD3Av1G271920
	TRITD3Av1G056980						TRITD3Av1G273490
	TRITD3Av1G058360						TRITD3Av1G273910
	TRITD3Av1G058380						TRITD3Av1G274170
	TRITD3Av1G059230						TRITD3Av1G274290
	TRITD3Av1G059480						TRITD3Av1G276170
	TRITD3Av1G061200						TRITD3Av1G278270
	TRITD3Av1G061250						TRITD3Av1G278940
	TRITD3Av1G061290						TRITD3Av1G279220
	TRITD3Av1G061730						TRITD3Av1G279990
	TRITD3Av1G061830						TRITD3Av1G280010
	TRITD3Av1G062960						TRITD3Av1G281770
	TRITD3Av1G063380						TRITD3Av1G281820
	TRITD3Av1G064930						TRITD3Av1G282080
	TRITD3Av1G065290						TRITD3Av1G282600
	TRITD3Av1G065940						TRITD3Av1G284300
	TRITD3Av1G066130						TRITD3Av1G284660
	TRITD3Av1G067970						TRITD3Av1G284980
	TRITD3Av1G069080						TRITD3Av1G286010
	TRITD3Av1G069090						TRITD3Av1G287330
	TRITD3Av1G069140						TRITD3Av1G287350
	TRITD3Av1G069500						TRITD3Av1G287500
	TRITD3Av1G070420						TRITD3Bv1G000080
	TRITD3Av1G070690						TRITD3Bv1G000190
	TRITD3Av1G070910						TRITD3Bv1G000220
	TRITD3Av1G072290						TRITD3Bv1G001200
	TRITD3Av1G073820						TRITD3Bv1G001390
	TRITD3Av1G076490						TRITD3Bv1G001400
	TRITD3Av1G076730						TRITD3Bv1G001440
	TRITD3Av1G077440						TRITD3Bv1G001530
	TRITD3Av1G078140						TRITD3Bv1G001800
	TRITD3Av1G078440						TRITD3Bv1G002010
	TRITD3Av1G080240						TRITD3Bv1G002370
	TRITD3Av1G083050						TRITD3Bv1G002740
	TRITD3Av1G084850						TRITD3Bv1G002990
	TRITD3Av1G085480						TRITD3Bv1G003000
	TRITD3Av1G085510						TRITD3Bv1G004490
	TRITD3Av1G088670						TRITD3Bv1G005210
	TRITD3Av1G088690						TRITD3Bv1G005500
	TRITD3Av1G089620						TRITD3Bv1G006810
	TRITD3Av1G090330						TRITD3Bv1G009560
	TRITD3Av1G090620						TRITD3Bv1G010080
	TRITD3Av1G092330						TRITD3Bv1G011670
	TRITD3Av1G092680						TRITD3Bv1G012250
	TRITD3Av1G094160						TRITD3Bv1G012280
	TRITD3Av1G096020						TRITD3Bv1G012290
	TRITD3Av1G100750						TRITD3Bv1G014960
	TRITD3Av1G101660						TRITD3Bv1G016580
	TRITD3Av1G103130						TRITD3Bv1G017670
	TRITD3Av1G105790						TRITD3Bv1G018490
	TRITD3Av1G106090						TRITD3Bv1G018960
	TRITD3Av1G112590						TRITD3Bv1G019580
	TRITD3Av1G115690						TRITD3Bv1G021650
	TRITD3Av1G117630						TRITD3Bv1G021850
	TRITD3Av1G126110						TRITD3Bv1G022000
	TRITD3Av1G130740						TRITD3Bv1G022680
	TRITD3Av1G130850						TRITD3Bv1G022900
	TRITD3Av1G131550						TRITD3Bv1G022950
	TRITD3Av1G131770						TRITD3Bv1G023070
	TRITD3Av1G132070						TRITD3Bv1G024980
	TRITD3Av1G132180						TRITD3Bv1G025230
	TRITD3Av1G132560						TRITD3Bv1G025690
	TRITD3Av1G133410						TRITD3Bv1G026160
	TRITD3Av1G133700						TRITD3Bv1G026510
	TRITD3Av1G134160						TRITD3Bv1G026860
	TRITD3Av1G134560						TRITD3Bv1G027260
	TRITD3Av1G137320						TRITD3Bv1G027400
	TRITD3Av1G137560						TRITD3Bv1G027970
	TRITD3Av1G138560						TRITD3Bv1G028390
	TRITD3Av1G141390						TRITD3Bv1G028620
	TRITD3Av1G141580						TRITD3Bv1G028800
	TRITD3Av1G143650						TRITD3Bv1G029580
	TRITD3Av1G146480						TRITD3Bv1G029590
	TRITD3Av1G146940						TRITD3Bv1G031340
	TRITD3Av1G148540						TRITD3Bv1G032780
	TRITD3Av1G149960						TRITD3Bv1G032910
	TRITD3Av1G150450						TRITD3Bv1G033210
	TRITD3Av1G150670						TRITD3Bv1G033370
	TRITD3Av1G152030						TRITD3Bv1G033420
	TRITD3Av1G152400						TRITD3Bv1G034070
	TRITD3Av1G152570						TRITD3Bv1G035610
	TRITD3Av1G153170						TRITD3Bv1G037770
	TRITD3Av1G154320						TRITD3Bv1G038760
	TRITD3Av1G157710						TRITD3Bv1G038950
	TRITD3Av1G158080						TRITD3Bv1G039500
	TRITD3Av1G158730						TRITD3Bv1G039700
	TRITD3Av1G160260						TRITD3Bv1G041260
	TRITD3Av1G160450						TRITD3Bv1G042420
	TRITD3Av1G161850						TRITD3Bv1G044490
	TRITD3Av1G163260						TRITD3Bv1G044560
	TRITD3Av1G163300						TRITD3Bv1G045110
	TRITD3Av1G163950						TRITD3Bv1G045370
	TRITD3Av1G163970						TRITD3Bv1G045390
	TRITD3Av1G165370						TRITD3Bv1G045450
	TRITD3Av1G165790						TRITD3Bv1G046780
	TRITD3Av1G166060						TRITD3Bv1G047830
	TRITD3Av1G166310						TRITD3Bv1G048420
	TRITD3Av1G166320						TRITD3Bv1G048570
	TRITD3Av1G167140						TRITD3Bv1G048950
	TRITD3Av1G168610						TRITD3Bv1G049060
	TRITD3Av1G169180						TRITD3Bv1G049220
	TRITD3Av1G169500						TRITD3Bv1G050320
	TRITD3Av1G169960						TRITD3Bv1G051530
	TRITD3Av1G169980						TRITD3Bv1G051540
	TRITD3Av1G170340						TRITD3Bv1G052050
	TRITD3Av1G170640						TRITD3Bv1G054240
	TRITD3Av1G170950						TRITD3Bv1G055180
	TRITD3Av1G172710						TRITD3Bv1G055540
	TRITD3Av1G173450						TRITD3Bv1G056510
	TRITD3Av1G173550						TRITD3Bv1G056740
	TRITD3Av1G175410						TRITD3Bv1G057210
	TRITD3Av1G175830						TRITD3Bv1G057390
	TRITD3Av1G176640						TRITD3Bv1G057510
	TRITD3Av1G177250						TRITD3Bv1G058400
	TRITD3Av1G177260						TRITD3Bv1G058690
	TRITD3Av1G179630						TRITD3Bv1G058850
	TRITD3Av1G179880						TRITD3Bv1G058860
	TRITD3Av1G180250						TRITD3Bv1G060310
	TRITD3Av1G181010						TRITD3Bv1G063810
	TRITD3Av1G181440						TRITD3Bv1G064980
	TRITD3Av1G181910						TRITD3Bv1G065300
	TRITD3Av1G182150						TRITD3Bv1G065700
	TRITD3Av1G182660						TRITD3Bv1G066340
	TRITD3Av1G183030						TRITD3Bv1G067080
	TRITD3Av1G183180						TRITD3Bv1G067120
	TRITD3Av1G183240						TRITD3Bv1G067490
	TRITD3Av1G183460						TRITD3Bv1G067510
	TRITD3Av1G183910						TRITD3Bv1G068020
	TRITD3Av1G184010						TRITD3Bv1G068190
	TRITD3Av1G184510						TRITD3Bv1G068210
	TRITD3Av1G185310						TRITD3Bv1G069470
	TRITD3Av1G185990						TRITD3Bv1G069600
	TRITD3Av1G186030						TRITD3Bv1G074720
	TRITD3Av1G186080						TRITD3Bv1G074730
	TRITD3Av1G186170						TRITD3Bv1G074910
	TRITD3Av1G187320						TRITD3Bv1G076430
	TRITD3Av1G187430						TRITD3Bv1G079420
	TRITD3Av1G187500						TRITD3Bv1G080980
	TRITD3Av1G187530						TRITD3Bv1G081270
	TRITD3Av1G188730						TRITD3Bv1G081300
	TRITD3Av1G189120						TRITD3Bv1G083260
	TRITD3Av1G189900						TRITD3Bv1G084460
	TRITD3Av1G190600						TRITD3Bv1G085260
	TRITD3Av1G191040						TRITD3Bv1G085280
	TRITD3Av1G191390						TRITD3Bv1G085760
	TRITD3Av1G191470						TRITD3Bv1G086610
	TRITD3Av1G191890						TRITD3Bv1G086670
	TRITD3Av1G191900						TRITD3Bv1G086810
	TRITD3Av1G193910						TRITD3Bv1G086830
	TRITD3Av1G194130						TRITD3Bv1G087050
	TRITD3Av1G194480						TRITD3Bv1G087720
	TRITD3Av1G194800						TRITD3Bv1G087970
	TRITD3Av1G195400						TRITD3Bv1G088390
	TRITD3Av1G195990						TRITD3Bv1G088450
	TRITD3Av1G197780						TRITD3Bv1G089260
	TRITD3Av1G201290						TRITD3Bv1G090930
	TRITD3Av1G202540						TRITD3Bv1G091120
	TRITD3Av1G202640						TRITD3Bv1G091570
	TRITD3Av1G203110						TRITD3Bv1G091970
	TRITD3Av1G203360						TRITD3Bv1G092300
	TRITD3Av1G203400						TRITD3Bv1G092510
	TRITD3Av1G203460						TRITD3Bv1G092550
	TRITD3Av1G204500						TRITD3Bv1G092920
	TRITD3Av1G204820						TRITD3Bv1G093220
	TRITD3Av1G205080						TRITD3Bv1G093360
	TRITD3Av1G205090						TRITD3Bv1G093560
	TRITD3Av1G205530						TRITD3Bv1G093610
[truncated: 3,479 more rows]
