# Supplementary material for: Gene expression profile of the developing endosperm in durum wheat provides insight into starch biosynthesis
Source: BMC Plant Biol. 2023 Jul 18;23:363. doi: 10.1186/s12870-023-04369-7 (PMC10353290; doi:10.1186/s12870-023-04369-7)
Supplement: Supplementary file 6 [file 12870_2023_4369_MOESM6_ESM.xlsx]

## Sheet: Sheet1
Gene ID	Accession number T.aestivum	Accession number T.turgidum	Primer name	Primer sequence	length (bp)	Tm	GC %	product length	homeolog specificity	Primer pair efficiency (13 dpa)	Primer pair efficiency (18 dpa)	Source/notes
ATG8d-B1	TraesCS2B02G274200	TRITD2Bv1G094560	ATG8d_F	GGCCAGTTTGTCTACGTGGT	20	57.5	55	185	only one annotated	104.9%	93.7%	Mu et al. (2019) [76]
ATG8d-B1	TraesCS2B02G274200	TRITD2Bv1G094560	ATG8d_R	TAGGCAGAGCCGAAAGTGTT	20	56.5	50
AGPS1	TraesCS7A02G287400	TRITD7Av1G131980	AGPS1_F	ACACACAACCTCGACACTTG	20	55.3	50	225	no	97.6%	100.4%	Gu et al. (2021) [22]
AGPS1	TraesCS7A02G287400	TRITD7Av1G131980	AGPS1_R	TGCCACCTTTTTCAGCAAGG	20	56.3	50
SBE2b	TraesCS2A02G310300	TRITD2Av1G189770	SBE2b_F	AAACAATGCAGACGGTTCGC	20	56.7	50	291	no	102.7%	88.0%	Gu et al. (2021) [22]
SBE2b	TraesCS2A02G310300	TRITD2Av1G189770	SBE2B_R	ACCTCATCCCGAAAGTTTGC	20	55.5	50
GBSS1-A2	TraesCS4A02G418200	TRITD4Av1G243640	GBSS1-A2_F	GTGCTGACGGTGAGCCCCTACTAC	24	62.9	62.5	108	yes	104.0%	97.2%
GBSS1-A2	TraesCS4A02G418200	TRITD4Av1G243640	GBSS1-A2_R	GTTGACGATGCCGGTGATGCCC	22	63.2	63.6
BAM5.3-A1	TraesCS5A02G554200	TRITD5Av1G257530	BAM5.3-A1_F	CTGCTTACAACACCATACTCAGGAATGCA	29	60.4	44.8	114	yes	100.1%	110.5%
BAM5.3-A1	TraesCS5A02G554200	TRITD5Av1G257530	BAM5.3-A1_R	CCACCAACTGATTCAACAGCCGG	23	60.7	56.5
BGC1-A1	TraesCS4A02G284000	TRITD4Av1G198830	BGC1-A1_F	TGGAGCTCCTAGTCGAAGTCCAACTA	26	60.3	50	99	yes	83.3%	127.6%
BGC1-A1	TraesCS4A02G284000	TRITD4Av1G198830	BGC1-A1_R	TCTGGTATTCCATTTTGAGAATGAGAGCGG	30	60	43.3
